# Supplementary material for: Plasmodium vivax-like genome sequences shed new insights into Plasmodium vivax biology and evolution
Source: PLoS Biol. 2018 Aug 24;16(8):e2006035. doi: 10.1371/journal.pbio.2006035 (PMC6130868; doi:10.1371/journal.pbio.2006035)
Supplement: S1 Table — Plasmodium species, sample ID, accession number, geographic location, year of collection, Plasmodium co-infections, host species infected by this Plasmodium parasite, bibliographic reference, and usage are indicated. For multispecies co-infections, a sample was considered infected with a Plasmodium species when the percentage of reads mapping to the reference genome of that species was >3% (see S2 Table and Materials and methods section). (XLSX) [file pbio.2006035.s001.xlsx]

## Sheet: S1 Table Sample overview
Supplementary Table 1 - Overview of the P. vivax-like and P. vivax samples.
Plasmodium species, sample ID, accession number, geographic location, year of collection, Plasmodium co-infections, host species infected by this Plasmodium parasite, bibliographic reference and usage are indicated.
For multi-species co-infections, a sample was considered infected with a Plasmodium species when the percentage of reads mapping to the reference genome of that species was > 3% (see S2 Table and Materials and methods section).
* PacBio / Illumina data; 1 doi: 10.1038/nature21038; 2 doi: 10.1038/s41564-018-0162-2; 3 doi: 10.1038/ng.3588; 4 doi: 10.1038/ng.2375
Plasmodium species	Sample ID	Accession Number	Country	Location (city, region or state)	Year of collection	Plasmodium co-infection	Host species	Source	Usage
P. vivax-like	Pvl01	ERS1452911	Gabon	Park of La Lékédi	2012	Plasmodium malariae-like (PmlGA01) Plasmodium reichenowi	Pan troglodytes troglodytes	Rutledge et al. 20171	Reference genome
P. vivax-like	Pvl02	ERS333071	Gabon	Park of La Lékédi	2012	Plasmodium gaboni Plasmodium reichenowi Plasmodium billcollinsi	Pan troglodytes troglodytes	This study	SNV calling
P. vivax-like	Pvl03	ERS333073	Gabon	Park of La Lékédi	2012	Plasmodium gaboni (PGABG03) Plasmodium reichenowi	Pan troglodytes troglodytes	This study	SNV calling
P. vivax-like	Pvl04	ERS333077	Gabon	Park of La Lékédi	2012	Plasmodium gaboni (PGABG04) Plasmodium billcollinsi (PbilcG03) Plasmodium reichenowi	Pan troglodytes troglodytes	Otto et al. 20182	SNV calling
P. vivax-like	Pvl05	ERS333070	Gabon	Park of La Lékédi	2013	Plasmodium gaboni Plasmodium billcollinsi	Pan troglodytes troglodytes	This study	SNV calling
P. vivax-like	Pvl06	ERS559126 / ERS352729*	Gabon	Park of La Lékédi	2013	Plasmodium gaboni (PgabG01)	Pan troglodytes troglodytes	Otto et al. 20182	Reference genome
P. vivax-like	Pvl07	ERS333076	Gabon	Park of La Lékédi	2013	Plasmodium reichenowi Plasmodium gaboni	Pan troglodytes troglodytes	This study	SNV calling
P. vivax-like	Pvl08	ERS434568	Gabon	Park of La Lékédi	2012	Plasmodium reichenowi Plasmodium gaboni	Pan troglodytes troglodytes	This study	SNV calling
P. vivax-like	Pvl09	ERS333055	Gabon	Park of La Lékédi	2013	Plasmodium vivax-like	Anopheles sp.	This study	SNV calling
P. vivax-like	Pvl10	ERS352726	Gabon	Park of La Lékédi	2013	Plasmodium gaboni Plasmodium vivax-like	Pan troglodytes troglodytes	Otto et al. 20182	SNV calling
P. vivax-like	Pvl11	ERS352725	Gabon	Park of La Lékédi	2012	Plasmodium gaboni	Pan troglodytes troglodytes	Otto et al. 20182	SNV calling
P. vivax	PvBr22	SRR1562939	Brazil	Plácido de Castro, Acre	2011	//	Homo sapiens	Hupalo et al. 20163	SNV calling
P. vivax	PvBr32	SRR1568192	Brazil	Plácido de Castro, Acre	2011	//	Homo sapiens	Hupalo et al. 20163	SNV calling
P. vivax	PvCo01	SRR1568221	Colombia	Buenaventura, Valle del Cauca	2012/2013	//	Homo sapiens	Hupalo et al. 20163	SNV calling
P. vivax	PvIn01	SRR1738040	India	Chennai, Tamil Nadu	2013	//	Homo sapiens	Hupalo et al. 20163	SNV calling
P. vivax	PvIn02	SRR1740345	India	Chennai, Tamil Nadu	2013	//	Homo sapiens	Hupalo et al. 20163	SNV calling
P. vivax	PvIn03	SRR332913	India	NA	2001	//	Homo sapiens	Hupalo et al. 20163	SNV calling
P. vivax	PvMal08	SRR570031	Madagascar	Ampasimpotsy	2010	//	Homo sapiens	Hupalo et al. 20163	SNV calling
P. vivax	PvMal19	SRR572651	Madagascar	Ampasimpotsy	2010	//	Homo sapiens	Hupalo et al. 20163	SNV calling
P. vivax	PvMal15	SRR828416	Madagascar	NA	2010	//	Homo sapiens	Hupalo et al. 20163	SNV calling
P. vivax	PvMau	SRR332413	Mauritania I	NA	1996	//	Homo sapiens	Hupalo et al. 20163	SNV calling
P. vivax	PvMe01	SRR1568219	Mexico	Tapachula, Chiapas	2002	//	Homo sapiens	Hupalo et al. 20163	SNV calling
P. vivax	PvMy01	SRR1568204	Myanmar	Laiza township, Kachin State	2012/2013	//	Homo sapiens	Hupalo et al. 20163	SNV calling
P. vivax	PvPNG58	SRR1568177	Papua New Guinea	Yagaum	2009	//	Homo sapiens	Hupalo et al. 20163	SNV calling
P. vivax	PvPNG14	SRR1568185	Papua New Guinea	Yagaum	2008	//	Homo sapiens	Hupalo et al. 20163	SNV calling
P. vivax	PvPNG12	SRR1759411	Papua New Guinea	Modillon	2009	//	Homo sapiens	Hupalo et al. 20163	SNV calling
P. vivax	PvPNG25	SRR1759523	Papua New Guinea	Yagaum	2008	//	Homo sapiens	Hupalo et al. 20163	SNV calling
P. vivax	PvPe03	SRR1759047	Peru	Santo Tomás, Loreto, North Amazon	2008	//	Homo sapiens	Hupalo et al. 20163	SNV calling
P. vivax	PvTh01	SRR1568180	Thailand	Kanchanaburi	2012	//	Homo sapiens	Hupalo et al. 20163	SNV calling
P. vivax	PvTh02	SRR1568186	Thailand	Kanchanaburi	2012	//	Homo sapiens	Hupalo et al. 20163	SNV calling
P. cynomolgi	PcyB	DRR000476 & DRR000477	Malaysia	NA	1950	//	Homo sapiens	Tachibana et al. 20124	SNV calling
