# Supplementary material for: Plasmodium vivax-like genome sequences shed new insights into Plasmodium vivax biology and evolution
Source: PLoS Biol. 2018 Aug 24;16(8):e2006035. doi: 10.1371/journal.pbio.2006035 (PMC6130868; doi:10.1371/journal.pbio.2006035)
Supplement: S2 Table — Host contamination was estimated by mapping the reads against the human genome from the Genome Reference Consortium GRCh37 (Genbank accession: GCA_000001405) for all samples but Pvl09, for which reads were mapped against the reference genome of An. gambiae str. PEST (Genbank accession: GCA_000005575). Those reads mapping the human or the mosquito genomes were discarded. P. vivax-like samples were analyzed for multispecies infections by mapping reads against the reference genome of chimpanzee-infecting Plasmodium parasites. (XLSX) [file pbio.2006035.s002.xlsx]

## Sheet: S2 Table Co-infections
Supplementary Table 2 - Sequencing and Plasmodium multi-species co-infections information.
Host contamination was estimated by mapping the reads against the human genome from the Genome Reference Cosortium GRCh37 (genbank accession: GCA_000001405) for all samples but Pvl09, for which reads were mapped against the reference genome of Anopheles gambiae str. PEST (genbank accession: GCA_000005575). Those reads mapping the human or the mosquito genomes were discarded.
P. vivax-like samples were analysed for multi-species infections by mapping reads against the reference genome of chimpanzee-infecting Plasmodium parasites.
* PacBio / Illumina data; 1 doi: 10.12688/wellcomeopenres.9876.1; 2 doi: 10.12688/wellcomeopenres.11864.1; 3 doi: 10.1038/nature07306; 4 doi: 10.1038/s41564-018-0162-2
	Sequencing information					co-infections (% of mapped reads) (Illumina)
Sample name	Sequencer	Read length (bp) (paired-end)	Accession number	Sequenced reads (Illumina) x10 ⁶	% host contamination	P. vivax PvP011	P. cynomolgi M strain2	P. knowlesi H strain3	P. gaboni Pgab014	P. reichenowi PrG014	P. billcollinsi PbillC014	Others
Pvl01	MiSeq	150	ERS1452911	16.9	4.5	19.8	0.19	0.03	0.29	48.97	0.24	25.98
Pvl02	HiSeq 2500	100 & 150	ERS333071	117.5	6.5	3.03	0.01	0.01	34.56	26.77	17.57	11.55
Pvl03	HiSeq 2500	100 & 150	ERS333073	110	6.5	12.9	0.1	0	56.6	5	2	16.9
Pvl04	HiSeq 2500	100 & 150	ERS333077	114	8	3.9	0	0	53.6	8.7	13.6	12.2
Pvl05	HiSeq 2500	100 & 150	ERS333070	76.1	13.6	8.39	0.02	0.01	59.82	0.5	12.04	5.62
Pvl06	Pac Bio / HiSeq 2500	>1000 / 100 & 150	ERS559126 / ERS352729*	66	14	18	0.2	0.1	62.6	2.1	0.5	2.5
Pvl07	HiSeq 2500	100 & 150	ERS333076	64.8	9.7	22.91	0.07	0.01	4.48	45.74	0.74	16.35
Pvl08	MiSeq	150	ERS434568	14.8	2.9	23.44	1.29	0.1	5.9	35.55	0.19	30.63
Pvl09	HiSeq 2500	100 & 150	ERS333055	192.5	1.5	73.58	0.21	0.02	0.13	0.91	0.01	23.64
Pvl10	HiSeq 2500	100 & 150	ERS352726	126.5	23.5	12.14	0.23	0.09	0.07	0.1	0.02	63.85
Pvl11	HiSeq 2500	100 & 150	ERS352725	159.5	3.8	72.84	0.21	0.02	1.34	2.24	0.02	19.53
