# Supplementary material for: Plasmodium vivax-like genome sequences shed new insights into Plasmodium vivax biology and evolution
Source: PLoS Biol. 2018 Aug 24;16(8):e2006035. doi: 10.1371/journal.pbio.2006035 (PMC6130868; doi:10.1371/journal.pbio.2006035)
Supplement: S3 Table — *p1, p5, p10, and p20 refer to the percentage of positions covered by at least 1, 5, 10, or 20 reads, after filtering to select high-quality positions (quality phred score ≥30 and a P value for strand bias, mapping quality, or tail distance bias >0.001; see Materials and methods section for additional information). SNV, single nucleotide variant. (XLSX) [file pbio.2006035.s003.xlsx]

## Sheet: S3 Table SNV calling result
Supplementary Table 3 - Overview of the SNV calling of the P. vivax-like samples.
* p1, p5, p10 and p20 refer to the percentage of positions covered by at least 1, 5, 10 or 20 reads, after filtering to select high quality positions (quality phred score ≥ 30 and a p-value for strand bias, mapping quality or tail distance bias > 0.001; see Methods for additional information).
Sample name	# properly paired reads mapped to PvP01 x10 ⁻⁶	% properly paired reads	Mean depth / site	p1*	p5*	p10*	p20*
Pvl01	2.9	17.1598	13.98	0.75	0.64	0.50	0.27
Pvl02	3.7	3.14894	17.31	0.75	0.62	0.49	0.29
Pvl03	20.6	18.7273	87.01	0.81	0.75	0.71	0.64
Pvl04	7	6.14035	28.87	0.69	0.51	0.40	0.28
Pvl05	10.2	13.4034	42.47	0.77	0.65	0.56	0.43
Pvl06	18.3	27.7273	71.69	0.72	0.58	0.50	0.41
Pvl07	22.4	34.5679	94.85	0.64	0.50	0.43	0.35
Pvl08	3.6	24.3243	16.56	0.82	0.71	0.58	0.33
Pvl09	25	12.987	103.06	0.94	0.91	0.89	0.85
Pvl10	86	67.9842	335.10	0.87	0.81	0.78	0.76
Pvl11	55.2	34.6082	216.84	0.84	0.78	0.76	0.73
