# Supplementary material for: Plasmodium vivax-like genome sequences shed new insights into Plasmodium vivax biology and evolution
Source: PLoS Biol. 2018 Aug 24;16(8):e2006035. doi: 10.1371/journal.pbio.2006035 (PMC6130868; doi:10.1371/journal.pbio.2006035)
Supplement: S4 Table — (A) Influence of the choice of the species pair of reference for the divergence dating method of Silva and colleagues [29]. The slopes of the regressions α of the protein divergence between each species pair and the protein divergence between the reference species pairs (representing the relative age of the species pair of interest relative to that of the reference pair considered) and the 95% CI are given in columns C–O. The ratio of α measured considering PocGH01-PowCR01 or PmUG01-PmlGA01 as the reference pair to α measured considering PKNH-PvP01 as the reference pair is given for each species pair, as well as the mean over the species pairs, the SD, and the coefficient of variation (SD/mean), in columns Q and R, respectively. (B) Relative divergence dates estimated using RelTime [31,32]. PVL, P. vivax-like Pvl01; PvP01, P. vivax PvP01; PcyM, P. cynomolgi M; PCOAT2, P. coatneyi strain Hackeri; PKNH, P. knowlesi strain H; PowCR01, P. ovale wallikeri CR01; PocCR01, P. ovale curtisi CR01; PmUG01, P. malariae UG01; PmlGA01, P. malariae-like GA01; PF3D7, P. falciparum 3D7; PPRFG01, P. praefalciparum G01; PRCDC: P. reichenowi CDC; PGAL8A, P. gallinaceum 8A. (XLSX) [file pbio.2006035.s004.xlsx]

## Sheet: S4 Table Divergence dating
Supplementary Table 4 - Overview of the dating analyses under the JTT model of evolution.
(A) Influence of the choice of the species pair of reference for the divergence dating method of Silva et al. (doi: 10.1093/molbev/msv005). The slopes of the regressions α of the protein divergence between each species pair and the protein divergence between the reference species pairs (representing the relative age of the species pair of interest relative to that of the reference pair considered…
PVL: P. vivax-like Pvl01, PVP01: P. vivax PvP01, PcyM: P. cynomolgi M, PCOAT2: P. coatneyi strain Hackeri, PKNH: P. knowlesi strain H, PowCR01: P. ovale wallikeri CR01, PocCR01: P. ovale curtisi CR01, PmUG01: P. malariae UG01,PmlGA01: P. malariae-like GA01, PF3D7: P. falciparum 3D7, PPRFG01: P. praefalciparum G01, PRCDC: P. reichenowi CDC, PGAL8A: P. gallinaceum 8A.
(B) Relative divergence dates estimated using RelTime (Tamura et al. 2012; doi: 10.1073/pnas.1213199109; Tamura et al. 2018; doi: 10.1093/molbev/msy044).
(A)																			(B)
Reference species pair		PKNH-PVP01					PocGH01-PowCR01					PmUG01-PmlGA01
			95% CI					95% CI					95% CI								95% CI
Species pair		α	lower	upper			α	lower	upper			α	lower	upper		αPocGH01-PowCR01 / αPKNH-PVP01	αPmUG01-PmlGA01 / αPKNH-PVP01		Node	RelTime estimate	lower	upper
PCOAT2-PowCR01		2.75137	2.72656	2.77618			10.8834	10.7329	11.0339			45.7057	44.748	46.6633		3.95564	16.612		(PVL,PVP01)	0.0029	0.001476	0.004323
PF3D7-PGAL8A		2.75307	2.71947	2.78666			11.1014	10.9378	11.265			42.3428	41.4486	43.2371		4.03238	15.3802		(PCOAT2,PKNH)	0.020641	0.00993	0.031353
PF3D7-PKNH		3.22572	3.19449	3.25695			12.9992	12.8139	13.1845			51.0976	50.0281	52.1672		4.02986	15.8407		(PcyM,(PCOAT2,PKNH))	0.028163	0.015428	0.040898
PF3D7-PPRFG01		0.0392513	0.0368436	0.041659			0.13569	0.125342	0.146039			0.541285	0.461957	0.620613		3.45696	13.7902		((PVL,PVP01),(PcyM,(PCOAT2,PKNH)))	0.029556	0.017524	0.041587
PF3D7-PRCDC		0.140295	0.136514	0.144075			0.570904	0.552616	0.589192			3.0663	2.96595	3.16666		4.06932	21.8562		(PowCR01,PocGH01)	0.011771	0.006519	0.017024
PF3D7-PVL		3.25766	3.22716	3.28816			13.1312	12.9429	13.3195			51.9046	50.8136	52.9956		4.03087	15.9331		((PowCR01,PocGH01),((PVL,PVP01),(PcyM,(PCOAT2,PKNH))))	0.127819	0.082772	0.172867
PF3D7-PVP01		3.25495	3.22436	3.28554			13.1258	12.9394	13.3122			51.8814	50.7993	52.9634		4.03256	15.9392		(PmUG01,PmlGA01)	0.003864	0.002324	0.005405
PF3D7-PcyM		3.1915	3.16032	3.22269			12.8413	12.655	13.0276			50.5475	49.4798	51.6152		4.02359	15.8381		((PmUG01,PmlGA01),((PowCR01,PocGH01),((PVL,PVP01),(PcyM,(PCOAT2,PKNH)))))	0.132668	0.094442	0.170895
PF3D7-PmUG01		2.86807	2.83493	2.90121			11.494	11.3251	11.6629			44.1641	43.2296	45.0987		4.00758	15.3986		(PPRFG01,PF3D7)	0.001384	0.000794	0.001974
PF3D7-PmlGA01		2.89476	2.86085	2.92867			11.5942	11.4224	11.7661			43.6775	42.76	44.595		4.00525	15.0885		(PRCDC,(PPRFG01,PF3D7))	0.006853	0.004624	0.009083
PF3D7-PocGH01		3.03275	2.99937	3.06613			11.9666	11.7986	12.1346			47.8847	46.8749	48.8944		3.94579	15.7892		((PRCDC,(PPRFG01,PF3D7)),((PmUG01,PmlGA01),((PowCR01,PocGH01),((PVL,PVP01),(PcyM,(PCOAT2,PKNH))))))	0.158762	0.120344	0.197179
PF3D7-PowCR01		3.04288	3.00916	3.0766			11.9695	11.8014	12.1376			48.1228	47.1101	49.1355		3.9336	15.8149		(PGAL8A,((PRCDC,(PPRFG01,PF3D7)),((PmUG01,PmlGA01),((PowCR01,PocGH01),((PVL,PVP01),(PcyM,(PCOAT2,PKNH)))))))	0.158762	-	-
PGAL8A-PKNH		2.97876	2.9502	3.00733			12.0117	11.8369	12.1865			47.1897	46.2045	48.175		4.03245	15.8421
PGAL8A-PPRFG01		2.75579	2.72178	2.7898			11.101	10.9347	11.2674			42.3656	41.4671	43.2641		4.02826	15.3733
PGAL8A-PRCDC		2.7567	2.72324	2.79015			11.1185	10.9505	11.2864			42.4312	41.5343	43.3281		4.03326	15.392
PGAL8A-PVL		3.0117	2.98385	3.03954			12.1404	11.9661	12.3146			48.0518	47.0412	49.0625		4.03108	15.9551
PGAL8A-PVP01		3.00955	2.98219	3.03692			12.1349	11.959	12.3107			48.0402	47.0353	49.045		4.03211	15.9626
PGAL8A-PcyM		2.9348	2.90615	2.96345			11.8062	11.633	11.9793			46.4931	45.5053	47.481		4.02282	15.842
PGAL8A-PmUG01		2.46317	2.43298	2.49336			9.89139	9.74683	10.0359			37.9947	37.1616	38.8277		4.01572	15.4251
PGAL8A-PmlGA01		2.4912	2.46006	2.52233			9.99705	9.84903	10.1451			37.5072	36.7068	38.3076		4.01295	15.0559
PGAL8A-PocGH01		2.69896	2.66851	2.7294			10.5954	10.4469	10.7438			42.7453	41.8385	43.6521		3.92572	15.8377
PGAL8A-PowCR01		2.71097	2.68078	2.74116			10.6027	10.4547	10.7507			43.0283	42.1309	43.9258		3.91104	15.8719
PKNH-PPRFG01		3.22812	3.19659	3.25965			13.0014	12.8127	13.1901			51.1217	50.0471	52.1963		4.02756	15.8364
PKNH-PRCDC		3.22993	3.19887	3.261			13.019	12.8311	13.2069			51.1903	50.106	52.2747		4.03074	15.8487
PKNH-PVL		1.00149	0.998722	1.00425			4.07997	4.01675	4.14318			17.6847	17.2961	18.0734		4.07391	17.6585
PKNH-PVP01		0.999998	0.999998	0.999998			4.06601	4.00313	4.12889			17.6743	17.2903	18.0583		4.06602	17.6743
PKNH-PcyM		0.817605	0.812411	0.822799			3.27377	3.22083	3.3267			14.3278	14.0072	14.6485		4.00409	17.5242
PKNH-PmUG01		2.67287	2.64945	2.69629			10.7606	10.6089	10.9123			43.4838	42.5565	44.4111		4.02585	16.2686
PKNH-PmlGA01		2.70035	2.67628	2.72443			10.8681	10.7137	11.0225			43.0152	42.1022	43.9283		4.02472	15.9295
PKNH-PocGH01		2.76921	2.74523	2.79319			10.9993	10.8495	11.1491			46.1495	45.1851	47.1138		3.97199	16.6652
PKNH-PowCR01		2.77526	2.75082	2.7997			10.9959	10.8445	11.1473			46.2889	45.3321	47.2457		3.9621	16.6791
PPRFG01-PRCDC		0.140171	0.136257	0.144086			0.57551	0.556429	0.594591			3.12643	3.02367	3.22918		4.10576	22.3043
PPRFG01-PVL		3.26052	3.22966	3.29137			13.1348	12.9474	13.3222			51.9269	50.8346	53.0192		4.02844	15.926
PPRFG01-PVP01		3.2579	3.22731	3.2885			13.1301	12.9423	13.3179			51.9109	50.803	53.0187		4.03022	15.9338
PPRFG01-PcyM		3.19413	3.1629	3.22537			12.844	12.6583	13.0296			50.5643	49.4943	51.6342		4.02111	15.8304
PPRFG01-PmUG01		2.87136	2.83766	2.90505			11.4996	11.3312	11.668			44.1911	43.2529	45.1293		4.00493	15.3903
PPRFG01-PmlGA01		2.8981	2.86431	2.9319			11.6	11.431	11.7689			43.7038	42.7751	44.6324		4.00261	15.0801
PPRFG01-PocGH01		3.03489	3.00131	3.06847			11.9692	11.7996	12.1387			47.9058	46.9016	48.9099		3.94386	15.785
PPRFG01-PowCR01		3.04495	3.0113	3.0786			11.973	11.8067	12.1392			48.1408	47.1348	49.1468		3.93207	15.81
PRCDC-PVL		3.26217	3.23153	3.29282			13.1483	12.9588	13.3378			52.0046	50.9162	53.0931		4.03053	15.9417
PRCDC-PVP01		3.2597	3.22927	3.29012			13.1447	12.9556	13.3339			51.9805	50.8939	53.0671		4.0325	15.9464
PRCDC-PcyM		3.19513	3.16385	3.22641			12.8581	12.6736	13.0425			50.6188	49.5612	51.6764		4.02427	15.8425
PRCDC-PmUG01		2.87207	2.83898	2.90516			11.5141	11.3457	11.6824			44.2829	43.3368	45.2291		4.00897	15.4185
PRCDC-PmlGA01		2.89857	2.86481	2.93234			11.6134	11.443	11.7838			43.7907	42.8736	44.7079		4.00659	15.1077
PRCDC-PocGH01		3.03577	3.00279	3.06876			11.9815	11.8118	12.1513			47.981	46.9809	48.9811		3.94678	15.8052
PRCDC-PowCR01		3.0457	3.01192	3.07948			11.984	11.8147	12.1533			48.2081	47.1936	49.2227		3.93473	15.8283
PVL-PVP01		0.0867894	0.0842799	0.0892988			0.309372	0.297072	0.321672			1.42046	1.33642	1.5045		3.56463	16.3668
PVL-PcyM		0.739842	0.733528	0.746157			3.03285	2.98368	3.08202			14.0206	13.7122	14.329		4.09932	18.9508
PVL-PmUG01		2.67762	2.65465	2.70059			10.7841	10.6312	10.9371			43.9195	42.9758	44.8632		4.0275	16.4025
PVL-PmlGA01		2.7046	2.68115	2.72805			10.8906	10.736	11.0452			43.4302	42.5239	44.3366		4.02669	16.0579
PVL-PocGH01		2.76377	2.73935	2.78819			10.9883	10.8346	11.1421			46.2958	45.3365	47.2551		3.97585	16.751
PVL-PowCR01		2.77085	2.74636	2.79534			10.9897	10.8393	11.14			46.4084	45.4378	47.379		3.96617	16.7488
PVP01-PcyM		0.741047	0.735266	0.746828			3.02597	2.97709	3.07485			13.9684	13.6622	14.2746		4.08337	18.8495
PVP01-PmUG01		2.67638	2.65395	2.69881			10.7819	10.6293	10.9346			43.9506	43.0236	44.8776		4.02856	16.4217
PVP01-PmlGA01		2.7037	2.68039	2.72701			10.8882	10.732	11.0444			43.4588	42.5498	44.3679		4.02715	16.0738
PVP01-PocGH01		2.76147	2.73715	2.7858			10.9843	10.8335	11.1352			46.3052	45.3444	47.2661		3.9777	16.7683
PVP01-PowCR01		2.76856	2.74482	2.7923			10.9853	10.8363	11.1343			46.4042	45.4387	47.3696		3.96787	16.7611
PcyM-PmUG01		2.61117	2.58799	2.63436			10.4799	10.3296	10.6302			42.5721	41.6631	43.4812		4.01349	16.3038
PcyM-PmlGA01		2.63922	2.61509	2.66336			10.589	10.439	10.739			42.103	41.2144	42.9916		4.01217	15.9528
PcyM-PocGH01		2.70874	2.68412	2.73336			10.7436	10.5945	10.8928			45.2754	44.3354	46.2154		3.96628	16.7146
PcyM-PowCR01		2.71538	2.69085	2.7399			10.7418	10.5979	10.8857			45.4064	44.4592	46.3535		3.95592	16.7219
PmUG01-PmlGA01		0.0565743	0.0533013	0.0598472			0.205147	0.189529	0.220765			0.999998	0.999997	0.999998		3.62616	17.6758
PmUG01-PocGH01		2.36751	2.34227	2.39275			9.19261	9.06889	9.31634			38.7478	37.9278	39.5678		3.88282	16.3665
PmUG01-PowCR01		2.38109	2.35572	2.40645			9.20691	9.08164	9.33218			39.0089	38.1925	39.8253		3.86669	16.3828
PmlGA01-PocGH01		2.39476	2.36884	2.42068			9.29206	9.16449	9.41964			38.2149	37.4122	39.0177		3.88016	15.9577
PmlGA01-PowCR01		2.40838	2.38253	2.43423			9.3081	9.18273	9.43347			38.4678	37.6555	39.2802		3.86488	15.9725
PocGH01-PowCR01		0.245944	0.240764	0.251125			0.999998	0.999998	0.999998			4.87458	4.74252	5.00665		4.06595	19.8199
															SD	0.108539	1.37326
															mean	3.92349	16.1363
															SD / mean	0.0276638	0.0851036
