# Supplementary material for: Plasmodium vivax-like genome sequences shed new insights into Plasmodium vivax biology and evolution
Source: PLoS Biol. 2018 Aug 24;16(8):e2006035. doi: 10.1371/journal.pbio.2006035 (PMC6130868; doi:10.1371/journal.pbio.2006035)
Supplement: S5 Table — The branch-site test of positive selection for orthologous genes product, gene length, dN/dS ratio for PVL01 as well as the P value for this test are indicated. Only significant tests are reported. The test was considered significant when the P value was below 0.05. In orange are indicated genes with significant dN/dS ratios between P. vivax PvP01 and P. vivax-like PVL01. dN/dS = 999 when no synonymous difference is observed in the alignment of the gene considered and thus the ratio is estimated to be infinite. (XLSX) [file pbio.2006035.s005.xlsx]

## Sheet: S5 Table Selection in Pvl
Supplementary Table 5 - P. vivax-like PVL01 genome-wide signatures of selection.
The branch-site test of positive selection for orthologous genes product, gene length, dN/dS ratio for PVP01 as well as the P-value for this test are indicated. Only significant tests are report here. The test was considered significant when the P-value was below 0.05. In orange are indicated genes with significant dN/dS ratios between P. vivax PVP01 and P. vivax-like PVL01. dN/dS = 999 when no s…
PVP01 Gene ID	Protein product	Gene name	Gene length (bp)	Alignment length (bp)	dN	dS	dN/dS	dN/dS P-value
PVP01_1015400	ATP-dependent RNA helicase DDX23. putative CDS	DDX23	3048	2277	0.0204	0.0861	0.0001	9.5619E-30
PVP01_1225500	DNA-directed RNA polymerase III subunit RPC1.putative CDS		5820	4560	0.0039	0.0446	0.3195	9.36658E-07
PVP01_0304800	pre-mRNA-processing-splicing factor 8. putative CDS	PRPF8	9075	7362	0.0011	0.0292	999	9.24173E-05
PVP01_1331300	conserved Plasmodium protein. unknown function CDS		13779	4833	0.0139	0.0305	0.0195	8.5881E-06
PVP01_0812100	E3 ubiquitin-protein ligase. putative CDS		2643	1548	0.0069	0.0157	0.0001	8.23898E-05
PVP01_1249000	conserved Plasmodium protein. unknown function CDS		10113	4818	0.0094	0.0167	0.0001	8.14837E-06
PVP01_0725100	conserved Plasmodium protein. unknown function CDS		3507	2550	0.0222	0.0477	0.1203	8.08731E-10
PVP01_0917300	dipeptidyl aminopeptidase 1. putative CDS	DPAP1	2073	1146	0.0120	0.0658	0.2382	8.04547E-10
PVP01_0531400	conserved Plasmodium protein. unknown function CDS		747	333	0.0988	0.0646	0.0001	7.94413E-14
PVP01_0725700	zinc finger protein. putative CDS		3732	957	0.0399	0.0939	0.0999	7.5848E-12
PVP01_0517200	zinc finger protein. putative CDS		1566	1128	0.0338	0.1022	0.1139	7.3822E-07
PVP01_0511100	RNA-binding protein. putative CDS		879	828	0.0534	0.1041	0.2325	7.30786E-23
PVP01_0318900	conserved Plasmodium protein. unknown function CDS		1209	582	0.0179	0.1110	0.2997	7.26811E-07
PVP01_1217000	conserved Plasmodium protein. unknown function CDS		1845	1650	0.0034	0.0256	0.2148	7.23856E-05
PVP01_1244100	cytochrome c1 precursor. putative CDS		1185	453	0.0524	0.0925	0.1047	7.0417E-13
PVP01_0407800	conserved Plasmodium protein. unknown function CDS		4014	2493	0.0213	0.0416	999	6.95791E-14
PVP01_0816700	survival motor neuron-like protein. putative CDS	SMN	951	702	0.0481	0.0729	0.2035	6.89393E-18
PVP01_1217400	exonuclease. putative CDS		2646	2076	0.0114	0.0414	0.0001	6.74015E-12
PVP01_0116900	mitogen-activated protein kinase organizer 1.putative CDS		1098	813	0.0045	0.0354	0.1094	6.7204E-05
PVP01_1325900	ankyrin. putative CDS		2127	1275	0.0090	0.0488	0.0612	6.71146E-07
PVP01_1244000	glyceraldehyde-3-phosphate dehydrogenase.putative CDS	GAPDH	1014	786	0.0022	0.0281	0.2717	6.69366E-05
PVP01_1328700	tetratricopeptide repeat family protein.putative CDS	UNC	3594	3075	0.0110	0.0297	0.0001	6.55086E-09
PVP01_1451300	conserved Plasmodium protein. unknown function CDS		501	162	0.2728	0.8643	1.2415	6.50884E-05
PVP01_0609600	conserved Plasmodium protein. unknown function CDS		1248	552	0.0696	0.0688	0.0373	6.4969E-10
PVP01_0719000	conserved Plasmodium protein. unknown function CDS		3699	2067	0.0112	0.0411	0.0001	6.47186E-10
PVP01_1444600	conserved Plasmodium protein. unknown function CDS		2559	2049	0.0059	0.0406	0.0001	6.44993E-09
PVP01_1451500	pentatricopeptide repeat domain-containingprotein. putative CDS		3666	2145	0.0108	0.0374	0.0001	6.32526E-06
PVP01_1340800	transcription factor with AP2 domain(s).putative CDS	ApiAP2	4698	3078	0.0108	0.0451	0.0001	5.98019E-13
PVP01_1242900	conserved Plasmodium protein. unknown function CDS		3084	1620	0.0461	0.1006	0.0001	5.83164E-29
PVP01_1114300	conserved Plasmodium protein. unknown function CDS		354	231	0.0281	0.0692	0.4214	5.68898E-07
PVP01_1141800	RING zinc finger protein. putative CDS		1206	459	0.0220	0.0195	0.077	5.66982E-07
PVP01_1206400	conserved Plasmodium protein. unknown function CDS		10353	4173	0.0144	0.0371	0.1598	5.55356E-10
PVP01_0916800	pyridoxine biosynthesis protein PDX2. putative CDS	PDX2	660	528	0.0421	0.0688	0.0001	5.46785E-14
PVP01_0108900	inner membrane complex protein 1d. putative CDS	IMC1d	759	591	0.0179	0.0522	0.061	5.30547E-05
PVP01_1012000	conserved Plasmodium protein. unknown function CDS		4518	483	0.1600	0.3823	0.0598	5.20563E-16
PVP01_1323900	DEAD/DEAH box helicase. putative CDS		3252	1704	0.0048	0.0286	0.1669	5.11979E-06
PVP01_0114400	conserved Plasmodium protein. unknown function CDS		1512	888	0.0237	0.0242	0.0369	4.73955E-05
PVP01_1135800	rhoptry protein ROP14. putative CDS	ROP14	3267	2115	0.0111	0.0334	0.2363	4.65217E-09
PVP01_0104400	tRNA m5C-methyltransferase. putative CDS		3351	2310	0.0144	0.0843	0.1418	4.64361E-13
PVP01_0926000	DNA-directed RNA polymerase. putative CDS	mtRNAP	4008	3153	0.0031	0.0234	0.1514	4.61251E-05
PVP01_1236700	conserved Plasmodium protein. unknown function CDS		6723	2415	0.0123	0.0162	0.0001	4.61074E-09
PVP01_0917100	folate transporter 2. putative CDS	FT2	1356	1134	0.0993	0.1348	0.0001	4.5859E-34
PVP01_0314600	conserved Plasmodium protein. unknown function CDS		747	384	0.1392	0.1626	0.2692	4.49811E-20
PVP01_0310700	DEAD box ATP-dependent RNA helicase. putative CDS		3570	2757	0.0136	0.0297	0.3183	4.46886E-05
PVP01_1311900	conserved Plasmodium protein. unknown function CDS		1839	1491	0.0138	0.0243	0.0001	4.4639E-06
PVP01_0526800	conserved Plasmodium protein. unknown function CDS		16341	4065	0.0141	0.0309	0.566	4.38185E-06
PVP01_0420100	conserved Plasmodium protein. unknown function CDS		2079	378	0.4128	0.9230	2.532	4.28058E-05
PVP01_1240000	conserved Plasmodium protein. unknown function CDS		2979	2031	0.0098	0.0337	0.0717	4.07261E-07
PVP01_1028900	trafficking protein particle complex subunit 8.putative CDS	TRS85	7338	423	0.0877	0.1673	0.0175	4.05165E-13
PVP01_0912900	conserved Plasmodium protein. unknown function CDS		7275	5166	0.0064	0.0296	0.096	4.02923E-08
PVP01_1425100	FAD-dependent monooxygenase. putative CDS		2853	2256	0.0134	0.0240	0.1091	4.02571E-05
PVP01_0103700	erythrocyte membrane-associated antigen.putative CDS		6987	5043	0.0035	0.0282	0.3501	4.02555E-05
PVP01_0204000	conserved Plasmodium protein. unknown function CDS		345	261	0.1088	1.4973	0.0643	3.9543E-07
PVP01_1105000	suppressor of kinetochore protein 1. putative CDS	SKP1	489	474	0.0376	0.0915	0.1496	3.95392E-12
PVP01_0921900	tyrosine kinase-like protein. putative CDS	TKL2	4629	801	0.0591	0.0846	0.332	3.91186E-21
PVP01_1304100	conserved Plasmodium protein. unknown function CDS		2484	1482	0.0328	0.1033	0.265	3.88475E-20
PVP01_1229200	conserved Plasmodium protein. unknown function CDS		8811	3948	0.0221	0.0399	0.0001	3.82526E-07
PVP01_0321000	conserved Plasmodium protein. unknown function CDS		2364	1974	0.0157	0.0449	0.2041	3.80186E-12
PVP01_0308500	protein SOF1. putative CDS	SOF1	1500	1290	0.0068	0.0381	0.1028	3.76156E-11
PVP01_0610200	formin 2. putative CDS		2832	282	0.0268	0.2417	0.531	3.71304E-06
PVP01_0114200	ferlin. putative CDS		5133	1458	0.0079	0.0676	0.0001	3.65308E-08
PVP01_0829700	ATP-dependent RNA helicase DHX57. putative CDS	DHX57	6279	4308	0.0159	0.0698	0.0981	3.64282E-35
PVP01_0115500	alpha/beta hydrolase. putative CDS		732	366	0.0630	0.1017	0.2146	3.63702E-13
PVP01_0318600	conserved Plasmodium protein. unknown function CDS		930	795	0.0438	0.1185	0.2232	3.48255E-21
PVP01_0727600	conserved Plasmodium protein. unknown function CDS		1140	627	0.0257	0.0612	999	3.46594E-06
PVP01_1335600	conserved Plasmodium protein. unknown function CDS		225	141	0.2479	0.0705	0.0659	3.42502E-10
PVP01_0415600	3'exoribonuclease. putative CDS		807	486	0.0273	0.0425	0.2591	3.41896E-10
PVP01_0724800	protein kinase. putative CDS		2853	2178	0.0091	0.0348	0.077	3.41274E-06
PVP01_1337900	conserved Plasmodium protein. unknown function CDS		6513	4893	0.0137	0.0313	999	3.41093E-17
PVP01_0923500	dynein heavy chain. putative CDS		16086	9237	0.0024	0.0277	0.0032	3.3423E-06
PVP01_1304900	high mobility group protein B3. putative CDS	HMGB3	8754	339	0.3130	0.6395	0.1683	3.2487E-12
PVP01_1452900	splicing factor 3B subunit 3. putative CDS	SF3B3	3693	2919	0.0096	0.0663	999	3.22813E-17
PVP01_1145300	conserved Plasmodium protein. unknown function CDS		6984	2235	0.0282	0.0674	0.1152	3.21527E-12
PVP01_1316100	conserved Plasmodium protein. unknown function CDS		16827	5397	0.0141	0.0632	0.1451	3.19649E-13
PVP01_0408900	conserved Plasmodium protein. unknown function CDS		3162	2307	0.0609	0.1327	0.4704	3.18468E-45
PVP01_1310600	heat shock protein DNAJ homologue Pfj4.putative DnaJ domain containing protein CDS		738	408	0.2446	0.4464	0.0386	3.14634E-11
PVP01_1244700	conserved Plasmodium protein. unknown function CDS		3588	135	0.2760	0.5731	0.0807	3.13023E-07
PVP01_0926800	autophagy-related protein 7. putative CDS	ATG7	3687	2985	0.0223	0.0263	0.1548	3.10166E-14
PVP01_1429000	CCR4-associated factor 1. putative CDS	CAF1	6093	303	0.0480	0.1753	0.0001	2.98408E-06
PVP01_0313800	dynein heavy chain. putative CDS		15594	5535	0.0091	0.0324	0.2856	2.98163E-14
PVP01_1431000	conserved Plasmodium protein. unknown function CDS		3957	2499	0.0081	0.0281	0.0665	2.94075E-05
PVP01_1133700	ribonuclease. putative CDS		8025	2193	0.0129	0.0556	0.0449	2.90377E-11
PVP01_0835100	conserved Plasmodium protein. unknown function CDS		11052	4581	0.0114	0.0231	0.0316	2.90338E-06
PVP01_1420200	N(2).N(2)-dimethylguanosine tRNAmethyltransferase. putative CDS	TRM1	2841	2076	0.0047	0.0119	0.2212	2.89601E-05
PVP01_1452800	CPW-WPC family protein CDS	ULG8	3297	693	0.0385	0.0612	1.1227	2.82476E-07
PVP01_1422900	negative elongation factor A. putative CDS	NELFA	759	366	0.0509	0.0888	0.0555	2.82245E-08
PVP01_0416500	conserved Plasmodium protein. unknown function CDS		4545	3126	0.0408	0.0802	0.173	2.77854E-53
PVP01_1008600	structural maintenance of chromosomes protein 6.putative CDS	SMC6	5121	3525	0.0069	0.0401	0.1231	2.77226E-06
PVP01_0818800	protein kinase. putative CDS		984	783	0.1037	0.1536	0.4586	2.71248E-31
PVP01_1438500	pre-mRNA-processing factor 17. putative CDS	PRP17	1839	1533	0.0044	0.0294	0.0001	2.70641E-05
PVP01_1210100	conserved Plasmodium protein. unknown function CDS		3489	2106	0.0092	0.0224	0.2404	2.67638E-05
PVP01_1463600	conserved Plasmodium protein. unknown function CDS		1443	1179	0.0083	0.0352	0.0882	2.61152E-11
PVP01_1459000	tetratricopeptide repeat protein. putative CDS		1716	717	0.0689	0.1414	0.197	2.59861E-25
PVP01_1246300	conserved Plasmodium protein. unknown function CDS		5112	3243	0.0127	0.0253	0.0001	2.56985E-09
PVP01_1321000	proliferation-associated protein 2g4. putative CDS		1140	918	0.0190	0.0712	0.0301	2.46501E-09
PVP01_0835600	circumsporozoite (CS) protein CDS	CSP	1092	357	0.0233	0.0129	0.194	2.45723E-06
PVP01_0925500	hypothetical protein CDS		4335	1113	0.0246	0.0332	0.5179	2.41127E-06
PVP01_0621800	conserved Plasmodium protein. unknown function CDS		3102	2607	0.0169	0.0280	1.5437	2.39533E-11
PVP01_0530900	40S ribosomal protein S19. putative CDS	RPS19	519	219	0.1053	0.1486	0.0611	2.37296E-06
PVP01_1205700	nucleoside diphosphate hydrolase. putative CDS		612	567	0.0270	0.1368	205.8358	2.35884E-12
PVP01_0907300	conserved Plasmodium protein. unknown function CDS		4878	3387	0.0074	0.0133	0.2844	2.34023E-05
PVP01_0921400	conserved Plasmodium protein. unknown function CDS		234	132	0.2841	0.3032	0.1721	2.33083E-06
PVP01_1450900	conserved Plasmodium protein. unknown function CDS		2646	1470	0.0046	0.0406	0.1804	2.32823E-06
PVP01_0611800	conserved Plasmodium protein. unknown function CDS		5343	666	0.0290	0.0518	0.1643	2.31076E-05
PVP01_0314500	conserved Plasmodium protein. unknown function CDS		822	303	0.0234	0.0824	0.1996	2.28856E-05
PVP01_1444700	RAP protein. putative CDS		3735	2628	0.0122	0.0436	0.1415	2.2787E-07
PVP01_1247800	GTP-binding protein. putative CDS		2388	291	0.1001	0.2177	0.0001	2.09397E-08
PVP01_0204600	bromodomain protein. putative CDS		4704	2151	0.0818	0.1306	0.1653	2.00569E-55
PVP01_1260900	conserved Plasmodium protein. unknown function CDS		2151	1680	0.0212	0.0314	0.2742	1.95729E-12
PVP01_1323500	conserved Plasmodium protein. unknown function CDS		2340	1455	0.0156	0.0386	999	1.87867E-07
PVP01_1221500	ubiquitin-activating enzyme. putative CDS	UBA1	5055	4176	0.0115	0.0287	0.5859	1.87627E-06
PVP01_1244300	conserved Plasmodium protein. unknown function CDS		2358	798	0.0122	0.0019	0.0928	1.83343E-05
PVP01_1413800	eukaryotic translation initation factor 4 gamma.putative CDS	EIF4G	3459	1794	0.0287	0.1076	0.185	1.82034E-26
PVP01_1016800	conserved Plasmodium protein. unknown function CDS		1671	1299	0.0170	0.0404	0.0001	1.78363E-09
PVP01_0105800	RNA helicase. putative CDS		3156	2199	0.0106	0.0430	0.3522	1.71882E-05
PVP01_1127300	tRNA modifying enzyme. putative CDS		2355	1665	0.0100	0.0112	0.025	1.65515E-18
PVP01_0313900	exported serine/threonine protein kinase.putative CDS	EST	8409	4404	0.0091	0.0272	1.1634	1.60006E-05
PVP01_0207100	double-strand break repair protein MRE11.putative CDS	MRE11	3207	2295	0.0176	0.0507	0.0299	1.58648E-11
PVP01_1425800	conserved Plasmodium protein. unknown function CDS		1893	894	0.0664	0.1048	0.0001	1.53291E-23
PVP01_1319600	coatamer protein. beta subunit. putative CDS		3954	2778	0.0063	0.0372	0.0001	1.5243E-07
PVP01_0830900	N2227-like protein. putative CDS		2295	1563	0.0127	0.0133	0.3103	1.49594E-05
PVP01_0004280	Plasmodium exported protein. unknown function CDS		1014	501	0.0275	0.0123	0.0502	1.49341E-07
PVP01_0116200	conserved Plasmodium protein. unknown function CDS		2001	1245	0.0260	0.0816	0.6561	1.48291E-05
PVP01_0703600	mitochondrial carrier protein. putative CDS		3360	2946	0.0134	0.0281	0.4407	1.45632E-06
PVP01_1300700	Plasmodium exported protein. unknown function CDS		1263	351	0.0845	0.0450	0.0001	1.45568E-07
PVP01_1428900	conserved protein. unknown function CDS		1848	288	0.2317	0.7900	0.3479	1.4109E-11
PVP01_1462200	kinesin-13. putative CDS		3312	2616	0.0093	0.0439	0.2342	1.36508E-07
PVP01_1202800	conserved Plasmodium protein. unknown function CDS		5382	2022	0.0150	0.0446	0.4171	1.36502E-08
PVP01_0726800	conserved Plasmodium protein. unknown function CDS		591	327	0.0478	0.0835	0.0001	1.3623E-05
PVP01_0114300	C-mannosyltransferase. putative CDS	DPY19	3153	480	0.0352	0.0449	0.1593	1.34058E-08
PVP01_1202100	P-loop containing nucleoside triphosphatehydrolase. putative CDS	AQR	6951	5598	0.0048	0.0258	0.2395	1.32103E-06
PVP01_0206900	proteasome subunit beta type-3. putative CDS		657	504	0.0508	0.1746	0.1032	1.31827E-11
PVP01_0908900	conserved Plasmodium protein. unknown function CDS		2658	1506	0.0371	0.0263	0.1858	1.30063E-09
PVP01_1334200	ubiquitin carboxyl-terminal hydrolase. putative CDS		3666	2457	0.0114	0.0417	0.5268	1.29372E-05
PVP01_1466900	hypothetical protein THO complex subunit 2. putative CDS	THO2	7659	5316	0.0071	0.0302	0.0001	1.29245E-05
PVP01_0617800	conserved Plasmodium protein. unknown function CDS		1872	1158	0.0205	0.0386	0.0878	1.27893E-07
PVP01_0208800	conserved Plasmodium protein. unknown function CDS		2079	1713	0.0097	0.0232	0.3294	1.26039E-08
PVP01_1320000	rRNA (adenosine-2'-O-)-methyltransferase.putative CDS		6975	4689	0.0087	0.0238	0.0344	1.24193E-09
PVP01_0511900	conserved Plasmodium protein. unknown function CDS		1482	1242	0.0459	0.0917	999	1.23874E-31
PVP01_0725900	conserved Plasmodium protein. unknown function CDS		2568	1923	0.0149	0.0300	0.2883	1.23294E-12
PVP01_0915600	conserved Plasmodium protein. unknown function CDS		7374	5322	0.0118	0.0240	112.271	1.20719E-07
PVP01_0415100	RING zinc finger protein. putative CDS		1620	552	0.0251	0.0225	0.0001	1.19934E-07
PVP01_1456500	conserved Plasmodium protein. unknown function CDS		903	606	0.0432	0.0912	0.7179	1.17867E-06
PVP01_0116300	cactin homolog. putative CDS		2502	1572	0.0909	0.1978	0.0001	1.17561E-38
PVP01_0708700	conserved Plasmodium protein. unknown function CDS		9171	3096	0.0087	0.0416	0.1261	1.1566E-07
PVP01_1027900	60S ribosomal subunit protein L24. putative CDS		621	513	0.0924	0.2233	0.451	1.15641E-16
PVP01_1217800	tryptophan--tRNA ligase. putative CDS	cTrpRS	1965	1713	0.0131	0.0548	1.4629	1.14271E-07
PVP01_0314000	cysteine repeat modular protein 2. putative CDS	CRMP2	7611	1476	0.0258	0.1071	999	1.12218E-22
PVP01_0307000	conserved Plasmodium protein. unknown function CDS		4479	3057	0.0242	0.0491	2.238	1.11143E-22
PVP01_0408500	conserved Plasmodium protein. unknown function CDS		4497	3738	0.0213	0.0454	0.773	1.11053E-09
PVP01_0209500	cyclase-associated protein. putative CDS	C-CAP	489	447	0.0171	0.0338	0.0001	1.0986E-08
PVP01_0411500	protein kinase 7. putative CDS	PK7	1035	204	0.1633	0.2460	0.2497	1.03219E-09
PVP01_0818500	microtubule and actin binding protein. putative CDS		5091	3324	0.0114	0.0278	0.1746	1.03115E-07
PVP01_0609300	conserved Plasmodium protein. unknown function CDS		4152	1209	0.0314	0.0227	0.0389	1.00437E-06
PVP01_1458300	conserved Plasmodium protein. unknown function CDS		6747	2076	0.0037	0.0571	1.1456	0.04948217
PVP01_0320800	conserved Plasmodium protein. unknown function CDS		4200	3543	0.0176	0.0214	0.2797	0.049236899
PVP01_0821500	cleavage and polyadenylation specificity factor.putative CDS		2736	1950	0.0049	0.0173	0.2016	0.049106641
PVP01_1004100	conserved Plasmodium protein. unknown function CDS		5493	3918	0.0097	0.0245	0.0531	0.048133346
PVP01_0820800	kinesin-8. putative CDS		3858	2601	0.0038	0.0278	0.1257	0.048121774
PVP01_1128900	conserved Plasmodium protein. unknown function CDS		786	555	0.0119	0.0206	0.0001	0.04784466
PVP01_1419500	conserved Plasmodium protein. unknown function CDS		1653	1329	0.0040	0.0192	999	0.047342229
PVP01_0817800	D123 (regulator of eIF2). putative CDS		2451	1740	0.0112	0.0303	0.0001	0.046328006
PVP01_0831700	activator of Hsp90 ATPase. putative CDS		423	420	0.0116	0.1238	0.1731	0.045801391
PVP01_0918500	conserved Plasmodium protein. unknown function CDS		4116	1098	0.0131	0.0124	0.2873	0.045214253
PVP01_1142300	conserved Plasmodium protein. unknown function CDS		5700	3498	0.0027	0.0127	0.1232	0.045174207
PVP01_1134400	conserved Plasmodium protein. unknown function CDS		1578	1317	0.0131	0.0306	0.2177	0.043288909
PVP01_0835400	conserved Plasmodium protein. unknown function CDS		3279	1671	0.0192	0.0267	0.121	0.042434678
PVP01_0603200	tRNA pseudouridine synthase. putative CDS		1305	645	0.0086	0.0727	0.0667	0.042153457
PVP01_1346400	U1 small nuclear ribonucleoprotein C. putative CDS		1647	993	0.0163	0.0296	0.0001	0.041678167
PVP01_0715800	conserved Plasmodium protein. unknown function CDS		4218	939	0.0370	0.0121	0.4576	0.039788049
PVP01_0703800	high molecular weight rhoptry protein 3 CDS	RhopH3	2673	2220	0.0047	0.0176	0.0001	0.039570968
PVP01_0418400	merozoite surface protein 5 CDS	MSP5	1167	657	0.0282	0.0045	0.0923	0.038236557
PVP01_1135100	thiamin-phosphate pyrophosphorylase. putative CDS		1767	1269	0.0059	0.0171	0.2138	0.038047889
PVP01_1437000	conserved Plasmodium protein. unknown function CDS		6528	3402	0.0083	0.0220	3.4413	0.037929966
PVP01_1210200	lipoyl synthase. putative CDS	LipA	1329	1071	0.0037	0.0272	0.1549	0.037852898
PVP01_1013500	conserved Plasmodium protein. unknown function CDS		972	672	0.0060	0.0235	0.3452	0.037851697
PVP01_1255600	transcriptional regulatory protein sir2b.putative CDS	Sir2b	3780	2580	0.0087	0.0155	15.1075	0.037247001
PVP01_0727800	conserved Plasmodium protein. unknown function CDS		1935	1290	0.0090	0.0148	0.2183	0.037201657
PVP01_0822000	stomatin-like protein CDS		1077	207	0.0075	0.0751	0.1477	0.036970287
PVP01_1108300	conserved Plasmodium protein. unknown function CDS		2121	1605	0.0122	0.0180	6.278	0.03670865
PVP01_1442900	conserved Plasmodium protein. unknown function CDS		3867	2703	0.0156	0.0329	334.3902	0.036105053
PVP01_1206600	step II splicing factor. putative CDS		657	456	0.0088	0.0604	0.0001	0.035794293
PVP01_1247700	WD repeat-containing protein. putative CDS		2310	1692	0.0047	0.0555	0.2808	0.035735251
PVP01_1311800	succinyl-CoA ligase. putative CDS		2985	2733	0.0099	0.0343	0.0001	0.034729688
PVP01_1441500	DNA gyrase subunit A. putative CDS	GyrA	3726	2589	0.0068	0.0086	0.0001	0.034421264
PVP01_0118300	conserved Plasmodium protein. unknown function CDS	LSD2	10776	4179	0.0108	0.0189	0.0589	0.033591266
PVP01_1319500	ADP-dependent DNA helicase RecQ. putative CDS		3795	1974	0.0101	0.0355	0.2674	0.033358481
PVP01_0931500	structural maintenance of chromosomes protein 1.putative CDS	SMC1	4860	1803	0.0084	0.0000	0.5182	0.033291025
PVP01_1328400	conserved Plasmodium protein. unknown function CDS		3066	1458	0.0063	0.0173	0.1847	0.033168203
PVP01_1241500	tRNA 3'-trailer sequence RNase. putative CDS		2676	1587	0.0137	0.0368	0.0001	0.033082551
PVP01_0832800	ATP-dependent Clp protease proteolytic subunit.putative CDS	ClpP	1128	687	0.0078	0.0140	0.5787	0.03158503
PVP01_0205300	phenylalanine--tRNA ligase alpha subunit.putative CDS		1710	1128	0.0055	0.0156	0.1411	0.031149436
PVP01_0305300	apical sushi protein rhoptry neck protein 1 CDS	RON1	2271	1584	0.0086	0.0254	999	0.030892185
PVP01_0607100	conserved Plasmodium protein. unknown function CDS		5553	3327	0.0098	0.0282	0.0001	0.030670346
PVP01_0612300	mitochondrial ribosomal protein S22 precursor.putative CDS		1698	1389	0.0076	0.0364	0.135	0.030620529
PVP01_0707400	conserved Plasmodium protein. unknown function CDS		2295	1737	0.0101	0.0107	0.0564	0.029797658
PVP01_1443700	small subunit rRNA processing factor. putative CDS		1473	933	0.0114	0.0500	0.4472	0.029512888
PVP01_1263500	poly(A)-specific ribonuclease PARN. putative CDS	PARN	2511	1548	0.0140	0.0560	0.0893	0.028911053
PVP01_0532700	tryptophan-rich antigen tryptophan-rich protein CDS		981	666	0.0052	0.0555	0.3333	0.028570008
PVP01_1024900	structural maintenance of chromosomes protein 4.putative CDS	SMC4	4368	2583	0.0061	0.0229	0.0182	0.027980962
PVP01_1265300	metalloprotease. putative CDS	ATP23	1452	1158	0.0104	0.0150	0.3726	0.027177554
PVP01_1403600	ATP-dependent RNA helicase DHR1. putative CDS		4827	1497	0.0101	0.0429	0.0752	0.027154607
PVP01_1414400	conserved Plasmodium protein. unknown function CDS		4602	1311	0.0074	0.0122	0.4374	0.026960606
PVP01_1467900	DNA repair protein rhp16. putative CDS		4770	3387	0.0023	0.0115	0.0377	0.026795586
PVP01_0921200	conserved Plasmodium protein. unknown function CDS		9624	4518	0.0244	0.0381	0.1128	0.026471323
PVP01_1320500	conserved Plasmodium protein. unknown function CDS		3378	2097	0.0024	0.0435	0.0922	0.026317362
PVP01_0814600	conserved Plasmodium protein. unknown function CDS		4041	2472	0.0097	0.0199	0.0001	0.025996013
PVP01_0615500	conserved Plasmodium protein. unknown function CDS		669	591	0.0120	0.0202	999	0.025752177
PVP01_0110000	lysophospholipase. putative CDS		2205	210	0.4049	0.7794	62.9948	0.025292082
PVP01_1137400	conserved Plasmodium protein. unknown function CDS		9063	5841	0.0105	0.0215	0.2352	0.02517919
PVP01_1428600	conserved Plasmodium protein. unknown function CDS		3309	2793	0.0107	0.0262	0.0001	0.024793639
PVP01_1204300	conserved Plasmodium protein. unknown function CDS		3888	2229	0.0057	0.0165	0.2713	0.024667162
PVP01_1226200	conserved Plasmodium protein. unknown function CDS		7842	4617	0.0078	0.0224	0.1983	0.024614798
PVP01_0610700	conserved Plasmodium protein. unknown function CDS		16155	3456	0.0053	0.0181	0.0622	0.023652244
PVP01_0606300	conserved Plasmodium protein. unknown function CDS		4923	3498	0.0040	0.0261	0.6975	0.023302832
PVP01_0207600	carbon catabolite repressor protein 4. putative CDS		1008	600	0.0052	0.0130	2.1174	0.023069051
PVP01_0943300	60S ribosomal protein L35ae. putative CDS		441	333	0.0083	0.0246	0.0001	0.02298093
PVP01_1321200	WW domain-binding protein 11. putative CDS	WBP11	1941	930	0.0210	0.0439	0.2242	0.022565043
PVP01_0720200	conserved Plasmodium protein. unknown function CDS		1851	1149	0.0035	0.0331	0.0001	0.022492445
PVP01_0725300	conserved Plasmodium protein. unknown function CDS		3537	2019	0.0172	0.0148	0.459	0.022230983
PVP01_1270700	conserved Plasmodium protein. unknown function CDS		1182	186	0.0665	0.0001	0.301	0.021795031
PVP01_0319900	type 2A phosphatase-associated protein 42.putative CDS	TAP42	1242	858	0.0125	0.0359	0.326	0.021633191
PVP01_1139600	conserved Plasmodium protein. unknown function CDS		2016	915	0.0092	0.0012	0.0001	0.020821326
PVP01_0725600	conserved Plasmodium protein. unknown function CDS		582	546	0.0048	0.0178	0.0001	0.020431627
PVP01_0911300	vacuolar protein sorting-associated protein 35.putative CDS	VPS35	3168	2499	0.0011	0.0219	0.5086	0.020409924
PVP01_0713800	6-phosphofructokinase. putative CDS	PFK9	4266	4068	0.0013	0.0410	0.0001	0.020392827
PVP01_0413500	GAF domain-related protein. putative CDS		3762	2862	0.0087	0.0200	0.0256	0.020389274
PVP01_1025500	guanidine nucleotide exchange factor. putative CDS	RCC1	6699	3579	0.0068	0.0121	0.0001	0.019846275
PVP01_1468700	conserved Plasmodium protein. unknown function CDS		2031	1470	0.0116	0.0138	0.2943	0.019416937
PVP01_0306900	conserved Plasmodium protein. unknown function CDS		3477	2052	0.0083	0.0038	0.3388	0.019260652
PVP01_0837000	HAD superfamily protein. putative CDS		3474	957	0.0080	0.0199	1.1204	0.01903534
PVP01_1216600	26S proteasome regulatory subunit RPN3.putative CDS	RPN3	1542	1308	0.0010	0.0408	0.303	0.018953725
PVP01_0904200	FeS cluster assembly protein SufD. putative CDS	SufD	3771	3021	0.0119	0.0241	0.0001	0.018927235
PVP01_1271000	early transcribed membrane protein CDS	ETRAMP	528	402	0.0114	0.0486	0.0001	0.018620772
PVP01_0803000	ribosome-binding factor A. putative CDS		663	474	0.0086	0.0089	0.6367	0.018422352
PVP01_1144500	conserved Plasmodium protein. unknown function CDS		597	438	0.0142	0.0025	0.6496	0.018239214
PVP01_0216800	Plasmodium exported protein. unknown function CDS		2301	597	0.0084	0.0109	0.3001	0.017860607
PVP01_0941300	conserved Plasmodium protein. unknown function CDS		6864	4440	0.0192	0.0367	0.4893	0.017854065
PVP01_0730000	conserved Plasmodium protein. unknown function CDS		1257	471	0.0263	0.0822	0.0001	0.017402836
PVP01_1449200	conserved Plasmodium protein. unknown function CDS		2760	2034	0.0149	0.0130	0.8518	0.017322709
PVP01_0941500	conserved Plasmodium protein. unknown function CDS		2865	1773	0.0068	0.0157	0.0613	0.017171304
PVP01_0106100	ATP synthase lipid-binding protein.mitochondrial precursor. putative CDS		498	456	0.0037	0.0255	0.4752	0.016906848
PVP01_0931300	conserved Plasmodium protein. unknown function CDS	COG2	2958	1170	0.0050	0.0078	0.1312	0.015790648
PVP01_0728900	merozoite surface protein 1 CDS	MSP1	5205	3336	0.0262	0.0874	2.9232	0.015475723
PVP01_0620500	conserved Plasmodium protein. unknown function CDS		1308	189	0.0201	0.0000	0.0001	0.015163029
PVP01_1234000	conserved Plasmodium protein. unknown function CDS		1095	912	0.0070	0.0208	0.1437	0.015002145
PVP01_0113600	vacuolar proton translocating ATPase subunit A.putative CDS		2946	2388	0.0016	0.0152	6.4813	0.014060033
PVP01_0612200	U3 small nucleolar ribonucleoprotein proteinMPP10. putative CDS	MPP10	2118	1110	0.0061	0.0504	0.21	0.013944517
PVP01_1221100	U3 small nucleolar RNA-associated protein 4.putative CDS	UTP4	3579	1776	0.0078	0.0373	0.3593	0.013932075
PVP01_1417000	inositol polyphosphate kinase. putative CDS	IPK2	4068	2667	0.0038	0.0027	0.1775	0.013440301
PVP01_0107600	AAA family ATPase. putative CDS		1998	1512	0.0025	0.0351	0.3528	0.013232349
PVP01_1266600	conserved Plasmodium protein. unknown function CDS		3597	1251	0.0146	0.0010	0.125	0.013142146
PVP01_1018400	amino acid transporter. putative CDS		2430	1566	0.0027	0.0504	0.2079	0.012919819
PVP01_0836100	inner membrane complex protein 1e. putative CDS	IMC1e	1593	1251	0.0042	0.0328	0.2498	0.012541634
PVP01_0823600	kinetochore protein NUF2. putative CDS	NUF2	1365	978	0.0078	0.0000	0.2101	0.012069316
PVP01_0506300	conserved Plasmodium protein. unknown function CDS		2673	1314	0.0105	0.0146	0.1531	0.011880084
PVP01_0920500	conserved Plasmodium protein. unknown function CDS		4713	2457	0.0101	0.0085	999	0.011453187
PVP01_0214700	signal recognition particle subunit SRP9.putative CDS	SRP9	312	279	0.0048	0.0149	0.0535	0.01132154
PVP01_0522300	RING zinc finger protein. putative CDS		2193	1626	0.0138	0.0178	0.0001	0.011307637
PVP01_1227600	syntaxin. Qa-SNARE family. putative CDS	SYN18	1194	597	0.0116	0.0262	0.0001	0.011182578
PVP01_1018600	phosphatidylinositol 3-kinase. putative CDS	PI3K	5304	2223	0.0041	0.0262	0.0987	0.011073573
PVP01_1020700	conserved Plasmodium protein. unknown function CDS		7038	4593	0.0119	0.0117	999	0.010535684
PVP01_0208600	conserved Plasmodium protein. unknown function CDS		648	516	0.0072	0.0249	0.0001	0.010309451
PVP01_0936900	conserved Plasmodium protein. unknown function CDS		9480	7212	0.0116	0.0287	0.678	0.010262555
PVP01_0309300	erythrocyte vesicle protein 1. putative CDS	EVP1	2589	1350	0.0019	0.0351	0.1469	0.010136496
PVP01_0725000	conserved Plasmodium protein. unknown function CDS		4533	2961	0.0115	0.0251	4.0965	0.010093466
PVP01_1010200	conserved Plasmodium protein. unknown function CDS		3804	3384	0.0155	0.0124	0.0001	0.010085127
PVP01_0704500	exoribonuclease II. putative CDS	RNaseII	5304	3918	0.0126	0.0346	0.0001	0.01004593
PVP01_0000040	Pvstp1 protein. putative CDS		2241	357	0.0317	0.0438	0.3339	0.01001687
PVP01_0713600	ribonuclease H2 subunit C. putative CDS		1068	774	0.0099	0.0233	0.0001	0.009533207
PVP01_0915500	glycerol-3-phosphate dehydrogenase. putative CDS	G3PDH	1185	1149	0.0023	0.0290	0.0001	0.0094711
PVP01_1303300	conserved Plasmodium protein. unknown function CDS		2556	1242	0.0170	0.0467	0.2951	0.009443647
PVP01_0723100	conserved Plasmodium protein. unknown function CDS		5874	4053	0.0164	0.0253	0.6387	0.009347277
PVP01_1463000	conserved Plasmodium protein. unknown function CDS		1545	1194	0.0067	0.0159	0.0001	0.009207547
PVP01_1206000	E1-E2 ATPase. putative CDS		5010	3873	0.0037	0.0258	0.7847	0.008621311
PVP01_1307500	amino acid transporter. putative CDS		4620	3114	0.0081	0.0350	0.0001	0.008332083
PVP01_0831300	splicing factor 3B subunit 1. putative CDS	SF3B1	4083	3408	0.0027	0.0394	0.1028	0.008029315
PVP01_1109600	calpain. putative CDS		6384	4656	0.0075	0.0227	999	0.007933015
PVP01_1216700	conserved Plasmodium protein. unknown function CDS		1596	921	0.0073	0.0216	0.2239	0.007923136
PVP01_1463800	conserved Plasmodium protein. unknown function CDS		1074	837	0.0098	0.0460	0.2062	0.007871162
PVP01_1259100	ABC transporter B family member 2. putative multidrug resistance protein 2. putative CDS	MDR2	4695	2769	0.0045	0.0524	0.0001	0.007610788
PVP01_0115900	U2 snRNA/tRNA pseudouridine synthase. putative CDS		1800	618	0.0072	0.0219	0.1053	0.007524784
PVP01_1258300	conserved Plasmodium protein. unknown function CDS		966	897	0.0096	0.0046	0.1705	0.00751054
PVP01_1220800	conserved Plasmodium protein. unknown function CDS		3771	2280	0.0068	0.0383	0.4926	0.00750817
PVP01_0118000	1-cys peroxiredoxin CDS	1-CysPrx	663	651	0.0038	0.0364	25.8433	0.007479824
PVP01_1141200	GTP-binding protein. putative CDS		1848	918	0.0135	0.0161	1.5307	0.007458311
PVP01_0947400	conserved Plasmodium protein. unknown function CDS		8583	6432	0.0153	0.0341	0.0001	0.007275959
PVP01_0603000	conserved Plasmodium protein. unknown function CDS		2853	1878	0.0149	0.0361	0.0001	0.006993024
PVP01_1451200	elongation factor G. putative CDS	EF-G	2292	2007	0.0027	0.0028	0.1652	0.006913199
PVP01_1215100	conserved Plasmodium protein. unknown function CDS		5046	2559	0.0123	0.0154	0.0001	0.006619272
PVP01_0913800	conserved Plasmodium protein. unknown function CDS		16785	5760	0.0064	0.0205	0.104	0.006574747
PVP01_0529800	transcription factor with AP2 domain(s).putative CDS	ApiAP2	10218	6399	0.0037	0.0286	0.0462	0.006086457
PVP01_1310400	conserved Plasmodium protein. unknown function CDS		4632	2895	0.0127	0.0388	0.2396	0.006080068
PVP01_0710300	conserved Plasmodium protein. unknown function CDS		1017	513	0.0081	0.0045	0.0001	0.006031866
PVP01_1230800	vacuolar protein sorting-associated protein 52.putative CDS	VPS52	3315	2604	0.0064	0.0551	999	0.006010953
PVP01_0705700	GTPase-activating protein. putative CDS		3675	1596	0.0077	0.0392	0.2955	0.005686612
PVP01_1437400	arginyl-tRNA synthetase. putative CDS	RRS	1776	1491	0.0029	0.0261	0.0001	0.005634453
PVP01_1319000	autophagy protein 5. putative CDS	ATG5	1887	984	0.0176	0.0489	0.0699	0.005435462
PVP01_1138400	transketolase. putative CDS	TK	2013	1845	0.0014	0.0249	0.0001	0.004917428
PVP01_1334000	ATP-dependent protease. putative CDS		3054	1869	0.0060	0.0262	0.0001	0.004833476
PVP01_0918800	heat shock protein 90. putative CDS		2562	2163	0.0056	0.0381	0.0001	0.004770319
PVP01_1215400	conserved Plasmodium protein. unknown function CDS		465	408	0.0068	0.0365	0.1029	0.004767811
PVP01_1437200	triose or hexose phosphate/phosphatetranslocator. putative CDS		1443	993	0.0000	0.0203	0.0001	0.004744746
PVP01_0306000	conserved Plasmodium protein. unknown function CDS		2580	2007	0.0036	0.0182	0.0594	0.00469944
PVP01_0306400	methyltransferase. putative CDS		966	837	0.0082	0.0086	0.5396	0.004645356
PVP01_0614900	RAP protein. putative CDS		1326	1050	0.0026	0.0209	0.1421	0.00451667
PVP01_1313900	conserved Plasmodium protein. unknown function CDS		5244	3888	0.0073	0.0343	0.2224	0.004512011
PVP01_1145000	conserved Plasmodium protein. unknown function CDS		1128	888	0.0060	0.0347	0.2505	0.004402848
PVP01_1131400	conserved Plasmodium protein. unknown function CDS		1854	1479	0.0149	0.0695	0.9802	0.004352329
PVP01_0309100	zinc finger protein. putative CDS		1599	1239	0.0045	0.0168	0.3148	0.004197304
PVP01_0919800	conserved protein. unknown function CDS		585	282	0.0185	0.0000	0.9105	0.004164688
PVP01_0318000	ubiquitin C-terminal hydrolase. putative CDS		2688	1479	0.0091	0.0348	0.5428	0.003942648
PVP01_1438700	cell cycle associated protein. putative CDS		8271	2700	0.0092	0.0218	0.0001	0.003813091
PVP01_1250600	conserved Plasmodium protein. unknown function CDS		1368	1140	0.0033	0.0000	0.0001	0.003673317
PVP01_1033300	anaphase promoting complex subunit. putative CDS		2343	1836	0.0055	0.0000	0.0696	0.003529893
PVP01_1018300	conserved Plasmodium protein. unknown function CDS		4116	2970	0.0059	0.0182	0.6268	0.003361933
PVP01_0610000	conserved Plasmodium protein. unknown function CDS	EXP3	3396	1965	0.0061	0.0950	0.0675	0.003126
PVP01_0804500	ADP/ATP carrier protein. putative CDS		1026	786	0.0035	0.0102	999	0.003116311
PVP01_0705400	tubulin-specific chaperone. putative CDS		786	663	0.0128	0.1053	0.6436	0.003023047
PVP01_0821600	conserved Plasmodium protein. unknown function CDS		13914	10689	0.0123	0.0311	0.1251	0.002884509
PVP01_1126700	leucine--tRNA ligase. putative CDS		4071	3120	0.0023	0.0218	0.2356	0.00271921
PVP01_0307800	flap endonuclease 1. putative CDS	FEN1	1902	1200	0.0203	0.0378	0.0901	0.002714684
PVP01_1424700	GTP-binding translation elongation factor tufamily protein. putative CDS		2316	1752	0.0063	0.0120	0.1184	0.002702081
PVP01_0507300	translation initiation factor IF-2. putative CDS	IF2c	3513	2838	0.0054	0.0186	0.2464	0.002567763
PVP01_0811900	PRE-binding protein. putative CDS	PREBP	2958	1836	0.0015	0.0382	0.0001	0.002560199
PVP01_0941800	conserved Plasmodium protein. unknown function CDS		7392	4515	0.0213	0.0378	0.0001	0.002391339
PVP01_1317900	mitogen-activated protein kinase 1. putative CDS	MAPK1	2157	1512	0.0064	0.0548	0.5127	0.002333491
PVP01_0605600	S-adenosyl-L-methionine-dependentmethyltransferase. putative CDS	RCM1	1611	1161	0.0092	0.0311	0.0001	0.002315561
PVP01_0918600	conserved Plasmodium protein. unknown function CDS		600	480	0.0089	0.0000	0.1529	0.002288708
PVP01_1462300	conserved Plasmodium protein. unknown function CDS		3546	3120	0.0180	0.0278	0.0595	0.002270515
PVP01_0201200	Plasmodium exported protein. unknown function CDS		1272	933	0.0131	0.0361	0.3939	0.002235939
PVP01_0313000	conserved Plasmodium protein. unknown function CDS		1041	240	0.0280	0.0801	0.0375	0.002213285
PVP01_1325400	calcium-dependent protein kinase. putative CDS		855	360	0.0146	0.0247	0.1672	0.002097215
PVP01_1331500	rap guanine nucleotide exchange factor.putative CDS	EPAC	10071	1116	0.0185	0.0389	0.0001	0.001985306
PVP01_1233500	conserved Plasmodium protein. unknown function CDS		2517	831	0.0238	0.0527	0.4167	0.001981391
PVP01_1021100	conserved Plasmodium protein. unknown function CDS		3972	2379	0.0117	0.0369	0.1417	0.001968632
PVP01_0204900	selenocysteine-specific elongation factor selBhomologue. putative CDS		2331	1380	0.0060	0.0398	0.2968	0.001884982
PVP01_0703500	nucleoporin NUP100/NSP100. putative CDS	NUP100	6258	153	0.1612	0.4577	0.2553	0.001860249
PVP01_0115700	peptidyl-prolyl cis-trans isomerase precursor.putative cyclophilin. putative CDS	CYP24	789	513	0.0292	0.0330	0.0414	0.001759144
PVP01_0620200	conserved Plasmodium protein. unknown function CDS		1110	474	0.0298	0.0172	0.4612	0.001748206
PVP01_0110400	conserved Plasmodium protein. unknown function CDS		9228	1725	0.0059	0.0227	0.1198	0.00170832
PVP01_1242100	ATP synthase (C/AC39) subunit. putative vacuolar ATP synthase subunit d. putative CDS		1149	1113	0.0000	0.0272	0.9648	0.001636957
PVP01_1128400	conserved Plasmodium protein. unknown function CDS		4200	3330	0.0048	0.0313	0.2435	0.001628212
PVP01_1454100	vesicle transport v-SNARE protein VTI1.putative CDS		1197	393	0.0297	0.0289	0.2335	0.001605632
PVP01_0527300	conserved Plasmodium protein. unknown function CDS		2148	1155	0.0132	0.0423	0.5711	0.00143388
PVP01_0704200	conserved Plasmodium protein. unknown function CDS		4113	2925	0.0073	0.0379	0.0562	0.00138722
PVP01_0607600	serine/arginine-rich splicing factor 4.putative CDS	SRSF4	1635	438	0.0164	0.0675	0.2783	0.001258812
PVP01_1458500	RNA-binding protein. putative CDS		6063	4023	0.0110	0.0156	0.0001	0.001085349
PVP01_1324000	conserved Plasmodium protein. unknown function CDS		963	654	0.0093	0.0227	0.4079	0.001080098
PVP01_0602100	early transcribed membrane protein CDS	ETRAMP	504	231	0.1011	0.1287	1.0487	0.001065952
PVP01_0823700	conserved Plasmodium protein. unknown function CDS		2652	1482	0.0112	0.0333	0.3899	0.001063353
PVP01_1444100	conserved Plasmodium protein. unknown function CDS		1815	1488	0.0073	0.0406	0.6862	0.001046432
PVP01_1253400	RAP protein. putative CDS		4848	3990	0.0093	0.0276	999	0.001032756
PVP01_0834100	conserved Plasmodium protein. unknown function CDS		2316	1578	0.0111	0.0461	0.1888	0.001017414
PVP01_0940200	AAA family ATPase. putative CDS		1884	1704	0.0055	0.0213	0.0001	0.001003604
PVP01_0605800	conserved Plasmodium protein. unknown function CDS		4680	1953	0.0179	0.0301	0.1912	0.000958601
PVP01_0603400	serine/threonine protein phosphatase 8.putative CDS	PPP8	6171	3597	0.0146	0.0270	0.1136	0.000929966
PVP01_1308700	porphobilinogen deaminase. putative CDS	PBGD	1350	738	0.0235	0.0640	0.231	0.000889614
PVP01_0946000	cysteine-rich PDZ-binding protein. putative CDS	CRIPT	273	90	0.0731	0.1042	0.0001	0.000808042
PVP01_0701700	conserved Plasmodium protein. unknown function CDS		9915	4815	0.0129	0.0200	0.1882	0.00080269
PVP01_1147300	conserved Plasmodium protein. unknown function CDS		459	342	0.0080	0.0242	0.0001	0.000793108
PVP01_0303400	transcription factor with AP2 domain(s).putative CDS	ApiAP2	10638	7947	0.0182	0.0346	0.0001	0.000784244
PVP01_1252700	serine/threonine protein kinase KIN. putative CDS	KIN	2586	1983	0.0186	0.0381	0.0001	0.000756396
PVP01_0214500	conserved Plasmodium protein. unknown function CDS		1269	1083	0.0055	0.0209	0.0988	0.000756002
PVP01_0603900	conserved Plasmodium protein. unknown function CDS		1770	786	0.0077	0.0070	0.0001	0.000707363
PVP01_1146800	ATP-dependant RNA helicase. putative CDS		4155	3249	0.0061	0.0288	0.0001	0.000702343
PVP01_1224700	conserved Plasmodium protein. unknown function CDS		3144	2085	0.0123	0.0350	0.4049	0.00066212
PVP01_0920300	conserved Plasmodium protein. unknown function CDS		2403	1209	0.0094	0.0739	0.0001	0.000660997
PVP01_0118700	nucleolar protein 10. putative CDS	NOL10	1725	1554	0.0061	0.0423	0.365	0.000654952
PVP01_0824500	zinc finger protein. putative CDS		4443	2043	0.0199	0.0120	0.0001	0.000636961
PVP01_0825400	zinc finger protein. putative CDS	RNF1	3636	1911	0.0149	0.0142	0.1472	0.00062988
PVP01_1425200	importin beta. putative CDS		2637	2469	0.0023	0.0365	999	0.000628758
PVP01_0624000	PIR protein VIR protein CDS		1044	630	0.0208	0.0001	0.0904	0.000580211
PVP01_0513300	conserved Plasmodium protein. unknown function CDS		1560	747	0.0057	0.0224	0.0677	0.000560452
PVP01_0720000	conserved Plasmodium protein. unknown function CDS		1293	1041	0.0130	0.0000	0.1325	0.000553902
PVP01_0911200	asparagine-rich antigen. putative CDS		4719	207	0.0570	0.2759	0.3297	0.000535301
PVP01_0907100	exonuclease. putative CDS		1974	1659	0.0068	0.0263	0.2677	0.000534827
PVP01_0712100	conserved Plasmodium protein. unknown function CDS		1881	1269	0.0086	0.0421	0.0001	0.00052521
PVP01_0821900	DNA-directed RNA polymerase II subunit RPB1.putative CDS	RPB1	7164	5514	0.0023	0.0261	0.0001	0.000439526
PVP01_1247900	ATP-dependent RNA helicase DBP5. putative CDS	DBP5	2364	1323	0.0058	0.0528	0.0001	0.000394461
PVP01_0944500	conserved Plasmodium protein. unknown function CDS	CAP93	2442	2109	0.0047	0.0351	0.2217	0.000387723
PVP01_1331700	NOT family protein. putative CDS		14211	7806	0.0085	0.0387	0.0055	0.000381685
PVP01_0505700	conserved Plasmodium protein. unknown function CDS		3135	2085	0.0075	0.0425	0.1219	0.000365643
PVP01_0712000	conserved Plasmodium protein. unknown function CDS		3108	2265	0.0049	0.0347	0.0001	0.000357155
PVP01_1460100	syntaxin-like t-SNARE. putative CDS		993	786	0.0066	0.0230	0.0213	0.000348985
PVP01_0805200	regulator of nonsense transcripts 1. putative CDS	UPF1	4665	3450	0.0042	0.0483	999	0.000344348
PVP01_1128500	conserved Plasmodium protein. unknown function CDS		2304	1707	0.0066	0.0086	0.0001	0.000343381
PVP01_1320300	50S ribosomal protein L15. putative CDS		1791	1380	0.0055	0.0119	0.359	0.000337572
PVP01_1111500	conserved Plasmodium protein. unknown function CDS		1035	729	0.0124	0.0082	0.1815	0.000321923
PVP01_0723600	conserved Plasmodium protein. unknown function CDS		1278	861	0.0068	0.0402	0.0001	0.000294697
PVP01_0835500	conserved Plasmodium protein. unknown function CDS		1386	471	0.0358	0.0088	0.0001	0.00028415
PVP01_0813000	autophagy-related protein 18. putative CDS	ATG18	1143	1020	0.0027	0.0316	0.0001	0.000284124
PVP01_1462600	conserved Plasmodium protein. unknown function CDS		1590	639	0.0143	0.0126	0.0001	0.000275035
PVP01_1138800	RNA-binding protein 25. putative CDS	RBM25	1668	1002	0.0271	0.0451	0.0213	0.000270219
PVP01_0935400	zinc finger protein. putative CDS		6645	1857	0.0201	0.0468	0.4578	0.000266927
PVP01_1204500	conserved Plasmodium protein. unknown function CDS		1023	627	0.0267	0.0629	0.4445	0.000261473
PVP01_1245800	conserved Plasmodium protein. unknown function CDS		1407	939	0.0192	0.0573	0.1711	0.000238336
PVP01_1209900	conserved Plasmodium protein. unknown function CDS		4752	1551	0.0161	0.0141	0.0001	0.00023426
PVP01_1116700	RAP protein. putative CDS		2913	2226	0.0106	0.0347	0.0588	0.000220892
PVP01_0410100	conserved Plasmodium protein. unknown function CDS		4038	2955	0.0051	0.0242	0.0001	0.000217934
PVP01_0404700	Plasmodium exported protein. unknown function CDS		1140	855	0.0350	0.0558	0.7073	0.000195013
PVP01_1454000	pre-mRNA-splicing factor SYF1. putative CDS	XAB2	2784	2454	0.0046	0.0136	0.0089	0.000175556
PVP01_1453400	CCR4-NOT transcription complex subunit 4.putative CDS	NOT4	4623	2712	0.0035	0.0292	0.0001	0.000174771
PVP01_0412400	conserved Plasmodium protein. unknown function CDS		11307	2103	0.0070	0.0302	0.0001	0.000151354
PVP01_1317400	voltage-dependent anion-selective channelprotein. putative CDS		870	720	0.0121	0.0755	0.1688	0.000147963
PVP01_0304000	conserved Plasmodium protein. unknown function CDS		12414	6453	0.0130	0.0428	0.2066	0.000137314
PVP01_0107400	conserved Plasmodium protein. unknown function CDS		5757	2856	0.0105	0.0411	0.192	0.000127702
PVP01_1018500	conserved Plasmodium protein. unknown function CDS		1815	1308	0.0087	0.0182	0.5766	0.000124424
PVP01_0825200	conserved Plasmodium protein. unknown function CDS		1884	1053	0.0113	0.0186	0.457	0.000124234
PVP01_1241700	conserved Plasmodium protein. unknown function CDS	COG6	2508	1854	0.0107	0.0566	0.0001	0.000119787
PVP01_0712900	conserved Plasmodium protein. unknown function CDS		5247	3618	0.0158	0.0254	0.0001	0.000119051
PVP01_0712400	pseudouridylate synthase. putative CDS		2418	1824	0.0098	0.0193	0.0759	0.000118791
PVP01_0504400	sporozoite invasion-associated protein 2.putative CDS	SIAP2	1239	753	0.0208	0.0156	0.302	0.000113894
PVP01_0522200	conserved Plasmodium protein. unknown function CDS		1434	1035	0.0090	0.0385	0.0001	0.000111657
PVP01_0513500	conserved Plasmodium protein. unknown function CDS		2361	1632	0.0052	0.0296	0.7156	0.000105686
PVP01_1447100	conserved Plasmodium protein. unknown function CDS		2007	1218	0.0091	0.0357	0.247	0.000104499
PVP01_0308400	U4/U6 small nuclear ribonucleoprotein PRP31.putative CDS	PRPF31	1623	1158	0.0052	0.0359	0.0001	0.000104034
PVP01_0406900	conserved Plasmodium protein. unknown function CDS		1140	942	0.0189	0.0207	0.0904	0.000100559
