# Supplementary material for: Plasmodium vivax-like genome sequences shed new insights into Plasmodium vivax biology and evolution
Source: PLoS Biol. 2018 Aug 24;16(8):e2006035. doi: 10.1371/journal.pbio.2006035 (PMC6130868; doi:10.1371/journal.pbio.2006035)
Supplement: S6 Table — The branch-site test of positive selection for orthologous genes product, gene length, and dN/dS ratio for PvP01, as well as the P value for this test, are indicated. Only significant tests are reported. The test was considered significant when the P value was below 0.05. In orange are indicated genes with significant dN/dS ratios between P. vivax PvP01 and P. vivax-like PVL01. dN/dS = 999 when no synonymous difference is observed in the alignment of the gene considered and thus the ratio is estimated to be infinite. (XLSX) [file pbio.2006035.s006.xlsx]

## Sheet: S6 Table Selection in Pv
Supplementary Table 6 - P. vivax PVP01 genome-wide signatures of selection.
The branch-site test of positive selection for orthologous genes product, gene length, dN/dS ratio for PVP01 as well as the P-value for this test are indicated. Only significant tests are report here. The test was considered significant when the P-value was below 0.05. In orange are indicated genes with significant dN/dS ratios between P. vivax PVP01 and P. vivax-like PVL01. dN/dS = 999 when no s…
PVP01 Gene ID	Protein product	Gene name	Gene length (bp)	Alignmnet length (bp)	dN	dS	dN/dS	dN/dS P-value
PVP01_0000040	Pvstp1 protein, putative CDS		2241	357	0.0215	0.0377	0.2924	0.043101978
PVP01_0105400	conserved Plasmodium protein, unknown function CDS		3969	3168	0.0174	0.0290	0.0001	0.035719627
PVP01_0106300	conserved Plasmodium protein, unknown function CDS		4527	2964	0.0067	0.0136	0.0922	0.000106214
PVP01_0109500	glutaredoxin-like protein CDS	GLP3	975	786	0.0219	0.0205	0.6029	0.028972209
PVP01_0110000	lysophospholipase, putative CDS		2205	210	0.1917	0.1978	0.0001	0.000728955
PVP01_0111800	histone deacetylase complex subunit SAP18,putative CDS	SAP18	2337	528	0.0054	0.0742	999	0.032066503
PVP01_0113700	protein tyrosine phosphatase, putative CDS	PTP2	1407	708	0.0152	0.0424	0.5567	0.000480899
PVP01_0113800	conserved Plasmodium protein, unknown function CDS		6291	1320	0.0084	0.0217	0.0478	0.024752739
PVP01_0114000	DnaJ protein, putative CDS		2571	1278	0.0000	0.0726	0.5785	0.016536013
PVP01_0114500	AAA family ATPase, putative CDS		2955	2064	0.0126	0.0153	14.9459	0.001836002
PVP01_0117900	periodic tryptophan protein 2, putative CDS	PWP2	3210	2805	0.0024	0.0448	0.9892	0.008467321
PVP01_0118300	conserved Plasmodium protein, unknown function CDS	LSD2	10776	4179	0.0116	0.0457	0.1097	1.19123E-06
PVP01_0118500	sentrin-specific protease 2, putative CDS	SENP2	5001	3060	0.0064	0.0268	0.1068	0.018460996
PVP01_0119200	Plasmodium exported protein (PHIST), unknownfunction CDS	CVC-81-95	2133	1044	0.0227	0.0449	0.2354	0.02461943
PVP01_0119300	Plasmodium exported protein, unknown function CDS		672	522	0.0148	0.0596	0.5377	0.023365085
PVP01_0202300	Plasmodium exported protein, unknown function CDS		2415	684	0.0152	0.0240	0.0491	0.017588021
PVP01_0207100	double-strand break repair protein MRE11,putative CDS	MRE11	3207	2295	0.0136	0.0275	999	0.000484033
PVP01_0208300	conserved Plasmodium protein, unknown function CDS		3483	1038	0.0298	0.0368	0.0001	0.046703284
PVP01_0212700	vacuolar protein sorting-associated protein 53,putative CDS	VPS53	2520	1545	0.0090	0.0381	0.5231	0.00776122
PVP01_0214600	RNA-binding protein, putative CDS		1596	981	0.0053	0.0184	0.3881	0.014695746
PVP01_0304000	conserved Plasmodium protein, unknown function CDS		12414	6453	0.0115	0.0158	0.2907	1.5043E-07
PVP01_0307000	conserved Plasmodium protein, unknown function CDS		4479	3057	0.0167	0.0303	0.404	1.69313E-09
PVP01_0308300	conserved Plasmodium protein, unknown function CDS		6300	2424	0.0143	0.0166	0.24	0.008134942
PVP01_0310500	conserved Plasmodium protein, unknown function CDS		3216	1302	0.0111	0.0388	0.0001	0.012335919
PVP01_0310600	conserved Plasmodium protein, unknown function CDS		1872	1512	0.0248	0.0268	0.826	0.000189783
PVP01_0310700	DEAD box ATP-dependent RNA helicase, putative CDS		3570	2757	0.0150	0.0236	0.6411	0.001774624
PVP01_0313800	dynein heavy chain, putative CDS		15594	5535	0.0065	0.0242	0.3487	5.02669E-08
PVP01_0316700	conserved Plasmodium protein, unknown function CDS		8103	2643	0.0114	0.0249	0.2834	0.000423001
PVP01_0317000	ATP-dependent RNA helicase DBP7, putative CDS	DBP7	2517	1851	0.0051	0.0173	0.0001	0.025551913
PVP01_0318000	ubiquitin C-terminal hydrolase, putative CDS		2688	1479	0.0162	0.0399	0.168	0.041323384
PVP01_0319100	conserved Plasmodium protein, unknown function CDS		4371	2418	0.0105	0.0273	0.2377	0.003982344
PVP01_0319900	type 2A phosphatase-associated protein 42,putative CDS	TAP42	1242	858	0.0159	0.0129	999	0.030218409
PVP01_0320600	kinesin-19, putative CDS		6879	5136	0.0162	0.0331	0.1296	4.57618E-05
PVP01_0406800	conserved Plasmodium protein, unknown function CDS		3399	2148	0.0085	0.0190	0.2788	2.06979E-05
PVP01_0407800	conserved Plasmodium protein, unknown function CDS		4014	2493	0.0139	0.0431	0.2549	2.2473E-15
PVP01_0408500	conserved Plasmodium protein, unknown function CDS		4497	3738	0.0237	0.0242	0.1349	0.040103651
PVP01_0412200	SRR1-like protein CDS		1104	660	0.0164	0.0336	0.0481	0.001021114
PVP01_0413700	ubiquinol-cytochrome-c reductase complexassembly factor 1, putative CDS		879	858	0.0050	0.0252	0.0001	0.01689951
PVP01_0415900	6-cysteine protein transmission-blocking target antigen s230paralog, putative CDS	P230p	6648	5460	0.0021	0.0271	0.1714	0.00679373
PVP01_0419100	DNA repair protein RAD2, putative CDS	RAD2	4401	3120	0.0069	0.0385	0.2865	2.01911E-06
PVP01_0420100	conserved Plasmodium protein, unknown function CDS		2079	378	0.0803	0.0732	0.2489	0.005615187
PVP01_0420200	ubiE/COQ5 methyltransferase, putative CDS	COQ5	1182	975	0.0193	0.0561	0.1844	0.007500571
PVP01_0420500	conserved Plasmodium protein, unknown function CDS		2928	2100	0.0182	0.0307	0.0001	1.35719E-06
PVP01_0507300	translation initiation factor IF-2, putative CDS	IF2c	3513	2838	0.0088	0.0136	0.2348	1.60945E-05
PVP01_0509400	conserved Plasmodium protein, unknown function CDS		3126	2121	0.0085	0.0265	0.1616	7.38967E-05
PVP01_0511900	conserved Plasmodium protein, unknown function CDS		1482	1242	0.0058	0.0024	0.222	0.019377932
PVP01_0512500	protein transport protein SEC61 subunit beta,putative CDS	SEC61B	366	177	0.3806	1.0960	0.0001	1.14903E-07
PVP01_0513800	conserved Plasmodium protein, unknown function CDS	YIF1	2526	1554	0.0052	0.0141	0.0001	3.6405E-06
PVP01_0515000	conserved Plasmodium protein, unknown function CDS		2745	2319	0.0145	0.0327	0.0001	0.01425479
PVP01_0517900	phosphatase, putative CDS		1716	1002	0.0096	0.0236	999	0.010857846
PVP01_0518100	conserved Plasmodium protein, unknown function CDS		2109	1524	0.0075	0.0287	0.387	0.000615228
PVP01_0521600	conserved Plasmodium protein, unknown function CDS		1272	795	0.0052	0.0223	0.0001	0.007308736
PVP01_0522200	conserved Plasmodium protein, unknown function CDS		1434	1035	0.0042	0.0001	0.1582	0.000192955
PVP01_0526800	conserved Plasmodium protein, unknown function CDS		16341	4065	0.0131	0.0366	0.3919	6.21644E-07
PVP01_0527300	conserved Plasmodium protein, unknown function CDS		2148	1155	0.0123	0.0246	0.2548	0.003377832
PVP01_0601900	Plasmodium exported protein (PHIST), unknownfunction CDS		1134	636	0.0118	0.0264	0.0256	0.003953012
PVP01_0603000	conserved Plasmodium protein, unknown function CDS		2853	1878	0.0164	0.0231	0.2899	0.030174413
PVP01_0605600	S-adenosyl-L-methionine-dependentmethyltransferase, putative CDS	RCM1	1611	1161	0.0079	0.0564	18.2248	0.020706636
PVP01_0607800	kelch protein, putative CDS	Kelch10	2631	1974	0.0061	0.0321	0.167	0.000918308
PVP01_0609800	RAP protein, putative CDS		1341	1155	0.0054	0.0215	999	0.002964236
PVP01_0610500	conserved Plasmodium protein, unknown function CDS		2742	1923	0.0098	0.0343	0.0001	0.002832823
PVP01_0611800	conserved Plasmodium protein, unknown function CDS		5343	666	0.0226	0.0301	0.1385	0.009865615
PVP01_0613200	protoporphyrinogen oxidase, putative CDS	PPO	2286	876	0.0127	0.0000	0.1959	0.03054102
PVP01_0613800	merozoite TRAP-like protein, putative CDS	MTRAP	1164	930	0.0214	0.0212	0.0001	1.56644E-10
PVP01_0614800	conserved Plasmodium protein, unknown function CDS		2595	2208	0.0099	0.0302	0.1655	0.00200454
PVP01_0616400	conserved Plasmodium protein, unknown function CDS		2049	1497	0.0158	0.0279	0.4921	4.53447E-06
PVP01_0618000	RNA polymerase II-associated protein 1,putative CDS		4404	2724	0.0071	0.0316	999	0.004611687
PVP01_0618100	conserved Plasmodium protein, unknown function CDS		1539	1401	0.0023	0.0116	999	0.000465467
PVP01_0620500	conserved Plasmodium protein, unknown function CDS		1308	189	0.0318	0.0206	0.133	0.005980721
PVP01_0621400	DNA polymerase zeta catalytic subunit, putative CDS	REV3	5703	3258	0.0031	0.0127	0.2346	0.028104169
PVP01_0704000	WD repeat-containing protein 66, putative CDS	WDR66	3354	2709	0.0048	0.0252	0.0001	0.033218392
PVP01_0705900	ATP-dependent protease ATPase subunit ClpY,putative CDS	ClpY	2475	2118	0.0091	0.0289	0.121	8.7825E-07
PVP01_0707400	conserved Plasmodium protein, unknown function CDS		2295	1737	0.0111	0.0103	0.1125	0.031113233
PVP01_0709900	conserved Plasmodium protein, unknown function CDS		3738	3063	0.0042	0.0323	1.6673	0.002833236
PVP01_0715500	N-glycosylase/DNA lyase, putative CDS	OGG1	2007	1404	0.0156	0.0333	0.1613	0.039866622
PVP01_0718600	CS domain protein, putative CDS		2898	2244	0.0025	0.0182	0.0284	0.008802095
PVP01_0725200	glutamine-dependent NAD(+) synthetase, putative CDS	NADSYN	2583	2418	0.0063	0.0249	0.1024	0.04945475
PVP01_0727300	serine/threonine protein kinase, putative CDS		1806	1299	0.0121	0.0115	0.0714	0.03800197
PVP01_0728600	conserved Plasmodium protein, unknown function CDS		3486	984	0.0138	0.0561	0.9402	0.000290787
PVP01_0730400	PIH1 domain-containing protein, putative CDS		2037	1695	0.0074	0.0165	0.0001	0.001245254
PVP01_0731400	conserved Plasmodium protein, unknown function CDS		2931	1983	0.0088	0.0000	0.4381	0.028475434
PVP01_0732000	conserved Plasmodium protein, unknown function CDS		2607	1890	0.0120	0.0334	0.4059	9.79301E-06
PVP01_0732200	gamma-tubulin complex component, putative CDS		3897	2763	0.0045	0.0182	999	0.008094809
PVP01_0801800	tryptophan-rich protein tryptophan-rich antigen CDS	TRAG14	2457	1179	0.0064	0.0126	0.0598	0.03160496
PVP01_0809800	conserved Plasmodium protein, unknown function CDS		3531	2916	0.0153	0.0321	0.3587	0.000585941
PVP01_0810000	conserved Plasmodium protein, unknown function CDS		2424	1818	0.0068	0.0233	0.1115	5.58014E-05
PVP01_0816600	conserved Plasmodium protein, unknown function CDS		2130	1767	0.0066	0.0061	2.2537	3.25428E-05
PVP01_0816800	Rh5 interacting protein, putative CDS	RIPR	3225	2355	0.0081	0.0562	0.0723	0.000284204
PVP01_0818400	WD repeat-containing protein, putative CDS		7767	5259	0.0098	0.0330	0.0654	0.002179664
PVP01_0819200	conserved Plasmodium protein, unknown function CDS		1395	606	0.0110	0.0160	999	0.002369586
PVP01_0819700	nicotinamidase, putative CDS	Nico	1338	1056	0.0166	0.0431	0.0001	9.31883E-09
PVP01_0819800	oocyst capsule protein, putative CDS	Cap380	10203	8412	0.0043	0.0188	0.0001	0.041706682
PVP01_0820800	kinesin-8, putative CDS		3858	2601	0.0075	0.0313	0.0672	0.002243957
PVP01_0821600	conserved Plasmodium protein, unknown function CDS		13914	10689	0.0126	0.0324	0.0306	5.48289E-08
PVP01_0822000	stomatin-like protein CDS		1077	207	0.0277	0.0231	999	0.042079343
PVP01_0822600	kinesin-5, putative CDS	EG5	4152	3309	0.0097	0.0158	0.1093	0.025322464
PVP01_0823700	conserved Plasmodium protein, unknown function CDS		2652	1482	0.0060	0.0109	5.0824	0.04871259
PVP01_0824500	zinc finger protein, putative CDS		4443	2043	0.0091	0.0397	999	0.000417371
PVP01_0825400	zinc finger protein, putative CDS	RNF1	3636	1911	0.0114	0.0383	0.6554	0.000214979
PVP01_0826400	conserved Plasmodium protein, unknown function CDS		2124	1383	0.0124	0.0268	1.2146	2.0907E-06
PVP01_0829800	TVN-junction protein 1, putative parasite-infected erythrocyte surface protein,putative CDS	PIESP1	3381	2382	0.0113	0.0259	0.0447	3.18503E-08
PVP01_0833700	conserved Plasmodium protein, unknown function CDS		918	786	0.0049	0.0245	0.1683	0.017930077
PVP01_0835100	conserved Plasmodium protein, unknown function CDS		11052	4581	0.0091	0.0201	0.0199	0.001406091
PVP01_0905300	WD repeat-containing protein, putative CDS		1851	1551	0.0053	0.0384	0.9564	0.001100889
PVP01_0906200	40S ribosomal protein S4, putative CDS	RPS4	786	741	0.1103	0.2311	0.5722	2.21948E-28
PVP01_0907200	conserved Plasmodium protein, unknown function CDS		351	282	0.0045	0.0339	0.0716	0.024189973
PVP01_0908600	transcription factor with AP2 domain(s),putative CDS	ApiAP2	6063	3243	0.0093	0.0260	0.2012	0.000000227
PVP01_0908700	mechanosensitive ion channel protein, putative CDS	MSCS	4971	1848	0.0091	0.0175	0.7334	0.000275425
PVP01_0908900	conserved Plasmodium protein, unknown function CDS		2658	1506	0.0102	0.0502	0.0451	0.033566377
PVP01_0913500	conserved Plasmodium protein, unknown function CDS		3297	2793	0.0119	0.0247	0.0327	0.001706478
PVP01_0913800	conserved Plasmodium protein, unknown function CDS		16785	5760	0.0047	0.0296	0.0318	0.000547474
PVP01_0914300	GTP-binding protein, putative CDS		2178	1581	0.0055	0.0222	0.1294	0.022070381
PVP01_0918500	conserved Plasmodium protein, unknown function CDS		4116	1098	0.0110	0.0177	999	0.007399711
PVP01_0920000	ubiquitin-protein ligase, putative CDS		5862	2814	0.0055	0.0232	0.0509	4.94594E-05
PVP01_0921200	conserved Plasmodium protein, unknown function CDS		9624	4518	0.0253	0.0399	0.0001	5.84256E-05
PVP01_0921900	tyrosine kinase-like protein, putative CDS	TKL2	4629	801	0.0133	0.0240	0.306	1.93562E-07
PVP01_0923900	RING zinc finger protein, putative CDS		1848	1221	0.0053	0.0170	0.4962	0.015728172
PVP01_0926000	DNA-directed RNA polymerase, putative CDS	mtRNAP	4008	3153	0.0036	0.0274	0.2257	0.011527657
PVP01_0931500	structural maintenance of chromosomes protein 1,putative CDS	SMC1	4860	1803	0.0053	0.0847	0.5045	0.004932664
PVP01_0932400	conserved Plasmodium protein, unknown function CDS		7158	5664	0.0171	0.0345	0.0001	0.004230207
PVP01_0932600	oxysterol-binding protein, putative CDS		3237	1239	0.0146	0.0811	0.0001	8.631E-08
PVP01_0940500	conserved Plasmodium protein, unknown function CDS		6306	3588	0.0115	0.0202	0.3585	3.37181E-05
PVP01_0941200	myosin F, putative CDS	MyoK	5151	3447	0.0029	0.0211	0.0001	0.000109341
PVP01_1002400	conserved Plasmodium protein, unknown function CDS		3357	2316	0.0055	0.0028	0.0001	0.016339351
PVP01_1004500	conserved Plasmodium protein, unknown function CDS		4692	3405	0.0063	0.0259	0.0001	0.001215683
PVP01_1004800	conserved Plasmodium protein, unknown function CDS		2196	2031	0.0033	0.0271	0.3628	0.037625331
PVP01_1006400	conserved Plasmodium protein, unknown function CDS		513	414	0.0259	0.0000	0.0597	0.00122042
PVP01_1013500	conserved Plasmodium protein, unknown function CDS		972	672	0.0098	0.0171	0.1005	0.019144105
PVP01_1013700	conserved Plasmodium protein, unknown function CDS		2052	1578	0.0082	0.0280	0.0001	0.021436818
PVP01_1014400	carbon catabolite repressor protein 4, putative CDS	CCR4	8307	5103	0.0113	0.0594	0.1027	1.81665E-06
PVP01_1015400	ATP-dependent RNA helicase DDX23, putative CDS	DDX23	3048	2277	0.0040	0.0117	0.0001	0.016163663
PVP01_1018300	conserved Plasmodium protein, unknown function CDS		4116	2970	0.0054	0.0222	0.8154	0.010841563
PVP01_1018800	rhomboid protease ROM9, putative CDS	ROM9	1251	1050	0.0101	0.0288	999	3.24549E-05
PVP01_1020700	conserved Plasmodium protein, unknown function CDS		7038	4593	0.0132	0.0419	0.2153	2.23842E-13
PVP01_1024700	conserved Plasmodium protein, unknown function CDS		432	204	0.0374	0.0000	0.1407	1.80045E-07
PVP01_1027300	GTPase-activating protein, putative CDS		2199	1572	0.0045	0.0214	0.0001	0.000750067
PVP01_1028600	conserved Plasmodium protein, unknown function CDS		2247	1890	0.0077	0.0332	0.9689	0.000169408
PVP01_1104600	conserved Plasmodium protein, unknown function CDS		3120	2046	0.0072	0.0185	0.5997	1.07371E-06
PVP01_1109100	conserved Plasmodium protein, unknown function CDS		4248	3237	0.0146	0.0256	0.1261	0.006718679
PVP01_1111500	conserved Plasmodium protein, unknown function CDS		1035	729	0.0061	0.0262	0.2228	0.038313813
PVP01_1113400	zinc finger protein, putative CDS		1734	1524	0.0083	0.0151	0.1878	0.045651812
PVP01_1113900	patatin-like phospholipase, putative CDS		6174	3639	0.0102	0.0341	999	0.023009073
PVP01_1115500	phosphatase 2A regulatory subunit-relatedprotein, putative CDS		3096	2655	0.0051	0.0223	0.392	0.007003068
PVP01_1117000	metacaspase 1, putative CDS	MCA1	2016	1443	0.0077	0.0152	0.2537	0.011872102
PVP01_1123900	poly(A) polymerase PAP, putative CDS		1932	1665	0.0064	0.0415	0.3197	6.75476E-06
PVP01_1124500	sphingomyelin synthase 1, putative CDS	SMS1	1422	1200	0.0069	0.0307	0.2198	0.043178907
PVP01_1126800	conserved Plasmodium protein, unknown function CDS		1257	726	0.0148	0.0405	0.0807	0.000799142
PVP01_1130700	conserved Plasmodium protein, unknown function CDS		2937	2427	0.0080	0.0089	0.0634	0.037307696
PVP01_1131400	conserved Plasmodium protein, unknown function CDS		1854	1479	0.0080	0.0079	0.7031	0.000846142
PVP01_1133000	conserved Plasmodium protein, unknown function CDS		450	336	0.0078	0.0555	0.1248	0.015774104
PVP01_1133700	ribonuclease, putative CDS		8025	2193	0.0122	0.0343	0.0619	0.000126889
PVP01_1135800	rhoptry protein ROP14, putative CDS	ROP14	3267	2115	0.0089	0.0324	0.2031	3.3483E-08
PVP01_1139600	conserved Plasmodium protein, unknown function CDS		2016	915	0.0167	0.0433	0.1581	0.022718079
PVP01_1139900	conserved Plasmodium protein, unknown function CDS		17358	10449	0.0047	0.0302	0.1759	0.005654011
PVP01_1140000	conserved Plasmodium protein, unknown function CDS		2538	1851	0.0166	0.0206	0.0732	2.68548E-09
PVP01_1141000	diphthine methyltransferase, putative CDS	DPH7	1086	624	0.0099	0.0225	0.0527	0.003152979
PVP01_1141300	conserved Plasmodium protein, unknown function CDS		8250	4905	0.0096	0.0290	0.0522	0.012311504
PVP01_1141700	uroporphyrinogen III decarboxylase, putative CDS	UROD	1269	1134	0.0082	0.0270	0.0001	0.009949265
PVP01_1141800	RING zinc finger protein, putative CDS		1206	459	0.0123	0.0332	0.5172	0.014559535
PVP01_1143100	DNA repair protein RAD50, putative CDS	RAD50	5358	4365	0.0086	0.0147	0.0001	0.000025326
PVP01_1143300	nucleoside diphosphate kinase, putative CDS		5067	2151	0.0173	0.0441	0.0682	0.001418061
PVP01_1144600	conserved Plasmodium protein, unknown function CDS		2130	1695	0.0063	0.0108	0.3263	0.024504817
PVP01_1144800	transcription factor with AP2 domain(s),putative CDS	SIP2	5850	3858	0.0079	0.0253	0.3278	0.015225267
PVP01_1145300	conserved Plasmodium protein, unknown function CDS		6984	2235	0.0203	0.0257	0.0919	1.53537E-08
PVP01_1147300	conserved Plasmodium protein, unknown function CDS		459	342	0.0395	0.0795	0.0001	3.89407E-08
PVP01_1203000	conserved Plasmodium protein, unknown function CDS		573	429	0.0281	0.0259	18.7611	2.27811E-08
PVP01_1205200	conserved Plasmodium protein, unknown function CDS		951	633	0.0043	0.0063	0.2208	0.049893332
PVP01_1205500	tyrosine kinase-like protein, putative CDS	TKL3	5145	3708	0.0061	0.0293	0.071	0.023700654
PVP01_1206000	E1-E2 ATPase, putative CDS		5010	3873	0.0075	0.0236	0.1048	0.000836538
PVP01_1206800	conserved Plasmodium protein, unknown function CDS		3648	2943	0.0146	0.0304	0.039	0.010222662
PVP01_1208200	conserved Plasmodium protein, unknown function CDS		666	624	0.0053	0.0105	0.0001	0.037332951
PVP01_1212600	conserved Plasmodium protein, unknown function CDS		2685	1983	0.0103	0.0249	0.0001	0.00038034
PVP01_1213900	sodium-dependent phosphate transporter,putative CDS	PiT	1881	1500	0.0028	0.0075	0.1648	0.001645264
PVP01_1217200	conserved Plasmodium protein, unknown function CDS		6450	4593	0.0111	0.0297	1.5337	0.012483161
PVP01_1221100	U3 small nucleolar RNA-associated protein 4,putative CDS	UTP4	3579	1776	0.0101	0.0645	0.2001	9.2772E-07
PVP01_1221500	ubiquitin-activating enzyme, putative CDS	UBA1	5055	4176	0.0077	0.0203	0.1157	0.022280813
PVP01_1222500	conserved Plasmodium protein, unknown function CDS		3081	1395	0.0114	0.0289	0.2504	0.000375666
PVP01_1224400	conserved Plasmodium protein, unknown function CDS		681	462	0.0179	0.0679	0.824	0.000913212
PVP01_1225500	DNA-directed RNA polymerase III subunit RPC1,putative CDS		5820	4560	0.0049	0.0294	0.4666	0.000022573
PVP01_1226200	conserved Plasmodium protein, unknown function CDS		7842	4617	0.0083	0.0203	0.0001	3.39924E-05
PVP01_1227500	conserved Plasmodium protein, unknown function CDS		3531	2652	0.0110	0.0197	0.0001	0.00109006
PVP01_1230600	conserved Plasmodium protein, unknown function CDS		3747	2742	0.0136	0.0211	0.5738	0.02917021
PVP01_1230800	vacuolar protein sorting-associated protein 52,putative CDS	VPS52	3315	2604	0.0072	0.0090	0.6312	0.0073114
PVP01_1233500	conserved Plasmodium protein, unknown function CDS		2517	831	0.0161	0.0577	0.1372	0.018071115
PVP01_1237200	biotin carboxylase subunit of acetyl CoAcarboxylase, putative CDS	ACC	8943	7164	0.0077	0.0270	0.8103	0.017082207
PVP01_1237500	pre-rRNA-processing protein PNO1, putative CDS	PNO1	795	621	0.0058	0.0511	0.1345	0.000675878
PVP01_1238200	aminophospholipid transporter, putative CDS		5676	4053	0.0115	0.0280	0.0001	0.016910219
PVP01_1240000	conserved Plasmodium protein, unknown function CDS		2979	2031	0.0145	0.0283	0.0489	1.70264E-05
PVP01_1250400	conserved Plasmodium protein, unknown function CDS		7197	5274	0.0023	0.0076	0.0558	0.038229227
PVP01_1252700	serine/threonine protein kinase KIN, putative CDS	KIN	2586	1983	0.0139	0.0376	0.0001	0.000329076
PVP01_1255100	ribosome biogenesis protein TSR1, putative CDS	TSR1	2985	2637	0.0026	0.0242	0.0001	0.014689395
PVP01_1256300	conserved Plasmodium protein, unknown function CDS		2619	1005	0.0112	0.0401	1.0396	0.000324496
PVP01_1259000	U3 small nucleolar RNA-associated protein 12,putative CDS	UTP12	3669	2757	0.0047	0.0269	0.4283	0.020217428
PVP01_1262600	conserved Plasmodium protein, unknown function CDS		1488	624	0.0156	0.0264	0.1066	6.00311E-05
PVP01_1264700	methionine-tRNA ligase, putative CDS	tRIP	1218	1074	0.0037	0.0269	0.0001	0.015192467
PVP01_1264800	GTP-binding protein, putative CDS		3024	1791	0.0142	0.0356	0.0239	0.000286298
PVP01_1265700	serine/threonine protein kinase, putative CDS		7302	3201	0.0104	0.0167	0.4224	0.025476476
PVP01_1266600	conserved Plasmodium protein, unknown function CDS		3597	1251	0.0105	0.0431	0.2148	0.038174906
PVP01_1301100	cytochrome c oxidase assembly protein COX19,putative CDS	COX19	636	597	0.0122	0.0131	0.6935	0.001431961
PVP01_1302500	signal recognition particle subunit SRP14,putative CDS	SRP14	312	210	0.0790	0.1343	0.3476	2.73949E-05
PVP01_1304600	zinc finger protein, putative CDS		5274	3603	0.0039	0.0199	0.321	0.038696951
PVP01_1305600	Tat binding protein 1(TBP-1)-interactingprotein, putative CDS		1725	996	0.0156	0.0347	0.0423	0.00189581
PVP01_1306100	conserved Plasmodium protein, unknown function CDS		7635	2904	0.0058	0.0385	1.0651	7.33732E-05
PVP01_1310800	lysine-specific histone demethylase 1, putative CDS	LSD1	8463	2124	0.0071	0.0109	0.0334	0.004664507
PVP01_1311300	peripheral plastid protein 1, putative CDS	PPP1	1614	921	0.0087	0.0100	0.0001	0.018055811
PVP01_1311800	succinyl-CoA ligase, putative CDS		2985	2733	0.0039	0.0463	999	5.29459E-06
PVP01_1316100	conserved Plasmodium protein, unknown function CDS		16827	5397	0.0108	0.0302	0.0855	0.004456703
PVP01_1318200	conserved Plasmodium protein, unknown function CDS		2676	1725	0.0120	0.0262	0.1298	0.020719632
PVP01_1320000	rRNA (adenosine-2'-O-)-methyltransferase,putative CDS		6975	4689	0.0061	0.0169	4.7599	0.000456681
PVP01_1325300	conserved Plasmodium protein, unknown function CDS		4461	2349	0.0070	0.0257	0.2101	4.83952E-05
PVP01_1325800	cyclophilin, putative CDS		1371	828	0.0063	0.0214	999	0.017165022
PVP01_1325900	ankyrin, putative CDS		2127	1275	0.0130	0.0218	0.2352	0.010583384
PVP01_1326300	conserved Plasmodium protein, unknown function CDS		2988	1971	0.0110	0.0344	0.0001	1.287E-08
PVP01_1326900	mitochondrial ribosomal protein L21 precursor,putative CDS		1128	987	0.0056	0.0218	0.0656	4.39251E-06
PVP01_1328700	tetratricopeptide repeat family protein,putative CDS	UNC	3594	3075	0.0041	0.0292	0.0001	0.007536996
PVP01_1331800	conserved Plasmodium protein, unknown function CDS		951	768	0.0131	0.0018	999	0.013369604
PVP01_1332100	lysine--tRNA ligase, putative CDS		2034	1218	0.0148	0.0071	0.4997	0.047355968
PVP01_1334000	ATP-dependent protease, putative CDS		3054	1869	0.0126	0.0126	0.1084	0.013179043
PVP01_1337500	plastid replication-repair enzyme, putative CDS	PREX	5583	4776	0.0058	0.0210	0.0551	0.002064206
PVP01_1340200	conserved Plasmodium protein, unknown function CDS		927	549	0.0051	0.0086	0.1817	0.008070892
PVP01_1342700	RNA-binding protein 8A, putative CDS	RBM8A	360	270	0.0145	0.0001	0.3554	2.10405E-05
PVP01_1343500	conserved Plasmodium protein, unknown function CDS		2865	2259	0.0124	0.0174	0.0651	0.00284739
PVP01_1346900	conserved Plasmodium protein, unknown function CDS		1245	741	0.0142	0.0081	0.0357	0.002219273
PVP01_1402100	Plasmodium exported protein, unknown function CDS		876	588	0.0158	0.0452	0.1062	0.001446544
PVP01_1402600	conserved Plasmodium protein, unknown function CDS		585	330	0.0120	0.0200	0.0001	0.013953097
PVP01_1405300	conserved Plasmodium protein, unknown function CDS		1686	1545	0.0035	0.0176	0.0001	0.000178541
PVP01_1409600	conserved Plasmodium protein, unknown function CDS		4035	3324	0.0077	0.0268	999	0.011402232
PVP01_1413100	conserved Plasmodium protein, unknown function CDS		3660	3018	0.0173	0.0266	0.0001	0.001921478
PVP01_1413400	translation initiation factor IF-2, putative CDS	IF2a	3216	2502	0.0048	0.0275	0.218	0.024526602
PVP01_1415500	lipoate-protein ligase 1, putative CDS	LipL1	1272	1146	0.0076	0.0365	0.0905	0.003229364
PVP01_1417600	conserved Plasmodium protein, unknown function CDS		1908	1728	0.0063	0.0186	0.0001	0.021541193
PVP01_1422100	conserved Plasmodium protein, unknown function CDS		9090	5877	0.0115	0.0227	6.2415	0.000248696
PVP01_1432700	conserved Plasmodium protein, unknown function CDS		3114	1890	0.0345	0.0534	999	7.77134E-21
PVP01_1436100	GTP-binding protein, putative CDS		2616	1851	0.0060	0.0198	0.3544	0.021307019
PVP01_1437300	conserved Plasmodium protein, unknown function CDS	DYN3	3144	2895	0.0009	0.0314	999	0.018238922
PVP01_1439000	conserved Plasmodium protein, unknown function CDS		1044	969	0.0086	0.0345	0.0001	0.009079041
PVP01_1441500	DNA gyrase subunit A, putative CDS	GyrA	3726	2589	0.0159	0.0617	0.0001	2.95354E-13
PVP01_1442700	histone chaperone ASF1, putative CDS	ASF1	810	702	0.0046	0.0127	0.2626	0.023723968
PVP01_1443300	isoleucine--tRNA ligase, putative CDS		4848	2739	0.0163	0.0410	0.2177	2.23628E-07
PVP01_1443500	conserved Plasmodium protein, unknown function CDS		954	687	0.0193	0.0284	0.2783	3.17979E-08
PVP01_1444600	conserved Plasmodium protein, unknown function CDS		2559	2049	0.0111	0.0364	0.2909	1.3024E-11
PVP01_1444700	RAP protein, putative CDS		3735	2628	0.0121	0.0256	0.0001	6.35481E-07
PVP01_1445700	cyclin, putative CDS	SOC2	7449	570	0.0071	0.0329	0.0442	0.020648057
PVP01_1448400	vacuolar transporter chaperone, putative CDS		2886	2061	0.0026	0.0000	0.0001	0.008012922
PVP01_1452900	splicing factor 3B subunit 3, putative CDS	SF3B3	3693	2919	0.0013	0.0129	0.0135	0.007440022
PVP01_1453500	tetQ family GTPase, putative CDS		3333	2433	0.0080	0.0234	0.0001	0.003159502
PVP01_1456900	acyl-CoA synthetase, putative CDS	ACS11	2259	948	0.0068	0.0481	0.1304	0.043195311
PVP01_1462300	conserved Plasmodium protein, unknown function CDS		3546	3120	0.0157	0.0327	0.1692	0.001022546
PVP01_1462600	conserved Plasmodium protein, unknown function CDS		1590	639	0.0070	0.0320	0.1277	0.000172307
PVP01_1464200	conserved Plasmodium protein, unknown function CDS		873	759	0.0181	0.0788	0.1313	3.71364E-07
PVP01_1464400	GPI mannosyltransferase 2, putative CDS		1620	1119	0.0154	0.0219	0.2761	0.021150968
PVP01_1464700	conserved Plasmodium protein, unknown function CDS		1344	1029	0.0091	0.0203	0.0001	0.032063585
PVP01_1466700	leucine-rich repeat protein CDS	LRR12	2106	1563	0.0075	0.0224	0.0695	0.002831341
PVP01_1467200	osmiophilic body protein, putative CDS	G377	7743	4548	0.0038	0.0224	0.0001	5.72628E-06
PVP01_1469800	tryptophan-rich protein tryptophan-rich antigen CDS	TRAG22	2148	1140	0.0088	0.0111	999	0.007028669
