# Supplementary material for: Plasmodium vivax-like genome sequences shed new insights into Plasmodium vivax biology and evolution
Source: PLoS Biol. 2018 Aug 24;16(8):e2006035. doi: 10.1371/journal.pbio.2006035 (PMC6130868; doi:10.1371/journal.pbio.2006035)
Supplement: S1 Data — clag, Cytoadherence-linked asexual gene. (GZ) [file pbio.2006035.s015.tar.gz]

Archive with 2 entries (2 files):
- S1_Data_CLAG-RAxMLTree.nex
- S1_Data_CLAG-ProteinAlignment.nex
