# Supplementary material for: Plasmodium vivax-like genome sequences shed new insights into Plasmodium vivax biology and evolution
Source: PLoS Biol. 2018 Aug 24;16(8):e2006035. doi: 10.1371/journal.pbio.2006035 (PMC6130868; doi:10.1371/journal.pbio.2006035)
Supplement: S1 Data — clag, Cytoadherence-linked asexual gene. (GZ) [file pbio.2006035.s015.tar.gz › S1_Data_CLAG-RAxMLTree.nex]

#NEXUS
begin taxa;
	dimensions ntax=10;
	taxlabels
	'PVL01_070028300.1'[&description="cytoadherence linked asexual protein 7","Molecule Type"="AA"]
	Pvp01_0734500[&"Molecule Type"="AA"]
	Pknh_0734400[&"Molecule Type"="AA"]
	Pcyb_074300[&"Molecule Type"="AA"]
	'PVL01_080006400.1'[&description="cytoadherence linked asexual protein 7","Molecule Type"="AA"]
	Pvp01_0800900[&"Molecule Type"="AA"]
	Pknh_1401300[&"Molecule Type"="AA"]
	Pcyb_141030[&"Molecule Type"="AA"]
	'PVL01_140005600.1'[&description="Cytoadherence-linked asexual protein, putative","Molecule Type"="AA"]
	Pvp01_1401400[&"Molecule Type"="AA"]
;
end;

begin characters;
	dimensions nchar=1837;
	format datatype=protein missing=? gap=-;
	matrix
	'PVL01_070028300.1'	-MKIWFIQQTIFYIGITLVRKIACSY-KNENIEELKRIIDNAELYANLEKLEYMILQTLEQDKLKLPIVRHDVRRYF-DFSKFKMIPFKAVNHHDREYIVPTVHSEAEDIIKYEHALKTQVAIDYKHELSDLIKKKILIVRTLKIIKIMKIPMNEYKKSFKISEALLKLNNLFTNKND---PKNDDEVGTRMMKKRIFGKRGLSGKTVRRRIALYMPIDFQM-DIINYNDLLFTYQPNIELMRKLDRKANYFDIGIFNYVGSHFV----------------------------------ALGHFILLKLAHKHYNKFFEIGNLKFHNWNSILRFNHSDRYKVLDLLCDESNSYEGDKKRRELYLKNNISSTTEECTILEFLVHHINKYQMELFTNAAKLNLNLQMLMENSHLKEKFFDFMCKKDSSGSCCIYDGPKFKEEKQEDMPFVDKHNYTFEQTKLIFPVKSNPHDIFTNYVNFIKYYNEFNGDQVLYIHLLNLIGLLNGNIGAYVGSLYLPGYYNAIQLAYEDNRPMKDLYENLVKCV--------------------EMCYS--------------------------RTKKNKTLAFKISSIFKNKKFDSSKCNICEGTLFYINN------------------------------------------------QVQDSMSMLQKYNGYTSKVLKVNIVSHLIRFMNIYEEYNSFLMHDLNWFTFLFLFRMTTYKDIAQY-------------------------------------------------------------------------SISNAMYLDLQDEDTQNKTIVTYHWYPSYLKKYITNRTRKNEAVNLLE---------------------------------------------------------ELEKMIDKDIIEKMKKCIKFVIHVSSVLQMDFFYYLNETPLGEHHPFGLTMDIEGKFSEWFSSYMYSFPLINYEHPKGRYNMQKEQKKGKFVAPKYSKWTLHLKKIIEKSFINQFNQKHVRTLFKHFGSYNINNKIMLLRDSYELYLKNFENIYFLGDIMLLRKFFGATPKSIILRQQIHYFMHNIFGNPLNFYKFGLIYGYTFNKVYLKEIVDALYVIYQMNQAIFTEMSFLQTVRLLFRKIQYSFFSHRRNDDI---------------------------------------------------------------------------SMNNIFFFSVR--QDYSKLKKEVREEEIHLSMASRFYEKTMYTLFQMMFVTRISKHINKLDRKFGNASMLGLTMEEEPALQFKYVYYGSMFDSLLNVFFPMFIKKPVVQLKYGKTFVLANMYKLASELFAIYNLNNLSVLCDYQSMTSANAYVFHKAMKFLDKKFLPLVIAAFFLKISQEVKEANEAKGFWETYYSSRLSG-LQPLQYLAYLTIYTGGNTYARNHLFFPNPLGEELSKQTEGLTNAPP------KEKPETHRISGVILLGMVHSLSISFFIFTLVRWYAFFDNVVFLLRNTFRVFDRFYTILERYINTFVKKIYNRFTADVLLKSLRRAYDRAKDEGYYEESMTARISNKQFSQTEEGEGSVEPPPVLTEVDIEAVQDNSSLFYIDNESLFEDLDDDEQFLNQRDIIF-----------------------------------------------------------------------------------------------------------------------------------------------YDDNIDKRGIYNFVPVKNTY*
	Pvp01_0734500	-MKIWFIQQTIFYIGITLVRKIACSY-KNENIEELKRIIDNAELYANLEKLEYMILQTLEQDKLKLPIVRHDVRRYF-DFSKFKMIPFKAVNHHDREYIVPTVRSEAEDIIKYEHALKTQVAIDYKHELSDLIKKKILIVRTLKIIKIMKIPMNEYKKSFKISEALLKLNNLFTNKND---PKNDDEVGTRMMKKRIFGKRGLSGKTVRRRIALYMPIDFQM-DIINYNDLLFTYQPNIELMRKLDRKANYFDIGIFNYVGSHFV----------------------------------ALGHFILLKLAHKHYNKFFEIGNLKFHNWNSILRFNHSDRYKVLDLLCDESNYYEGDKKRRELYLKNNISSTIEECTILEFLVHHINKYQMELFTNAAKLNLNLQMLMENSHLKENFFDFMCKKDSSGSCCIYDGPKFKEEKQEDMPFVDKHNYTFEQTKLIFPIKSNPHDIFTNYVNFIKYYNEFDGDQVLYIHLLNLIGLLNGNIGAYVGSLYLPGYYNAIQLAYEDNRSMKDLYENLVKCV--------------------EMCYS--------------------------RTKKNKTLAFKISSIFKNKKFDSSKCNICEGTLFYINN------------------------------------------------QVQDSMSMLQKYNGYTSKVLKVNIVSHLIRFMNIYEEYNSFLMHDLNWFTFLFLFRMTTYKDIAQY-------------------------------------------------------------------------SISNAMYLDLQDEDTQKKTIVTYHWYPSYLKKYITNRTRKNEAVNLLE---------------------------------------------------------ELEKMIDKDIIEKMKKCIKFVIHVSSVLQMDFFYYLNETPLGEHHPFGLTMDIEGRFREWFSSYMYNFPLINYEHPKGRYNMQKEQKKGKFVAPKYSKWTLHLKKIIEKSFINQFNQKHVRTLFKHFGSYNINNKIMLLRDSYELYLKNFENIYFLGDIMLLRKFFGATPKSIILRQQIHYFMHNIFGNPLNFYKFGLIYGYTFNKVYLKEIVDALYVIYQMNQAIFTEMSFLQTVRLLFRKIQYSFFSHRRNDDI---------------------------------------------------------------------------SMNNIFFFSVR--QDYSKLKKEVREEEIHLSMASRFYEKTMYTLFQMMFVTRISKHINKLDRKFGNASMLGLTMVEDPALQFKYVYYGSMFDSLLNVFFPMFIKKPVVQLKYGKTFVLANMYKLASELFAIYNLNNLSVLCDYQSMTSANAYVFRKTMKFLDKKFLPLVVAAFFMKISDEISEAKLEGGFWTTYYTKRLQG-IKSLRYFIFLTFYTSGNAYARNHLFFPNPLGQELSKQTEGLTNAPP------KEKPETHRISGVILLGMVHSLSISFFIFTLVRWYAFYDNIIFLLRNTFRVFDRFYTILERYINSFVKRMYNRFTADVLLKSLRRAYDRAKDEGYYEESMTARISSKQFGQTE-GEQTIEPPPVLSEIDIEAVQNNSSLFYVDNESLFEDLDDDEQFLNQRDIIF-----------------------------------------------------------------------------------------------------------------------------------------------YDDNIDKRGIYNFVPVKNTY-
	Pknh_0734400	-----------------------------------------------------MIIQTLEQDKLKLPIVRHDVRRYF-DLSKFKLVEFQTPNNHEREYIIPTVDTDAEDIIKYEHALKTQVAIEYKHEISDMIKKKILVVRTLKIIKIMKIPMDEYKKSSKLNEALLQLNNLFTNKND---PKNDDEVGTRMMKKQIFGKSGFSGKSIRKRIALYMPIDFQM-DVINYNDFLFTYHPNMDLMKKLDRQANYFDIGIFNYIGSHFI----------------------------------ALGHFIILKLAHKHYNKFFEIGNLKFHNWHSILGFNHSDRYKVLDLLCDESNSYEGDKKRRELYLKNNISSTTEECTVLEFLIHHINKYQMELFTNASKLNLNLQMLMENTHLKEKYFSFMCKKDTGEPCSIYDGPKFKEGDEEQMPFVDNDNYTFKPTQLISPVKDNPYDIYTNYFNFIKYYNEFNRDHVLYIHLLNIIGLFNGDMGAYVSSLYLPGYYNAIQLAYEENQSMKELSDNLVKCV--------------------EMCYS--------------------------RTMQKKSIVFKISSLFKKKKFDSSKCNICEGTLFYINN------------------------------------------------QVQDSMSMLQKYNGYMSKVLKVNVVSHLIRFMNIYEEYNSFLMHDLNWFTFLLLFRMTTYKEIGQY-------------------------------------------------------------------------SISNAMYLDIQDEDTRNRTMVTYHWYPSYLKKYITNRTRKNEAVNLLK---------------------------------------------------------ELEKMIDKDILEKMKKCIKFVIHVNSILQMDFFYYLNETPLGQQHPYGLTMEIEGKFTDWFSNYMYSFPLINYEDPKGRYNMPEQQKKGQFVAPKYSKWNLHLKKIIEQSFINQFNQKHVKNLFKHFGTYNISNKIMLLRDSYELYIKNFENISFLGDIMLLRKFFGATPKSIIIRQKMHYFLHNIFGNPLNFYKFGLIYGYTFDKVYLKEVVDALHVIYQMNQAIFTEISFLQTVRLLFRKIQYSFFSHRRNDDI---------------------------------------------------------------------------SMNNIFFFNVR--YDYSKLKKEMREEEIHQSMASRFYEKTMYTLFQMMFVTRISKHINKLDRKFGNASMLGLAVDEEPALQFKYVYYGSMFDSMLNVFFPMFIKKPVVQLKYGKTFVLANMYKLASELFAIYNLNNLSTLCDYQSMTSANTYVFNKTMKFLDKKFLPLVVVAFFMKINLEIKEANAGEGFWKTYYSSRFEGPAQMSQHFAYLSLYTGGNIFMRNHLFFPNPLGQELSKQTEGLVNAPP------REKPETHRISGLVLIGMVHSLSITFFIFTLLRWYAFYDNVIFLIRSTFRVFDRFYTILENYVNVFIKRMYNRVTADILLKSLRRAYDRAKNEGYYEEGIKARLSDKQFSQREESQECSEAPPVLTEVDIESVQENSSLYYVDNESMFEDLDDDEQFLNERDIIF-----------------------------------------------------------------------------------------------------------------------------------------------YEDNVDKRGIYNYVPVSGPQ-
	Pcyb_074300	----------------------------------------------------------------------------------------------------------------------------------------------------------------------------------------------------------------------------------------------------------------------------------------------------------------------------------------------------------------------------------------------------------------------------------------------------------------------------------------------------------------------------------------------------------------------------------------------------------------------------------------------------------------------------------------------------------------------------------------------------------------------------------------------------------------------------------------------------------------------------------------------------------------------------------------------------------------MLDKDIIEKMKKCIQFVVHVNSVLQMDFFYYLNETPLGQQHPYGLTMEIEGKFSEWFSNYMYSFPLINYEHPKGRYNMPEQEKKGQFVAPKYSKWTLHLKKIIEQSFINHFNQKHVKTLLKNFGTYNISNKIMLLRDSYELYLKNFENIYFLGDIMLLRKFFGATPKSIILRQQVHYFLHNIFGNPLNFYKFGLIYGYTFNKVYLKEIVEALYVIYQMNQAIFTEMSFLQTVRLLFRKIQYSFFSHRRNDDI---------------------------------------------------------------------------SMNNIFFFSVR--QDYSKLQKEVREEEIHLSMASRFYEKTMYTLFQMMFVTRISRHINKLDRKFGNASMLGLAVEEEPALKFKYVYYGSMFDSILNVFFPMFIKKPVVQLKYGKTFVLANMYQLASKLFALYDLNNLSVLCDYQSMTSANTYVFHKAMKFLDKKFLPMVVAAFFMKIDMEITEAKGTGGFWQTYYESRLQG-NKIIPYFAYLSIYTGGNIFMRNHLFFPNPLGEELSKQTEGLVNAPP------KEKPETHRISGIVLMGMVHSLSISFFVFTILRWYAFYDNVIFLLRNTFRIFDRFYSILENYVNTFIKKMYNRVTADVLLKSLRRAYDRSKNEGYYEEGIMARINNKQFSQKEESEESSEPPPVLTEVDIEDVQDNSSLFYVDNESMFDELDDEELFLNQRDIIF-----------------------------------------------------------------------------------------------------------------------------------------------YEDNVDKRGIYNFVPVANTL-
	'PVL01_080006400.1'	MTALFSVPLSIILVLLVLKGNIRCFFHRKRNVDELKNMIDNKEMFMNLKVLEKNIITSLHSDELKVPIVTPENVSYLGDMSNFKTIKINSEGGIRDIYIIPRPDATANDLIKYEHITKEQLIKSYTLEKSDLVKRKIIIIRTLKIIKLMLTPMISYRKTQDFRESLTRINAIFHYNDDLFKNDISNTYNDEYFRGIINHINELKKMDPKGNAYSSTILNNAIFDVKRPSDLLFTTNGDISFMADLDKISNSYGISIFHLVGSHLIGAVILRIRKY*KKKISFLFFQALFTFFCLLLIITALGHFVVLKLALKKFQSYFVHGELRFFSWQKILQYNMSDRFRLLDAMCNADGVIYSDKKRRKIYLKKNKNSTSEECIILEFLVHHFNKYQMELITNIYQEDFKTQVLLEHTHMKDDFLKFMC--NSIYYCNVYNSSPFIREGINLTPLSNRPFYF---------RRINPFNLYTNYFNFVLRYNHFTPKKIIYMHFLNLIGILDNESKAYVTSLHLPGYYNAIQLAFDDTSSITDLFRNLIECMF*TFK*KNTMICIYREKEKNNFCSSLSDNIHFFM*PNG*CKRFQNAGIRGCISPRKKKRASKAKYQFVYEQLRMAKCDMCKGTFIYINSNIKWDQNRQIIRHIKIYKHISVLHLVSLFLFPLQCNVLLDASFFFSLEKHEENPSMLQKYYNYVANVVKVDNVSTLIRNVDIYEDYDNFLTNDINWYTFLLLFRLTSYKGITERKR*KKIHKMDNEKTFFLWLIENIVSAIKGEKRIPPLLTIEKIN*LTN*FFFICTNHPAVMKNVLTYHAGIVSNNVAEAMYLSLKREDSFHRTVTTSYWFPSALKKAYTLYVRRNIPVSLVESMYGNTLTIRFVYLHTV*HLTNMQLRVCICVFASA*MCMNLRAHLDKTASLRPPLPCRLENMLSSTSIEKMKKSIRFMVHVNSYLQLDFFSYLNEPPVGEMRPFALSIMIEHKFKEWYDHSQIGYFFLNYDNEFARNRMRDNIKSGNFVAPKYQKWNLVLKRYIMRAYESYFEQRNVKNLFKYHNFYNISKRILLMKDCYELYSKHYKDMIFLADIFNIRKYLSSTPPTKLLLDRTLYYMHSIAGNSLDFYRYGIIYGFTMNEKCFKEVVDELFGIFKANRNIFSDISFLQAVYFLLRKIENSFGVQRRNDEMVGHKCVQRFTP*NGT*TFVVVSSYPIDRICFFNFPHFPCFTLFPRFTRFTRFTRSTFVRTRLPTGSFFPLFFPFQSLSNIFFFNVS--ENYSKMSKEEREEEIHNSMSSKFFAKTVFTMFQMIFSMKLSNNANMLDKKYGSAKMLGISLHETAFFKAAYAYYGSILDNVKNSFLPPYAKKPIIQIKYGKTFIFANLFLLCSKMYSILKLNNLSILCENQAIASPNYYSSEKVIQYINRKYIGINLTFFVKRIHNVGIKPNEFEFIYEQLLW------PDVGKPMGILTAYVASNLFVSSGSVFPESFFGRIGNQIKQGLSLTRGLPEFLKKRPIVHSLIKKTFMEVINGLLCTIFLFHFMRMYAIYQTFVYIFVNNIRVLHRFYRVVEYYASNLVKVYFRRYTTDKLLKLVNEKLRSVERRGYMEESMNARVKYKIDRDTNMLSNFRGNTSMLSPQIIDNLLKNAYSFYVDDTYFFDDLGEEEKFLNDKYYIS--------------------------------------------------------------------------------------------------------------------------------------------------------------------
	Pvp01_0800900	---------------------------------------------------------------------------------------------------------------------------------------------------------------------------------------------------------------------------------------------------------------------------------------------------------------------------------------------MNDAGSFSTLLILC---------------------------CLISE---------------------------SEYVHI---FFFFLA----------------------------------------------------------------------------------------------------IQLAFDDTSSITDLFRNLIECI--------------------RGC----------------------------ISPRKKKRASKAKYQFVYEQLRMAKCDMCKGTFIYINK------------------------------------------------KHEENPSMLQKYYNYVANVVKIDNVSTLIRNVDIYEDYDNFLTNDINWYTFLLLFRLTSYKGIVSN-------------------------------------------------------------------------NVAEAMYLSLKREDSFHLTVTTSYWFPSALKKAHTLYVRRNIPFSLVE---------------------------------------------------------KLENMLSSTSIEKKKKSIRFMVHVNSYLQLDFFSYLNEPPVGEMRPFALSIMIEHKFKEWYDHSQIGYFFLNYDNEFARNRMRDNIKSGNFVAPKYQKWNLVLKRYIMRAYESYFEQRNVKNLFKYHNFYNISKRILLMKDCYELYSKHYKDMIFLADIFNIRKYLSSTPPTKLLLDRTLYYMHSIAGNSLDFYRYGIIYGFTMNEKCFKEIVDELFGIFKANRNIFSDISFLQAVYFLLRKIENSFGVQRRNDEM---------------------------------------------------------------------------SLSNIFFFNVS--ENYSKMSKEEREEEIHNSMSSKFFAKTVFTMFQMIFSMKLSNNASTLDKKYGSAKMIGISLHETAFFKAAYAYYGSILDNVKNSFLPPYAKKPIIQIKYGKTFIFANLFLLCSKMYTILKLNNLSILCENQAIASPNYYSSEKVIQYINRKYIGINLTFFVKRIQNVGTQPNEFEFIYDKLLW------PDVGKPMGILTAYVTSNLFVSSGSVFPESFFGRIGNQIKQGLSLTRGLPEFLKKKPIVHSLIKKTFMEVINGLLCTIFLFNFMRMYAIYQTFVYIFVNNIRVLHRFYRVVEYYASNLVKVYFRRYTTDKLLKLVNEKLRSIERRGYMEESMNARVKYKIDRDTNMLSNFRGNTSMLSPQIIDNLLKNAYSFYVDDASFFDDLGEEEKFLNDKYYISTN------------------------------------------------------------------------------------------------------------------------------------------------------------------
	Pknh_1401300	MTSLRNIQVLFLFLLLFISKNVIGYVSVKENLEELKYVVEGKEMFDNLKGLERIIIQSLKYDKVLVPVLNPNVEEYL-NMSNFMILKHNINGENQIKVVIPGPNADIHDLIKYEHVTKQQIIQTYDSENSDSVKKKLLLLKALKITKLMLIPMHAYEKTKDLKKALEELNAVFFPKDEEVCKENSYQYSKSYFEKIINYINRVKRKESKDNAYSTIIIGEDLQKIQESNDLFFTTNDNIEFMSKLDKIANHFGIAMYNLVGSNLI----------------------------------ALGHFLVLQLALRRYDQFFKFGKMRFFNWQKILSFSATDRFKVLDTMCNVQGFHDVLAKRRVNYLKDDRTSTFDECNILEFLVHYFNKYQNSLVSGLYQEDFKVHYLQEHTDIKNEFFKFMC--NDINHCNIYNSKLFLSENDPMRPLNSDSPYY---------KSISAYNLYTNFFYFTRHYNEFTLNHILYVHFLNLTGILNNENKAFVTALYLPGYYNAIELSYDQESLLTDLIGNLLKCV--------------------EKCNS--------------------------IEDPPKESVYYDSSMEDYGQSKSTKCNLCKGVFTYINS------------------------------------------------KHEESSSMLQKFFTFVTKIMNINSVSTLVRNLGVYEEYDNFLTNDINWYTFLLLLRLTSYKKIAEK-------------------------------------------------------------------------DVADAMYLDLRKEDKFNKTVTTNYWYPSYLKKAYTLYVRNRMAINLVE---------------------------------------------------------KLENLLSKGTIEKIKKSVRFLLHVNSFLQLDFFHNLNEPRPGEYRMNPLSMELESQFAEWSSNSNLGYFFLNYDNPDTRKEMHEKLRSDRMVIPKFHKVSVMLRKHISKAYVSYFNQRHVRNLYEKFDSFNVSNKIVLMRDSYESYLENYKDIIFLADIFNMRKYLTATPRAKKISDRIYYFIHNILGNSVNFYKYGMIYGFVINKEYFKEVANELYTIFKLNQHIFTDISFLQTVYLLSRKIENSFNVQRRNDKI---------------------------------------------------------------------------SINNLFFLNVS--SNYSKMSKEERLEELNNSMASRFFSKTFFSTFQTMFVSLISNKADKLDKQYGSANMLGLTLSEKAFMKYALIYHGSIMDNITNSLVPTYAKKPIEQLKYGKTFILSNYFMLSSQVYSLLNLNNLSQLCEYQAISSSSYYSQKKLGRFIDKKMLPIVVYYLILRVHGVRAVPNDFVDWYNIILR------FNQFHPSICVTVHMMTNLYFDTPHVFPSSLGDKLGEQTEHMAALKP------SSKPFVFGFTKMLWLELLNGMSCIFALYPFVRYYAFQQNFVYFFVNPFRFMDRFNTPVDSYIKNMVRIHFRKYTTDEIIKFAEKTILNIKRQGKIEEAMESRLEAKRINEHPIIQRLNQDFPMIAPQEYERLQKMDSVLYGDDNLVFDSLDKEEKFLNDKYIISDVPEEDEGESPPGSKQSSPIENEGKNNNEENMNGQNNNEETNNEENKNEENKNEETNNEETNNEETKYEETKYEETNNEETNNEEINNEETKYEETNNEVGEKSTSSPEATFVENNKKEMSVGGYENEPNELNVTVGEQELNEDEDMLDDKLMIKRKIIGEE--
	Pcyb_141030	MTSLRNIRVLFMFLLLFISKNVIGYVNEKENLEELKYVVESKEMFDNLTGLERLIIQTLKYDNVRLPVLNPSLEEYL-NMSNFMIVTHNINNKNETKLVVPTPNAEIHDLIKYEHVTKQQIIQRYDSENSDSIKKKLLLLKALKITKLMLIPMYAYEKTKDLKKSLEELNAVFFPKDEELGKENSYQYSKSYFEKIINYINGVKKKESKDNAYSTIIIGEDLSKIQKSSDLFFTTNDNIEFMSKLDKIAGHFGIAMYNLVGSNLIGK-----------------------------LFAALGHFVVLQLALRRYDQFFKFGKVRFFNWQKILSFSATDRFKVLDTMCNVQGFQDVQTKRRIVYLKDDRKSTFDECNILEFLVHYFNKYQSSLVSGLYQEDFKTHYLQEHTDIRNEFFKFMC--NDINHCNIYSSKLFLSENDSMKPLNSDTPYY---------KSISAYNLYTNFFYFTRRYTQFTPNHILYVHFLNLTGILSNFTG-----------------------------------V--------------------EKCNS--------------------------IEDSPKKSANNDSSIEDYGQSKSTKCNFCKGVFTYINS------------------------------------------------KHEETPSMLQKFFTFVTKIININSVSTLVRNLSVYEEYDNFLTNDINWYTFLLLLRLTSYKEIAEK-------------------------------------------------------------------------DVGEAMYLDLKKEDKFNKTVTTNYWYPSYLKKAYTLYVRNKLAINLVL--------------------------------------------------------LELENLLNKGTIEKMKKCVRFLLHVNSFLQLDFFHNLNEPGPRENRMHPLSMVLENQFALWSSSSSLGYFFLNYDDPTTRKQMHEKLRSDRMVIPKFYKVSVMLKRHITKAYQSYFNQRHVRNLYENYDTFNISNKIMLMKDSYESYLENYQDIIF--------------------------------------------------------------------------------------------------------------------------------------------------------------------------------------------------------------------------------------------------------------------------------------------------------------------------------------------------------------------------------------------------------------------------------------------------------------------------------------------------------------------------------------------------------------------------------------------------------------------------------------------------------------------------------------------------------------------------------------------------------------------------------------
	'PVL01_140005600.1'	------------------------------------------------------------------------------------------------------------------------------------------------------------------------LNAVFFPKNEELDKENSYQYSKSYFEKIINYINGIKRRESKDNAYSTIIIGEDLSKIQEASDLFFTTNDNIEFMSKLDKIASHFGIAMYNIVGSNLV----------------------------------ALGHFVVLQLALKKYDQFFKFGKMKFFNWQKILSFSATDRFRVLDAMCNVQGVQDVQTKRRIVYLKSDRTASFDECNILEFLVHYFNKYQNSLVSGLYQEDFKTHYLQEHSDIRNEFFKFMC-------------------------------------------------------------------------------------------------------------------------V--------------------EKCNS--------------------------IDEPKKKSENGDSSNPDYGESKSTKCNLCKGVFTYINS------------------------------------------------KHEEAPSMLQKFFTFVTKIININSVSTLVRNLGVYEEYDNFLTNDIDWYKFLLLLRLTSYK---------------------------------------------------------------------------------------------------------------------------------------------------------------------------------------------------------------------------------------------------------SYFFLNYDDPTTRKQIHEKLRSDRLVIPKFHKVSVMLKNHVTKAYESYFNQRHVKNLYKNYDSFNINNKIILMKDSYESYLENYQDIIFLADVFNIRKYLTATPKAKRVSDRLYYYIHNILGNSVNFYKYGMIYGFVLNKEYFKEVANELFSIFKLNQHIFTDISFLETVYLLSRKIESSFNVQRRNDKI---------------------------------------------------------------------------SISNLFFLNVSKLEDFQELDQQNQQEHQDQREDQMLVDKNLME--------------------------LGMILNSRGIL--------------------------------------------------------------------------------------------------------------------------FQVLVPL-----------------------------------------------------------------------------------TLLYVLLYT*----------------------------------------------------------------------------------------------------------------------------------------------------------------------------------------------------------------------------------------------------------------------------------------
	Pvp01_1401400	MTSLRNMRVFFLFVLLFISKNVIGYVNEKENLEELKYVIEGKEMFDNLTGLEKLIIETLKFDKVRLPVLNPSLKEYL-NMSNFTIVKHNINSENVINLVVPTPDADIHDLIKYEHATKQQIIQKYDSENSDSIKRKFLLLKALKTTKLMLIPMYAYEKTKDLKKALEELNAVFFPKNEELDKENSYQYSKSYFEKIINYINGVKRRESKDNAYSTIIIGEDLSKIQESSDLFFTTNDNIEFMSKLDKIASHFGIAMYNIVGSNLV----------------------------------ALGHFVVLQLALKKYDQFFKFGKMRFFNWQKILSFSATDRFRVLDAMCNVQGVQDVQTKRRIVYLKSDRTASFDECNILEFLVHHFNKYQNSLVSGLYQEDFKTHYLQEHSDIRNEFFKFMC--NDINHCNIYSSKLFLSESDTMRPLNSDTPYY---------KAISAYNLYTNYLYFTRHYNEFTPNHILYVHFLNLTGILNNENKAFVTSLYLPGHYNAIELAFDQESLLTDLIENLLQCV--------------------EKCNS--------------------------IDEPQKKSENDDSSNSDYGESKSTKCNLCKGVFTYINS------------------------------------------------KHEEAPSMLQKFFTFVTKIININSVSTLVRNLGVYEEYDNFLTNDIDWYKFLLLLRLTSYKKIAEK-------------------------------------------------------------------------DVGEAMYLDLKKEDKFNKTIVTNYWYPSYLKKAYTLYVRNKLAINLVE---------------------------------------------------------KLENLLSKGAIEKMKKSVRFLLHVNSFLQLDFFHNLNEPGPREDRMHPLSMVLENQFAQWSSNSSLGYFFLNYDDPTTRKQMHEKLRSDRLVIPKFHKVSVMLKNHISKAYESYFNQRHVKNLYKNYDSFNINNKIILMKDSYESYLENYQDIIFLADVFNIRKYLTATPKAKRVSDRLYYYIHNILGNSVNFYKYGMIYGFVINKEYFKEVANELFSIFKLNQHIFTDISFLETVYLLSRKIESSFNAQRRNDKI---------------------------------------------------------------------------SISNLFFLNVS--SNYSKMSKAERLEDLNNSMASRFFSKTFFSTFQTMFVSMISRKVDKLDKKYGTANMLGVTLSEKAFMNYAFIYYGSIMDNITNSLVPIYAKKPIEQLKYGKIFILSNYFMLSSQIFSLLNLNNLSQLCEYQAISSSAYYSGKKLGRFIDKKMLPIVVYYLKMRVQGVISDPNEFTNAWAVIKR------L-EFHPAICITVHMITNLYFDTPIAFPFSMGAKLGEQTEHMPALKP------SSKPFVFGFTKMLWLELLNGMACVFAVFPFVRYYAFQQNFVYFFVNPFRFMDRFNTPADSYVKNIARTYFRRYTTDEIIKFAERSLLNIKRQGKMEEAIKARLEIKKINEHPIIQGLKEDLPMISPQEYERLQKMDSALYGDDNLYFDSLDEEEKFLNDKYTISEVLEEEETESIPESNKSSQGESESKTNNKENKNEGEKKD----------------------------------------------------------------TKKSPEATSGENNKKEIFEPGYEDEQNELNAGV-EQELNEDEDMLDEKLMIKRKPIEEEE-

;
end;
begin trees;
	tree tree_1 = [&R] [&branchAttributeNames={"Bootstrap Support %"}](Pcyb_074300[&Description="",URN="urn:local:.:20x-9ay6tfy",Created="Wed Jul 25 17:07:58 CEST 2018",Modified="Wed Jul 25 17:08:22 CEST 2018","Filename (Imported From)"="Clipboard Contents","Path (Imported From)"="/Users/rougeron/Desktop/Geneious Data Restored/temp/243",Topology="linear","Molecule Type"="AA"]:0.03287,((Pknh_0734400[&Description="",URN="urn:local:.:213-9ay732y",Created="Wed Jul 25 17:10:03 CEST 2018",Modified="Wed Jul 25 17:10:22 CEST 2018","Filename (Imported From)"="Clipboard Contents 3","Path (Imported From)"="/Users/rougeron/Desktop/Geneious Data Restored/temp/245",Topology="linear","Molecule Type"="AA"]:0.060862,(('PVL01_080006400.1'[&Description="cytoadherence linked asexual protein 7",URN="urn:local:.:20k-9ay6jzb",Created="Wed Jul 19 15:39:13 CEST 2017",Modified="Wed Jul 25 17:09:11 CEST 2018",description="cytoadherence linked asexual protein 7","Filename (Imported From)"="proteins.fasta","Path (Imported From)"="/Users/rougeron/Documents/Boulot/2017/Projets/Vivax génomique/PVL analyses-29Nov2016/Pvl05-HighSeq",Topology="linear","Molecule Type"="AA"]:0.002292,Pvp01_0800900[&Description="",URN="urn:local:.:21c-9ay7dq1",Created="Wed Jul 25 17:12:21 CEST 2018",Modified="Wed Jul 25 17:12:38 CEST 2018","Filename (Imported From)"="Clipboard Contents 6","Path (Imported From)"="/Users/rougeron/Desktop/Geneious Data Restored/temp/248",Topology="linear","Molecule Type"="AA"]:0.059347)[&"Bootstrap Support %"=100]:0.555944,(Pknh_1401300[&Description="",URN="urn:local:.:216-9ay76rm",Created="Wed Jul 25 17:10:50 CEST 2018",Modified="Wed Jul 25 17:11:06 CEST 2018","Filename (Imported From)"="Clipboard Contents 4","Path (Imported From)"="/Users/rougeron/Desktop/Geneious Data Restored/temp/246",Topology="linear","Molecule Type"="AA"]:0.096152,(Pcyb_141030[&Description="",URN="urn:local:.:210-9ay6x33",Created="Wed Jul 25 17:08:45 CEST 2018",Modified="Wed Jul 25 17:09:03 CEST 2018","Filename (Imported From)"="Clipboard Contents 2","Path (Imported From)"="/Users/rougeron/Desktop/Geneious Data Restored/temp/244",Topology="linear","Molecule Type"="AA"]:0.058177,('PVL01_140005600.1'[&Description="Cytoadherence-linked asexual protein, putative",URN="urn:local:.:20m-9ay6jzb",Created="Wed Jul 19 15:39:11 CEST 2017",Modified="Wed Jul 25 17:09:18 CEST 2018",description="Cytoadherence-linked asexual protein, putative","Filename (Imported From)"="proteins.fasta","Path (Imported From)"="/Users/rougeron/Documents/Boulot/2017/Projets/Vivax génomique/PVL analyses-29Nov2016/Pvl05-HighSeq",Topology="linear","Molecule Type"="AA"]:0.133611,Pvp01_1401400[&Description="",URN="urn:local:.:21f-9ay7gwb",Created="Wed Jul 25 17:13:02 CEST 2018",Modified="Wed Jul 25 17:13:09 CEST 2018","Filename (Imported From)"="Clipboard Contents 7","Path (Imported From)"="/Users/rougeron/Desktop/Geneious Data Restored/temp/249",Topology="linear","Molecule Type"="AA"]:0.004388)[&"Bootstrap Support %"=100]:0.088229)[&"Bootstrap Support %"=40]:0.023519)[&"Bootstrap Support %"=100]:0.521878)[&"Bootstrap Support %"=100]:1.15848)[&"Bootstrap Support %"=60]:0.039711,('PVL01_070028300.1'[&Description="cytoadherence linked asexual protein 7",URN="urn:local:.:20j-9ay6jzb",Created="Wed Jul 19 15:39:05 CEST 2017",Modified="Wed Jul 25 17:09:07 CEST 2018",description="cytoadherence linked asexual protein 7","Filename (Imported From)"="proteins.fasta","Path (Imported From)"="/Users/rougeron/Documents/Boulot/2017/Projets/Vivax génomique/PVL analyses-29Nov2016/Pvl05-HighSeq",Topology="linear","Molecule Type"="AA"]:0.010054,Pvp01_0734500[&Description="",URN="urn:local:.:219-9ay7aup",Created="Wed Jul 25 17:11:43 CEST 2018",Modified="Wed Jul 25 17:12:20 CEST 2018","Filename (Imported From)"="Clipboard Contents 5","Path (Imported From)"="/Users/rougeron/Desktop/Geneious Data Restored/temp/247",Topology="linear","Molecule Type"="AA"]:0.032929)[&"Bootstrap Support %"=100]:0.08582):0.03287);
end;
