# Supplementary material for: Plasmodium vivax-like genome sequences shed new insights into Plasmodium vivax biology and evolution
Source: PLoS Biol. 2018 Aug 24;16(8):e2006035. doi: 10.1371/journal.pbio.2006035 (PMC6130868; doi:10.1371/journal.pbio.2006035)
Supplement: S2 Data — rbp, reticulocyte-binding protein. (GZ) [file pbio.2006035.s016.tar.gz]

Archive with 2 entries (2 files):
- S2_Data_RBP-ProteinAlignment.nex
- S2_Data_RBP-RAxMLTree.nex
