# Supplementary material for: Plasmodium vivax-like genome sequences shed new insights into Plasmodium vivax biology and evolution
Source: PLoS Biol. 2018 Aug 24;16(8):e2006035. doi: 10.1371/journal.pbio.2006035 (PMC6130868; doi:10.1371/journal.pbio.2006035)
Supplement: S2 Data — rbp, reticulocyte-binding protein. (GZ) [file pbio.2006035.s016.tar.gz › S2_Data_RBP-RAxMLTree.nex]

#NEXUS
begin taxa;
	dimensions ntax=29;
	taxlabels
	_PCYB_124420[&"Molecule Type"="AA"]
	_PCYB_011460[&"Molecule Type"="AA"]
	_PKNH_1472300[&"Molecule Type"="AA"]
	_PCYB_147650[&"Molecule Type"="AA"]
	'PVL_140053800.1'[&description="reticulocyte binding protein 2a","Molecule Type"="AA"]
	PVP01_1469400[&"Molecule Type"="AA"]
	'PVL_140006600.1'[&description="reticulocyte binding protein 2a","Molecule Type"="AA"]
	PVP01_1402400[&"Molecule Type"="AA"]
	_PCYB_081060[&"Molecule Type"="AA"]
	'PVL_080006200.1'[&description="reticulocyte binding protein 2a","Molecule Type"="AA"]
	PVP01_080070[&"Molecule Type"="AA"]
	_PKNH_0700200[&"Molecule Type"="AA"]
	_PCYB_071010[&"Molecule Type"="AA"]
	'PVL_070005600.1'[&description="reticulocyte binding protein 2a","Molecule Type"="AA"]
	PVP01_0700500[&"Molecule Type"="AA"]
	'PVL_140055200.1'[&description="reticulocyte binding protein 2a","Molecule Type"="AA"]
	PVP01_1471400[&"Molecule Type"="AA"]
	_PCYB_053840[&"Molecule Type"="AA"]
	'PVL_050026200.1'[&description="reticulocyte binding protein 2a","Molecule Type"="AA"]
	PVP01_0534300[&"Molecule Type"="AA"]
	_PCYB_053850_[&"Molecule Type"="AA"]
	'PVL_000005300.1'[&description="reticulocyte binding protein 2 precursor (PvRBP- 2), putative","Molecule Type"="AA"]
	PVP01_0534400_[&"Molecule Type"="AA"]
	'PVL_070006200.1'[&description="reticulocyte binding protein 1b","Molecule Type"="AA"]
	PVP01_0701100[&"Molecule Type"="AA"]
	_PCYB_071060[&"Molecule Type"="AA"]
	'PVL_070006300.1'[&description="reticulocyte binding protein 1b","Molecule Type"="AA"]
	PVP01_0010770_[&"Molecule Type"="AA"]
	PVP01_0701200[&"Molecule Type"="AA"]
;
end;

begin characters;
	dimensions nchar=3341;
	format datatype=protein missing=? gap=-;
	matrix
	_PCYB_124420	-MKPPCGVCLLLLLAHFLKCTNGYKKSM-------------------GGALYNFLQGSRNNEPNESFMRR---------------------------------RRNHEVRKKSVQKLKDVNDMHVGQLKVGRVTNVVENDIFVKLKN--------------------------------------------------------------------------------DDNEQIIIKRENNYLLENELLYEYLH--------------------RKNFIDHAMYAKLMRK-------GNHKCEDQSPCVQNDNVKDCLVLVKEIDEKNRIIGELFTNEINKRKEKIYDKLNELKNSEKKIFIQIVK---------------------------------------------------------------------------------------------------------------------------NVRNKYFVVLINGCIKGYL---------LYDENDEKEKHNLHLLQAG------------------------------------KNATHKISAY-------IIEVNKKLEYVFLSLHKIPN---------------------------------------------------------------------------------------------------------------------------------------------------------------------NELHEKLRNLQHTI-----------------------------------------------------------------------------LVENLFENVYFK-------------------------------------------------------------------------------------------------------------------------------------------------------------------------------------------------------------------------------------------------------AEVSDFCNDGN----------------------------------------------------------------NIIVNIFENKSNPIKVKIKSHNIINTRNI-------LRNFDYLKNKVITHEF---------------------------------------------------------------------------------------------------------------------------------SLHNSVALEEMNEDRVPSHKMGYRKGEESGDG-------------------------VHTSESNSFE-----------ARHTRDITPQEKKAKGSIRTKDYTDKYKKFKQNFYGCNEEDALKYINVDDYIFK---------------------------------------------------------------------------------------------------------------------KEKLLYVRIVNKTADPNLYEGSMINADPINSQIYELIKKMSTDQNVIRD-YDPMLRYPSKVLAFFNNYVILSTRV---------------LSADAVAVQESASEKGGDTPACGTTGCNKID--------------------KEHVRDVITLIEKRYIDYENLKEGDVFFCRFDNIKTRNARNIFNLSNSTINRIFNSYFKREKDIMGLVSRRDDPH-Q-VLNIGERTKWPERTKWSERTKWSERMKWPEQQKSPEQQIFEEIFFSKRDFYFMRGELHKDT-----------------EY---RLNKNNIDKNFK----LLKHICDTYYSGINKSYHHYPSI---------------------------REEYILAYLG-------------------------------------------------------------------------------KDNYKMYRKIVA----------------------------------------------------DYFSSNEHSYKELL------------QTDCESIVMTVFDV-----------------------------------------------------AFENPNALTV--QMVQNYNKELYRKISMLDLNE---------------------------------------------------------LNYLLKDLVKLKKSLYIYPC-----SYKTKIGRMNLTLNNMKPIKKEHIENFH------------IPDDVKNELLNAY--KNFVFPVEYIKETIIKKKQAKCRENSKMQSIFILAEET--INLYENSAKDVEPLSDEQIGVLRG-----------------------------------------------------------------------------------------------------------------HLLKKRRPVAGDMAEEQD---------------------------------------------------------------------------------SFRGDLFEPEN---------SQIRRLLHMIKEDLEKQKKKNKL------------------------------------------------------------------DEVDREYEEEQNSYTDATDLYKTY-PELQEMDRLTEDAFH-----------------------------------------------------------------------------------------------------------------------------------------------------------------------------------------------------------------------------------------------------------------------------------------------------------------------------------------------------------------------------------------------------------------------------------------------------------------------------------------------------------MKIPFVE------
	_PCYB_011460	-----------------MSESKGRIKLK-IHL------------------------------------------------------------------GNEVENKDQAVAGEKGKSVK---------------------------------------------------------------------------------------------------------------------------------------------------------------------STDLKR-----------------------------------------RSGHAEDGSDGRGDEGEDSEPLHERDGDS---------------------------------------------------------------------------------------------------------------------------------------------------------------------------------------------------------------------------------------------------------------------------------------------------------------------------------------------------------------------------------------------------------------------------------------------------------------------------------------------------------------------------------------------------------------------CKGRKKHRRDRL------------------------------------------------------------------------------------------------------------------------------------------------------------------------------------------------EERITSIISKLTRIACICEDKN-----------------------------------------------------------------------------------NHVTDSNSATHSRENSNEGSRDHSREDSR------------------------------------------------------------------------------------------------------------------------------------------------------------------------------------------------------------------------------------------------------------------------------------------------------------------------------------------------------------------THSNDNSLDYSREYSREYSRGYSGDNSGKYSLDYSREDSRED-------------------------------------------------------------------------------------------------------------------------------SHEYSRDHSK-----------------------------------------------ENKNARICRKLTKEMYKYEK-SLMSLNN---FINNRKNRLDEI----------------IFPNGLI----------------------------------------------KAVDNYQNPDVWIYNYLLVECKKQSDKYRNL---------------------------------------------------------------------------------------------------------IQNIA-------------------------------------------------------------------------------------------------------------------------------------------------------------------AFDSTLKNKIMNEGADGITMPVYASVAASKLGG----------------------------------------------------------------LPKGGKNY---------------------------------------------------------------------------------------------------------YENVHVPKELAGAYFEELKRRKTGVSQRW----------------------------------------------------------------------------------------------------------------------------------------------------------------------------------------------------------------WSGHAP-------------SDAMVLLLSLAK---------------------------------------------------------------------------------------------------------------------------------------------------------------------------------------------------------------------------------------------------------------------------------------------------------------------------------------------------------------------------------------------------------------------------------------------------------------------------------------------------------------------------------------------------------------------------------------------------------------------------------------------
	_PKNH_1472300	MKKNGLWGASFGVLILLMGASWEQVISE-SNKQQKEETNSSVNYYWGGRNDSGYPRRKRKNLQKHSLFP-----------------------------GKEEYRKSNTPSGKSGNESELYRKNSLIHVGDGTFGRKPSRYAYIKRNNE-DNFYRNASSTKDANNRL--NGIISSFLQNMKAPTID---------------------------------RILDYYEIVNNKGE-LVFSLESYYVDIYTCEEIVNSIKRKGSTNSRDNPGDEDPEKKGDKDNNHNSGDKED-SMIKKLYDNMELLRMSCFSIKSELQGKINSLEYAQTEGNEQVSGTSNSKTYKLIEDEYVNCLKNNSENAKMIISNTMKSIEEEYG-KIFCP---KECNSAVYFENARSYISYVSNNTDVWYNSNISDAKEFLKSAKSIVSIIEREMRSSNMLSSIKFLQNEISNIINNYNYHFENIKKAISNIKKHENYDKPSNLDKNTLVGKSLDLAKNMSLYKFNNEMFKKMKELYDFKSNKFKRIFTFLADALKDKINLFTESMIYEEKYNSIMVDWKVIWEYVVGEYNKNLNAIQSYEGNENVEVIIVRNKIKEKLGTFKSMADELQGLFNIIELKYVIIKSEKSLVEELKNDFKK-DEKGEYKFDDIIKLMEQVN-SKMNTVQTSSNIVNSTYSNIKSIELKIQDLVSSIYEHMNEIEDLKVRGSTKNYISDEMKSEMLFIMENIIKLKEILSLEKRADENIKEIDELIMGTPL-----DMEKIIDKKSYAYNNIKMIIKDIYKDNLNKIVQEISRNMGNYTDSIDNSNSEDELDEV---LKGIKVDYEKIKSMKYDDIPESVENITNLLKIISDAREEILKIKFGETNKKLTNSLEQLKSVYDKLKVSIAEYTAEKRKIEE-DKAVILKREEEFFGKVYDKDDDMLDVKDAYTNFLKHKDNFFKNRNN-VFEEFHTTKEALKVVRINFLYYISMPEKYNIIYQKEN-ENYKELIKEINDKYIDTKLEEYESDFKRNNKLCDSIIKEVDQSNKNLHNLEILNRSIKECTIDKDMVEELIRKNNSLKE-EIISERNEIEKDNFMEQNVKINLIVKLNDANITQSRKLNDNNLTNLKTQMKNIVDFYTRSK-------------------------EKYKELNETELKKIKEND-EWKKAKELIYTLNVEYEILKKQADDLISSKNSEIIKSISNRIVEKDKEINEQVEKDVNSLDQIIAKSKSPIFVRDINHYKNHQNKEKANQINAK-VEAFVVKIGTRKDTLNKIKANSNQYLEEAN-----------GKKNENIEFKAKEKAMKELYEKV--------------------------RDTSEELNKTLKEI--HTLKDLQNIELEFEKSEIHDMVNQIISEEQKSEHEIGEINSYINTID-EMKKAKSA-EEPLDAPLFVYTEFYEKAVSSHKIIKGLFKEATELNGKCENNESIKEVKEIKKKIDGYLRTILTNNIILHEALEDIKIVKEMLLNMNIPEIARLIEKYAAEVEKYSTLLKTEETKSNTLIEELNKNLENASNLKKKINKNLPIEQIDEVVKEVMKYKDAIAER-EDEMNTYLKKSKEYRDNASLYYRNASSRKNKLEYLKKRGKDD---VEQIDMDKVNASVEQCMTLVNKAAESEEVIRKHGERYMEYEGKMNSLINEISVLQIRTIYAKRKDEASNIMGEIQQLHTDMGKKLKESEEKLAKCKSESSIDEK--------------------AYILNNEKSKTAYMNVKL-NLELIQSNLRQIKNVK-ESMNNILEKSTNLKNSILGASIIENNNSVDVLKKEEVHYMQ-YLKNIENEKKRMMDEKSNVDVIHDNVLKIEKELEKSKINYEEGILKLAKEKADEKKKLIEASMESLNSQEAYFTEMFNES---YMQLYNIKEKFTGYKKSMKDLYDEFVKSYKVIETNAGKV-AEGVVKYEEAKILREGAQKEQININNKEETAKTNLQKMKQDEFMNFLFHTREYVDKTRKTCEEVNTKVGEGHGDIKKIITRIGKLGKQENIFDILKKVEEKNNKMKEIS-RQCNTNEANNAFGKMIEASNFMGIKILRTLGSEL---SPGMELEKTSQTNSTLKFESEVEIKPENDAKLDAYVNLQTTYGYIQKIFNDSEEIDKKQEEMDGWLREVKNKCHDIKSYNELKIKINYTKYKGSNVLNKINGAFGKYAELEAITCSIEDDN--K-IIDNSEITKL-RELSDTYNRKKKDQVFKSQINE-VNEEFQGIKGNIDKLGEQFETVEKSESP-SEKRIDVNSVIPEISEKLYSMNRKIRTTITNLNGLLEEGKTCEKSFYASMIAGISSQMSNDLILINNQKEEAEKYVEYIKKNSNLMIDDIDELNKYIDSNKINNYQLNILEEVIKSAADLSENEKEAAGIDNDIKKELVDVSGDFE-MNSLNSSKAKIMEHYKKMKDKIKNIDDIRKNIKLLKLKEMESRSDKYLEIAGNFKNVLDSQITRLLDYDVVLQDMKKKLTENEEELKGINTTYTLQSIQKFNNVCNNIETNMQKIHDVEESNNNEEKQVNAYIENISHLISRGKGLLTDLDDYDAISNSETKELTD----------YTTKE---YIENIKRKVNNGIEEFQNVLNRIEENKSKIEYNKNLNEGIYEIWKRANAIKENFSENLPENDNYFKLEEYV-KDIKIILNEIDGDGKIEAYIENISQRIQEQIKHAHNNGNIESILEAKKNIESYNEEARKKLQSMKTAHDEILLKKKDMDNIFSIISV--SKKNGAYINAKAYIKEVDDLFDKLNADIHKLETFINETKLKINLLEEEEVKLKTENAVTSNLNEQ---------------------------------------------------------------------------------------------------------------------------------------------------------------------------------------------------------------------------------------------------------------------------------------------------------------------------SENTSRDGDDEQLSEVTQNPENSEYSSTNSLHNVYELEENDQYDANHFD---------DNAKEESDDGSYNS-------SEKSSGEGFRYAAGITVAFFICSTAGYTVFT--------YNNDEVE-EADFEKDREYFEYDIYSNKRDEEEIIEVTFDESNEYI-
	_PCYB_147650	MKKNGWWGVSFGVLLFLIGASWENVINE-SNKHKKEETNSSINFYWGRKNESEYPGRKKKNLQKHSLSP-----------------------------GEEGYSKDSTPSGNNGNESGLFKKKALIHLRDSKFRRKPSRYAYIKSNNENNLDRHPSSSEKEAKNEP--NGSPSSFLQNMNVPNIE---------------------------------EILDYFEIVGEKEGELIFSLEPYYVDIYTCKEIVRSINRKTLTNSSGTYG-----KEEENEDNDYNSGPIKDSRIRNLYHYMKLSVMHCNNEKINLLNRMNILEDPNIEVNERVSIGEKSTTYKLLINEYVNCLKEDNEDVKEKIEDAKKKITKEYE-KKYCP--NNKCNSNVYFESVHLYLSYVNNNADILYNSNINDAKEFLKSGTSIVNIIEKEIGSNNVINSIKFLQSEISSIINNYNYHIKNIKNAIYNIREHKKNDNSSDFDKKTLVDKSFDLVKNMSVYKYNNEMFNRMKALYDLKSAKCKELFTFLAEELKHKLNSFSETVTFQVKYNSIINDWKFILDYAKDIYNKNLTKIKNYEGNEGLEVILVRNKIKEKLATLEGLVDKLDNLFNIIKSKYAIVMSAKSLIGELMSEFKT-GEKGDYKFDDLIGLMETIS-SKINTVNESVDSIHKTYSNIQYVEIQVENLSTSLDGYMNEIDDLKAKGSTNDYIREEMESKMLFITENINNLKKMLSLEEKANEYIAQIDELIVGTSL-----DMNEIINKKSDAYNKIKVIIKEIYEGNLKNFLDEMSLNVDKNSDSIYHSSSTDELDGV---LNNIKDDYKKMKSIKCENIPDSLESIMNMLKIISDAKEEILKIQFGDINEKLTNSLEQLKSVYDKLKVSTAEYTAGKGKIEQ-CKTVILKGEKEFYDKEYDKDDDMLEVKNAYADFLKHKDNFLKDRSK-VFEEFHIAKEALKTARIYLLSYVEVPEKYNIMNGEAN-EKYKELIKEIKNKVIDTKLKNYEADFNQNNKLSDSIIKEVEQSNKNLCNLKILNRSIKDCSMDSNIIEELINKNNSLKE-EIISQRNEIEKDNFMEHHVKINLKIKFDDARITLGRNLYENNLTTLKTRMKNILDFYTSSK-------------------------KKYKDLNEADLKKIKENE-EWKNAKELIDTLNVEYEILKKQADDLISSKNSEIIKWIGNRIVDKNKEINEKVDEHVNSFDEIIAKSKSPIFVRDINHYKNDENKEKARQFNEE-VKTFVVKIETQKEMLNKIKTNSNQYLAQAN-----------QKISENIEFKAKEEAMKEVYEQI--------------------------IRASEELNDKLKKI--PTLNDLQKMELKFEKNEIHDMFNQITTELKKSENEMNEINSYKHEID-EMKKAKSE-EETPESPLFVYTEFYEKAEKSHSTIKELFNKATGLNVKCENIESVNEIKDIKKKIDGYLRNILTNNSTLHEALEDIKNMKEMLQDVNIHEIVRLVEKDATEAQKYSTLVKSEQDKSEALIKVLVKHFTDAEKLKTEMNKNLPIQRIDEIVKEVMKYKDEIARR-EEEMNTYLKNTKEYRDTAFRHCRNVYSRKKKLEYLKEKEKADEP---QIDMDNVSMNENKCKTLEKDPALSEEEIKKHGNRYVEYEGKMNSLLNDISVLQIRTMYAKGKDQATNIMKEIEQLNKGIQEKLKESEEKLEQCKSKFQMNEK--------------------EYILNNEKSKTAYINVKL-NLELVESNLCQIKNVK-ESVNNILSKSTNLKSSILRTSRIESDSSVDVLKKEEMHYMQ-YLKNIENEKKLMTDEKSNMDVIHKNVLKIENELEKCKKNYEQGILEKAKETADKKKKLIESTRESLNSLKPYFTEMFNES---YLKGYNITENFIGYQKTMNELYDEFDKSYKVIETNAAKV-AEGTVKYDKAKSLREEAQRAQININNKEETAKTNLNKIKQNEFMNFLFHTKEHVDKIEKVCEQENSKIGEVHENIKKNIIKIRKLTEQKSTFEILKIAKEKNNEIKKNL-QKCNKNEAHNAFGKMIKASNFMGIKILTSLGSEL---SPEMHLETNSRTNSTLNFESEVEIKPEDDAKFNAYQNLQVTYGYIQKIFKNSEETDRKQEEIEGWIRQGNNKCQDIKSSNELKSKFKYTKYKGSITLYKINDALRKYTQLKAMTCSIVNDN--E-IMESSEFTKL-KELSDVYNRKKNEQISESEING-VNDEFQGIMKNVESLEKQYETTQDTESP-GEIIIEENSLVTEINKKIDSINSRITPIMTKLNELLVAGMACEKSSYASLIGNINAKTSSDLRLINNQKQDAEKNVEYIKKNSNLINDDIRALNKYFDNNRINNYQLIILEEAIKHANDLNAKEKEAVGIVNDIKKEFVDVSLELE-MNSLNSSKEKIMGHYNKLKDKIKSINDFCKNINLVKLKEMESSSDKYLEIAGKFKNVLDTQITRLLDNHMMLQDIEKKITENEGKLKGISRTYTLQSIQKFNNVCKNIDINMQKLHEVEQSNNSEEKQVKACIENVSRLINRGNTLLTDLNDYDVVSHSTAKESTD----------DATKE---YITKIKGKVNHTIEAFQMVLKSIQENKLHTQNNANLNKGIYEIWKRANVIKANFSENFPETDNYFQMGDYL-KDIKNILNEIVGDTNIEAYIENISHNIEEQMNDTQNHRNVKSILKVKKNIELYNEEANKILQSMNTAQDKILLKKKDMDNIFSIISV--NMKNSVYINTKKYINEVDDLFNKLKVDIHKMENFINDIKLRIKQLEKEEANLKTRNAVTGNLNEH-------------------------------------------------------------------------------------------------------------------------------------------------------------------------------------------------------------------------------------------------------------------------------------------------------SENASRDGDGEPIGEVVEDSEYSEDSNDNQNQRKRNGVSINSKGDSSNQSFHKVHGLKENNKSGGNHSD---------DNRKEESHNESNNS-------GGKNSWESYRYAGGITIAFFICSSAGFAIFT--------YNNQEAQ-EADFVADMDHFECDTYFNKREKEEIIEVSLNENEQYE-
	'PVL_140053800.1'	MKKNGWWEVCIGVLLFLIGASWGNAINE-SNKHKKKETTFSVNSYWGRQHESEYPGRKKKNLKKNSLSP-----------------------------GEDGCRNDCPPSGSDGNESELFKKKALIHLRDSKFRRKPSRYAYIKRNGE-NNLDRLPSSTEEAKNDC--NGGASSFLQNLNVPNVD---------------------------------EILDYFEIVGEQGE-LVFSLESYYVEIYTCKEIVRFINRQALTSFSGNYGDDDGEEEEEDEDSDYNSGLRKDSRIQNLYHHMKLSMISCISEKVKLLNELNSLESPQAEDSEEDSRAENSTTYKLLINEYVDCLKKYSENVKGKIADAKKSIETEYG-NKFCP---NECNSNVYFESVHLYLSYVNNNADILYNSNISDAKEFLKSGTSIVSIIEKEIGLKHVISSIKFLQSEINNIINNYNYHIKNIKTAIDNIKEHEKNDSSIVFNKKSLVEKSFDLAKNMSVYKFNNEMFNRMKALYDLKRTKFKKLFIFLAEELENKLNSSAESAEFQKTYDSIINDWKFILAYAKDVYNKNLTKIKNYEGNESLEVIIVINKVKEKLATLEGLVDKLEDLFNIIKSKYVIIMSAKSLIGELQGEFKT-GENVEQKFDDLIRLMETIS-SKINTMNEGIDTVNKTYSSIKYVQIQIENLSTSIDGYMNEIDALKAKGSTNDHIREEMVSKMLFITENINNLKKILSLEEKANENIAQIDELIMGTSL-----DMNEIIDKKSDAYNKIKMIIKDVYEGNLKDFLDELSLNVDKNRNSINQSSSTNELDGV---LNNIKGDYEKMKSIKCDNISESLQNITNELKIISDAKEEILKIQFGDINEKLTNSLEQLQSVYDKLQVSTGEYTAGKGKIEE-YKTVILKGEKEFFDKAYDKDEDMLEVKNAYADFLKHKDNLLKNRSK-VFEEFHMAKEALKTARIYLLSYVDVPEKYNIIKGETN-QKYKKIIQEINDKDVDIKLEEYKADFNRDNRLSDSIIKEVDQSNKNLSNLKILNKSIKDCSTDSNIIEELIRKNNSLKE-KIISERKEIEEDNFMEQHVKINLKIKLNDARITLENKLYDNNLTNLKTQIKNILDFYTSSK-------------------------EKYKDLNETDLKKIKENE-EWKSAKELIYALNVEYEILKKQADGLISSKNSEIIKWIGNRIVEKNKEINEKVDEHVNSFDEIIVKSKSPSFVRDVNHYQNGENKEKARQFNAE-VEALVRKIETEKEKFNKIKTNSNQYLVQAN-----------RKKTENIDFKAKEKAMKEVYEQI--------------------------RSASEELNNSLKEI--PTLNDLQKIELKFEKNEIHDMVNQITTEQKKSEQEMAEINSCKHDID-EMKKANSG-EEIPDSPLFVYTEFYEKAVSSHETIKARFNEATGLNGKCESSENINEIKGMKKQIDGYLREILTNYGTLHEALGDIKNMKEMLMDVDVQEIVRLVKKDETEAQKYATLVKSEQAKSDALIKELGKHLTEATRLKGEMNKNLSIQRIDEIVNEIMKYKDKIAQR-KEEMNNYLKNSKEYKDKAFLHYRNADRRKKKLQHLKERGEESEP---QIDMDKVSLSVNQCMTQSNAASASEEEIKKHGNSYAEYEGKMNTLLNDISVLQIRTKYAKGKDQATNIMREIEQLHAGIQEKLKESERKLEMWKRKSQMIER--------------------TDILNNDKSKTAYINVKL-NLELVESNLGQIKSLK-ESVNNILSKSTNLNSSILGAYKIESDSSLDVLKKEEMHYMQ-YLKNIENEKKLMTEEKSNMDVIHGNVLKIENEMEKCKKNYEEGILEKAKETADKKKQLIEATRESLNSLEPYFTEMFNES---YLKEYNIKEKFVGYQKSMKGLYDEFGESYKVIETNAAKV-AEGTVKYDEARRLREEAQKAAININNKEEAAKTNLNKIKQHEFMNFLFHTKEHVDSIKKACEQENTKMDEGHAHIKQIIINIRKLTDEKSTFETLKVAKEKNNEIKKNA-QQCNKNEAHSAFGKMIKASNFMGIKILTNLGSEL---SPEMHLETTSRTNSELKFESEVEIKSESDAKLDAYKNLQVAYGYIQKIFKDSEETERKQEEIEGWIREGNNKCHDIKSSNELKTKLKYTKYKGNITLNKINDALSKSAQLKAMTCSIVNDS--K-IMESSEYTKL-KEMSDTYNRKKKEEVSETEVDG-INEEFQGIMKNIESLEKQFETVQEQESP-SEMIIVENSLVTEINKKIDSINSRITTITTSLNELLVTGKACEKSSYASLIGNINAKTSSDLRIISNQKENAEKYVEYIKKNSNLINDDIRALNKYFDTNRINNYQLKNLEEVIKHANDFNAKEKEATGIVNEIKKEFLDLSREVE-MNSLNSSKEKIMEHYNNLKDKIKSINEVYKNINLVKLKEMESSSDKYLEIAGKFKNVLDTQITRLLDNHMVLQDIEKNITENEGELKGISNTYTLQSIKKFNNVCKNIETNMQKLHEVEQSNNSEEKQVKACIENVSHLINRGNNLLTDLNDYDVVSHSAAKEITD----------ESTKE---YITKIKGKVNNTIEAFQKVLENIQENKSHTQNNGDLNKGIYEIWKRANEIKANFTENFPENDNYFQVGDYL-KDIKNILNEIVGGANIEEYIKSVSQNIEEQIKGTQNHRNVESILKAKKKIQSYNEEANKTLQSMNTAQDKILLKKKDMDNIFSILSV--NMKNSVYINTKKYINEVDDLFNKLKVDVHKLENFINDTELRIKQLEEEEAKLKIKNAVNGDLNEH--------------------------------------------------------------------------------------------------------------------------------------------------------------------------------------------------------------------------------------------------------------------------------------------------------SEDASRDEDDEPLGEVAQNSDSEGSSDNQNRRKRNGVSSHSKGNSSNNSLNNVHGLKEDNKTGGNHSD---------DNQKEESQNGSNNS-------GGKGSRERFRYAGGITLAFFICSSAGFAIIK--------YKNHESQ-EADFGTGKEHFEGDKDFNKREKEEIIEVSFNENEHCE*
	PVP01_1469400	-----------MNQIIAEGRGKKRKSIT-VKLQSEEETTSSVNSYWGRQHESEYPGRKKKNFKKNSLSP-----------------------------GEEGCRNDCPPSGSDGNESGLFKKKALIHLRDSKFRRKPSRYAYIKRNGENNLDRLPSSTEKEENNDR--NGGASSFLQNLNVPNVD---------------------------------EILDYFEIVGEQGE-LVFSLESYYVEIYTCKEIVRFINRQALTNFSGNYGDDDGEEEEEDEDSDYNSELRKDSRIQNLYHHMKLSMISCISEKVKLLNEINSLEYPQAEDSEEDSRAENSTTYKLLINEYVDCLKKYSENVKGKIADAKKSIETEYG-NKFCP---NECNSNVYFESVHLYLSYVNNNADILYNSNISDAKEFLKSGTSIVSIIEKEIGLKHVISSIKFLQSEINNIINNYNYHIKNIKTAIDNIKEHEKNDNSIVFDKKSLVEKSFDLAKNMSVYKFNNEMFNRMKVLYDLKRTKFKKLFIFLAEELENKLNSFAESAEFQKTYDSIINDWKFILAYAKDVYNKNLTKIKNYEGNESLEVIIVRNKVKEKLATLEGLVDKLEDLFNIIKSKYVIIMSAKSLIGELKGEFKT-GENVEQKFDDLIRLMETIS-SKINTMNEGIDTVNKTYSSIKYVQIQIENLSTSIDGYMNEIDALKAKGSTNDHIREEMVSKMLFITENINNLKKILSLEEKANENIAQIDELIMGTSL-----DMNEIIDKKSDAYNKIKMIIKDVYEGNLKDFLDELSLNVDKNRNSINQSSSTNELDGV---LNNIKGDYEKMKSIKCDNISESLQNITNELKIISDAKEEILKIQFGDINEKLTNSLEQLQSVYDKLQVSTTEYTAGKGKIEE-YKTVILKGEKEFFDKAYDKDEDMLEVKDAYANFLKHKDNLLKNRSK-VFEEFHMAKEALKTARIYLLSYVDVPEKYNIIKGETN-QKYKKIIQEINDKDVDIKLEEYEADFNRDNQLSDSIIKEVDQSNKNLSNLKILNKSIKDCSTDSNIIEELISKNNSLKE-KIISERKEIEEDNFMEQHVKINLKIKLNDARITLENKLYDNNLTNLKTQIKNILDFHTSSK-------------------------EKYKDLNETDLKKIKENE-EWKSAKELIYALNVEYEILKKQADGLISSKNSEIIKWIGNRIVEKNKEINEKVDEHVNSFDEIVVKSKSPSFVRDVNHYQNGENKEKARQFNAE-VEALVRKIETEKEKFNKIKTNSNEYLVQAN-----------RKKSENVDFKAKEKAMKEVYEQI--------------------------RSASEELNNSLKEI--PTLNDLQKIELKFEKNEIHDMVNQITTEQKKCEQEMAEINSCKHDID-EMKRANSG-EETPDSPLFVYTEFYEKAVSSHGTIKARFNEATGLNGKCESSENINEIKGMKKQIDGYLREILTNYGTLHEALGDIKNMKEMLMDVDVQEIVRLVEKDETEAQKYATLVKSEQAKSDALIKELDKHFTEATRLKTEMNKNLSIQRIDEIVNEIMKYKDEIAHR-KEEMNNYLKNSKEYKDKAFLHYRNADRRKKKLQHLKEKGEESEP---QIDMDKVSLSVNQCMTQSNAASASEEEIKKHGNSYAEYEGKMNTLLNDISVLQIRTKYAKGKDQATSIMREIEQLHAGIQEKLKESERKLEMWKRKSQMNER--------------------TDILNNDKSKTAYINVKL-NLELVESNLGQIKSLK-ESVNNILSKSTNLNSSILGAYKIESDSSLDVLKKEEMHYMQ-YLKNIENEKKLMTEEKSNMDVIHGNVLKIENEMEKCKKNYEESILKKAKETADKKKQLIEATRESLNSLEPYFTEMFNES---YLKEYNIKEKFVGYQKSMKGLYDEFGESYKVIETNAAKV-AEGTVKYDEARRLREEAQKAEININNKEEAAKTNLNKIKQHEFMNFLFHTKEHVDNIKKACEQENTKMDEGHTHIKQIIINIRKLTDQKSTFETLKMAKEKNNEIKKNA-QQCNKNEAHSAFGKMIKASNFMGIKILTNLGSEL---SPEMHLETTSRTNSELKFESEVEIKSESDAKLDAYKNLQVAYGYIQKIFKDSEETERKQEEIEGWIRKGNNKCHDIKSSNELKTKLKYTKYKGNITLTKINDALTKSAQLKAMTCSIVNDS--K-IMESSEYTKL-KEMSDTYNRKKKEEVSETEVDG-INEEFQGIMKNIESLEKQFEAVQEQESP-SEMIIVENSLVTEINKKIDSINSRITTIMTSLNELLVTGKACEKSSYASLIGNINAKTSSDL*IISNQKENAEKYVEYIKKNSNLINDDIRALNKYFDTNRINNYQLKNLEEVIKHANDFNAKEKEATEIVNEIKKEFLDLSREVE-MNFLNSSKEKIMEHYKNLKDKIKSINEVYKNINLVKLKEMESSSDKYLEIAGKFKNVLDTQITRLLDNHMVLQDIEKNITENEGELKGISNTYTLQSIQKFNNVCKNIETNMQKLHEVEQ*NNSEEKQVKACIENVSHLINRGNNLLTDLNDYDVVSHSAAKEITD----------ESTKE---YITKIKGKVNNTIEAFQKVLENIQENKSHTQNNGDLNKGIYEIWKRANEIKANFTENFPENDNYFQVGDYL-KDIKNILNETVGGANIEEYIKSVSQNIEEQIKGTQNHRNVESILKAKKKIQSYNEEANKTLQSMNTAQDKILLKKKDMDNIFSILSV--NMKNSVYINTKKYINEVDDLFNKLKVDVHKLENFINDTELRIKQLEEEEAKLKIKNAVNGDLNEH--------------------------------------------------------------------------------------------------------------------------------------------------------------------------------------------------------------------------------------------------------------------------------------------------------SEDASRDEDDEPLGEVTQNSDSEGSSDNQNRRKRNGASSHSKGNSSNNSLNNVHGLKEDNKTGDNHSD---------DNQKEESHNGSNNS-------GGKGSRERFRYAGGITLAFFICSSAGFAIIK--------YKNHESQ-EADFGTDKEHFEGDKDFNKREKEEIIEVSFNENEHYE-
	'PVL_140006600.1'	MENKVLWAVFYNLVLFLLASSKESNRIK-AYKLKKESKLWPLQDSLNESDKFEYTNGGKENPPN--------------------------------FFNSNVKAHNKKEGKKYEQNLSLPNNTSFVTVKNYNYTRTPSHHAYIRRDNT-HTNSTNNNQIRNVPKEL----NPREFLFTPNNQISASLIQTNGPV---------------------APMDILRYLDFSNSSGQ-IISTVYPFYVQMNYFAEIKYYITFHFEA------------KKNY--DEAYNQSVNP------LMSSIQNQINSCVPKKAALEKTIFVLENPESHNINLSNYEEKHNEYKQQLDAYKNCVQANMESYTDRMSKFNEKIYSILN-SVKCT---DACETDTYEIMLEIYVERVKEVNLNNYVNYLSTLKASLQFGVTLMLKVKQEIDNNVTISTINFLQEEMLDIITICEAHTGKIIHGKENVLKLQGKEIPAEVPLSTLKKLYFDSANFYATYKFSLKRTDTTTAALREKGKLLADLYNKLITYVSEKIDKNLDSSYFISKSESMISEFEDTFKAGTEASKENPSITADYARYSNLQIIDIKSKYDYKITELKKYLNQLKVLISPMKDLYNLNSLQKDQRDSGRSIRSS-NSSPQKKVSALINLLSTIK-DEDGTVLENFKNIERYYEQGKPLKGTLEGLIKMIKAYEQDIVNLIDNEKHNRSYKDDIKNKIKYITEKTDAIKDIIPLNEEVDNIIKQIEKLFNEDLFHEGLPNMEKLKKEKEKIKATIKSLNTNFYDGDLKELVDDMLNFVYKHSDFYDQAYAKGDVVNL---QKEAEQEYEKITKLKSNNIPQILKDLKSESKNLSELKDTMMDEMLNNVHQDISNAFEQIRNKYKDITTSLSAYKEDKQKFEK-FKVDMIQTKNELLGSLQQNDKKLSEANNMYEEFLAHIDTTTNRENQ-MYNQANALKENLANVQSKISSYQGKIEKLKAHTRKNY-EKIKTLLQTFGNENINAKLAEYEKEFNENKRVVNTIINQIQESNKNIENIKILNNSIDRSEVNKQLIEELATNKQQLKE-KIDNHIKQLNSYNIIAKDDKLIFEKTLDEEKANINTQLSDTSIDNLKAQIQEMLDYCKTAK-------------------------AKTNDKDGTHLEKLNKQKMDWKDSKVKIDKLSTSYQVLDKKINDLIKKQHDEIVALIDKLITEKGNEIREKTDEKIKHLSEIKTKLSSFTVSDNVKNTQNVAIKGEVNGFEKK-IEALLKRVDNNNAKLTELRGKADQHVTTLR----------GEK-NKTAEFNAKKDSLEKIHQQM--------------------------ENTHKELESMENEK--IPINDINQMEIEYGRILIHHMVQQIGEKKERSKSILEEITSTIESIE-QAKQNIPP-EQQDILHEFEYSGYRDKATASSTEIEQIDKSAKTEEGKANSSTNLSDIDVIKKEVLSYLRKATTESNTMEDALSEIKNVNTFLTSNISEEILANILKSAARTQELNQQAVGEFNKADRLIKEVEAKLSQATEHKSAIPGSAEYKQIEQKINLIKQIQKEITAG-KEEINTCLSNTKEYKEKCESEVNSVNRGKAKVDFLQKRKELEENRMSQENLSKITDSIDQCKKDLAEIASSELKVKANYDSIIKYEESINTILNYSSILEYQTKLEIRKKEKTDLMNYINTENSAIQEKLLNLQKKLNQLNENTDYTKV--------------------GNDLNNAKSTKANVTIQY-NLGRVKHQLENVSVIK-QELEKVLSAATDLEREVSKISDVTESNNLESLNGKEADYTK-HIKSFNKLKLLVQEKAAKVEEISSDTDNIEKELTEHKIIFEVGLTERLIEIIKNRKSYVDTTKELLNSSLNNFASLFNGL---DLKGYNPKANLEMYTQKLNTIHNEFMASHKIFDEKSKKV-LVKDVNFTEAKTLREEAQKEDVTLKNKEEEAKSYLSDIKKKESFEFILHMKEKLTQISKMCEQQYEQADKGYSEVKTSIDRIANLNDENSVADVLKEANDQNEQVQNLT-HYTYKNEAQNVLRHMAKSANFIGINLVTGIQPTELSSQASESTTPELKFESEREMKLEILTLSGNTTKLDYYKNMKDAYQSVLSILKYSHGIDEKQRESQKITESANGSYLNNKAINEFKGRLNNVKSKQTAISNKIDNATTLLHNLNKIKTDDKNYD--T-ILEKDASEEL-KRRRDSFNQEMKNTVDGLKLKE-IQEKFNEQVKLLQNLETKVSTLNVHEGNVTETVKKENTAVDAIQAAMEGIEKDVEYINYSYDELLKKGQKIENQRYTSIRENLTNKIANDSSAINKIKKKAQQYLAYIKNNYNSIYNDIGTLNEYFDIKRLSNHDLTNVQEATRLHIEMSAAVEASEEIIADMKNEFI-TNTEAD-ISALQNSADRLKSLYSNLKRKQISINQIYKKINLIKLQEIKTSANKYMDIAKLFNNVLEAQHKKLAQDRSKILQVKEKLINTEKELANLDETITLQSLKKSNELCNSATKNIQDIRELEKENNKEDKKIKIYGEKISHLINRRKVLLNDVSEYDR--TENFDHENE----------QAANDLQNDIATIKKVLVSSEEQYRKLLENVKKNESLYSNNDTKNF-TLEISKKIENVKRKISINIPESEQLLQIENRF-GDIKAIINGIKADNDVDEYVEEVYKNIQREKEKLTDMRNGEQVKEAIKNITHYNDETKNKLSRIYNAFEKVKMKKKDMEKIFA-SISEKSENNAIQNDVKNAIEHSINMQQLLESHIDKLRALITNIDKELIELKNGKIKASNRRISQISPMGQ-----------------------------------------------------------------------------------------------------------------------------------------------------------------------------------------------------------------------------------------------------------------------------------------------------------------------------------------------GKLFSTPEGQAYNNL----------------------HNTGYNHYGSGNH-S-------RGRNENGNVRFAAGIVVGLGVCSFFASALFK--------GKKENETYGRDLNSRDEEFEGKNNGNLQDKEEIIEVSFHESENVY*
	PVP01_1402400	MENKVLWAVFYNLVLFLLASSKESNRIK-AYKLKKEPKLWPLQDSLNESDKFEYTNGGKENPPN--------------------------------FFSSNVKAHNKKEGKKYEQNLSLPDNTSFVTVKNYNYTRTPSHHAYIRRDNT-HTNSTNNNQIRNVPKEL----NPREFLFTPKNQISASLIQTNGPV---------------------APMDILRYLDFSNSSGQ-IISTVYPFYVQMSYFAEIKYYITYHYEA------------KKNY--DEAYNQSVNP------LMSRIQNQINSCVPKKAALEKTIFVLEYPENHNINLSNYEAKHNEYKQQLDAYKNCVQANMKSYTDRMSNFNEKIYSILN-SVKCT---DACETDTYEIMLEIYVERVKEVNHNNYVNYLSTLKASLQLGVTLMLKVKQEIDNNVTISAINFLQEEMLDIITIGEAHTGKIIHGKENVLKLQNNNIPSQVPLSTLKKLYFDSANFYATYKFSLKRADTTTAALKEKEKLLANLYNKLITYVSEKIDKNLDSLYFISKSESMISEFEDTFKAGTEASKENSSITADYARYSNLQIIDIKSMYDYKITELKKYLNQLKVLISPMKDLYNLNSLQKDQRDSVRSIRSS-NSSPQEKVSALLNFLSKIK-EENGTVLENFKNIERYYEQGKPLKGTLEGLIKMIKTYEQDIVNLIDNEKHNRSYKDDIKNKIIYITEKTDAIKDIIPLNEEVDNIIKQIEKLFNEDLFHEGLPNMEKLKKEKEKIKATIKSLNTNFYDGDLKELVDDMLNFVYKHSDFYDQAYAKGDVVNL---QKEAEQEYEKITKLKSNNIPQMLKDLKSESKNLSELKDTMMDEMLNNVHQDISNVFEQIRNKYKDITTSLSAYKEDKQKFEK-FKVDMIQTKNELLGSLQQNDKKLSEANNMYEEFLAHIDTTTNREKQ-MYNQANALKENLANVQSKISSYQGKIEKLKAHTRKNY-EKIKTLLQTFGNENINAKLAEYEKEFNENKRVVNTIINQIQESNKNIENIKILNNSIDRSEVNKQLIEELATNKQQLKE-KIDSHIKQLNSYNIIAKDDKLIFEKTLNEEKANINTQLSDTSIDNLKAQIQETLDYYKTAK-------------------------ANTNDKDGTHLEKLDKKKMDWKDSKVKIDILSTSYQVLDKKINDLIKKQHDEIVALIDKLITEKGNEIREKTDEKIKHLSEIKTKLSSFTVSDNVKNTQNVAIKGEISGFEKK-MEALLRRIDNNNAKLTELRGKADQHVTTLR----------GEK-NKTAEFNAKKDSLEKIHQQM--------------------------ENTHKELESMENEK--IPINDINQMEIEYARILIHHMVQQIGEKKERSKIILEEIKTTIASID-QAKKNIPP-EQQDILREFEYSGYRDKATASSTEIEQIDKSAKAEEGKANSSTNLSDIDVIKKQVLSYFRKATTESNTMENALREIKNVNTFLTSNISEEILANILKSAARTQELNQQAVGEFNKTDRLIKEVEAKLSQANEHKSAISGSVEYKQIEQKINLIKQIQKEITAG-KEEINNCLSNTKEYKEKCESEVNSVNRGKAKVDFLQKREALEK-KMSQENLGKITDSIDQCKKDLADITSLEVKVKANYDSIIKYEESINTILNYSSILEYKTKLEIRKKEKTDLMTYINTENSAIQEKLLNLQKKLNQLNENTDYTKV--------------------GNDLNNAKSTKANVIIQY-NLGRVKHQLENVSVIK-QELEKVLSAATDLERDISKIADVTESNNLESLNGKEADYTK-RIRSFNKLKQLVQEKAAKVEEISSDTDNIEKELTEHKIIFEVGLTERLIEIVKNRKSYVDTTKELLNSSLNNFASLFNGL---DLKGYNPKANLEMYTQKLNTIHNEFMASHKIFDEKSKKV-LDKDVNFTEAKTLREEAQKEDVTLKNKEEEAKSYLSDIKKKESFEFILHMKEKLNQISKMCEQQYEQADKGYSEVKTSIDRIANLNDENSIADVLKEANDKNEQVQNLT-HYTYKNEAQNVLRHMAKSANFIGINLVTGIQPTELSSQASESTTPELKFESEGEMKLEILTLSGNTTKLDYYKNMKDAYQSVLSIFKYSHGIDEKQRESQKITESANGSYLNNKEINEFKGRLNNVKSKQTAISNKIDNATTLLHNLNKIKTDDKNYD--T-ILEKDASEEL-KRRRDSFNQEIKNTVDGLKLKE-IQEKFNEQVKLLQNLETKVSTLNVHEGNATETVKKENTAVDAIQAAMEGIEKDVEYINYSYDELLKKGQKIENQRYTSIRENLTNKIANDSSAINKIKKKAQEYLAYIKNNYNSIYNDTGTLNEYFDTKRLSNHDLTNVQEATRLHIEMSAAVEASEEIIADMKNEFI-TNTEAD-ISALQNSADRLMSLYSNLKRKQISINQIYKKINLIKLQEIKTSANKYMDIAKLFNNVLEAQHKELAQDISKILQAK-------------------------------------------------------------------------------------------------------------------------------------------------------------------------------------------------------------------------------------------------------------------------------------------ENSINMQQLLESHIDKLRALITNIDKELIELTNGKIKASNRRISQISPMGQ-----------------------------------------------------------------------------------------------------------------------------------------------------------------------------------------------------------------------------------------------------------------------------------------------------------------------------------------------GKLFSTPEGQAYNNL----------------------HNTGYNHNGSGNH-S-------RGRNENGNVRFAAGIVVGFGVCSFFASALFK--------GKGENETYGRDLNSRDEEFEGKNNGNLQDKEEIIEVSFHESENAY-
	_PCYB_081060	MEINALWTVLCNLLFVLLASSRDVNRNK-SHRFKKELTLSPLYPNLIRSTQVQH--------------------------------------------DKNYEGGNGIINDGGDEEAHSSNSSFSGASENYSVKGKPSYYSYIKRGDI-YTNSSNTNKSLNDSNKL--NTISNTFIQNSNNPKTQIKPTEIIPPPIVNQESPSPKQAPPKSTQISNTTDNIDYFDISYENNSYLISQLSPHYSYIYFFDEFKHYASYHKEI------------QSDY--DNIHNSKVKS------LLQEVSKAINSCNKEKNELKELINILENPQMLKTQSESYDVKLLEYENKKQAFTGCLVNKNQENVLQIKNINNEIRDLIE-KLTCS---QKCETKVYFDMIKTYLVEFKKMPYENYNTFIKQYKNSYHSGIDMIRKIEKQIDNPVTINSIKFTQKEMEYIIDRFEYHLEKAKHSIDQVTTLFHRVNLTHVIKNRFKDHYFNIGNNYSIYRLSKDSLNMLYKALIHKEEIIHNLLGELTGDLEKKISKLLDSEYSITESNNIILQSEETLKFGEDAYNKNIKLIEDLTLYPHLEINKFKKDYEDNMNNFRQNIMYIQSYVTSIKNAYEYNVLEKNFIENKQKNIPS-NCNAQEKVDKLLNIIDSIN-YRKLSVTDNLKKMKDSYKEIEKLKIKIQELIVSIEKKQQHAEELIKKEKEIDILKEDTKNTIEYIKGIIEKIKELISVNKDFDKNFQQVEKLINEALY-----NKDQFEHKKKDLHTKMKEILHTFHAHDLQIFLDDLSQFLKEQEALYQNADTKEKLDQV---IKTVKEKQDKLREMKCDDIPNIIENLKKESLNILNLKDDVINKQFENMRTELPSSLDEMTKEYNALKSSIEEYEAEKKKIEN-HKQSIIKRKNIFIVNKHEKDEDVQEGKNTYSEFISNKETILKRESP-IRNQLNVLKEKRRNIKTTLQTYRDAIQKLETYTEKKD-TEAKMMLEKLNTQMENFKINEAEKSFNDCKSIISNTINEVENENKNIDTIKRVNIAMKRSTINKESVEQLIRNKDNLLKEKIEKHFQKINIDKLIGQSAKENMLNNLEREKVIINQKLNDSRLNDLKLQIEKTLSYCEKSR-------------------------ENIKGNNGTHPEELNESEIDWESAKGKIEILNSNYQALNKITDDIINKQYDEIIVLIDREINWKGKDIEFKIEKRKHALEKMEAKLSSFDTSEDVKKYQSEINKEELKKVKEM-STIVLNKIDQNKNQLINIKTKPSGYVEEWNGIKNKKIESNKEK-DKQIVYNTNRSDIEKVYKNI--------------------------SDMYNELDNLEKEE--TTSHDVDNIEMQYDRLLINFFVQKINEENAKAKELMKEINSHIGKIDKSIQAKTFN-ERRKEATAFEFSQYHQISLNNSKKIAEIVQHAVNKKGEAERSKETNEVKSIKNEVNTYLQQVIDEYNSMQRALGDIKNVNDLLISTDGKGIYEKILKSTNEAANFEEQAQEELDKMSDIINEIEKEMVQATEHKNNIHINLEDKQIDEEVYKIRQIQEEVTNK-KIAMYEHLNRTKVGIENCLSQVRNAKRGKIKIDFLN--NNKKNNILKDINIRNVNKNVSICMVHAKEVNKIEDEAKKEHDLFLEHEEDI----NRSLIIGIETKSKKRKNEATEIMAQIKEKHSIIKTELQQSSENLKLLNEKYNLSEE--------------------ESIFANPTSTQANESIQY-NIRKVKQNLLYIDNIA-KEIDTILTNAQDSIRSISEISKLDGNSTLQMVEKEAEDYVK-YLEKITKEKELMQYKRKDLDLIKSDIENIETELKKHRKLFETGLLNKISEIAKMRKLYIDSAEQLLNSSVSNFATLFNGF---NLKKYKIETNLDVYKRKINEFRTEFLQPYESIQNKEKSI-LDPSIDFSGAKNLREEAQKEEKNIENIEKRTKKYLSDIKKMESITFIRNMRQTLDELNETFKQKYAEVEGDHAEIKKITEDIKNLNDESSSSTKLQQAEDKNSQMKAKANHYSLMNEAHAILEQIVKSANFVGIKIVTELQPSDLVSKARLQEAPGLQFEPQDKVTLESGQFLENTNELDIHENVQAAYNAVLQIYKYSDDIDRKKEECEQLVKNGKDICLKIKSINEIKVMIQKSKDKESALSAKVSYSFTKLSELYNIKFNDENSD--A-ILETPSKEEL-KKLRDAFNEEKGTIANLAKLNS-YKTDFESHIHNLNDLAKIVDNLKASETL-PKNIEETKTSINLISTKFGTIEKEIESINSSFDQLLQKGKKCEMIKYKLVRDNLSTKINDNSAFIKDIQKKATEYLTYIQNNYISIFKDIDMLNENLDGKSVSTYAKTKIEEANDLSAQLTAAVIEYKGIANSIRKEFIDINEHTE-IGAFENSVKMLKDQYDDLINKKNSIIELHNKINLTKLREIRATSDKYVDIAVLLGEVVQDQRKKLQEAKNELDTLKDHIEVKEKELIKLDSSSTLVSIKEFDEIYDNIKYNVEQLHRIEVTNINELKKGKAYEENVSHLLNRRAMLRDDLQNYEE--KDRLENKNV----------EMSNEDNNQIRQTSEVIKKLEKEFQNLLKIIQQNNNICSNNNIKHS-ISDILKNVETIRERFVQNYPEREKYHQIEINY-NDIKGIVNEVATNPEISIFTENINTYIQQQIRSAHNSEDAQTIKDIIEDVTNNYRTIISKLPQVNNALDRIQIKKNDMDTLFE-SLS--KENVNNYNSAKNFIDDSDKTIKHIADQVSKMSNLINYAEREIKELEEKMYSILNRPVIDNSASEQDNLSSDTQGNDIDEAQKQKSAEEQDNPLSDTQGNDIDEAQKQKSAEEEDKLLSDTQRKHTDEAQEQKSAEEPNKLLSDTQGNDTDESQKQNSAEEEGKPLSSTQENHTDESQKENSAEEPINLLSDTQGNNTDETQKQKSPEEQDKPLSNTQGNHTDESQKDNLAEEQDKLLSDTQGKHTEEAQTQNSAEEQDNPLSDTQGNDIDEAQKQKSAEEEDKLLSDTQGKHTDEDQEHKSAEEPIQLLSDTQGNDTDESQKQNSAEEQGKPLSSTQGNHTDEAQKENSAEESINLLSDSQESDTDEAQEQKSTEEEDKLLSDIQWNDADEAQERKSDEEQILDLSKQQMHSNEGNKNYMNTTDSTNGE--------KQTEEEESQNEDH-S-------QAGGTHSRVRLAGGIILGLSVFSGAVYISFR--------NKDKGEE-NKDPESIGDQFEDNDIFNADDKEEVIEVCFENSDYPD-
	'PVL_080006200.1'	MEINALWTILCNLLFVLLASSRDVNRSK-PNRFKKELTLSPIYQNLIRSSQVQH--------------------------------------------DKNYEGGDGKINDGGDEKAHSPDSSFSGYSEKYSAKGKPSYYSYIKRGDI-YTHSSGTNKSLNDSNKLNRNTIPNEFIQTSNKEKPEKKTTKSEPAPKGGQTSPSPKEPPPETTQITNTTDNIDYFDISDESNYYLISQLRPHFSHIYFFDEFKRYASYHTEI------------KR-Y--ENIHKTKVNS------LLNEASRAIGICNRAKNTVKGLINILENPQKFKTQRESYDVKLRQYEEKKEAFRGCLLNKNRKNVDQIKKIQNEIRDLLE-KLKCS---QDCQTNVYFDMIKIYLVDFKKMPYENYDTFIKQYKSSYLSGVDMIRKIEEQIDNSVTINSIKFTQKEMEYIIGRFEYHLQKAKHSIDQVTALSNGVKLQHVSKNRLKEYYFNIGNDYSVFKFSNDNLTMLNNALIHKEKIVHNLLGELFGHLEERISKLLDSQYFITESNNIISQSEETLKLAEDVYDKNTKLIEDLTLYPHLEINEFKKDYDNNMEDLRVSIIYIQSYVSSIKSAYRYNVLEKDSIESKQKNIPA-NSNAQEKIDKLLSIIDSIS-YSNFSVAENFQKMKDYYKEIEKLKIKILELIESIKKYQQNVEELINKEKAVAILKEDIKNIIEYIKGIIEKLKELIFANKDFDKNFHQVEQLINEALF-----NKDQFEHNKNDLHTKMKEIMHTFHERDLQQFLDNMSQFLKDQEASYQNADSKEKLDQL---LTTVKAKQDELKEMKCDDIPDIIEKLKKESQNVLNLKDDVINKQLENMRTEMSSSLDQMTKEYNALKSSIEEYEAEKKGIEN-HKQNIIKRKNTFIVAEHENDEDVPEGKNTYNEFISNKDTILQKESA-ISNQLNTLEEKKRNRKTTLQTYGDAIQKLETYTEKKD-EETKMLLEKFNTQMENFKLDEDEKLFNDAKSIVSSTINEVENENKNIDSIKKVNTAMKRSRINKQSVEQLIRNKDNLLKEKIEKHFQKINTDELIGQSAKANLLNNLESEKAIINEQLNDAHLNDLKLQIEKTLSYCEKSR-------------------------ENIKGNNGTHPEELNAREIEWEATKGKIETLNSNYQALNKNMDDIINKQHDEMIVLIDRDIKEKGKDIEFKVEQRIQALEKMKAKLSSFDTNEDVKKYQSDINKEELIKLKEM-STVVLNKIDQNKNQLINVKTKSSGYVAESNGIKNKQTEPSQDN-NKQTVYNTNRSDIEKVYKNI--------------------------SDMYNELDEVEKEE--TTSNEVDNIEMQYDRLLINLLIQKINEENTKAKGLMEEIKSYIENIE-SVQAKMSD-ETREGATEFEFSQYQQSSLANDKKITEIVQHAINKKGEAERSKKTNEVKSIKNDVNTYMQQVIDEYNAMQKALGDIKNVNDLLISTNGRRIAEEISKSTNEAANFEKQAKGELEKINNIIEKMENQMVQAKEHENKIHINLEDKQIDEEVQKIRQIYEELINT-KIAMNELLSKTKAAKENCLSQVRNAERGKIKIDFLN--NNKQSSNLKDVNMDHVTKNIADSVEHSKEVNKTEKEAEKEHGLFLEYEKDITSILNRTLILGIETKSKKRKNEATKIMGQIEGEHSIIKTELQQSSENFKQLNEKYNLSEE--------------------ENMLANPTSTKANESIQY-NIGKVKQNLLYIDNIA-KEVDTILTNAQDSIRSISQISKLDGKNTLQMVEKEAADYVK-YLDKITKEKRLMQDKHKDLDPIKSDVANIETELKKHRKLFEIGLLNKVIEIAKTRKLYMDSAQQLLNSSINNFVTLFNGF---NLKKYKIETSLDAYKRKISEFHTEFLQPYESIQNKEKRV-LDHSVDFSAAKNMREEAQKEEKNIENVEKKTKKYLSDINKMESFTFIRNMRQTLDELSKTCKQEYAEVEGGHKDIEKIIEDIKSLNDESSSSAKLQQAEDKNSQMKAKANHYSLKKEAHTILEQIVKSANFVGITIVTALQPSDLAAKASLQKAPELQFESQAKVTLESEQFLENKNELDVHENVQAAYNAVLQIYKYSDDIVRKQEKCEQLVKDGKDICFKFKSINEIKVMIQNSKGKESTLSAKVSHSFNKLSELNKIKCNDESYD--A-ILETPSREEL-NKIRSTFKQEKDTIANQAKLNG-YKTDFETHIGKLNDLAKIVDNIKASETL-PKNIEEKKTSINLISTKLETIEKEIESINSSFDQLLEKGKKCEMTKYKLVRDSLSTKINDHSAIIKDNQKKATEYLTYIQNNHISIFKDIDMLNENLGEKSVSRYAIAKIEEANDLSAQLTALVSEYEAIANSIRKEFTNINDHTE-MDALENSAKMLKGHYDNLINKKNRITELHNKINLIKLLEIRATSDKYVDMAELLGEVVQDQKKKLQEAKNKLDTLKDHIAVKEKELINLDSSFTLVSIKAFDEIYDDIKYNVGQLHTLEVTNFDELKKGKTYEENVTHLLNRRETLQNDLHNYAE--KDKLKNTNI----------EMSNEENNQIRQTSEVIKKLESEYQNLLKTIQQSITLCSNDNIKQF-ISDILKKVETIRERFVKNFPEREKYHQIEINY-NEIKGIVKEVDTNPEISIFTEKINTYIRQKIRSAHHLEDAQKIKDIIEDVTSNYRKIKSKLSQVNNALDRIKIKKSEMDTLFE-SLS--KENANNYNSAKYFIVDSDKIIKHLEDQVSKMSSLINYAEREIKELEEKVYSILNRPVIENSASEQ------------------------------------------------------------------------------------------------------------------------------------------------------------------------------------------------------------------------------------------------IKLLSDTKENDTDEAQK------------------------------------------------------------------------REFSEEQILNLPKQQINSDEGNNNDMSTTDSANEE--------KQTGEEESQHEDQ-S-------QPRGIHSRVRLAGGIILGLSVFSGIIFISFR--------HKD--EE-KKDPESVGEQFEGNNNFNEDDKEEVIDICFDNSDYSE*
	PVP01_080070	MEINALWTILCNLLLVLLASSRDVNRSK-PNRFKKELTLSPIYQNLIRSSQVQH--------------------------------------------DKNYEVDDGKINDGGDEKAHSPDSSFSGDSERYSAKGKPSYYSYIKRGDI-YTHSSNTNKSLNDSNKLNRNTIPNEFIQTSNKKKPEKKTTKSEPAPKNGQTSPSPKEPSPESTQITNTTDNIDYFDISDESNYYLISQLRPHFSNIYFFDEFKRYASYHTEI------------KH-Y--EDIHKTKVNS------LLNEASRAIGICNSAKNTVKGLINILENPQKFKTQRESYDVKLRQYEEKKEAFRGCLLNKNRKNLDQIKKINNEIRDLLE-KLKCS---QDCQTNVYFDMIKIYLVDFKKMPYENYDTFIKQYKKSYLSGVDMIRKIEEQIVNPVTINAIKFTQKEMGYIIDRFEYHLQKVKHSIDQVTALSDGVKPNQVTKNRLKEYYFNIGNYYSIFKFGKDSLNMLNKALIHKEKIVHNLLGELFGHLEERISKLIDSEYFITESNNIISQSEETLKLAEDVYDKNTKLIEDLTLYPHLEINEFKKDYDNNVEDLRESIIYIQSYVSSIKSAYRYNVLEKESVESKRKNIPA-NSNAQKKVDELLSIIDSIS-YSNFSVAENFQKMKDYYKEIEKLKIKILQLIEAIKKYQQHVEELINKEKAVAILKEDINKIIEYIKGIIEKLKQLISANKDFDKIFQQVEQLINEALF-----NKDQFEHNKNDLHTKMKEIMHTFHERDLQQFLDNMSKFLKDQEASYQNADSKEKLDQL---LTTVKAKQDELKEMKCDDIPDIIDNLKKESQNVLNLKDEVINKQFENMRTEMSSSLDQMTKEYNALKSSIEEYEAEKKGIEN-HKQNIIKRKNTFIVAEHENDEDVPEGKNTYNEFISNKDTILQKESA-ISNQMNTLEEKKRNRKTTLQTYGDAIQKLETYTEKKD-EETKVLLEKFNTEVENFKLDEDEKSFNDAKSIVSNTINEVENENKNIDSIKKVNIAMKRSRSNQQSVEQLIRNKDNLLKEKMEKHFQKINTDEIIGQSAKANLLNNLESEKAIINEQLNDAHLNDLKLQIEKTLSYCEKSR-------------------------ENIKGNNGTHPEELNASEIEWEATKGKIETLNSNYQALNKNMDDIINKQHDEMIVLIDRDIKEKGKDIELKVEQRIQALEKMKAKLSSFDTNEDVKKYQSDINKEELIKLKEM-STAVLNKIDQNKNQLINVKTKSSGYVAESNGIKNKQTEPSQEK-DKQIVYNTNRGDIEKVYKNI--------------------------RDMYNELDDVEKGE--TTSNEVDNIEMQYDRLLINLLVQKINEENTKAKGLMEEIKSYIENIE-SVQAKMSD-ETREGATEFEFNQYQQSSLANDKKITEIVQHAINKKGEAERSKKTNEVKSIKNDVNTYMQQVIDEYNAMQKALGDIKNVNDLLISTSGRRIAEEISKSTNEAENFEKQAKGELGKINDIIEKMENQMVQAKEHENKIHINLEDKQIDEEVQKIRQIHEELINT-KIAMNEHLSKTKAAKENCLSQVRNAERGKIKIDFLN--NNKQSSNLKDVNMDHVTKNIADCVEHSKEVNKTEKEAEKEHDLFLEYEKDITSILNRSSILGIETKSKKRKNEATKIMGQIEGEHSIIKTELQQSSENFKQLNEKYNLSEE--------------------ESMLANPTSTKANESIQY-NIGKVKQNLLYIDNIA-KEVDTILTNAQDSIRSISQISKLDGRNTLQMVEKEAADYVK-YLDKITKEKELMNDKHKDLNPIKSDIANIETELKKHRKLFEIGLLNKVIEIAKTRKLYMDSVEQLLNSSINNFVTLFNGF---NLKKYKIETSLDVYKGKISEFHTEFLQPYESIQNKEKRV-LDPSVDFSAAKNMREEAQKEEKNIENVEKKTKKYLSDINKMESFTFIRNMRQTLDELSKTCKQEYAEVEGGHKDIEKIIEDIKSLNDESGSSAKLQQAEDKNSQMKAKVNHYSLKKEAHTILEQIVKSANFVGITIVTALQPSDLAAKASLQKAPELQFESQSKVTLESGQFLEKKNQLDVHENVQAAYNTVLQIYKYSDDIVRKQEKCEQLVKDGKDICLKFKSINEIKVMIQNSKGKESTLSAKVSHSFNKLSELNKIKCNDESYD--A-ILETPSREEL-NKLRSTFKQEKDTIANQAKLSG-YKTDFETHIGKLNDLAKIVDNLKASETL-PKNIEEKKTSINLISTKLETIEKEIESINSSFDQLLEKGKKCEMTKYKLVRDSLSTKINDHSAIIKDNQKKATEYLTYIQNNHISIFKDIDMLNENLGEKSVSRYAIAKIEEANDLSAQLTAAVSEYEAIANSIRKKFTNISDHTE-MDTLENEAKMLKEHYDNLINKKNIITELHNKINLIKLLEIRATSDKYVDIAELLGEVVKDQKKKLQEAKNKLDTLKDHIAVKEKELINHDSSFTLVSIKAFDEIYDDIKYNVGQLHKLEVTNFDELKKGKTYEENVTHLLNRRETLQNDLHNYEE--KDKLKNTNI----------EMSNEENNQIRQTSEVIKKLESEFQNLLKIIQQSNTLCSNDNIKQF-ISDILKKVETIRERFVKNFPEREKYHQIEINY-NEIKGIVKEVDTNPEISIFTEKINTYIRQKIRSAHHLEDAQKIKDIIEDVTSNYRKIKSKLSQVNNALDRIKIKKSEMDTLFE-SLS--KENANNYNSAKYFLVDSDKIIKHLEDQVSKMSSLISYAEREIKELEEKVYSILNRPVIDNSASEQ------------------------------------------------------------------------------------------------------------------------------------------------------------------------------------------------------------------------------------------------IKLLSDTQENDTDEAQK------------------------------------------------------------------------REFAEEQILNLPKQQIHSDEGNNNDMSTTDSANEE--------KQTGEEESQHEDQ-S-------QPRGVHSRVRLAGEIIFGLSVFSGIIFISFR--------HKD--EE-KKDPESVGEQFEGNNNFNEDDKEEVIDVCFDNSDYSE-
	_PKNH_0700200	MGRNPFFLFFCHLLFIHSGSCKDNNRSQ-HHRPKRDLRLSPIHVTSLRSDQLEQIREAREHEQNNNNSDNSNDYLNVDSKNNQKKLNSDEHNNNNSDNSNDYPNENSKNNQKKLNYDE-ENNSSFISLKKYKIARKPSRYSYLDQDKKIYTVNTEDKEKKYIQKKI--NTPSNTFIQKAKGRSHG-------IV---------------------TQVNNLDYVCVMNNDDN-IISLFRPYNPEIYSFREMKHYAERNELL------------NKKV--LTIHNDEIKR------IEDILSRSMKECSNQTSELSVLINHLENPERYEIPESEYGAKKQNYKDKLSILHECMKRNYNKHKEEIKKSHSRIYGTID-HMDCSWTNY-CPTGTYYNMIALRRMDVTNYNIRDITSFLKKIKEIYIFGQDIMKEIKGHLHTSLALETAQFILEEINYIINDMEIHLRKINKAIKDIYELSRQDPWSSFHRTVLQNSLFSLALRYSTFKVSVDVLNKLENASNIKIEKLHQTFRKFKDGLNNTISTHISSTYVISTINYILSSPDEISKSLESLHTFSSEEIKEHILYSNPEIKEAKKNLDEKFAKLNEYFKNTRELAKRINGKFVLNLKTREQLENKRNIKNKENMTPLENCKMLLSVIKDIK-LDEKKLKENNKEIEQFSNRIKGIKSNFEETSIGVHEDVRIIKELIEMEKGRHYIKEDIKKHLKYFSMVLDNIKEIISYKDKIEKYIQSMDTLIKEYPD-----IEQKFTIEKIDLQNKTESIINSFYKENLQTFVDELAESNRKFQALEKDQHTAKGIREL---YEQTKKKHEELVNRKCDHIPQILNDLNEVINSLLQLKDKIIKEHTQKIKNDMLSVFNNLTEENKQLKKNLENYKQNAEKMNTYYINTIKERKNKFFTTLIEKEENIPEGKDIYEEYIQHKNDVVNKESTLITHDIGVFRVNITKAKDQIESYKNAMQKLDTENNGTF-QEIETWLESLNTKIEQLHLEDLEQELRHYKESVNNAIDEIENMKKEIDTLKFLNILINNSNKNAKSILKIKENKNNLIK-KIDIHNEELSNYRIIEEKEKSSLVDMLKELKSSVEKEIPEASIEELEAQEKDLKNSCENEKRHMNGIAVDSTDMDSTDTHRTNVNDSPVDRRLGTNKEKLEKYKTLCQNTELVINKFNANYQALEKKIDALVKNQHSQIITLIDKLIEKKRTEIKEKIELNLNSLNNTKTKINAFHFDEAVRKDRNVTVQSKISAFETH-VKDTVQNIDNEIKKMNTMKEKCDSYMEMFH----------KEKEEQSTEFKDRSKRMEEIYKNMEEIYKNMEEIYNKMQEGSNILNQGTEESSVNLLDKETEESLRNILNHVKQIEMEHTRIFIHHFFHIIQEENEKAKLIMADIESSKKKID-EIQKGTEDVYQQKNMNNFSYEEYYTKATQSIHQINEFSNKATEDKEQADRCNDINEIEHIKTSINSNLQKVKAEYNSIGEIREQMNSMRDLLLLNNSKAIATEIENSTEHALKFREEAVKEHKKAKELLDQVTAKIDKAKEYKDKMNITLDDEQINDHVKNIETIKREIVNKNKNELESYVDKIKEYKDKCKTQVINSNRGKEKIALLKTDKDNKDNNSNNVDMNKVDENIRKSEQYFKEVENLEKEAKNYVQLFMKHEQMINNTFEEAEILGIETKSQKKFNKGKEIIDEIKKRYSEMQEKVTDLQGKLNKLKKKPNIDNNNHDNDDDDDVVIVEEDKVLKEELYNNEMATKAKVLIQT-NLESVKYNLSQIVHIK-EKGDTVYQKAIDTMNSLTEPLQNKNTKTLDMVKIDESKYME-YVTQINECKNVIIAEMNKLNEISSNVISIEKELNASRRNYEIGLLQRMDEVSQSKKANMDLKKESINSTMNYFSSLSHGL---ELKEYDFNKNIHVHQQKMKEIYDKFEESLKKIHENLNKALLEENAHYTFANQLRKESQQEKAKLIHSEKEAIKYIEDMKITESMRFIHHIKENLKKISTSINEEKLRIYKGHEFIKQIVEGIKNTDEERDISEKIQQAEEKNAQLQTHM-HSTYKNTAKEMLEYITTSARFINIKIIPELTSIE----LHGNETVKLTFQSDNKDILEIENISKNENELHVQKSIEEAFHLALDINKCANDIEAQQRLNKQFISTINEVHHKTKSIDELKNNVKIAKSKESTISNKLMDISNKIAELDQLSCEEKSYD--KRFIENIEKINV-KKIRDSFKEEKGKANMDFQLNNIIKKDFVTLQTSLRSVEQAVEALKAKEIH-TTYLHATKGDMERVHNKMNNIEQNIATLNESLDKLISKGKECEIANYTSFKSSVQSKINADEEIIHNMQKDVNQYLTFIKNNYNTIMKDIVTLNEHFSNKVIPDYDSTNFEKANKISEELFATVEQSKSIMNNIKNAFIVVKEGTELFTTLNNSAQEIEKLYNTLDNKKNEMNEIYKTSIFIKSQEMKSSASKYTDIGKIFNKVLETQKSEIQNNKSSVDLLKDIINIKLKNLEDTDSTFTLVSINKFDELSNNIKASIEELKQLEQTNRQKHNHVEEDKEHIAHLIKRKESLKNSLKEYEE--EENFKKLKG----------NIPNQVIKDIENMKEEIRKSDELYIELMKKVNENNELCKNNYTENY-VSQVLEKIGELKKRFSQNLPEKEKFLQIQGKF-NEIKLLFGEIETSYNVEEFVTKMYKQMNNEKESLGDEENREKITLAIQNVTNYKDDVKTYLSKFTNALERINIIKKGIDDLFS-SLR--NNNTKAKENAKQYVNDSVKIVNELNSHISKITELKNYAENMINKLEEVLSKLIHS--------------------------------------------------------------------------------------------------------------------------------------------------------------------------------------------------------------------------------------------------------------------------------------------------------------------------------------------------------------PAKDATYETQML-------ADETE---------HTHHDHSYSGDH-S-------KGKGAHGRTRFAGSIIIGLSVISGVVLLNRN--------HNSDEEE-EHCEHDDHEAFEGNKDYIVHDKEEVIEVCFSDND----
	_PCYB_071010	MEKNLFFVIFCNLLFIPSAACKDSNRNQ-PNRLKRDFRLSPIHATSMESDQFEHGSELNGHEQNNRNSDN--------------------------DNSNDHPNDDSKIRGENVNTTHLRNNSSFISLKNYKIARKPSRYSYLDKDNT-YAVNTKNNDKKNIQKEI--NTIPNTFIQQAQSNTHG-------AV------------------------INIDYVTVFNDDFR-LISLLHPYNPEIYAFREMKHYSEHNDEL------------KREV--KKVIDVEIHR------IEKLIANSMNKCSYLTKELNTLVYHLENPENHEIRESEYAAKKQNYKDKLNSLYTCIKTNYNSNKKEIQTSKRRIYHTVD-QVSCYWFNI-CPTDIYYNMVSTVRSILKRFNDRYFASFINKTTEIQISGVDTIKKIKGQLNKSLSSETTEFILEEVEFVVEDMNVHLRKVITSIEASYKLSKQSVWSNFQRYTLQNELFFLAYVHSTFKISSGFLKKLENVTVSKLDKLYHSFTKFEDGLNNIINTLMSSTYYISSINSILSDSQEIIKSVETLRSSSSEQIKEHILYSNPQIKEIKKNLDEEILKLEGYLKYAKGLNKEVNETFKLNIAASNEIEKKRNETTK-NMSSLEKCKILLDIIDKMK-SNKYKITKNSVKINEYLTRINTTKRNYELSEKIINEYVQKIKELLENEKQFHSTKEEIKKHLKYFPETLDNI-KMISHRDKIEKYILSIENLIKDAPY-----VADEFTTEKRNCKTKQNQSLIHFIKK-FTNICRQFSRILYRTSSLTQGRNTKEETEKL---YEKTKEKYQQLVDMNCNDLPEMLNNLNDVVNSLSQLKNKIIQENTQNINKNMSSSLDNLTEETNRLKNSLKDYEQNADKLKT-YINSINEMKDKIRTNLIEKNEDIPEGKTIYEEYTKNKGDVTNKENT-LTHDIDVLKESIRKANEQIETYKNVMQKLETHNGEEY-QETKTSLEDFKTKIEKLELEKLQDEFRGHKESVSSTINQIENTKKIIDTLKSLNILTRNSKTNTQSILKIKESKNNLVK-KIDNHIQTLNSYNIVEEKERSSLLKTLNEEKNNVESKIPDASISKLEEDEKALQDYCENEK-------------------------SNIDKLMVTNSGVLETHKTQCHNRELEINKFNANYQVLEKKIEELVKDQHSQIIILVDKLITTRDTEINEKIELNLNSLKGMKTKLDAFNFDEDVKNDINDAVQSKISAFKEN-VKNTLQNIDNEIGKINGIKQKYNAYMEGFN----------KEK-DKNTEFKDKKENMEKIYEQM-------------------------KESTLNEIDQVEKEI--SILNQVKKIEMEHTRILIHHVVHMIDEESKKAKSVMEDIKSSKSKID-EIKVETEE-FKQKNMNNFEYAKYYNMATQSNTKINELYENATRDKETADKSEDIKVIELIQKNINGNLQQIKEQYNSMEEIRKQINNMKGLLALSNSNTIATEIINNTKDALRFKQEAENELKKSKELLKDVEAQVAKVQEHKGKIVITLEDEQINAQVNAIELIKHGIVNK-KKEMESYLDKIKEYKDKCTTEISNSNRGKNKIEFLKKVNHSMRSSSNNVNMDQINENIEKTQQYLKDVEDLERQATDIVNLFMKHEETINNTFQQSEILGIETKSKKKFNKATEIMKEIEKQNSEIQTKVNDFQEKLNKLKEPDNTDDA--------------------EDELNNETSAKAKVLIQT-NLERVQYNLSQVADIK-QEGDNIFNRATGTMNSVTDPSQNKDTKTLDTVKSDESKYIQ-CLSQITADKNLIVAEMNKLNGISSNIVSIEKELNESRKNYEIGLLQKIDEVGKSRKTNIDLKNESINSTISYFSSLFSGL---DLNQYDFKKNIDDYQKKMKEIHGKFGESMNKIAENLKKA-SEESANYTLANQLRREAQQEKAKLINSEEEASKYIEEIKKVESIRFINHMKENLNEISTSIEKEKLRINEGCEYIKQLVEGIKNAGDERDVAEKLKQVEGKNAEVQTRM-HSTYKNLAKEMLEHITTSANFMNIKIIPELSLTE----AHVNEAVELKFQPDGKVTLETGNISKSANELDVQKNIQEAYHLALEINKCANEIEAQQTQNKLLLLTVNVLDYKINFINELKDKVKIAKNNENAVSGKIVSISSKIAELDKLSCSGKSYD--N-LFRKNEANRIKKNIRDSFNQVKRNAGIDLNLKN-INEAFVTSQTSLKNVEQVVETLKANEIN-AENLQDKSAQIEAVHNKIVSIEQNIASLNTSLDNLLNKGRKCEIDMYTSLRDSVKSKISADEEIIDNMQKYTSQYLAYVENNYNATLKDILTLNEHFGNKMVTDHAATNFEKSNKSSEALSTTVDQARVTINNIKNALIEVNEETE-FTSLENSAKEIEKLYNILNDKKNAVNEIYKTSTLVKSKEMKSNAAKYNDMAKIFNNVLDAQKSRITNNKSNVTRIKDTINTQLYNLEATDSTFTLESINAFHELSDNIKTNIDELEKLEQTNRQEHNNVKTHKERIEHLINRRDSLKNAAKEYEE--DANLKKLRG----------EIPNQVINDIRTANEELKNSDELYNKLMNNVEENNELCKNNYTENY-VSQVLQKIEDLKKRFTQNLPEREKVLQIESNF-NDIKSIFGEIKTFNNVEEFVTNMYKQIDGEKESVKNQTDIEKIKLTIQNITNKNEEVKTYLSKFTNALERINVMKKEIDELFSLLLP--TNNTNENENAKRYVNDSAEIINELNSHISKIIKLKNYAEGMITELEAV-SKSIRP--------------------------------------------------------------------------------------------------------------------------------------------------------------------------------------------------------------------------------------------------------------------------------------------------------------------------------------------------------------PANDSKDETQML-------SNETG---------STHYGNSQSDGH-S-------RAKDASGTTRLAGGFIIGLSVISGVFLLNRK--------NNPDEEE-EQHEHSYHETFEGNNDYNVQDKEEVIEVCFNDSD----
	'PVL_070005600.1'	MEKNLFFMIFCNLLFILSAACKDNNRNQ-PNRLKRDFRLSPIHATSLGSDQLEHGSEAKGNEQNNRYSDN--------------------------DNSNDHPNDDNKIRGENVNTIHLRNNSSFISLKNYKIARKPSRYSYLDKDNT-YAVTTKNNDKKNIQKEI--NTIPSTFIQKIHYKPQR--------V---------------------IHAINLDYVCIYGDHKS-IISLLYPYNPEIYAFRELRSYALLDEEM------------KRAI--DETYNVEIPR------IENIVSQSLNECSDQIRPLNTLIYHLENPEGHGIQEREYNNKRQDYRKRLKSLHQCIKQKYKENEKEILLTKTNIYETIK-DISCNWIHL-CSTDIYYNMIKMREINVKEYSVRSITSFINATKQIHKSGEETIKKVKEQLKKSLTSETVEFILEEIKYITDKMGQHLEKVNQETATINRLSKQEVFSHFFRFNLQREFFILAYSYSSFKFSTDNLRVLKNVSESKTEKLYQNFAKFEDGLNNIVNTLMSSKYSTSSINSVLSDSDEILKSVETLRSSTSEQIKEHVLYSNAQIEEAKKILDQKMLKLEEYLQKTKTVIKTVNETFKLNIIASEALENKRSEANK-NKTSLEKCKIFLEVIDIIN-SNRYRATQNNKKIEELSKQIITIKSNFQQSETAINEDVQKIKELIENEKKRRSMKDEIKEHLKYFPDTVDNIKKIISQRDEIEKHILSIENLIKDAPY-----AVDEFTTEKTELQDKAKSIVDSFYKENLQTFADDLAEFYTKHQALDKEENTKEETEAL---YEKTKEKYQELVDMKCDGIPDMLNKLSEVLNSLTQLKNKIIEGNIQNINKDVSSTLDNLTKETDRLKNSLKEYEQSADKLKT-YINSINGIKDKVRTTLIEKDEDIPELKTTYEEYTKQKGEVTNKEST-VTHDIDALKENIRKANEQIETYKNVMQKLETENSETN-QETKTSLEDFSTKIKSLELEKLQDELRSHKESASSTINQIENTKKVIDTLKSLNILTKNSNTNEQSIAKIKERKNNLVN-KIDKHIEALNSYNIVEDNERTSLLNTLKREKDNVQSEIPEASISKLEADVKASQNYCKNEK-------------------------SNIDKDMETNSEELEKHKTQCHNTELEINKFKANCEALEKKIEELVQDQHGQIIIFVDKLITTRDTQINEKIELNLNSLKGMKSKLDVFDFEEAVKSDGNGTVQSKISAFKEK-VKSTLQNIENEIGKINGIKQNYDAYMETFN----------KEK-DQSTEFKDKKENMENIYKQM-------------------------KESSLDKLDEVEKDN--SILNQVKQIEMEYRRILIHHAVHMIDQENAKAKSVMADIESSKTKID-EIKLQTEE-YKQKNMTNFEYENHYSKAKQSNTQINEFSKNATSDKEKADTSEDVDEIERIKEKIIGNLLKVKEEYTSMEEIKKQINSMKDLLALNNSETIATNILDNTKNALGFSEEAAKELEKSKQLLEEAVAQIAKAEEHKGKIEIALEDEQINAHVNQIELIKNEIVNK-KKEMESYLSKIKEYKEKCTTQVNNSKRGKEKIEFLKTVKHNVESSSNSVDMNKINEGIGESEQYLKAVEALETQADNNLKSYIQHEQKINDTFQQSEILGIETKSQKKFNKATEIMKEIEKQNSEIQTKVNDFQVKLNKLKEPQNADDA--------------------EEELNNEKSSNAKALIHT-NLEKVQSNLSQVDHIK-QEVDGIFKRATSTMNSATETSQNKDGKTLDTVKRDEPKYAE-YLTQITADKNLMDAEMNKLNGISSTIEILEKELNDSRMNYEIGLLQKIDEVGKSMKTNIDLKKELISSTLNSFSSLFNGL---DLNQYEFKKNIDGYEQKMNEIQGKFDASLNKIGEHLKKA-SEEGANYTLANQLIREAQQEKAKLTSSEDEASKYIEDIKKVESIRFINHMKENLNKISTSIKEEKLKINEGHEFIKQVVEGIKNTDDERDVSNKLQQAEGKNEEMQAIM-HSTHKNEAKEMLGHIATSANFINIKIIPELTLTE----SNVNEAVELKFQPDGKVTLETGNISKSEAELDVHKNIKEAYHLALEIQKYANEIDAQQTKNKQLMVTANDLHHKIKFINELKNKVKIEKSNENSVSGKVMGISNKIAELNKHSCSEKTYD--K-FLDNTKKTEL-QNIRDSFNQEKRDVDIDLNLKN-IKEDFANSQTSLKIVEQEVEALKANEIN-TENLQGKATQIETLHNKIGSIEQNIASLNTSLDKLLNNGKKCEIARYTSLRDSIKSKINADEETIDNLQKHVSQYLTYVEDNYNATLKDVLTLNEHFSNKMVTDHAATNFEKSNKTSEELSTAVNQSKAIINDIKNAFIEVNEKTE-FTLLENSAQAIEKLYNTLHEKKNAVDEIYKTSILVKSKEMKSNADKYTDMAKIFENVLDTQKSRITSNQSSVSHVKDVINVQLKKLEATDSAFKLESINKFHELSDNIKTSIDELEKLEQVNRQEHNTVETHKERITHLMNRRDSLKNGVKEYGE--DANLKKLRG----------DILNQIINDIKNINGELNNSDQLYVKLMKKVDENNELCKKNYTENY-VSEVLQKIDDLNKRFKQNLPEKEKVLQIESNF-NEIKSLFGEIKSFYKVEEFVTNMYSQVNGEKERVKDQTNIEKIKLAIQNITNNNEEVKTYLSKFISTLERMNIMKKEMDDLSS-SLP--THNTNANENAKRFVNDSVEIINELNSYISKITELKNYAEGVITELEEA-SKLIRP--------------------------------------------------------------------------------------------------------------------------------------------------------------------------------------------------------------------------------------------------------------------------------------------------------------------------------------------------------------AANDS-NETQML-------STEAD---------STHQDDSQSDSR-S-------RAGYADGKTRYAGA-IIGLSLIIGVALLSRR--------HNPDEEE-DHHEHGYHEAFEGNDDYPVHDKDEVIEVCFNDSD*---
	PVP01_0700500	MEKNLFFVIFCNLLFILSAVCKDNNRNQ-PNRLKRDFRLSPIHATSLGSDQFEHGSEAKGNEQNNRNSDN--------------------------DYSNEHPNDDNKIRGENVNTTHLRNNSSFISLKNYKIARKPSRYSYLDKDNT-YAVTTKNNDKKNLQKEI--NTIPSTFIQKTHYEPQR-------VV---------------------IHAINLDYVCIYGDHKS-IISLLYPYNPEIYAFRELRSYALLDEEM------------KRAI--DETYNVEIPR------IENIVSQSLNECSDQIRQLNTLIYHLENTEGHGIQERVYGTKKQEYKNRLQSLHQCIKEKYKKNEKEILLRQ--ISTKLK-DISCNWIHL-CSTDIYYNMIKIREINVKEYDVRSIISYFNATKKIHKSGEDTIKRVKKQLNNSLASETVEFILEEIKYITEKMSQHLEKVKQETETINKLSKQEVWSHFFRFNLQRELFFLAYSYSSFKFSTDNLRVLKNVSESKTGKLYQYFAKFEGSLNHIINTLMSSKYSTSSINSVLSDSEEILKSVETLRSSTSEQIKEHVLYSNAQIEEAKKILDEKMLKLEEYAQETKGVIKTVNETFKLNIIASEEIEKKRRETNK-NKTSLEKCKIFVEVIDLIK-SNKYKATQNNKKIEELSKQIITIKSNFQQSETAINEDVQKIKELIENEKKRGSMKDEIKKHLKYFPETVDNIKKIISQREEIEKYILSIENLIKDAPS-----AVDEFTTEKTELQDKAKSIVDSFYKENLQTFVDDLAEFYTKHQALDKEENTKEETEAL---YEKTKEKYQQLVDMKCDGIPEMLNNLSEVLNSLTQLKNKIIEGNIQNIKKDVSSSLKNLTEETDRLKNSLKDYEQSADKLKT-YINSINGIKDKVRTTLIEKDEDIPELKTTYEEYTKQKGEGTNKEST-VTHDIDVLKENIRKANEQI*TYKNVMQRLETQNSETY-QETKTLLEGFNTKIESLEFEKLQDELRSHKESASSTINQIENTKKVIDTLKSLNTLTKNSNTNEQSIAKIKERKNDLVK-KIDKHIEALNSYNIVEDKERTSLLNTLNEEKNNVESEIPETSISKLQVDVKASQDYCKNEK-------------------------INIDKGMETNSEELGKYKTECHNTELEINKLNANCQALEKKIEELVQDQHGQIIIFVDKLITTRDTQINGKIELNLNSLKDMKTKLDAFNFEEAVNNNGNVTVQSKISAFKEK-VKSTLQNIENEIGKFNGIKQNYDAYMETFN----------KGK-DQITEFKDKKENMEKIYKQM-------------------------KETTLNKLEEAEKES--SILNQVKQIELEYRRILIHHAVHMIDQENTKAKSVMADIETSKSKID-EIKLQTEE-YKQKNMTNFEYENHYSKAKQSNTKINEFSIDATSDKEKADKSEDVNEIERIKEKINDNLQKVKEEYTSMEEIKKQMNSMKDLLALNNSETTATNILDNTKNALGFSEEAAKELEKSKQLLEEAVAQIAKAGEHKGKIEIALEDEQINAHVNQIELIKNEIVNK-KKEMESYLSKIKEYKEKCTTQVNNSNRGKDKIEFLKTVKHSVESSSNKVDMDQINESIEKSEQYLKDVEALETQADNNLKSYIQHEQTINDTFQQSEILGIETKSKKKFNEATAIMEEIKKQNSEIQTKVNDFQVKLNKLKEPPNAEDV--------------------EEELNNEKSSNAKALIHT-NLERVQSNLTQVANIK-QEVDGIFKRVTDTMNSATETSQNKDGKTLGTVKRDEPKYEE-YLTQITADKNLMDAELNKLNGISSTIEILEKELNESRMNYEIGLLQKIDEVGKSKKTNIDLKKELISSTLNSFSSLFNGL---DLNQYEFKKNIDGYEQKMKEIQGKFDVSLNKIGEHLKKA-SEEGANYTLANKLRREAQQEKAKLTSSEDEASKYIEDIKKVESIRFINHMKENLDKISISIKEEKLKINEGHEFIKQIVEGIKNTDDERDVSNKLQQAKEKMKKCRK-M-HSKHKNEAKEMLGHIATSANFINIKIIPELTLTE----SNVNEAVELKFQPDGKVTLKTRNISKSEAELDVHKNIKEAYHLALEIQKYANEIDAQQTNNTQLMVTVNDLHHKIKFINELKNKVKIEKSNENSLSGKVMGISNKIAELDKHSCSEKSYD--K-FLENTKKTDL-QNIRDSFNQEKRNANIDLNLKN-IKEDFANSQTSLKIVEQEIEALKANEIN-TENLQGKSTQIETLHNKIGSIEQNIASLNTSLDKLLNSGKKCEIARYTSLRDSIKGKINADEETIDNLQKHVSQYLTYVEDNYNATVKDVLTLNEHFSNKMVTDHAATNFEKSNKTSEELSTAVNQSKAIINDIKNAFIEVNEKTE-FTLLENSAQAIEKLYNTLHEKKKRSGRNLQNIHFIKSHEMKSNADKYTDIAKIFENVLDTQKSRITSNQSSVSHVKDVINVQLKKLEATDSAFKLESINKFHELSDNIKTSIDELEKLEQVNRQEHNTVETHKERITHLMNRRDSLKNGVKEYGE--DANLKKLRG----------DILNQVISDIRNINGELNNSDQLYVKLMKKVDENNDLCKKNYTENY-VSEVLQKIDNLNKRFKQNLPEKKKVLQIESNF-NEIKTLFGEIKTFYKVEEFVTNMYSQVNGEKERVKDQTNIEKIKLAIQNITNNNEEVKTYLSKFISTLERMNIMKKEMDDLSS-SLP--THNTNATENAKRFVNSSVEIINELTSYISKITELKNYAEGVITELEEA-SKLIRP--------------------------------------------------------------------------------------------------------------------------------------------------------------------------------------------------------------------------------------------------------------------------------------------------------------------------------------------------------------AANDS-NETQML-------PTEAD---------STHQDDSQSDNR-S-------RARDADGRTRYAAA-IIGLSLITGVALLSRR--------HNPDEEE-DHHEHGYHEAFEGNDDYTVHDKEEVIEVCFNDSD----
	'PVL_140055200.1'	--------------------------------------------------------------------------------------------------------------------------------------------------------------------------------------------------------------------------------------------------------------------------------------------------------------------------------------------------------------------------------------------------------------------------------------------------------------------------------------------------------------------------------------------------------------------------------------------------------------------------------------------------------------------------------------------------------------------------------------------------------------------------------------------------------------------------------------------------------------MDYETLLNMKCDDVPEIINKLNIELNKLKDLEKNIVEEQTKNINQYISDSFAKLTEEMNRLRNSLNEYKQDEGKLQT-YKGSINERKDKFLNTSSEKEEDIPEGQNIYDEYKSHKDLMVNKE-----------------------------------------------------------------------------------------------------------------------------------------------------------------------------------------------------------------------------HNFKTQCDNIKQEIETLNTKYKVLEKRIDTLIDEQHAKIVTLTDKHITTKDNMINQKIEHGTKSLDDMKNKLNSLKFNDDIRKSENVEIQGKIQEFEKM-VQAIEESINQNKTKIYEIKGVYDV------------------------------------------------------------------------------------------------------------------------------------------------------------------------------------------------------------------------------------------------------------------------------------------------------------------------------------------GKSKIEFLQ----SREGSSEEVDMNVIKENITKAEGYLNQVIDAETEANKNVKLLDELQKKIGDIFDESSILGIETISKKKINTATKIMEEIKRKNSEIQAEVDNFQEKLVKLKETHPDNNV--------------------DAELNNAKSTNANVLIQT-NLEMVEHNLSVIANIK-QEGENIYNRASSTMDSMTEISKNTEKKTLDKAKSDESKYIS-YLTKITSERDLIIEEKDKLNGISPNIISIEKELNKARKDYEIGLLQKIDEIGKNRKKNIDLTKESIKLTLSNFSSHFKGF---DLKEYVFNKNINDYEQKMKVIHDKFDKSLNKI---------------------------------------------------------------------------------------------------------------------------------------------------------------------------------------------------------------NKIDTKQRQSTQLLDDGNDIYLTLKSINELKNKINSVKSKENAISGKIYNISSKLNELNKITCDDKSYD--N-ILDIIKHTEL-KTLRDSFKQEKIKKDSDSKLEK-IKEEFGNSKNTLKKLEEEIYALKASLVK-HDNIQSRNKPIDDVLVEIEKTEKGIDSFSASLDEMLKKGRECEIFRYTSIKDGVIAKINDDTELIDNIHNNTNEYLTYVQKNYSETAEDVRTLNQHFMTETISDHAPTNYETSNKSSEEITEAVNDSKAIIDNIQNSIIQVNEKTE-ISSLENSAEKIEKLYKELQDKKNTINEIYKKANIVKLQEIKSNADKYLDVANIFNNVLDGQKSRIINNLGKIAQVKETINLKLKKLVEADNTFTTESINRFGEIYNDIKTSIDELEILEQTNYSEHNDVKNHKEKITYLIRRRETLESDLKGHEE--DTNVKKLNA----------NTLSEVNIGIASAKEAINNSEEEFKKLLRKIEENDRLCSNNDAKNF-ISDIMQNIDDLNKRFTKNIPEREKLFEIEKDY-NEINSIFNEIRT-LNVDEFVEKMYKQIDSEKESVNNITDTDKISVAIQNVTNYDAEIKGLLSRTINVLERITRRKTEMDTLFN-SLS--SNNKNLNENAKRYINDSAEIINQLNSHVQKITKLKTYANEVIEQLQKELTKLLDQRKIEIPVDDT------------------------------------------------------------------------------------------------------------------------------------------------------------------------------------------------------------------------------------------------QTSLSTEGVKEETAKQE----------------------ELETDKQKDLEKAIEEEQEEAVEGELRNTIE-----VEKESAIKEEQETPEQEERETSINQEPEQVTYETLGY-DTPHVQENESD---------STQHNDSERDDK-S-------KEKDAMGRTRLAGAIIIGLSFFSGVLVLAFR--------DTQAEEE-ESHEHDYHQAFGGTDDYNMQDKEEVIEVCFNEDD*---
	PVP01_1471400	MEKRAF*IIFYNLIFIFFALNP------------------------------------------------------------------------------------------------------------------------------------------------------------------------------------------------------------------------KPYHASVYYLNELKYYATHYNEL------------KVLV--QKDVIPQVTH------ITNIVEKNVKICLEKTHELNTLITQLENPQTYNIQRSHYSNRVKDYRKKIEDIQNCLKLNYKRNVKATVFATIIWFQTLI-KMECSWWTKSCSTRIYYNMIKMYTLKIKEYKIKKPTAYMDKIKAVYKLANDTIWRIKVELNSNLDSDTTDFILEEFKYIIEKYNGHIDKINLGTSYIDHIHEQEGTLNNTKIEIITLYSVIANRYTAFKFSLEHINMFENTSKSKEQVLYNSFSKFEDRLQKKINDLINSEFSISTVNSVILDSEKNIQLSESLLNSSSKEIAQHEIKLNAEIEKKKKDYDQKIIRARETIKKSKELITSVKNAFKLSLEEKEKIEKKVTEAKK-LPNALERDKAYLDIMSEIR-KIKNKLSDNARKTTEFTKKSNALKKEVQELNTSVNNYVQAIKEQKEKEIRNNSLKDEIKKFLEYIPNNREKIKELITKKNEVQQYIPKIEELIKDAHF-----GVEEFTAKKTELQNQVNSIIDAFYKEDLQLFLDNLSKSYDENQVLEKEADTTEKIEEL---HKRTKMDYEKLLNMKCDDIPEIIKKLNTELNNLKNLEKNIVEEQTKNINKYVSDSFDNLTDEMNRLRNSLNEYKQDEGKLQT-YKGSINERKDKFLNTSSEKEEDIPEGQNIYDEYKSHKDLMVNKELK-LSSDINEFKENIKKVQTKIEAFSSVMQKLGANADEQH-QETINSLKNFNTKIEGLKLSELEGEFKINNESAAKLYNQIENTMKNIDTIKSLNYTRNSANNSRELMEKIVKDKNDLIK-KLDQQSEEIKQYTLIEEEEKSPLLSALNEEQNHVESEIPKESIDKLNTEINAILEYYNSSK-------------------------GNFNEDTEIKLEKLDNFKTQCDNIKQ*IETLNTKYKVLEKRIDTLIDEQHAKIVTLTDKHITTKDNMINQKIEHSTKSLDDMKTKLNSLKFNDDIRKNENVEIQGKIQEFEKM-VQTIEESINKNKTKIYEIKGVYDVYKGEFN----------EEK-NKSTKIVEKKNSMEKVYNKM--------------------------EDTLKKLEDIDNEK--NILNEIEKAEVLYRKVFIHNTVHMMDNETKKSKNLMDQIELSKREIE-ETKKQMLE-YKNDEVSNYDYMKYYNQATESNAKIKETFKNATDQKEKAENIEKVSEIDDIKNQVNHNLHQIQSENSSIEEMLKQINNMKDLLKTNSSKGISDTVLSSTKNAEEFGKQAISEFNKTNDVIQAIRDLITKAEAHKNLININLEDEKINAEVKEIEKIKEQIANK-KEEIESHLSKAKEFKEKCSSETSNAKRGKSKIEFLQ----SREGSSEEVDMKEIEENITKAEGYLNQAIAAETEANKNVELFGELQKNICDIFDESSILGIETTSKKKINKATEIMEEIKRKNFEIQGEVKIFHETLVKLKETHPDNNV--------------------DAELNNAKSTNANVLIQT-NLEMVEHNLSVIAKIK-QEGENIYNRASSTINSMTEISKNTEKKTLDKAKSDESKYIS-YLTKITSERNLIIEERNKLNGISPNIISIEKELNKARKDYEIGLLQKIDEIGKNRKKNIDLTKESIKLTLSNFSSHFKGF---DLKEYVFNKNINDYEQKMKEIHDKYDKSINKISKNLKKA-EEDNTNYTLANELRKEAQQEKAELTNIQEEVNKYLRDIKKWESFRFILDMKDNLSNINTLIKQEELKVNDGYEYIKQLVDNIKESNDESSISDNLQKGKEKNVEIQNKM-QSTYKNKAKVILGHIIDSAKFIDINIITKSPLNELSSESHLMNAGELKFQQENKVTLETEHMTNNKSELDVYKNIRDAYNIVVEIIAYSDKIDTKQRQSTQLLDDGNDIYLTLKSINELKNKINSVKSKENAISGKIDNISNKLNELNKITCDDKSYD--N-ILDIIKHTEL-KTIRDSFKQEKINKKSDSKLEK-IKEEFENSKNTLKNIEEEVNALKASLVK-HDNIQSRNKPIDDVLIEIEKTEKGIDSFSASLDEMLKKGRECEIFRYTSIKDGVIAKINDDAELIDNIHNNTNEYLTYVQKNYSETAEDVRTLNQHFMTETISDHAPTNYETSNKSYEEITEAVNNSKAIIDNIQNSIIQVNEKTE-ISSLENSAEKIEKLYKELQDKKNTINEIYKKANIVKLQEIKSDADKYLDVANIFNNVLDGQKSRIINNLGKIAQVKETINLKLKKLVETDNTFTTESINRFGEIYNDIKTSIDELEIIEQTNYSEQNDVKNHKEKITYLISRRETLESDLKGHEE--DTNVKKLNA----------NTLSEVNIGIASAKEAISNSEEVFKKLLRKIEENERLCNNNDAKNF-ISDIMQNIDDLNKRFTKNIPEREKLFEIEKDYINEINSIFNEIRT-LNVDEFVEKMYKQIDSEKESVNNITDTDKISVAIQNVTNYDAEIKGLLSRTINVLERISRRKAEMDTLFN-SLS--SNNKNLNENAKRYMNDSAEIINQLNSHVQKITKLKTYANEVIEQLQKELTRLLDQRKIEIPVDDT------------------------------------------------------------------------------------------------------------------------------------------------------------------------------------------------------------------------------------------------QTSLSTEDVKEETANQK----------------------ELETDKQKELEKAIEKEQEEAVEGELQKTIE-----VEKESAIKEEQETPEQEERETSINQEPEHVTYETLGY-DTPHAQENESD---------GTQHDDSERDDK-S-------KAKDAMGRTRLAGAIIIGLSFFPGVLVLAFR--------DTQTEEE-ESHEHDYHQAFGGTDDYNMQDKEEVIEVCFNEDD----
	_PCYB_053840	MEKNILWVIFYNFLFILLASCKDTNRSK-SNSLKGESKSLPTYTNLMRNGQHKYNNAKTEDEIDNQINND----------------------------NNHNGNNDNRINSKSLKTSHLQNSPSLLHLNDHKFTIKASQPSYVQRNSI-YTLNA-NDKMENTNNEL--STVPNLFIQEKQASPPI-------PS------------------APKIVYNNLDYLSTIDDNND-IISVFKPHHPVIYYLKELRHFASRYREF------------DRTI--NEDFDTPITQ------TSSVIEKNVKDCLVNIGELTTLMVQLENPQNYNNISNQYADKAIEYKNKIETMENCLNESYIKNFKSIMSAKLRMHQALRVRIPLHWYYYTCSTRTYLDMAKVYILEINKFNEQDDISFMDHISNIHNYAIVTVQKIKTELNTSVNLHRTEFIIEEIGHMIEKFNLHLSKVRYESDYIKNIDIDMRIREVFVAELRSLFYVVAKHYADFKFSMEHLKMFENLFKSKEQILYNSFDKLFGELQNKIKTLMGSEQSTSDLNSIIADSEKNIKSAESLINSSTQEVAQYLLDSNEEINDIKKNYNQKILKVREFINKSKGLIESVKGVSPLSASDKQQIDREIEEVKK-K-DILERGNEFIKIMNEIKRKKKGNSSNSDTNPKEFTNKLNELQTELEKLNGTIKDDLQKIKEIKMKKNEDRSMKDQIEKHLKYASDNRDNVEKLISKNDEIQKYIQKIENLIKDAPS-----GKEKFTTQKTDLQKKVKTIIDEFHAEDLQLLLNSLSTFHKEHQKLYSEASTIEKIKQL---HQKTKEGYEKLEKKNYSNIAQILNKLNVELDNLKVLEKNIVEEQINNINKHMSDSLTKLTAEVNSLRSALDSYKTDEGKLKT-YKNRINERKEKFISTLKEKEDDIPDGKNIYVEYNNHKVVMVNKENK-ISSNINECKENIINAEKNIETFNTQVQTLEAHTGEKN-LKTHASFQEFKNNLANLKLNELESEFKSLIDSASTTNKQIENIRKNIDTIKSLNFTKICSDSSKVSLETIKKNKSDLIK-KLNQHIQEIEKYTFIEKEETLPLISVLKEEIKRVENDMSEELINELNTKINSILEYYDKSK-------------------------GSFNGDDETKLEKLDDFKRQCQDIQQKIEKLTTNYKVLDNGTKVKIKEQQEKVLTLSENHITGKGKTITEKIQKYINSLNEMKTKLDFLKINQDIKNSKDATIKGKIQEFEKK-VQTILGSIDIANNKIQKIKKVPDENKAEFD----------REK-VKDTSFDEKKKSIEKVYEQM--------------------------GKTLKELEDMDDES--KIAKEVEAAQIQYERIFIDHAVNLMNDEVKKSNDVMEKIELYKKEID-EVKQKKHD-DTKVDTSNFDYTTQYNSAKQSKAKIEQLIKNLTTKNETSDESQDIMELKRIKEETHNNLQKVKLEYNSMEEMRKQIYNMKDMLISNNSETIAKEILKNTQNALNFSENAKKELKKTDELLKIVADLIAQAKVHQNKINIALEDEQKDTEISKIEQINREIVNK-KDVIESYLSEIKEYKAKCTTEISNSKRGKDKIEFLEKFKPNDESNLNKVDINEINKSISNSEKYLKDIEDAETKASQNVELFQKHVTEISDIFKQSEILGVETKSKKKLNKAEDIMKEIEKYNSEIQTKVKGFQENLDKLNKPHNYDDA--------------------EDELNNDKSTNAKVLIQT-NLESVKHNLSEITNIK-QGGQNIYTKAEDIMQKIKAISENTAEKTLDKVKNDQSNYVN-YLDQITKERDLIVIEKNRLNGLDSTISNIEKALNESKKNYEIGLLEKLEEIGKNIKLKVNTTKESINSTVKHFSSLFHNF---NLNQYDFNKNINTYEKKMGEIYNEFEKSLNKISENLTNA-SKNPSDYNLAKTLRQDAQKEKDNLLNKEEEANKYLGDIKKVESFRFILNMKESLDNINEMIKKEKLTVDKKHGDIKQLVENIKESVDENNLSDILKGATDRNDEIQKIT-HSVHKNKAKTILGHVDTSAKHIGIKIIPELPLTELLGDSKLTTTQELKFEPKNNVALETEYMSKNTSELDVYKNIQDAYKIALEILAHSDEIDAKQKDSSQLIEMGNNIYLKDVLINQFKNKISSIKSKEEAVSGKLGNVSKKQNELSKVTCSDKSYD--T-IIALEKQTEL-QNIHNSFTQEKTNTDSDSKLKK-ITKDLENSKNALKTLEEEFNALKASSDN-HEYVQSKSAPINAVQSEIENAEKDIDRLDTAIDELLKKGRECEVSRYIMIKDTVIKEIDYDTQLINNMEKKINEYLAYVKKNYEDTVEDVHTLNEHFNTQQIIDHESTNFDKSNKSSEELTEAVNGSKEIISKIKGVIIVVNENTE-INALENSAKVIEALYNDLKNKKNALNEIYKTSNLVKLQEMKSNADKYIDVSKVFNSVLDTQKSKIVANQNSINDFKSKINVKLQELIGADSAFKLESIKNFNEIYNHIKTSMGELEQLEQANNSERDNVGKHRKQIVRLINKIERLKGDVKNHGD--DQYMKKLNA----------NLLND---GIKNTTEAINKSDEELKELLRKLEENEQLFKNNQVKSF-ISDIISRVEDLKKRFTEDLPENEKLYQIENSY-NEINSIFSEIKL-HNIEEFVAKMYNQIGAEKESVNNVREVDKIRTAIQNVTNHDTEIKSILSRTSNVLERITTHKTNMDHLLK-LLS--SNDTSLNLNARTHVKNSEEIIKQLNSHIKKITDLSTYAHEVMTHLANELNKLLNQRETEIAKVDT------------------------------------------------------------------------------------------------------------------------------------------------------------------------------------------------------------------------------------------------ETSPRKMEPKEKKVTPT----------------------KTENGAQQNIASV------------------------------------------------PQEQAKYSTLSVPENDTTPEEESE--------HKDTHDKSESSTD-S-------KAKDATGRTRLAG-VIVVVSVFSGIVILVYR--------NNDEKEK-DHHEHGYNEAFGEHDNYNMHDKEEVIEVFFNEED----
	'PVL_050026200.1'	----------------------------------------------------------------------------------------------------------------------------------------------------------------------------------------------------------------------------------------------------------------------------------------------------------------------------------------------------------------------------------------------------------------------------------------------------------------------------------------------------------------------------------------------------------------------------------------------------------------------------------------------------------------------------------------------------------------------------------------------------------------------------------------------------------------------------------------------------------------------------------------------------------------------------------------------------------------------------------------------------------------------------------------------------------------------------------------------------------------------------------------------------------------------------------------------------------------------------------------------------------------------------------------------------------------------------------------------------------------------------------------------------------------------------------------------------------------------------------------------------------------------------------------------------------------MEEMRKQILSMKDLLIMNNSETIAKEISKNTQNALSFSDNAKAELNKTNELLQSVEAKIAEAEAHKKKIDIALEDGQIDTEVSKIQQINQEIMNK-KDEIKSYLSEIKKYKEKCTTEISNSKRGKDKIEFLKKFKPNDESNWNKVNINEIDGNISKSEQYLKNIEDAEKQASTKVELFHKHETTISNIFKESEILGVETKSKKKIKEAEDIMKEIERHNSEIQAQVNGFQENLNKLKEPYNYDDA--------------------EVELNNDKSTKAKVLIQT-NLERVKHNLSEITNIK-QGGENIYGKANDIMQKIKATSENTAEKTLDKVKDDQSNYVN-YLNQITTERNHIVTEKSRLNGIDSTITNIEGALKESKKNYEIGFLEKLEEIGKNRKLKVDITKKSINSTVGNFSSLFKDF---DLNQYNFNKNINVYENKMGEIYNEFEGSLNKISENLRNA-SENTSDYNSAKTLRLEAQKEKVNLLNKEEEANKYLGDIKKVESFRFILNMKESLDNINDMIKKEKLTVEERHGNVKQLVENIKDLVDENNLSNILKQASGKNDEIQKIT-HSMHKNKAKTILGHVDTSAKYVGIKIMPELALTELLGDSKLKKAQELIFEPKTNVPLETEHMPKNTNELDVHKNIQDAYKVALEILAHSDEIDAKQKESSELIEMGNEIYLKVVLINQYKNKINSIKSKEEAVSVKIGNVSKKHNELSKITCSDKSYD--N-VISLEKQTEL-QNLRNSFTQEKTKTNSDSRLEK-IKTDFESLKNSLKTLEEDVNALKASSND-HKYVQNKGAPINAVQTEMEKTETGIDSLDTALDELLQKGRKCEVSRYTLIKDTVTKEISDDTELINTIENNVKAYLAYVKKNYQDTVQDVLTLNEHFNTKQVSDHVSTNFDKSNKSSEQLSEAVTDSKAIISKLKGVIIEVNENTE-MNTLESSAKEIEALYNELKNKKTSLNEIYKTSNAVKLQEIKSNADKYIDVSKIFNTVLDTQKSKIVANQRSINNVKDKLKGKLQELIDADSSFTLESIKTFSEIYSHIKTNIGELEQLQQTNNSEHDNVEKHKEKIVHLINRVESLKGDVKNHDD--DQYMKKLNA----------SLLND---NIKNTTNSINISDEELKKLLKKVEENDQLCKNNNTQNF-ISDIMKRVEDLNRRFTENLPEKEKLHQIENNY-NEISSIFSEINL-QDVDEFVAKMHKQIDAEKASVNNVREAEKIRTAIQNVTSYDTEIISRVSEMNNVLERITTRKTKMDQLLK-SLS--SDNTSLNLNARRHVKNSEDLINRLNSHIEKITKLNTHAHEVMTYLENELSKLLKQLEIESAKVEP------------------------------------------------------------------------------------------------------------------------------------------------------------------------------------------------------------------------------------------------EALPSDTEVKEEKVPPT----------------------VTENGPQENLTSVPQETSEDNTPQIQENV------------------------VQEDSVIAPQEQAEYNTLSVPENDGTTEEESE--------HDDTHDESQTGRN-S-------TAKEAIGKTRLAGAVIITMSVLSGFIIIVFK--------DKDEEEK-DHNEHGYNEAFGEHDEYNMHDKEEVIEVCFNEED*---
	PVP01_0534300	MEKNVLWVIFYNFLVILLASCKDSNRSK-SNSLKSESKSLPTYANLMRNGQHKYNNAKTEDNIGNQINND----------------------------NNHNGYNDNRTNSEYPKTSHLQHSPSLVHLNDHKFTAKPSRHAYIQRNSI-YTLNT-NNNMENTNNES--HTVPNLFIQKNQKAPQK-------PATQKKPTVQKKPTVQKKTEAPEIVYGNLDYLNTFDDTNN-IISAFKPHHPIIYYFKEMEHFANSYYDL------------RSKI--RDYFALPMKH------AFDVVEQNVKDCLKNINELRTLMTQLENPQNYNDISNQYAEKVKEYKKEIEDIQNCLKDNYKQNFKAILSAKLKMNLALK-DIYASWWSQLSSTDTYYDMVKRYVLEVNKFDKNTSTSFMDHIKKIHNSAIDTMKKMKEELNTSLDSDRVEFIIEEIGHMVEKFNLHLSKMRYGADYIKNIDSQKIESYVYQVELRTLFYVAAKHYADFKFSLEHLKMFENLSKSKEKMLYSTFEKLEGDLLNKINTLMGSEQSTSDLTSIIADSEKIIKSAESLINSSSEEIAKYALDSNEKINEIKKNYDQKILSVKEFINKSNGLITTVKGTSKLSESDKKQIDKKIEKVKK-NTNTLERGNEFIKIMNDIK-TKISNSSNSATNSKDFSDKLKELQTEFEGLNKTIEDDLQKIKDIKVKEDEDRSMKNQIEEHLKYASDNSDKVKKLISKNNEIQNYIQKIEKLIKDAPS-----GKEKFTTQKTDLQNKVKTIIDEFHKDDLQLLLNSLSTFYEEHQKLYREASTIENIKEL---HPKIKEEYEKLEKKNYSNIDQILHNLDAKLDNLKTLEKNIVEEQTNNINKDMTDSLNKLTAEVNSLRSALDSYKADEGHLKT-YKNQINERKEKFLSTLKEQEDDIPDGKNIYEEYNKHKGVMDNKEQK-ITSDINQCRENIKNAEKNREKFNTLVQTLEAHTGEKD-PNVHDSLEKFKTNLENLNLSKLETEFKSLIDSASTTNKQIENIIKNIDTIKSLNFTKNSSDSSKLSLEKIKENKADLIK-KLEQHTQEIEKYTFIEKEETLPLLSDLREEKNRVQRDMSEELISQLNTKINAILEYYDKSK-------------------------DSFNGDDETKLEQLDEFKKECQYVQQEIEKLTTNYKVLENKINDIINEQHEKVITLSENHITGKDKKINEKIQQNINSLNDMKTKLGLLEINQDIKNSKDATIKNKIQEFENK-VKTILGNIDKANNKIDEIKRVHVENKVAFD----------KEK-VENTNFEKKKKSIEKVYEQM--------------------------EKTIKELEEMNDES--NIAKEVEEAQIQYKRIFIDHDVNLMNDEVEKSKTVMEEIELYKKEID-QIKKKMIE-YNKADTSNFDYTVPYNSATQSKAKIEQFITNAKTKKGTSDASQDIKELERIKEEVHTNLQQVKLENNSMEEKRKQIHNMKNLLILNNSETIAKEISNNTQNALNFSLDAKKELKKTDELLQSVEAKIAEAEAHKKKIDIALEDGQIDTEVSKIEQINQEIMNK-RDEIKSYLSEIKKYKEKCTTEISNSKRGKDKIEFLKIFKPNEDSNRNKVNINEIDGNISKSEQYLTDIKGTEKQANTNVELFHNHETNISNIFKQSEILGVETKSKKKIKEADDIMKEIEGHNSEIQTQVKSFQENLNKLNEPHNYDNA--------------------EDELNNDKSTSAKVLIQT-NLESVKHNLSEITNIK-DGGENIYNKANDIMQKIKAISKNSAEKTLDKVKDDHSNYVN-YLDQIITERDLIVTEKNRLNGKDSTIKNIEAALKESKKNYEIGLLEKLEEIGKNIKLKVDITKESINSTVGNFSSLFNNF---DLNQYDFNNNINDYKKKMGEIYNEFEGSLNKISENLRNA-SEKASDYNLAKTLRQDAQKEKVNLLNKEEEANKYLRDVKKVESFRFILNMKESLDKINDMIKTEKLTVDEGHGNVKQLVENIKDLVDENNLSDMLKQASGKNDEIQKIT-HSMHKNKAKTILGHVDTSAKYVGIKIMPELALTELLGDSNLKNAQELIFEPKTNVPLETEHMSKNTNELDVYKNIQDAYKVALEILAHSDEIDTKQKDSSKLIEMGNEIYLKVVLINQYKNKISSIKIKEEAVSGKIDNVSKKHSELSKITCSDKTYD--N-IIALEKQTEL-QDLRNSFTQEKTETNSDSKLET-ITKDFESLKNALKTLEGEVNALKASSND-HEYVKGKSAPINAVQTEMEKTETGIDSLDTALDELLQKGRKCEVSRYTLIKDTVVKEISDDTELINTIEKNVKAYLAYVKKNYEDTVQDVLTLNEHFKEKQVSNHEPTNFDKSNKSSEELTKAVTDSKAIISKLKGVIIEVNENTE-MNTLESSAKEIEALYNELKNKKTSLNEIYQTSNEVKLQEMKSNADKYIDVSKIFNTVLDTQKSKIVANQNSINSVKGQLNGKLKELIQADSSFTLESIKKFNEIYSHIKTNIGELEQLQQTNKSEHDNVAKHKEKIVHLINRVESLKGDVKNHDD--DQYMKKLNA----------SLLND---NIKNTTNSINISDEELKKLLKKVEENDQLCKNNNTQNF-ISDIMKRVEDLNRRFTENLPEKEKLHQIENNY-NEISSIFSEINL-QDVDEFVAKIHKQIDAEKASVNNVREAEKIRTAIQNVTSYDTEIISRLSEMNNVLERITTRKTKMDQLLK-SLF--SDNTSLNLNARRHVKNSEDLINRLNSHIEKITKLNTHAHEVMTYLENELSKLLKQLEIESAKVEP------------------------------------------------------------------------------------------------------------------------------------------------------------------------------------------------------------------------------------------------EALPSDTEVKEEKVPPT----------------------VTENGPQENLTSVPQETSEDNTQQMPENSVQDNLASVPQKTLEDNTHQMPENRVQEDSISAPQEQVEYSTLAVPENDETTEEESEHDDAHDDTHDDTHDESQTGRD-S-------TAKEAIGKTRLAGAVIIAMSVLSGFIIIVFK--------DKDEEEK-DHNEHGYNEAFGEHDEYNMHDKEEVIEVCFNEED----
	_PCYB_053850_	MEKNILWVIFYNFLFILLAACKDSHRSK-PSRLKHDNTLLPNYANLMRDDQNGQNSDKRGDNINNHNTNN-------------------------NDQNNHNGNNDNSINSEYLKTSHLQNSSTIAHLNDHKITTKPARYSYIQRSKI-YGLNPNNNKIENINNEL--HSVPNSFAQYFVYSNIN------------------------------RTIHKMGYISFFDEYNN-IVTLSLPYHARVYGLMELKNYSVLYSEL------------QHDV--YSYFDPQIDK------VFKGAEKNAIVCENNIVNLYNMVTRLENPEHYNNNRENYSKERNDYERQLASLHDCLLNNHKKNYKSIIYADAIFFDSLH-HIHCY-SQYKCSTRLYRDMLNISMRKIHEYELKKKDEAIDKFIKTYETAVDVMKKIKNELNPSFYSDMADFVIDEIEYIIEGLNAHSEKIDTASDFIKYLNKENVPNEISKNEIKTNYVGLAMHTGSFRFSTEHVKMLEEIFKSKEKILYDICSKFSNDLKNRITTLINSEYS---------------------------------------------------------------------------------------------------------------------------------------------------------------------------------------------------------------------------------------------------------------------------------------------------------------------------------------------------------------------------------------------------------------------------------------------------------------------------------------------------------------------------------------------------------------------------------------------------------------------------------------------------------------------------------------------------------------------------------------------------------------------------------------------------------------------------------------------------------------------------------------------------------------------------------------------------------------------------------------------------------------------------------------------------------------------------------------------------------SSNCSPIISTCEEAKKSLESLRTS-----------------------------------------------------------------------------------------------------------------------------------STKQLENRELNSKPEIAP-VKKSYDEKMLKL--------EEAIKRAQEIINSVNVIIQFNTTET-EAKKKETDNIPQ-YINALEKDKKLLE----------------------------------------------------------------------------------------------------------------------------------------------------------------------------------------------------------------------------------------------------------------------------------------------------------------------------------------------------------------------------------------------VIDSIKKQK--QKISEN-------------------------------------------------------------------------------------------------------------------------------------------------------------------------------------------------SNKIKNFSEAANALKTEVEELKRGID--------------------------------------------------------------------------------------------------------------------------------------------------------------------------------------------------------------------------------------EDVKKILKLI-----------------------------------------------------------------------------------------------------------------------------------------------------------------------------------------------------------------------------------------------------------------------------------------------------------------------------------------------------------------------------------------------------------------------------------------------------------------------------------------------------------------------------------------------------------------------------------------------------------------------------------------------
	'PVL_000005300.1'	--------------------------------------------------------------------------------------------------------------------------------------------------------------------------------------------------------------------------------------------------------------------------------------------------------------------------------------------------------------------------------------------------------------------------------------------MRKIKEELNPSLNSDVADFVIDEIKYIIERLNAHSEKIKCASDFIKHIYKENVQNEISKNELESNYIVLSIHHGSFRFSTEHVIMLEEIFKSKEQILHNICSKFLNELKNKITALINSEYS---------------------------------------------------------------------------------------------------------------------------------------------------------------------------------------------------------------------------------------------------------------------------------------------------------------------------------------------------------------------------------------------------------------------------------------------------------------------------------------------------------------------------------------------------------------------------------------------------------------------------------------------------------------------------------------------------------------------------------------------------------------------------------------------------------------------------------------------------------------------------------------------------------------------------------------------------------------------------------------------------------------------------------------------------------------------------------------------------------SSKCTPIVSTCEEAKTSLESLRTS-----------------------------------------------------------------------------------------------------------------------------------STEKLGKHDLNSKPEIAS-VKQSYDEKMLKL--------EEAIKRAQAIIDSVNDIIHFNTTET-EAKKTERDKIISLNINPLSKDKMLLE----------------------------------------------------------------------------------------------------------------------------------------------------------------------------------------------------------------------------------------------------------------------------------------------------------------------------------------------------------------------------------------------VIDSIKKQK--EKISEN-------------------------------------------------------------------------------------------------------------------------------------------------------------------------------------------------SNKIKESSDAADALKAEVEELKKGIN--------------------------------------------------------------------------------------------------------------------------------------------------------------------------------------------------------------------------------------EDVNKILKPF*----------------------------------------------------------------------------------------------------------------------------------------------------------------------------------------------------------------------------------------------------------------------------------------------------------------------------------------------------------------------------------------------------------------------------------------------------------------------------------------------------------------------------------------------------------------------------------------------------------------------------------------------
	PVP01_0534400_	MEKNILWVIFYNFLFILLASCKDTHRSK-PSRLKHDHNLLPNYANLMRDDQNGQNSEIRGDNINNHNKNH-------------------------NDQNNHNGNNDNSINSEYLKTSHLQNSSAMVHLNDHKITTKPARYSYIQRSKI-YAFNPNNKKIENINNEL--HSVPNSFVQYYVYTNLN------------------------------VIVQKMRYISIIDEYNN-IISLHLPYHARVYYLMELKNYSVAHKEL------------QSYV--YSYYDPQIDK------VFKAAEKNGFVCENDINNLYNIVTHLENPEHYKNNRYNYSKDREKFQKQLSSVHGCLLTNHKQNYKDMIYADTTIFDYLH-YIYCY-PEDKCSSKYYRDMLNISMGKINEYEQKKKNEAINKIIDVHETGAYVMRKIKEELNPSLNSDVADFVIDEIKYIIERLNAHSEKIKCASDFIKHIYKEKVQNEISKNELESNYIVLSIHHGSFRFSTEHVIMLEEIFKSKEQILHNICSKFLNELKNKITALINSEYS---------------------------------------------------------------------------------------------------------------------------------------------------------------------------------------------------------------------------------------------------------------------------------------------------------------------------------------------------------------------------------------------------------------------------------------------------------------------------------------------------------------------------------------------------------------------------------------------------------------------------------------------------------------------------------------------------------------------------------------------------------------------------------------------------------------------------------------------------------------------------------------------------------------------------------------------------------------------------------------------------------------------------------------------------------------------------------------------------------SSKCTPIVSTCEEAKTSLESLRTS-----------------------------------------------------------------------------------------------------------------------------------STEKLGKHDLNSKPEIAS-VKQSYDGKMIKLA--------EAIKRAEEIINSVKDIVQFNTTET-DTMKKETDRIISLNINPLSKDKMLLE----------------------------------------------------------------------------------------------------------------------------------------------------------------------------------------------------------------------------------------------------------------------------------------------------------------------------------------------------------------------------------------------VIDSIKKQK--EKISEN-------------------------------------------------------------------------------------------------------------------------------------------------------------------------------------------------SNKIKESSDAADALKAEVEELKKGID--------------------------------------------------------------------------------------------------------------------------------------------------------------------------------------------------------------------------------------EDVNKILKPF-----------------------------------------------------------------------------------------------------------------------------------------------------------------------------------------------------------------------------------------------------------------------------------------------------------------------------------------------------------------------------------------------------------------------------------------------------------------------------------------------------------------------------------------------------------------------------------------------------------------------------------------------
	'PVL_070006200.1'	MKKPIYWTALFGLWLASLDLNGGKNTLHNIKKHFEDSKFLSFDPNLKRNKKFKHKDVKKKSFKSLETDS-----------------------------VQQFDKEISKVNREDPTGIIESDSASFVSLGNASLKNEPSDDG---GDEVVLRTDGGGSDTEKDSGKLEKSEIPDV-----------------------------------------ENAESVSKYKIVLEDFVNKLKKYNPYFLMEVDYVNLQSFKEIRNLI------------PEGKEYHKFYNEEMDK--KVSDYTNKLDELMKKFIEAKNEMIKMDAIVKISKKGSTELKEEAENVKKLELAKEQYEKYMKEYNEGIKPIVHEIRNKAYEHLK-QSSCT-YQCNSYILNYARLLNKYIKNISETTDESGVTIVKSINDYNSLDKILEFAERENIDIAENVYLLKLLGEEVNDLNYVYVINRSLINDANKVLMDIKENGILFHTKEDKIVNSTKELINNYCVFHHIMILNVPIKKMYEEKIKMSNDLFSKIMEKLKDEAHELINSVFVEEESSEIRKSSEGIVQNAEKILEENKKKIDFFKRYPEIKTKPPMEELQTEFNQQEEARGEILNTAQLIDQLYNNLFHVKKTNHLKKLNEIAQYGDSITKGNLLLEEISDIN-KERDLLRESTEALKNLYESLLRSKNSIVGIEINV-DNTSEVNELKEKEEKLAKYMEEINEKIKDMIKKMHKLKEVIVLRDKANQDVITINELLNGGSNA----NLEEFISKKNKANDAINSIFKTLYSGDVYDLIETVGTFVREKRKIVGETFSAKQIDQVEQYLSEIRVAHAKLDTLTHEKLINAYDQLSAEENNTEKLKNYLVKKKSDDLYNKMADSLETFKTGYADLVQNMEEYEREEKILEQ-CMGKTLKKEEEHFQTLQVDGEALKDTYNC-AGFDKLRGNFLQRKFE-LSQKIDHVKGVVTNIEKLLKSYSDLEKHFHLLGDSDYVQRVETLRRNVQREMMNKKMSIQEDSFKRRTESVLKTIKIIESLNKTIHFHNHLNRSINECEGINESIDHLKGKTVALKG-ELQKEIDDIGADQLISEAVKVALLDKLKAELGSVNSKLDETHMDDLLRKSTDLNKFYRDSK------------------------SDLHEKRQEYPVHYSLEKVNDWEEIKTAVHELNAHYNAFNDNKAKLILTNSRIYLESLYSLIKELVRNTREEKDKMEESLKGIEKNVEVIELNQDYKNAKVTDNENEIKNIKEDTIPKIKERIDECSRKLTKFEEQSDSLNNKDT-----------NQGSDITLLLDVIGQMKGTYQEL--------------------------KKIPTEMFKERDEI-RNTEENVNKVQFAYERKLIEQFLKSITQKRNEAEEQTQQISAIVKQIE-GLRKETGD-PTDKELTTTNCEKHLHDAEEKGEEIKHIEELSTKLRGEAATTDVISEVIKIKEQVYAHLEKATSNSNHVSEALNTIKEMKELILSESYNSVINFILRNVNDANKYVELVKMELLKIEDATEHVKMRFEEAKKLKEKIKTDVDDEEADHIIKEIEEIRKVILNE-IKDTNAFLTNAEKGKENCLLHFENAKGGKAKFDYLKEHGDGEHKRISHSEINMVEENMTKVKQHADEADKDVEQTKTFYYSILEYDKLINDLLNESLLRKVKLKCEKLRTEVDGIMDEMERADVRAKEESIKQEQKVKQMKEQSIVESD--------------------QPKELNEESMNALLHIKN-YRQKLDDVMLSIKSVE-ENMEQFLRNAGSYVKTTLDVAQLRNENSFDNLTVAEENYKV-ALRNVQNEKQRMISEEKRLAEMYRDIIRVGKELEEQKKRYEVGLLKGIKENADKRLTALELTKKEVNSLVDPSKSIFFKFKLDNLDETDIMKYLYRYADRIYHIFDEFVKLYKMIEGYISQN-SDSSVTFNEVKMVREKAQMEEMSLGEKEEESKEVLRDMKKEESIRLLNEMMEMLNSAKERVTEDRAKVSNYVENVKKDVTDLKVLDDVNSGANVYNKAMNSVNEIKDAK-YMNHRKEAENIYENMIQLANYF--------------------LDDDVKMESAGKLSEAAFAKAEPDIVSDIFGKIKEAKEIVEKIEEESIGIQNKQIEGERLSTEANHIYSVAKLKNEFNNKKNEAKLKVIFVLAEIEEALHKLKSVNKVKCHYDNYDNYNDILENSEEHDHFKQISSTYKLKKAQIAKEADINE-MKTDANMYKDKLASLDKNGETFNEGSDE-ISAAQKYKADVEGIIDKLNVIDDTINGINSTLDELLELGNNCQLHRTFLISSSLNNKIAKFLVEIREQKENTEKCFQYVKRNHQHMANFVSELHKTQGGIFENVNLVDNTPDADKYYHEFMQIEQEAMKLVKDIKKEIYHLNDDVD-EPVLENRIKDVINTYNKLKTKKVQMDQSYKNMYITKLREVEGSHDLFNQVAQLIRGETDTKGKALSESESNLHSIYNFVKLHETELHNLYAKYTPEYMEKINKILDDINARMSAVD-LNDDHSSEYSDVKRHEHEAMLLMDATNTLSKEVEMMQNESGSKNDGINGGKSQLVEDYTNTMSEFTEHAKTVAKMIHDSKGDYANMFDHIRENEAMLERIDLKKKDIKEILAYLNKMKEYLLKKLSEEEKLHHMREKL-EEVNTSTDEIVKKFRTYDQMVDISQNIDIKNVQSKRYDSVDEIDKEMSYIKTHNKDLIDSKFIVERALENDKRKKNEMAQIFS-TIS--RDNSSMYEYAKSFFDSVLKEIEKLTQMIRNMDKLINENEAIMEKLKDQRRELQNVENAPTDLGKL------------------------------------------------------------------------------------------------------------------------------------------------------------------------------------------------------------------------------------------------------------EVDKMAQTKLETELSERNKSGNAKDGATYSTLMDDKETDSVNGEETKQENVVVKKGLPLQTDIYTSGVLKNDRNDQRSEKIGEKKSNKPVGTQENIQHSSYLNNYNSNNDIDVGTLYTLGGYNAPNDNYNTNESGDDINEEAKEKRNAVLFVYVGGLFSALFICIGAVFYLLQRKIGIEGVGKSDDEKKPTIADTKIEVFEEKNGSKCNVKDEVIDVPFVDMEDNL*
	PVP01_0701100	MKKPIYWTALFGLWLASLDLNRGKNTLHNIKKHFEDSKFLSFDPNLKRNKKFKHKDVKKKSFKSLETDS-----------------------------VQQFDKEISKVNREDPTGIIESDSASFISLGNASLKNEPSDGG---GDEVVLRTDGGGSDTDKDSGKLEKSEIPDV-----------------------------------------ENAESVSKCKIVLEDYVNKLKESNPYFLMEVDYVNLQSFKEIRNLI------------PEGKEYHKFYDEEMDK--KVTDYTNRLDALMKKFIGAKNEMIKMDAIVKIHKKGSTELKQEAENVKKLELAKEQYEKYMKEYNDDIKPIVHEIRNKAYEHLK-QSSCT-HQCNAYIMNYARLLNKYIKNISETTDESVVTIVKSINDYNSLDKILELAERENIDIAENVYLLKLLGEEVNDLNYVYVINRSLINDANKVLMDIKENGILFHTKEDKIVNSTKELINNYCVFHHIMILNVPIKKMYEERIKRSNDLFSTIMEKLKDEAHKLINSVFVEEESNKILKSSEGIVQNAEKILEENKKKIDFFKRYSEIKTKPPMEELQTEFSQQEEARGEILNMAQLIDHLYNNLFHVNKTNHLNKLNEIAQYGDSITKGNLLLEEISEIN-KERNVLKVNIATLKNVHGNLVRSKNNIVEIVINV-DNTSEVDELKEKEEKLAKYMEEINEKIKDMIKKMHKLKEVIVLRDKANQDVITINELLNGGSNA----NLEEFISKKNKANDDINSIFKTLYSGDVYDLIETVGTFVREKRKIVGETFSAKQIDQVEQYLSEVRVAHANLDTLTHEKLINAYDQLSAEENNTEKLKNDLVKKKSEDLYKKMADSLKTFKTEYADLVRNMEEYEREEKILEQ-CMGKTLKKEEEHFNTLQVDGEALKDTYNC-AGFEKLRGTFSQRKFE-LSQKIDHVKGVVTNMEKLLKSYSDLEKHFLLLDDSDYVKRVETLRQTVQREMMNKKMSVQEDSFKRRTESVLKTIKIFESLNKTIHFHNHLNRSINECEGINVSINSLKGKTVALKG-ELQKEIDDIGADQLISEAVKVALLDKLKAELGSVNSKLDETHMDDLLKKSTDLNKFYRDSK------------------------SDLHEKRQEYPVHYSLEKVNDWEEIKTEVHELNAHYNAFNDNKAKLILANSRMYLESIYNLIKELVHNTREEKDKMERSLKGIEKSVETIELNQDYKNAKVTDNENEIKNINEDTIPKIKERIDEYSRKLTKFEEQSDSLNNKDT-----------NKGSDVTLLLDVIRQMKGTYQEL--------------------------KKIPTEMFKERDEI-RNTEENVNKVQFAYERKLIEQFLKRITQKRNEAEEQTQQISAIVKQIE-GIRKETGD-PIDKELTTTNCEKHLHDAEEKGEEIKQIEELSTKLRGEAATTDVISEVIKIKEQVYAHLEKATSNSNHVSEALNTIKEMKELILSESYNSVINFILRNVNDAHKYVELVKMELLKIEDATDHVKIRFEEAKKLKEKIKTDVDDEGADHIIKEIEEIRKVILNE-IKDTSTFLTNAEKGKENCLLHFENAKGGKAKFDYLKEHGDGEHKRISHSEINMVEENMTKVKQHTDEADKDVEQTKKFYYSILGYEKLINDLLNESLLRKVKLKCEKLRTEVDGIMDEMERVDVKAKEESIEQEQKVKQMKEQSIVEGD--------------------QPKELNEESMNALLQIKN-YRQKLDDVMLSIKSVE-ENMEQFLRNAGSYVKTTLDISQLRNENSFDNLTAAEENYKI-ALRNVQNEKQRMISEEKRLAEMYRDIISVGKELEEQKKRYEVGLLKGIKENADRRLTALELTKKEVNSLVDPSKSIFFKFKLDNLDETDIMKYLYRYADRIYHIFDEFVKLYKMIEGYLSQN-SDPSVTFNEVKMVREKAQMEEMSLGEKEEESKEVLRDMKKKESIRLLNEMMEMLNSAKERVTEDHAKVSNYVENVKKDVTDLKVLDDVNNGANVFNKAMNSVNEIKDAK-YMNHRKEAENIYENMIQLANYF--------------------LDDDVRMESTGKLSEAAFAKAEPGIVSDIFGKIKEAKEIVEKIEEESIGIQNKQIEGERLSTEANHIYSVAKLKNEFNNKKNEAKLKVIFVLAEIEEALHKLKSVNKVKCHYDNYDNYNDILENNEEHENFKQISSTYKLKKAQIAKEADINE-MKNDANMYKDKLASLDKNGETFNDGSDE-ISTAQKYKTDVEGIIDKLNVIDETINGINSTLDELLELGNNCQLHRTFLISSSLNNKIAKFLVEIREQKENTKKCFQYVKRNHQHLANFVSELHKTQGGIFDNVNLVDNTPDADKYYHEFMEIEQEATKIVKDIKKEIYHLNDDVD-EPVLEKRIKDVINTYNKLKTKKVQMDQSYKNMYITKLREVEGSHDLFNQVAQLIRGETDKKGKALSERENNLHSIYNFVKLHETELHNLYAKYTPEYMEKINKIFDDINARMIAVD-LNDDHSSEYSDVKRHEHEAMLLMDATNNLSKEVEMMQNESGGKNDGINGGKSQLVEDYTNTMSEFTEQAKTVAKKIHDSKGDYANMFDHIRENEAMLERIDLKKKDIKEILAHLNKMKEYLLKKLSEEEKLHHMREKL-EEVNTSTDEIVKKFRTYDQMVDISQNIDIKNVQSKRYDSVDEIDKEMSYIKTHNKDLIDSKFIVERALENDKRKKSEMAQIFS-TIS--RDNSSMYEYAKSFFDSVLKEIEKLTQMIRNMDKLINENEAVMEKLKDQRRELQNVENASTDLGKL-----------------------------------------------------------------------------------------------------------------------------------------------------------------------------------------------------------------------------------------------------------EEVDKMAQTKSETELSERNDSRNAKDGATYSTLMDDKETDSVNGEETKQENVVVKKGLPPQTDIYTSGVLKNDRNDQKSEKIGEKKSNKPVGTEENIQHSSYLNNDNSNNDIDVGTLYTLGGYNAPNDNYNTNESGDDINEEAKKKRNAVLFVYVGGLFSALFICIGAVFYLLHRKIGIEGVGKSDHEKKPTIEDTKIEVFEETYGLKRNVKDEVIDVPFVDMEDNL-
	_PCYB_071060	-MKSGIYLAALLYLFNYLGAGHGKNAEEDISKSEENVNFFSLDSNLKNHKKSKHNRVKRRNTKHSNFLN-----------------------------QKSYVKETDNESGKDVEGSRPSHDSSFVNLNDH-VNGKFSSYGVHVKESTPHSTMQGNKEKEKENEKT--YGVVNSFVQSQEGEKSD------------------------------DLKEPLKSIVGISEKLK-DDSMYDPVFDMEIDFVNLHFFNLIRDLI------------PKDLEYHKYYEETLKQ--EVTENTNTLKDLIYSCISQKEQMIILEHEINDAKRNSIETETLDEKETEFSETSRDYNLYIESYKRNLKPKINDIKNKAFSVLK-DSYCK-ENCGQYVQNYNTMRKNFMSSKEKYEIETYIYIPENINYYTVTDKLLSAAKELNVDIQETANSLKLLGEEIHEISHLYNINNTLINDATKNLESINEEKESTEIDAKKFEDNSKLLANNYCIFEYIKELNDPIKEKYESKIKKFNELFSTVIDTFGKSATPLHNSTFDENESYKIKTDSEKIKKEAEEVYERNEEIYHELLGDEVETTDEKIYDLQYIIDPMKGYKDEIVSSSEFIFNRYKNTFENLKQYYEEKLNELENRENDTLKVDLYLMQIRNIK-REKSKIDESTKTIKKFYEQILESKGKIYELKIEFEKSVEEINRLRARKIARALNEEEIKVILEKMTKKVHYLKDLLSLKGKSNLYFNEMNELLNTASYD----NMDEFSAKKEKADNDINALYNSVYRDNINELIGAVEKFVAENKENTQEMLD-EAVEQK---LQNAKETFAQLDFVSDVQLTNVHTQMSEKVTFAEAIKKEIAQKQFENVHNKMKEFSDSFPTKFDALQKKMEQYNQEGDVIEK-HKKNRSEKEQEYFEKV-NVDEDLPGEETNVKEYTKHKQNFSRQKGE-ISAEITHMREVINKIESQLNYYGVIKNYFSLIGDQNEVSKVIALKESINIDSLRHKIDQYETDFKGKTSAVENIESNIQSLNRAIDSLKSLNGSINNCNKYKEDIALLRSKIKTLRE-EVQKEITQTGGDQVVGENTTALLLKSLRDKMGKINEKLNEGKLSSLDTKREDLLKFYTESK------------------------SQIHLNKDQNRSQDSLNKIDEWKEIEKEIDELNVNYDMISKNKVTLFKNNSVTYVEAMHNHINNVVQSITSNKNEILKSVKAIEDKLNLVEQNEDYKEVRNTENDKQIEAIKGS-VSKIKELINKHVGEMTNLESTSNNLKIDAK---------KKENEHNLEELNKMKGKMTDIYENV--------------------------KKISEELKEGTTNELKEAKEKVNNVELEFEKNVIGRILGRVTVEKEKARKGVEEMNSLKTKIE-DLIHKTSD-ESQNKLVTTSITKHLEDAKRYEDLIKLNETESIQLMEKAKKQNTFDEVKKLVQQVNVNLQNAIQGNADISEELNKLKGVNDLLISTNYSSILEYIKKNSSESVLFIQLANEKFTKAESEQKNVTAKFEEAKMLKEQIVKDLDYSDIDDKVNKIEEIKKEILRM-KDSALTFGEELEKDKKICSSHLENTKEGKKKIEYLKNNGDEEKANITDSQMKEVDDYVVKAEQAFNEVVKEVDKTKVLCESIVDYATNMESLFNESLMKEMKVKCEKKYDEAEKKFSQIKTIDGRIKAQVSEKERKIGELKEKSKIEKK--------------------EFTKLNDISTKSLLEIDN-FRKQLDTVLSNIGRVK-QNAHQYFDAADKSMKSVLSIRKLDAENSLDKVKAVKESYEK-NLETIQNEMSRINMEEESLTDIDKKITDIENDLLKMKNKYEEGLLQGIEENANKRKSNFELVRSEINALVDPKTSIFIKL---KLKEYDMTGDLKNYGVKMNGIHDKFTKSYNLIKSHLSKA-TDYSVTIDKTQSLREQAEKEDEHLKKIEEEAIRLLNDIKKEESSKLLKEMMKKVRTEYEGMSSEYASVSQDVQYMKTIVDELKILNNISECSSKLNDVVSIVKKVKESK-QADYMRDAKSMYESMVTLANYF--------------------LSDDAKISSVMEFNEEMKSNFKTGLESEIFSVVSNSNELLKKIEQDSNNVIKKQRESEQLANDATDFYNVIKLKNEFNERLEEVKNKEKVVPEKIREALNRLKQVEGIKCQFDNIH--T-LLDNTEELENLNKMITIYHYKKKDAPNESKLQE-MENDMNRYINSITQLEGIVLSAMESKED-IAKLERSNEEMGTISEKISTIDSKVMEMNSTIDELYKLGKNCQSHWISLISYTANMKTSKKLMMINKQKENMEKFVDYIKTKSSSTDDYVETLKGVYDNKLTFSNASENVQNADTYSLNFSKHQKESLKAITDIKNELYSFHQNSD-ISAVEGSIQNIFVLYDNLKKEKEEMDEVYKNMSKTKLKQIEHSSDVFKPVIEFHKRMNEANNKSLLETQKKLKSMEDNLNDKETDLIKNSLKYTPESEQNINNIYGAIEAEGKTLEEIDREYSNKYQNMEEYKEQFSILIDRTDTLMNDIENFKKENNYNLMETNT----------ETIQGVSNYIENITNKLVETKTEYEKILENIQQNDDMLQNIVLKKRSIIELFENLMKKKESILNDLYEKERLHKIGEKL-NEIKNNVTEIMNIYEINENMEMVSNKLLEKKSKIGNHTSIYELEIEANEINSDVEQIKDDAKKLNILLRDSIKKRGNMEEFFKQMSS--DRNPNEYISAEKLMNEAGEIIQELQAKLQGIDQLVKDSEEILSEINDKKSAIEKEKTARALRTNE--------------------------------------------------------------------------------------------------------------------------------------------------------------------------------------------------------------------------------------------------------------------------------------------------------------------------------NNRKEEEERAHGLEDEKTPSPTDQTEMSGATPLGDGSTRSDEHD------MHTENTQDSTYQEKSYSIDEVSILNKKFNFNKVKYAGAFILLFT--SGAIGAIMS--------SRKGDEEEANNGEEDDEVFEVNENMNPENKEEVIDVCFVDFDY---
	'PVL_070006300.1'	MKRGICLTALLC-LFNYLGAGHGENAEEDIRNSEGKVNFFSLDSNLKKNKKSKHNRVKRRNAKISNFLS-----------------------------QKAYVKETDNASGKDAEESRPSHDSSFVNLNGH-IDGKSLSYSVHVKESTPHSTTRGGTEKGKENEKI--QGVLSSFVQSQEGGESD------------------------------DLEGKYNYIVDMSEKLK-ENDKYNPVFDMEIDFVDLQFFNLILELI------------PKDSQYHTYYEETLKQ--QVTEYTNSLKTLMDSCISEKDQMIILEYEINYAKRKSIETETLGDKETKLSEVSQAYAKHLESYKGVLKPKLNDIKNNAFSVLK-DSYCK-DNCGEYVQKYNTMRKNFISSSEKYKMEAYIYIPKSINDYTVLDNMLSEANELGIDIQETVNSLKLLGEEISEVSHLYVINSTLIDDAAKKLESINEEDESAEIDFQKFEENSKSLANNYCIFQYIKTLNDPIKKAYESKVIKSNELLSSIIDTFGKSATALQKSTFDEEEYHKIKTEADKVKEEAEDIYERNEQIYYEIPESGDETIADKINDLQELIEQMQAYKDDIVNDSEFISNRYKNIYESLKETYKTELNDIEQLENDTSKVNFYLMHIENIN-TEKTKISENFQTVEKFYKEILKSKEKIYELKIEFERNVKEINRLQDGESARDLHEEEIKEILDKMAKKVHYLKELLSLKGKSSVYFTEMNELLNTASYD----NMDGFSAKKEKADNDINALYNSVYREDINALIEEVENFVTENKESTLEMLNDEEMEQK---LQDAKEAFAKLNFVSDDKLTDVYTKMSAEVTNAEGIKKEIAQKQFENVHKKMKEFSDAFFTKFEALQNSMQQYNQEGDAIEK-HKQNRSEKEEEYFKNE-SVGEDLSREETEGQEYTKHKNNFSRRKGE-ISAEITNMREVINKIESQLNYYGVIEKYFSLIGDQNEVSTAKALKEKIVSDSLRDKTDQYETEFKEKTSAVENTVSTIQSLSRAIDSLKRLNGSINNCKKYNTDIDLLRSKIKTLRE-EVQKEIAETEGDKVVGENTTALLLKSLRDKMGKINEKLNEGRLNSLDTKKEDLLKFYSESK------------------------SKIHLSKDQKGPQDPLNRIDEWEDIKREVDDLNVNYQVISENKVTLFKNNSVTYIEAMHSHINNVALEITSNKNEILKSVKEVEDKLNLVEQNEDYKKVKNPENEKQLEAIRGS-ISKLKEVINKHVGEMTQLESTANTLKSNAK---------GKENEHDLEELNKTKGQMRDIYEKL--------------------------KKIAEELKEGTVNELKDANEKVNKVELEFERNIIGHVLERITVEKDKAGKVVEEMNSLKTKIE-KLIQETSN-DSQNELVTTSITKHLENAKGYEDVIKRNEEESIQLREKAKSLETLDEMKKLVQQVNMNLQSAIQGNAGISKELNELKGVNELLISTNYSSILEYVKKNSSESVRFSELASGEFTKAEGEEKNASARFAEAEKLKEQIVKDLDYSDIDDKVKKIEGIKREILKM-KESALTFWEESEKFKQMCSSHMENAKEGKKKIEYLKNNGDGGKANITDSQMEEVGNYVSNAEHAFHKVEEEVVKTKGFYDSIVAYVTKMDNLFNESLMKEVKVKCEKKNDEAEQIFSQIKTVDGRIKARVSENERKINELKEKAKVEKK--------------------ESSQLNDVSTKSLLQIDN-CRQQLDSVLSNIGRVK-QNALQYFDSADKSMKSVLPISELGAEKSLDKVKAAKESYEK-NLETVQNEMSRINVEEGSLTDIDKKITDIENDLLKMKKQYEEGLLQKIKENADKRKSNFELVRSEINALLDPSTSIFIKL---KLKEYDMTGDLKNYGVKMNEIHEEFTKSYNSIETHLSNA-TDYSVTFEKAQSLRELAEKEEEHLRRREEEAIKLLNDIKKVESLKLLKEMMKKVNAEHEGMKRDHTSVSQLVQDMKTIVDELKTLNDISECSSVLNNVVSIVKKVKESK-HADYKRDANSMYESMVTLANYF--------------------LSDEAKISSGMEFSAEMKSNFKTDLELEIFSVVSNSNELLKKIEQDSNDVIKKERESEQLAKDATDIYNVIKLKNEFNEKLEEAKNKEEVVSEKVREALKRLSQVEGIRCHFENFH--R-LLDNTEELENLKKMVTIYRDKKSEAPKESGLQE-MENEMNTYSNSITQLEGIVVSAGESKED-ISKLERSNEEMRNISEKISTIDSKVIEMNSTIDELYKLGKNCQAHWISLISYTANMKTSKKLIMINKEKENTEKCVDYIKDNSSSTDGYVETLKGFYGSKLTFSNASEIVQNADTYSVNFSKHEKESLNAIRDIKKELYLFHQNSD-ISIVEGGVQNMLALYDKLNEEKREMDELYRNISETKLKQMEHSTDVFKPMIELHKGMNETNNKSLLEKEKKLKGVNDNMHSMEAEMIKNGLKYTPESVQNINNIYGVIEAEVKTLEEIDRDYGDNYQIVEEHKKQFSILIERTDALMDDIEIFKKENNYNLMEVNT----------ETIHRVNDYIEKITNKLVQAKTEYEQILENIKQNDDMLQNIFLKKVSIIEYFENVKKKKESILNDLYEQERLLKIGEHL-DEIKRNVTETLSSYEIDQKMEMMSKNLLEKKSKMMNYTSIYELEREANEINRDAKQIKDDAIILNSVLEAAIQKRGDMDAIFSQMSA--DRNPNEYKSAEKYMNEANEIIRQLEVKLREIGQLVQDSESILSEMNSKKSAMEKEKTARALRNSE--------------------------------------------------------------------------------------------------------------------------------------------------------------------------------------------------------------------------------------------------NNRREEEEKARVQEM----------------------SMNSDPTQSETTRPEGSIGEGKESDSDETDALSHDAGADEDSTSSAKGAHELEEEETTAPMEENELSDNTLLGYDSTRSDEHDMH--------TQNTQDGTYQDTSNSSDDADILNGKFNFNNVKYAGAFVLL--CTSAVIGAIIA--------HKKDDQEELNNGEEDDKVFEVKKSMHPENKEEIIDVSFVDIEY*--
	PVP01_0010770_	------------------------------------------------------------------------------------------------------------------------------------------------------------------------------------------------------------------------------------------------------------------------------------------------------------------------------------------------------------------------------------------------------------------------------------------------------------------------------------------------------------------------------------------------------------------------------------------------------------------------------------------------------------------------------------------------------------------------------------------------------------------------------------------------------------------------------------------------------------------------------------------------------------------------------------------------------------------------------------------------------------------------------------------------------------------------------------------------------------------------------------------------------------------------------------------------------------------------------------------------------------------------------------------------------------------------------------------------------------------------------------------------------------------------------------------------------------------------------------------------------------------------------------------------------------------------------------------------------------------------------------------------------------------------------------------------------------------------------------------------------------------------------------------------------------------------------------------------VSTKSLLQIDN-CRQQLDSVLSNIGRVK-QNALQYFDSADKSMNSVLPISELGAEKSLDKVKAAKESYEK-NLETVQNEMSRINVEEGSLTDIDKKITDIENDLLKMKKQY-----------------------------------------------YKLNYNTC-------------------------------------------------------------------------------------------------------------------------------------------------------------------------------------------------------------------------------------------------------------------------------------------------------------------------------------------------------------------------------------------------------------------------------------------------------------------------------------------------------------------------------------------------------------------------------------------------------------------------------------------------------------------------------------------------------------------------------------------------------------------------------------------------------------------------------------------------------------------------------------------------------------------------------------------------------------------------------------------------------------------------------------------------------------------------------------------------------------------------------------------------------------------------------------------------------------------------------------------------------------------------------------------------------------------------------------------------------------------------------------------------------------------------------------------------------
	PVP01_0701200	MKRGICLAALLC-LFNYLGAGHGENAEEDIRNSEGKVNFFSLDSNLKKNKKSKHNRVKRRNAKISNFLS-----------------------------QKAYVKETDNASGKDAEGSRPSHDSSFVNLNGH-VDGKSLSYSVHVKESTPHSTTRESTEKGKENEKI--QGVLSSFVQSQEGGESD------------------------------DLEGKYNSIVDMSEELK-ENDKYNLVFDMEIDFVDLQFFNLILELI------------PKDSQYHTYYEETLKQ--KVTEYTNSLKTLMDSCISEKDQMIILEYEINYAKSKSIETETLGDKETKLSAVSQAYAIHLESYKGVLKPKLNDLKNNAFSVLK-DSYCK-DNCGEYVQKYNTMRKNFISSSDQYKMEAYMYIPKSINDYTVLDKILSESNELGIDIQENVNSLKLLGEEISEVSHLYVINSTLIDDAVKKLESINEEDESAEIDLQKFEDNSKALANNYCIFQYIKTLNEPIKKAYESKVIKSNELLSTIIDTLGKSATALQESTFNQEECNKIKTEAEKVKDDAEDIYEKNEQIYYEIPESEDETIADKINDLQDLIDPMKEYKDEIVNNSEFISNRYKNIYENLKEMYETELNDIRQLENDTSKVNFYLMQIRKIN-TEKTKIDESLQTVEKFYKEILNLKEKIYELKIEFEKSVTEINRLQDGESARDLHEEQIKEILDKMAKKVHYLKELLSLKGKSSVYFTEMNELLNTASYD----NMEGFSAKKEKADNDINALYNSVYREDINALIEEVEKFVTENKESTLEMLKDEEMEEK---LQDAKETFAKLNFVSDDKLTDVYTKMSAEVTNAEGIKKEIAQKQFENVHKKMKEFSDAFSTKFEALQNSMQQYNQEGDAIEK-HKQNRSEKEEEYFKNE-SVEEDLSREETEEQEYTKHKNNFSRRKGE-ISAEITNMREVINKIESQLNYYGVIEKYFSLIGDQNEVSTAKALKEKIVSDSLRDKIDQYETEFKEKTSAVENTVSTIQSLSKAIDSLKRLNGSINNCKKYNTDIDLLRSKIKTLRE-EVQKEIAETEGDKVVGENTTALLLKSLRDKMGKINEKLNDGRLNSLDTKKEDLLKFYSESK------------------------SKIHLSKDQKGPQDPLNRIDEWEDIKREVDELNVNYQVISENKVTLFKNNSVTYIEAMHSHINTVAHGITSNKNEILKSVKEVEDKLNLVEQNEDYKKVKNPENEKQLEAIRGS-MSKLKEVINKHVSEMTQLESTANTLKSNAK---------GKENEHDLEELNKTKGQMRDIYEKL--------------------------KKIAEELKEGTVNELKDANEKANKVELEFERNIIGHVLERITVEKDKAGKVVEEMNSLKTKIE-KLIQETSD-DSQNELVTTSITKHLENAKGYEDVIKRNEEDSIQLREKAKSLETLDEMKKLVQQVNMNLQSAIQGNAGISKELNELKGVIELLISTNYSSILEYVKKNSSESVRFSQLANGEFTKAEGEEKNASARFAEAEKLKEQIVKDLDYSDIDDKVKKIEGIKREILKM-KESALTFWEESEKFKQMCSSHMENAKEGKKKIEYLKNNGDGGKANITDSQMEEVGNYVSKAEHAFHTVEEQVDKTKAFYESIVAYVTKMDNLFNESLMKEVKVKCEKKNDEAEQIFGQIKTVDGRIKARVSENERKISELKEKAKVEKK--------------------ESSQLNDVSTKSLLQIDN-CRQQLDSVLSNIGRVK-QNALQYFDSADKSMNSVLPISELGAEKSLDKVKAAKESYEK-NLETVQNEMSRINVEEGSLTDIDKKITDIENDLLKMKKQYEEGLLQKIKENADKRKSNFELVRSEINALLDPSTSIFIKL---KLKEYDMTGDLKNYAVKMNEIHGEFTKSYNLIETHLSNA-TDYSVTFEKAQSLRELAEKEEEHLRRREEEAIKLLNDIKKVESLKLLKEMMKKVSAEYEGMKRDHTSVSQLVQDMKTIVDELKTLNDISECSSVLNNVVSIVKKVKESK-HADYKRDANSMYESMVTLANYF--------------------LSDEAKISSGMEFNAEMKSNFKTDLELEIFSVISNSNELLKKIEQDSNDVIQKERESEQLAKDATDIYNVIKLKNEFNEKLEEAKNKEEVVSEKVREALKRLSQVEGIRCHFENFH--R-LLDNTEELENLKKMVTIYRDKKSEAPKESGLQE-MENEMNTYSNSITQLEGIVVSAGESKED-IEKLERSNEEMRNISEKISTIDSKVIEMNSTIDELYKLGKNCQAHWISLISYTANMKTSKKLIMINKEKENTEKCVDYIKDNSSSTDGYVETLKGFYGSKLTFSSASEIVQNADTYSVNFAKHEKESLNAIRDIKKELYLFHQNSD-ISIVEGGVQNVLALYDKLNEEKREMDELYRNISETKLKQMEHSTDVFKPMIELHKGMNETNNKSLLEKEKKLKSVNDNMHSMEAEMIKNGLKYTPESVQNINNIYSVIEAEVKTLEEIDRDYGDNYQIVEEHKKQFSILIDRTNALMDDIEIFKKENNYNLMEVNT----------ETIHRVNDYIEKITNKLVQAKTEYEQILENIKQNDDMLQNIFLKKVSIIEYFENVKKKKESILNDLYEQERLLKIGEHL-DEIKRNVTETLSSYEIDQKMEMMSKNLLEKKIKMMNYTSIYELEREANEINRDAKQIKDDDTILNSVLEAAIQKRGDMDAIFSQMSA--DRNPNEYKSAEKYMNEANEIIRQLEVKLREIGQLVQDSESILSEMNSKKSAIEKEKTARALRTSE--------------------------------------------------------------------------------------------------------------------------------------------------------------------------------------------------------------------------------------------------NNRREEEERARVQEM----------------------SMNNDPTQSETTHSEGSIGEGKESDSDET-GLTHDAGADEDSTSSAKGAHELEEEETTAPMEETEMNDNTLLGYDTTRSDEPDMH--------TENTQDGTHQDTSNSSDEADILNGKFNFNNVKYAGAFVLL--CTSAVIGAIIA--------HKKDDQEELNNGVEDDRVFEVKKSMNPENKEEIIDVSFIDIEY---

;
end;
begin trees;
	tree tree_1 = [&R] [&branchAttributeNames={"Bootstrap Support %"}]((_PCYB_124420[&Description="",URN="urn:local:.:j0-90xxg71",Created="Wed May 16 16:18:09 CEST 2018",Modified="Mon Jul 30 14:57:41 CEST 2018","Filename (Imported From)"="Clipboard Contents 22","Path (Imported From)"="/Users/rougeron/Desktop/Geneious/temp/1718",Topology="linear","Molecule Type"="AA"]:2.502247,_PCYB_011460[&Description="",URN="urn:local:.:ii-90xwyle",Created="Wed May 16 16:14:21 CEST 2018",Modified="Mon Jul 30 14:58:08 CEST 2018","Filename (Imported From)"="Clipboard Contents 16","Path (Imported From)"="/Users/rougeron/Desktop/Geneious/temp/1712",Topology="linear","Molecule Type"="AA"]:2.278163)[&"Bootstrap Support %"=60]:0.116763,((((PVP01_0701100[&Description="",URN="urn:local:.:hf-90xuwle",Created="Wed May 16 15:58:22 CEST 2018",Modified="Mon Jul 30 14:59:19 CEST 2018","Filename (Imported From)"="Clipboard Contents 2","Path (Imported From)"="/Users/rougeron/Desktop/Geneious/temp/1698",Topology="linear","Molecule Type"="AA"]:0.032064,'PVL_070006200.1'[&Description="reticulocyte binding protein 1b",URN="urn:local:.:gr-90xu93j",Created="Wed Jul 19 15:39:04 CEST 2017",Modified="Mon Jul 30 14:59:26 CEST 2018",description="reticulocyte binding protein 1b","Filename (Imported From)"="proteins.fasta","Path (Imported From)"="/Users/rougeron/Documents/Boulot/2017/Projets/Vivax génomique/PVL analyses-29Nov2016/Pvl05-HighSeq",Topology="linear","Molecule Type"="AA"]:0.027734)[&"Bootstrap Support %"=100]:0.879103,(_PCYB_071060[&Description="",URN="urn:local:.:iu-90xx9xp",Created="Wed May 16 16:16:48 CEST 2018",Modified="Mon Jul 30 14:57:50 CEST 2018","Filename (Imported From)"="Clipboard Contents 20","Path (Imported From)"="/Users/rougeron/Desktop/Geneious/temp/1716",Topology="linear","Molecule Type"="AA"]:0.185135,('PVL_070006300.1'[&Description="reticulocyte binding protein 1b",URN="urn:local:.:gq-90xu93j",Created="Wed Jul 19 15:39:04 CEST 2017",Modified="Mon Jul 30 14:59:22 CEST 2018",description="reticulocyte binding protein 1b","Filename (Imported From)"="proteins.fasta","Path (Imported From)"="/Users/rougeron/Documents/Boulot/2017/Projets/Vivax génomique/PVL analyses-29Nov2016/Pvl05-HighSeq",Topology="linear","Molecule Type"="AA"]:0.02137,(PVP01_0010770_[&Description="",URN="urn:local:.:i9-90xwk6k",Created="Wed May 16 16:11:15 CEST 2018",Modified="Mon Jul 30 14:59:38 CEST 2018","Filename (Imported From)"="Clipboard Contents 13","Path (Imported From)"="/Users/rougeron/Desktop/Geneious/temp/1709",Topology="linear","Molecule Type"="AA"]:0.074623,PVP01_0701200[&Description="",URN="urn:local:.:hi-90xv0hr",Created="Wed May 16 15:59:13 CEST 2018",Modified="Mon Jul 30 14:59:42 CEST 2018","Filename (Imported From)"="Clipboard Contents 3","Path (Imported From)"="/Users/rougeron/Desktop/Geneious/temp/1699",Topology="linear","Molecule Type"="AA"]:1.0E-6)[&"Bootstrap Support %"=60]:0.024631)[&"Bootstrap Support %"=100]:0.126093)[&"Bootstrap Support %"=100]:0.618899)[&"Bootstrap Support %"=100]:0.798285,(_PKNH_1472300[&Description="",URN="urn:local:.:if-90xwse6",Created="Wed May 16 16:13:01 CEST 2018",Modified="Mon Jul 30 14:57:25 CEST 2018","Filename (Imported From)"="Clipboard Contents 15","Path (Imported From)"="/Users/rougeron/Desktop/Geneious/temp/1711",Topology="linear","Molecule Type"="AA"]:0.2803,((PVP01_1469400[&Description="",URN="urn:local:.:i0-90xw9s5",Created="Wed May 16 16:09:00 CEST 2018",Modified="Mon Jul 30 14:58:14 CEST 2018","Filename (Imported From)"="Clipboard Contents 9","Path (Imported From)"="/Users/rougeron/Desktop/Geneious/temp/1705",Topology="linear","Molecule Type"="AA"]:0.020715,'PVL_140053800.1'[&Description="reticulocyte binding protein 2a",URN="urn:local:.:gl-90xu93j",Created="Wed Jul 19 15:39:12 CEST 2017",Modified="Mon Jul 30 14:58:58 CEST 2018",description="reticulocyte binding protein 2a","Filename (Imported From)"="proteins.fasta","Path (Imported From)"="/Users/rougeron/Documents/Boulot/2017/Projets/Vivax génomique/PVL analyses-29Nov2016/Pvl05-HighSeq",Topology="linear","Molecule Type"="AA"]:0.013728)[&"Bootstrap Support %"=100]:0.109515,_PCYB_147650[&Description="",URN="urn:local:.:j3-90xxjgx",Created="Wed May 16 16:18:52 CEST 2018",Modified="Mon Jul 30 14:57:33 CEST 2018","Filename (Imported From)"="Clipboard Contents 23","Path (Imported From)"="/Users/rougeron/Desktop/Geneious/temp/1719",Topology="linear","Molecule Type"="AA"]:0.118917)[&"Bootstrap Support %"=70]:0.099611)[&"Bootstrap Support %"=100]:0.731088)[&"Bootstrap Support %"=90]:0.158981,((_PCYB_081060[&Description="",URN="urn:local:.:ix-90xxcpn",Created="Wed May 16 16:17:24 CEST 2018",Modified="Mon Jul 30 14:57:46 CEST 2018","Filename (Imported From)"="Clipboard Contents 21","Path (Imported From)"="/Users/rougeron/Desktop/Geneious/temp/1717",Topology="linear","Molecule Type"="AA"]:0.144058,(PVP01_080070[&Description="",URN="urn:local:.:hl-90xv3ib",Created="Wed May 16 15:59:52 CEST 2018",Modified="Mon Jul 30 14:58:31 CEST 2018","Filename (Imported From)"="Clipboard Contents 4","Path (Imported From)"="/Users/rougeron/Desktop/Geneious/temp/1700",Topology="linear","Molecule Type"="AA"]:0.028283,'PVL_080006200.1'[&Description="reticulocyte binding protein 2a",URN="urn:local:.:gn-90xu93j",Created="Wed Jul 19 15:39:05 CEST 2017",Modified="Mon Jul 30 14:59:03 CEST 2018",description="reticulocyte binding protein 2a","Filename (Imported From)"="proteins.fasta","Path (Imported From)"="/Users/rougeron/Documents/Boulot/2017/Projets/Vivax génomique/PVL analyses-29Nov2016/Pvl05-HighSeq",Topology="linear","Molecule Type"="AA"]:0.021565)[&"Bootstrap Support %"=100]:0.085709)[&"Bootstrap Support %"=100]:0.588852,(('PVL_140006600.1'[&Description="reticulocyte binding protein 2a",URN="urn:local:.:gm-90xu93j",Created="Wed Jul 19 15:39:11 CEST 2017",Modified="Mon Jul 30 14:59:01 CEST 2018",description="reticulocyte binding protein 2a","Filename (Imported From)"="proteins.fasta","Path (Imported From)"="/Users/rougeron/Documents/Boulot/2017/Projets/Vivax génomique/PVL analyses-29Nov2016/Pvl05-HighSeq",Topology="linear","Molecule Type"="AA"]:0.018069,PVP01_1402400[&Description="",URN="urn:local:.:hx-90xw5fg",Created="Wed May 16 16:08:03 CEST 2018",Modified="Mon Jul 30 14:58:27 CEST 2018","Filename (Imported From)"="Clipboard Contents 8","Path (Imported From)"="/Users/rougeron/Desktop/Geneious/temp/1704",Topology="linear","Molecule Type"="AA"]:0.027039)[&"Bootstrap Support %"=100]:0.771579,((_PKNH_0700200[&Description="",URN="urn:local:.:ic-90xwppq",Created="Wed May 16 16:12:26 CEST 2018",Modified="Mon Jul 30 14:57:29 CEST 2018","Filename (Imported From)"="Clipboard Contents 14","Path (Imported From)"="/Users/rougeron/Desktop/Geneious/temp/1710",Topology="linear","Molecule Type"="AA"]:0.384661,(_PCYB_071010[&Description="",URN="urn:local:.:ir-90xx6tt",Created="Wed May 16 16:16:08 CEST 2018",Modified="Mon Jul 30 14:57:54 CEST 2018","Filename (Imported From)"="Clipboard Contents 19","Path (Imported From)"="/Users/rougeron/Desktop/Geneious/temp/1715",Topology="linear","Molecule Type"="AA"]:0.177524,(PVP01_0700500[&Description="",URN="urn:local:.:hu-90xw203",Created="Wed May 16 16:07:19 CEST 2018",Modified="Mon Jul 30 14:58:37 CEST 2018","Filename (Imported From)"="Clipboard Contents 7","Path (Imported From)"="/Users/rougeron/Desktop/Geneious/temp/1703",Topology="linear","Molecule Type"="AA"]:0.051645,'PVL_070005600.1'[&Description="reticulocyte binding protein 2a",URN="urn:local:.:go-90xu93j",Created="Wed Jul 19 15:39:04 CEST 2017",Modified="Mon Jul 30 14:59:06 CEST 2018",description="reticulocyte binding protein 2a","Filename (Imported From)"="proteins.fasta","Path (Imported From)"="/Users/rougeron/Documents/Boulot/2017/Projets/Vivax génomique/PVL analyses-29Nov2016/Pvl05-HighSeq",Topology="linear","Molecule Type"="AA"]:0.042672)[&"Bootstrap Support %"=100]:0.138065)[&"Bootstrap Support %"=60]:0.052593)[&"Bootstrap Support %"=100]:0.285657,((PVP01_1471400[&Description="",URN="urn:local:.:i3-90xwdrf",Created="Wed May 16 16:09:49 CEST 2018",Modified="Mon Jul 30 14:58:20 CEST 2018","Filename (Imported From)"="Clipboard Contents 11","Path (Imported From)"="/Users/rougeron/Desktop/Geneious/temp/1707",Topology="linear","Molecule Type"="AA"]:0.035082,'PVL_140055200.1'[&Description="reticulocyte binding protein 2a",URN="urn:local:.:gk-90xu93j",Created="Wed Jul 19 15:39:12 CEST 2017",Modified="Mon Jul 30 14:58:56 CEST 2018",description="reticulocyte binding protein 2a","Filename (Imported From)"="proteins.fasta","Path (Imported From)"="/Users/rougeron/Documents/Boulot/2017/Projets/Vivax génomique/PVL analyses-29Nov2016/Pvl05-HighSeq",Topology="linear","Molecule Type"="AA"]:0.030982)[&"Bootstrap Support %"=100]:0.326168,((_PCYB_053840[&Description="",URN="urn:local:.:il-90xx1df",Created="Wed May 16 16:14:57 CEST 2018",Modified="Mon Jul 30 14:57:58 CEST 2018","Filename (Imported From)"="Clipboard Contents 17","Path (Imported From)"="/Users/rougeron/Desktop/Geneious/temp/1713",Topology="linear","Molecule Type"="AA"]:0.157351,('PVL_050026200.1'[&Description="reticulocyte binding protein 2a",URN="urn:local:.:gp-90xu93j",Created="Wed Jul 19 15:39:04 CEST 2017",Modified="Mon Jul 30 14:59:09 CEST 2018",description="reticulocyte binding protein 2a","Filename (Imported From)"="proteins.fasta","Path (Imported From)"="/Users/rougeron/Documents/Boulot/2017/Projets/Vivax génomique/PVL analyses-29Nov2016/Pvl05-HighSeq",Topology="linear","Molecule Type"="AA"]:0.055373,PVP01_0534300[&Description="",URN="urn:local:.:ho-90xvtwj",Created="Wed May 16 16:05:34 CEST 2018",Modified="Mon Jul 30 14:59:31 CEST 2018","Filename (Imported From)"="Clipboard Contents 5","Path (Imported From)"="/Users/rougeron/Desktop/Geneious/temp/1701",Topology="linear","Molecule Type"="AA"]:0.050689)[&"Bootstrap Support %"=100]:0.095606)[&"Bootstrap Support %"=100]:0.225094,(_PCYB_053850_[&Description="",URN="urn:local:.:io-90xx43c",Created="Wed May 16 16:15:33 CEST 2018",Modified="Mon Jul 30 14:58:02 CEST 2018","Filename (Imported From)"="Clipboard Contents 18","Path (Imported From)"="/Users/rougeron/Desktop/Geneious/temp/1714",Topology="linear","Molecule Type"="AA"]:0.125125,('PVL_000005300.1'[&Description="reticulocyte binding protein 2 precursor (PvRBP- 2), putative",URN="urn:local:.:gj-90xu93j",Created="Wed Jul 19 15:38:58 CEST 2017",Modified="Mon Jul 30 14:59:11 CEST 2018",description="reticulocyte binding protein 2 precursor (PvRBP- 2), putative","Filename (Imported From)"="proteins.fasta","Path (Imported From)"="/Users/rougeron/Documents/Boulot/2017/Projets/Vivax génomique/PVL analyses-29Nov2016/Pvl05-HighSeq",Topology="linear","Molecule Type"="AA"]:0.021253,PVP01_0534400_[&Description="",URN="urn:local:.:hr-90xvxun",Created="Wed May 16 16:06:25 CEST 2018",Modified="Mon Jul 30 14:58:44 CEST 2018","Filename (Imported From)"="Clipboard Contents 6","Path (Imported From)"="/Users/rougeron/Desktop/Geneious/temp/1702",Topology="linear","Molecule Type"="AA"]:0.03387)[&"Bootstrap Support %"=100]:0.105147)[&"Bootstrap Support %"=100]:0.736667)[&"Bootstrap Support %"=70]:0.071352)[&"Bootstrap Support %"=90]:0.128596)[&"Bootstrap Support %"=90]:0.357582)[&"Bootstrap Support %"=0]:0.05281)[&"Bootstrap Support %"=30]:0.205823):0.116763);
end;
