# Supplementary material for: Plasmodium vivax-like genome sequences shed new insights into Plasmodium vivax biology and evolution
Source: PLoS Biol. 2018 Aug 24;16(8):e2006035. doi: 10.1371/journal.pbio.2006035 (PMC6130868; doi:10.1371/journal.pbio.2006035)
Supplement: S3 Data — ML, maximum likelihood. (GZ) [file pbio.2006035.s017.tar.gz]

Archive with 2 entries (2 files):
- S3_Data_Plasmo13sp_Alignment.nex
- S3_Data_Plasmo13sp_MLtree.nex
