# Supplementary material for: Plasmodium vivax-like genome sequences shed new insights into Plasmodium vivax biology and evolution
Source: PLoS Biol. 2018 Aug 24;16(8):e2006035. doi: 10.1371/journal.pbio.2006035 (PMC6130868; doi:10.1371/journal.pbio.2006035)
Supplement: S3 Data — ML, maximum likelihood. (GZ) [file pbio.2006035.s017.tar.gz › S3_Data_Plasmo13sp_Alignment.nex]

#NEXUS
begin taxa;
	dimensions ntax=13;
	taxlabels
	PCOAT2[&Created=Fri May 18 15:21:23 RET 2018]
	PRCDC[&Created=Fri May 18 15:21:23 RET 2018]
	PPRFG01[&Created=Fri May 18 15:21:23 RET 2018]
	PowCR01[&Created=Fri May 18 15:21:23 RET 2018]
	PmUG01[&Created=Fri May 18 15:21:23 RET 2018]
	PGAL8A[&Created=Fri May 18 15:21:23 RET 2018]
	PKNH[&Created=Fri May 18 15:21:23 RET 2018]
	PmlGA01[&Created=Fri May 18 15:21:23 RET 2018]
	PVP01[&Created=Fri May 18 15:21:23 RET 2018]
	PF3D7[&Created=Fri May 18 15:21:23 RET 2018]
	PocGH01[&Created=Fri May 18 15:21:23 RET 2018]
	PcyM[&Created=Fri May 18 15:21:23 RET 2018]
	PVL[&Created=Fri May 18 15:21:23 RET 2018]
;
end;

begin characters;
	dimensions nchar=791843;
	format datatype=protein missing=? gap=-;
	matrix
	PCOAT2	EFGYFCFFRTRNGIYMNVCSASTSIENFLTDRCSVDASCYSLEHMVTDTVSIVGQYQDLKYFHTFPVLTRLVKVLDVVIQEGFEEIDEVLVKTFRENIDYCLKNENSPLIAEDITKGIVDNMKYLDTREMEKKVHEYNSNFTTITRENIRFAQFNLWGIDEYLQYLNRYFFNQSTLCFDAGYQRIRFIYKSKIRNEKIFSVDDLDSNMKQKIGWSEYTPALNNIDIIKEWNEKIDPSKGLPWPFRSQDILLVANKSVNNVFSDNSYYTRIRDYENFFCLYPKSKNSYEKGLDYVISVYYDVNIPKFIRNNILGQIFPIFIVLYLVSPRGFCKGVSRAIDTVEECLQMFKPPIYVKHKIVHNDIVCKQLEEKGAIFIEDVNEVPDGNILIYSAHGISPQDATCPLVNKVHMYVQMKAKEGYKIILIGYKNHVEVIGTFNEAPESTYVVQNIEQIDELPFTEKDKLFYVTQTTLSMDDCSLIVKRLKEKFPHIETIPSGSICYATTNRQTALNQICQECDLTIVVGSQSSSNAKKLAYSSQLRNTPAIALTSAASTPEELTQKFVEVLTKEPFGYTLRLFEPVQENVPKWKLPKNLMGLIEFCEVDLDEFCYKQFDRTKKSCSYIPYDKDEFLDKVNELIRKKKIKVVPGYAGFCKHIFVENFTEANKNRQLIQTDYISRKDNELPVLIRWISKKDVKDIMKAKYLDLILYSREQIEKSDCLYSIICIKPQDVDYELPMTPITMLRNTLISEGGSGINLNRDKYLESVKYWRHHVSIIDSMKRWAMAKIVNLLEKKKLMSEQVVLNWKALFIYFANMYMRKINDVDVRQYVSSVLSFAKCLVQRYILNRIEHHPLDIKTILNFLEIFKLCRWLLDANERDLSSLVRDFSRLAVRNNHLYKLLIDCFLLKRNWVDILVGLANNIPNFLTSNFRHVEMKQKYAGTGNMLFLEAAKAHLFQHLHKLEGAILHRRNEIDSMQGLVNFWRIIKAQTVVQICLLHYKNNIVHKITFVCCHLNIIKCAWYNMLNQMSSFQYKLCEYLKKKKIMYKSEYFLKRGFVVDFLVLKKGEPHLVLEVDGIYHYNMSTDYEIEHNGMRLSKNGRTEFRNNVIRILYDLEFVCVPWFFFLQDIKKFSTRKKTCVGIFFNWISLSDFFYHGNVYIDDCYSCKEQDKRVQALYPIILCSNFIMSAISGVFFDYFGPKITALIGHTFNIISWILIGLQGAIFLGLSGDSSYIPILSLIYLFEENHTMYTVILGCCASLSFSMPIFLDMFTSPNDTQSFQKHISGSHSQTLQELEGYVVETVANFFSIRYISICYYFTIYNLSLVNYNECAKLFFADYSDVQEVLKIFGPLSVISCAAFGFAVMRSKLFAYLSTLFYLIVTGCYTTQLYCYIQIMFPKRHFGKIAGTTSMISGLLSLLAYVVIYRRMGCSKKRNNELLFPVAKLQKHFPPIEWWQGKEILHKIQKKNQRKFEKNPCDSLWGKFINCLRKYPHTFSKCRIEGTRYLQCLSSINQKPTNYVKVLEYFKIFNETSRFKYKKPELTDYSFSQSWPFMRILKKAVNRWPGSRKMCCLPGVRNSYAKDEEHMSNEEIMKFFEENKNMNIDKLYNMVKNLSRKKMEERKKTRYLCNFSLRLVSLSINNDDIKKLLTKISEQVLKKMNVNPRDMVGICFALSLCNNVNEYFFEHVKKETISNIDAYTPTLLTQLLESMRLSQNLDIELTNLIIEKMCEEIDRFTTKDVTLALKTLSMAGIPRGFLIRRLCNLVFDNISHFHHSALVNILYNLTKLKFTTTNHIDVIYKNVEEHLEDCNVTTLCELLYTFYMTTKTAVIIDFVHAATYYKNYVDKEKLTKLIDLLFQRNVPKSLTLIAKIREPIYFLAGDEQFMFDLNNVSPSWLNAMNDFLRIDHEKLQALKTFHEVQNVLNTIAPNFKLNFVPLQIVNSFSVVRHTSFQMKHKHFEKLGYKTAKIHFWKWRKCRSEKEQQNYLSDIIYSVTDRRLKDNQWEVSNYKNEKTVTLDQVQVNNAVNIYHCEGTTFVIENEKFKSLAMHKCAKCNQVLGNCSSISIDKSTGVDIYLSKQNSESEFTTALSSEMNVHVENEWTEVTIPEQFQHRLVNGKLVTRVSDLYNFMAVALGKLLLRDPPLREDEDYPSYVQPNEKTSSDNPAYTVPYRYRVIKEEYSRDVSNQLSYSDFVGFRNPTLETLDNYRYWQDSGFKKFLHRTFPIKLPEHKTLNPLFREYIYFLHSLDPFRFSVKKLSERYFLSQKCIESIYKEESVKRFLRENQLCDEKTKRYAKKLGYKDIGDFENVKNEEDQFQGHKNTFDVINRQVIQVESISAFPLPDRRDPVPKRVDVDIPVGNSANVKIMNWVNPNDKVVFLSIHKIFSARYSAPTKDDCKPVAKKRRCTISLANEKRRKYSSKKFTPLKCRTQLRSSVDESIKKSAAVRSIVAYYETYILSSTTQSGDKGYVDSQNTFRETLPLYINSESTISSFNLDRELENKRKRRHTTQFLRERYNHSDSRRHSDPLFRKENVKSDAEYLFSRGFFQDIYTNIQRKGELNFIDELLEADDEYYISKSKLNKIIENAKNKEMKYHYIDRMFLYRHAKNVIRIQHKYLDVPFPNLTELMNAEVKLLEKYYDLSDREKREQLICLMNKMKREKDSFFERILDAPDFSKILEPVFSLNESFLLSHQLFNVQYAAQLGPVVYLIKTEDEHYVYRAIEVSRLFEEKVKSILDNQKVNGNSKDRNDYYDCFSNEKFPFLHELDVKYYLRIPMSTGWNHFGYLKNQNNVLFFRRRKNLNPLRFPGSVIYVHDENVHKYEKSIIQYLHTDIVGFDTEFKTLCLIQLSAKNLCFVFNINKLKGKIPMCVKEIMEDEKIKKVCHDIRNDKDMFQEQDIQIRNFFDLYDFCMQNFLYPPSRLSNWLSHDLKEEQILYAAVDAYASREVYMVLKELGKCAQLCNISFVEEMVFAGSGYKNRMSLQDVERGRSLIVLHSQGFDEEVRCCQEILKYQKGEEDNGFVRTHYFKKVEGKTLDKNLVSLEKMFLPDDIFLDVYINEKEKKGHLVLKLKYTNENKTITSYFKVHCRNVKWESEKKVWHIPLFYIYEMTKLTIFLGGTVSDTVLYYLCKLFSHFASFSRKDKRGFVEHVSKSTMFAMQHRSDSVQVKIVPYNEEVVRKMKELNLFHWDKTENIWCSYYDCYKESTDSSYSDELSHNVDASYYEGREQVNKIKLIGAAYDPKGLITKNGAGTKGIEIYDMPSDINEWNKISFCIVPDEKEHVDLYDPKILCSLVSDVYMLKEKAIDLILKKFQRWPEYTDVYWNNICTENEFIVRNKNFNTRQKLAHDRLFSKQFFYIFNIGSVKQSNYYDALFLCKALITLGEGKIVKDPLDAEYIVIANCNDPNAVDFYNSLQGLPLFVTPTFIYDCILNYSVSYPSKNKSHFSFMSESPMCLFIACSTRDNTSREYIYTILKNRLLGSHVCIDTNILDVPTNLKFCSFDDLLKCADDLQKYDSYAYGCLKKIEKLAKEYDENIELKIIYQRQHINIDQYIRRFSWDDAKYPRNRSLKLSDEIHIKSILTPQTVSQADFMETEYLTTLIAYIPKNSVEEWLASYEKFSEYVVPRSTEQFKGLVDKDGNTLWYDEKKYNDVMESRTKVEAEIIRQETFLRRMCLAAFSDIFSAFIHINILRVFCESVLRFGVPPNFASFSIRINGESKEKKVRKKLYDIFSTTDSIGKNYIKRSDENDEEIYPYVSVSFKIYQNEVTKKIVRKILNKLGQGESPGTVDYSRKIVDYFAEAEQLFTLHDLSQSGELDINLFPQMARQLKQVYDLPMFLTLLKRKLFDKHFNVLDMGDKVITAKQYRDMLTCYMNDDVSNLLYEGINLIFEKWTVLRLAVTNNWGGPSSLIEYVHSYVSASSPKHKLCDYLRDEMNTLFNDLTHCKENNLETERINQLYKNPRSTNINLYRRMYQSYLLLRKEQNELLASGISNIWKWMDLESKKNSFDYIKGRLYHICNCRENKYVPSLGSLHVQSLVTDGHIYLHLDGLSTIEYCVDMFTFVCIFLDALENYVQEFPFYLSLSLEDSIFVQDCTKLTSSLYKEAMTKIITSVLTYEEKYFCFFFQKFVELRDINAIERMLIHLHTNQLFTFYNLVELFYNFSVLNFERERSEDALNIILPVYIHSLSNVMLYKLIYALAKMNPYVRFKLQSMDYVFSKDRPDIIVKVLWAYAFLQVRHVNLFLDFSEEKCPNVYNDIMCLQEVSPVMISSLQKEFAHNNFTLVAPVSTHLVGYAIEDAFIKELSGVYELLTTGRLSMKHPHHPAQLRKDEAFLKYPELRVDPFQSAFKEVNGAEPAFTNKTTTFSGCIDFIFFKGLIPLSAQTVPGDLGKSEVFPNGKIPSDHLLLVSEFFLVMLFLFPGVIWSTRYRADTKLGYYIYINEEKLYPYFYLDDGVTVADVKKLLYSEEEIPKNLKFGCRGRMMEDTDNLAMAVRAFCKRDPKIFIWEDEHALYDYAGFVYERPGFYYREHEKDIYKLYSISNSYACETNETINDFFHKSRKAFILVESNCNLLKPHILKELKQFEDGTKEIQVDLTEINECGKDPPVQTEASKEVYNMLLNKQDVNANDWKDTFFPPYYIPPMLLKEDRCLLQNVFKEKNLNINLREASEELKKQVTFTLEDICEKKYNDCNLSSIFLYYEKGNAKYENPIKVDNLDFYVNRKTFKEMVLKGILGNMQYKESPFSYTITSANAIMTMIPLLNSTMYEPYVLAYEKKLIDYVRSYNIKFHVFTERSLEDEVDRINNVTSVLYRSKPLCAVMGIVKSVPPAETVPNSYSLLFMIKDNKKRIQLCLKDSALAITVTTLTNIIAFLISSVSPFYSIVLTLLLSFLCIEGKLEVFSGTALLFCSFFENISIYEWIHNLYLFEETKDKNIYLLSSHDNALFYKYIYEEPKGNIGKYFRSLVKNYYVPFLSSSMGKYGCTLMKKGIKYDKAFPVDSYVRLFSEAKTKYFPHYGDMIEVYYFDKDFVNKYRQLNKNIHWEVKDLQDEILEMNDELEEQDFVSGVETPEQFYDTFVDWIQHDFVGNLFKNDFIFLNKKLIAWRYFYFQTNVDDSEISSKWLKTCKQISKLEDHNVQLQCFHISSIFNETDEAIIEMCLCGITVNIISMVILVLSVGFSIDHTSHIVQAFTHSMGKTRDEKMKESLHLMIGPVLHSGLSTWFVISTLFFSNKDFTVIFFQTTSELMTLKILLCTDNHLGYKENNAVQRKDTFNSFEEILFVAKKLNVDLILNSGDLFHKNKVSEYTLFKSMGIIRRYCHVKEKVETAIPFFTIHGNHDYPYSCDYISPLDILHVGKLINYIGKTKIAIYAIGWIKDERLHRAFEEKKVKFMLPSDYTSRINILVLHQNRHMRCAYGNDLKNFIKESFIPSFVDLVIWGHEHFSKPVRTSLCANEYGDKYIGLLEIRKERFRFLKIQLESVRPFELKDIRLANYNLNFNEESVLKQFLNEQVNAILETLQLSFREQVKVTHFLNNLQDEEFYSTTFIHVAFSTPNDTFDLLKIKKGVYERPLTQLFGSTFANRVGNPSEFLTFYRQPKVFDILFHYCQLKDKLCILNEKTIRETILRDVPVEFINVIYKQIKERDTPFKFYNIGDSFYGRILSISKKNIKLDILCDRKAYLNTSEYFKYSYEEILSSFHNGRSLINAKIAPQIHAKLDDYKAGNDVLVRIDRFDGPRGELYVMGSIFNYNGGCVLGMSGAQCVAIACDLRLGNDYVYVGLSGLATDIQTLYELLRYRVNLYEIRQETPMDIDCFANMLSSILYANRFSPYFVNPIVVGFRVKHTFDDEGKKICTFEPYLTAYDLIGAKCETKDFVVNGVTSEQLYGMCESLYIKDQDKDGLFETISQMDIIQRYKYVILKKQISKEFIHQVFLPHVESQIIYHLKTYTPNQIVNIFHIYSYLYYYDQKKEMVETLLDYLEYRLDCFSVHDVVSRVFTKILIDLTFEEKNILIPPEQRKISHWDFLVGFMSEVVDHVEEQLRLLSAIELTDLLLSSQNAFLFKENIVSFLITNELKCKYQDLSTLHKITNLHNLSKLFIYDEEYLQMVELSLLVWCLFKYKRLDKHMTQLKPVILHNVDHFDAKDFSRLCHAIREDKQTLISIANNLTSQIEEMPVNDFLCYLYAVVLLPKCTKYINDKKKILGKLPEEWKGILHLINMLSSAVPKRYKFDQRGNLTEVNFLTCKSVVLPSKYVDSKNSFTCTNIIPELHETKMATSQEHIYEAEPISANSYPLVFVDGPSYGIDPGVMAVSNALFAYNSAFQSIPIKTSPNVFRRRIKGEGNSEWCNAFVTRVDPCECGDPDEQFKPYEVTKYYDDGQVKTVFNFDQSKPSHSSHLQAASFSLFWQSSRIDKQPIQSSYLFQDNVVPPVRFSGLDADKFDVGVVDKEEYLGLHLLKTNSIPQFSHFSVSMNTGCNLYIASPMGDIFPLSPSKETTWKAFDTVPFWIISENRKILPTICSGDEEVLSNPQNEVFFNCLAAFSTYHTDKKNHTWKTSNGSIGQFVKVYFKKPVQISKFKFKPRDDMLSWPSELALHFDDEEVVLPILHTHSMEQNTTRLEHPVITTSVKIEVRDMFERNTGGSFELIGSTCVDITQCTLNNLPDVMPLMKGNKILAICHEHCLENEITYGSELYSTDSCRFLIVVNFVGVVFKSNDHSDLPNKFLLDSGREYTNYGSISYGWFPPASASQNCISGLDCEANFWKFQMHENGTYSVQVLVGNKTSPEKQKAFVEVNGIPIIKGVDLARDEVFVATESFQVTNRSLVFTSTCLGGESVCSRARVSILAVQIVKREAKSEWLVYPQSNYEFNNAYNQNGIRNSALAIILCHRYEYPHNQTYHLLSGKYDMHFATSHFNIGEFLGEWWKTQFNSVYLPYLPAHITRPKEYIRLYQVTLTSRCIFHLPPGFTLKALPLFDLRFKLHCMVINHGAVKSAAEVTRAQEMLKETERVVPHIRSSLQSSLKKVCDIIYEHFSNVLQINDKTIQFSATHSEDTLKEVLSTHYEEICKEVDGLNETLAKVLLHMKQDALPVDIMASYHYLSYVDLYKINNINLDPFTEVFNDKFYLRYIYKWPHMNIVTKEMDDHHGHVTALSIEEDSRRTGKGIDLMNEFERISKYIHVANFVDLFVRITNEPAINMYRKLGYVVNEEIVNYYCGNESALDMRKYLQRKERASRITGTVIKFDRRKGYGFIKPNDGGPDIFVHYTDICQGRTFSLTSEEKKKLSWCSLVPGERVKFYVTYDQQSHSTKATNVDYLDPMVVSNRKPFNIFEKKTAKPIVRDPRFSNLSGTLNPSFFKKAYKFLYLHKNKQPFYYSQRKIRKNMIPERRVEETKYVTSLHISKKYNLEHSKVLGMAKKLETLYYVVNHVRSFNTYQLTEEGREYLRDGSPEDDTRQYLSVVETHGQDEGTFSYIYIVRTSHFTKEIKKQITDLTYLLIKNEEYKKYDIKKYNFFSSGKKMNKGNIHLLIRQMRTFKEVFVSLGFEEMDTHNYVESSFWCFDALYIPQQHPSRDLQDTFFIETPELCSDNFTEKSYIDNVKRVHSVGDYGSFGWNYQWELKSTKKNVLRTHTTANSCRALFQLAKEYRKTGSIIPKKYFSIDRVFRNENLDSTHLAEFHQVEGLIIDKNLGLSHLIGTLAAFYKHIGICKLRFKPTFNPYTEPSMEVYGYHEENKKWMEVGNSGIFRPEMLRAMGFPPEVSVIAWGLSLERPTMIKYNIRNIRDLFGYRSVIGAYHHREVNEFFRLTDGVFSFLEGATVSVAGTLLLDACAYGLFHEHLNGGVVPLSYLRKHYHFLLFVNMQLSFGLVVTHIYLLAGVYLPIAADALLNNKNYLREGTRSVFLFRHADLILYSSGLNAICIGDSMINVNVGVLGHVDSGKTSLCRCLSEVLSTCALDKHRQSQEKGITIDLGETLQVCLVDCPGHHSLLNCIIMGAQKQTVECLLRNLKWYVVGLSAVIRVPVRFYFLYDHTFDIKGKGRVYTGTVEGTQGNRERGVIVSEKSNIAHFSIFVCRVKLVQYYGRGVNSSELLSCVIGFSTSPCYGFDPEGDYLFLNEDNLNCRICLHGFIVGRKPTVLCRNMFECSTQIGVVTAPFAKNGKFTARFEDDLSEIEKCYEHSCGERDREEIGRASWLVLHTMSANLYPCYICCDGRTEMTTFMFNLHNRVNEDIGKPLFPCGDIQEIIDMYRTMETRRNRSIKRRLSQIINLDVIYNKLHYDFYKGEEDFHRDVLVIFLYQLRCNAWKTYEGEFYKLLLSMRGTKEAKKFSTTQKELREQEEKYFTTPVLPMDYTTVSRNLTQGVYQNPWEFYKDLKLIFQNCFAFNPDIVQNQYIIEAAKRGQERSSNLWGKWKGKWVEYLLANRVSFEELCSVRGIKWEVLNEKEEFDSYLEGKRSCMVKCSRNVFLADCFYYSSVEQSLGDFCTSAHVRNGLHWNLKKEIKEITHLSDEEIAVIHKRFSSISNKGRLDYKSFEKSLGILGTIKNAYLYSSIFKAFDTNDDGYLDFYEFCVAINTMYRIVYSDYISYEQFKEIVLSINDIKKQLLGTEEKILISQISYTFKSLSMLCDDDGEEFSSDVIRKKFYIPTSKCHYVMVNENLTKEQVLYHLGNIVVATELMTQIVKYFLHTITISQKILAVYFGHERWDLVMNMMIGIRLSAIKVYNTKDIVDLFKHRDLLELPTSNAQHRVVFINYAPVIFKQIVCKNIHIRSNPDSLLTRLYGIHFIVMNNFFSSAVEIHRRYDIKGSLVGRTVPPAKREDHTIALKDVDIDELGDRINVGEKNKQKLLNVIKADADFLKENYLLDYSLLFGIHYKDLSRDLVSWNASRTNEVRHVFDKEGKCIAARPFHQESKKRKSDALDQACQFNNWKVNSGLLYDFVSRKELEWPSLSIDFGDYHNENHEDNVFNQIVCVGTHTSNKEPNYLYVCEVLFPLVQLPQENCIYKTNENYEGHEGEVNRIKFLPLEKKNFVVTKAIDGNLHLFDINKHSIETSADKMNPEVSFVGNASDGFGLDFHADKKYALTCGNDGIINLYDYTELTSKKVSPFYKVKYKSPLNDVCATNDPNLILACADDGYILLYDIRVKGEEPAQQVLGQQVAVNCISLNKFTGHFASGSDNGKIKIWDIKRFSEPQHIIHAHKEPIIRLNFSPNDRFINIYNLTKIGEELDAIDLSDGPSELIFSHGGHTQPITDFNWNHHKELKMFIGSTGEDNTLQFWQLKTELLDEANTVPTSNTDVELPNIIVTGVPGVGKTTMKHLNLAKVIKASIYGGLLTASTNKLYERLFQVIKEDILTYYDDSSIFQELENNDMEQYESNLQVIKGWVLSICIYDERMLSPVYLMRNIRQFNHSMQSISSTFQQNLSKMYSELASTKSPLHLNQWEQMKRSFCDINSSEFFPTMDYKSKSPPKMMKREKDVTYNMNVVIRCRPMSASEKNEGAKNVIKILDNKMIVLLDPSDNSDNVLRQNRSREKKYVFDYVFDETSSQEDVYKNSVKCLIDAVIAGYNSTVFAYGATGAGKTHTIIGHKNEPGIMNMILRDLFDRIMEVMNEYKVKCSFIEIYNENICDLLNPSDEYLDVREDPIKGVTVSNIFEVCTTSVEEIMELIHTGNKNRTQEPTDANKTSSRSHGVLQVIVEETEKGQGIYQQTKRGKLCVIDLAGSERASQTNNKGMRLLEGANINRSLLALGNVINALVSRSKGTSKSNFIPFRDSKLTRLLKDSLGGNCKTVMIANVSPSHLSYEDTHNTLKYANRALTMYIDVIEKLKGEIEFLKEQLQEKGKSREELLNIICALKRENQNEKLFVDNKKFQIDGFKTMMHSNDANHVQIKESTEDKENDDVFDKWKKELLDERKKIKSVILSVERRLITNKELYQKKSKTFDLFMHQYVVKYKNSKVCYLCKCPQMWRHFHGLTMQPQCPLQSFGQILRVKDLRFEELEKYRDTLQRRKFDIMREYVYKKHLTSDDEDIDEYLKIYDCNDIYPPVYFRFVEKYRAKYFSELLTDETINREVLMWMKQWTERIAYVIANHFKFNVVEINGSDDRNKETLIPLLESVVCNNSISSRPNMCIVDEIDGMTSTHQNIDAVMYHKSLKELRNDETLKGRIHFICDEICKGDIRAILNTICFLSLNAYLFYKDAEYNYLQSYYYVYDNLMNIPFNDFDFCKLSYCLDFFSFCDTMEYRQKQVLSYSMQKMLNSHVQYILMHNSHSNFNRTKQITYKYVYSKQFFFETLNYIFSFFYMNEFFYKNVHLWGTITYFSDLDPKYLLVPYTLKIYVFDPYVDDFLLYAEKKEIAYVCEKLNQLMHIFEVYAPNFDKSLTDMILIILKTKILRNTGDAALTIADLIREEMSYMDRNINKEKKIEERCNAVLQPLHFCVSDAKKLMRQAVFFTPKKNCVIVSEKTIWKSKDYLNITEKKKDIVYLFQELLSYCECLKRNRKKSTEEINKIRISYNKVSDLLKETLKREKNSHIKIEELRNIIITYDEKLDRVKNSSEGTISNLNKNVQTKVANENQQLRKIAQNEFNLNKEINELRNQIEILNNEKVVLVNQIDGLRLENSKIENEKNVLLSDKTLLHCKIDPFIINSDEEINQQVNNYLNLNHEQRTELFKNFLYHWRETNKAGQKFYEQFAMGKDQPFVIFMLGGPGSGKGTQCKLIQDKFDFVHISAGDCLREYLIKCEKGEVDTKHQAVVEDCINNGKIAPVQITLYQNGIHENEHVDGFPRNYDNFDGWMNVIGTYAYVHLCLFLYCDEDTMIKRCMNRGLMCGRVDDNMDTLRKRFETHKNGCMPIINIFEYQEYNWDKFHLFYEIEDDLKIIKRRERKSSCILHILKDIPLAVEFCKQKMDNKETRANTVKAHFNNWYKNNFLKGDLTQACDDYYEDYQICVLNDLNKKGLGHLANLPKNIITFVQWIDSIDDEFTYVTRPLYAQHLKKEQVSLLDESEEMVKSYSVNKYSIKYVPRHLLYVVSQVASRTFFDPLYRKKLFFDPSAEQYLVISPRQKLNPILKKINRVRYKFSNIIPDFLIGKNNACLFISMKYHRLRSNYLKARIETLSNKYNNRILLCLVDIENIENSLGEINQLAFCFNMTLILCWSTEECARVIEDFKHELLKKIRSINSSDCATDLINCSGLGNKKIQSLISAFNDPFFMDVRDNPFIKNRSSTRITNAPGGNSTVSFGNYVSDKKTNVKVNQPPGGASSIIFGMNLYLNVLHEIEAILQRCNGDVYQKVRKINNYFKNVTHIMCPQKLNSLHIFIVESFNSLNRQFRHSSVCLNDISLANCLYVRIPKPYNIYVENMISSCNYDNNFPEIRNILYSILYTYNFDMDNFLTLFCKQLISFHKDDDNYKKHDNHICSLESLASKVILLEQKYITTNEYNVTGLCTKVNCPLSNSVYGTVILDKGEIYLYLKYPEKAHLPSSMWTRIQLSQNKKEAFNAIYKEMKYTHNIKQIKKCMKRYVRMKEISELAKLFIRTLQEEGKLDEDEVEYENDMKERKKYGYKTIKMIDIYENMPVNSLSIERSPIKEIVLANDVIVVLLISGISRAYDVVNGKFLCEINPSSYSVVHTIVHNSYNNTLIVAYASFPAHLQCKVIDCDLRIGKTDSSKLGTLFEKVILSHPAFFEFCETNGRIGAANLNTNSYTFWDMSDGLVAMFKQPINNTIPLALFDIENGERLVETTISILPRKEMQFLELLISKLLIKQEGSSLRTAFVFYDHPSPINGKVYHNISKKFFTISWDLIEFWELDASVLKKMYAIVPGLRDPDLCNHSLMAEILCLYSSSRLQRIRLCESFFNYADFGALLFFSLRDGEFLNYTSESVCGKSVEVLASNSSMTTIICGDDKGFIRILRNYPKISESEMKMILLYLIFVVIPFVAFSCFIYKSVCTFVHEKNRRNEFFNCLRYENKQFQVYENFRKIEVNYSTDIENLLDDIYNDQKYTKDSEPCDPRLHWMRKLSNEDIYFLPICNKIFQDIDDNMSKELDGQCEEFLEEFNMIIYEANCLSPRWDAYRIFHHNLEKCEQASILLDNLSEKKLKEKTLLDGYKSKLDEYIDKRRLNYLVSILNVLDETIMDALIGQLEDVEPDNILKSTEEFKNDKSDVKVNLSIGVCCDENGELHIFKSVLEAEKLVQQKYKEKPYLLSNGTKPFSLLTQKLIFGENSKYMKEKLQLFKMLHMICVTNSPYINHVNMITSYGFKVKLRNLEDGSVVILQVSCYNPCSTNMEEIYFFDVAYQGFGSSNLNDDVSLIRKFEEKGISFVVCQSFSKNMSLYGERAGALHIICKSKEEYTSPTVHTSERVHKNRVLFFDWSVYKKQRGIFSFVPVFAGIYDMLKEHHTARNVDYVAEKACLCLGIPGLHKWVIQNFPSCVKIVVDNLLFDMNQLLHKANVQFVNDEQYFCKLSYLIKNVLRKFHPQKNIVFAIDGICPFSKLKLQTCGSPFIQRVATFLRKFVTFLVSLPKYKHIKVYVSTDKEVGEGELKLMNWIQNYESFVIVGNVCVYTYQTFLVDKKEDYLKYPSAIDQIRRDMLILFILKGNDYLPKIREGNFSIFFQAYFYRGLLCTMMHLASHDYLEREFPACMRFVDELRLGVHWLVQMYTQTCCLNFNFFINLNVFRNNQEYHSFINFCVGRYYFENIYDIYYWLFFFNTSLMYVLAACLASFLFGYQVSVLNTIKDFIVIEFGWCPECDGSTLKSSFLLASVFIGAVVGSGFSGYLVQYGRRFSLLVIYNFFILVSILTSITHHFHTILFSRLLSGFGIGLITVSVPMYISEMTHKDKKGAYGVLHQLFITFGIFIAVLLGMAMGDVPFFKEETPYYLFYGSDNVDEPLIPSYRYVILLGCILSGLQQFTGINVLVSNSNELYKGFLDKGMITTLSVIMTVVNFLMTFPAIYIVEKLGRKTLLLCGCAGIVCAFLPTAIANQIDSTSEIVKNLSIAATFVMIVSFAVSYGPVLWIYLHEMFPSEIKDSAASLASLVNWMCAIIVVFKETKGGEIGTSPYITLEERQKHMKSVVRRASTVSYGYLNLTVNDKIMPYVEGLKKKIIYVSSYKECKAYVREIQKGKLNCIGLDVEGYCAEDVYLFDVYKCDNTYLFTHDCREDCSFDTQVAQISYDDLLYKCLLLHNKHKIYFHKMISLDQKIYLKRPIAKELIHYAIQDVIYLKPIKRVAKLSEKYINYQFLNTHVKNEKELQKGMTLDGMIVSCNNLNLYVKLNLSRTGVITNCLRNEFEIGDVVKCVILGFCSNDYIKLGLCDPSERLYNFGFRKVTEEIKSKLVYNLFSHVSNKYDLMNDLMSLRLHRCWKDQLVRELDLFLKYHSYCKILDLAGGTGDIAFRILERYKYYLVIVADVNKDMIEVGKKRAIKWVIENAENLNSFDDNSVDIVTLSFGIRNFTNIPKSLKEIHRVLKPGGRFLCLEFCRVNCSVLKPFYNAYLMNIIPLLGKIVASSEDSYKYLAESIQTFLTPDELSQLMHQNSFRNISYSTMTMGIVAIHSAYKKKHYLDNVDKTLQKRNIDCVSYVYKNMNSIIYSTFTQTSTLYATIQLTYNMQTYSHLTDFQRDNLGVMVSYIAEELIEDCILRRMESGHFNFVNIPVHVKKHMDENAITRKILLQEMENCVRLRNGYKISSILKLTQLPVDILVFDEQLIIDHYWDVLLSTGCKYLSSFIHLYSENLWLLPYLLTICSFLNTISTLADTIEVLNSIRGKIGIVKGDIEKHGGFVILMFQSIKLCMKLNNMQITTSFLKIINSTDIGYGYIPKCFIVLFKYQLGKLYLHKMDYEKAEKEFVWAFSNSRKGKTDFKKKLLESIISIRLNKGSKYFFDNGLNECIDQIHFVVKRPSKLYKVPICIFHHIFNWARITQHHHQLEFKYINAYVAYDSNILVLSKNDPFPNEHGDVKNPEFQNCKCLNLCELQLILGDQLRLTSKRNEEAQTLIKSSFDYANKFATIKNRSSIVDVRTNLERIGELHEYEIAMLVNLLPKTVQEARYFIPSLIRLSDETLNSILEHLISYKMYVSMGFVKAEEFINHYMRVNREIKELSSRIDSICTEHILHFHKNVKRDINIYSYGVEKKEDLLNFCKKYEDVYSKNRDYYRDYFYEVILIGMCSHMNTDGDVYTLVENYFTNIMNKNYVGYLKFFVIDNRRPYHEIFETSDKWDLVVKEENKCMCLMIYPFIQCYLKTDAITYEYYNKEIKNLHNDSMNISSGHFISFDRERGLLPMLSFMSLNESLEIDERIYIYDHKNVKNTFNKIRTMCHIEIKEFTGNFRQLDLKKQNESLAWKRRTYVLYNSDSNRVKKMDSYLYNCLKTSDFLFNIFKDRLKQSEIYDKLIEKHLHKNAASYLDIFQTAKNSYTHPFELKFLSNMFSSFQSYCNDKYKTYHLVVCHINDSDDTLLYGFTPLNKRDYWPSVFSKIAYSNSEQITYDTVADVNTLRIRKNDFKFILSEIKDVFRGVLRMNEILNSNGIIICKNIPVDKNYGPLLGEGIHFGYVYFKDAIKALKKTGEYDFRLSFSKNDEIKYRAVKGNKYIYFPMEVVNEGWVFKQSKYLKRLRKRYMILTKNFICSFKSQYYQAEKPTEILYLNNFTELTSLEDLRKIKLVENELGLTNVHLFSIRYHNRKILFATMDREEKHKWIKHEDKDDDKEIIDTSGILTSLLALKVLKTHYNTLLEIHEHMKFEECKKKMSNMISALSTTIGDENNIVKYIIMGNKSDLVNYGHEYIKNLISKLLHIYELVNIIVPYCFNHNTEYEAIDLLIEVDKINDIPLYVDEKSCERSILYLLNITHYSSSTEEYYKLMDVFECGDMLTCKQMALICSRHSVHLEFTQEEVIRYIFLRLAKDLDVEEPKLPEDIYKTHLEEKRNTNVWDSAKQNLCKDKLMTVNSSLWIFKNKDYGLMSATASMGLLLMWNVDEGLSQIDKFQYSSDQYVKAGSLMAFGLACTNVKSECDPAFALLSEHIDAENTMERIGAILGFGYAYAGSGKENLLDVLMPPLVDNGCIIECSVFAAVSLGLVFVGSQNREIAEYIIDTVMEREKVNNSLDQPIAKLYAVALGLLFLCSREKCEATLSALEIIKHPIAKYMITTVEGMAFAGSNDEKREDNLDQCVAILNIALIALTDDISSEMTTRIIDHFLQYSNLNQKKAVPLALALLFTSFPKPNIVDILSKLTHDQDADVALHAIMSLGFVGAGTNNSRIAILLRQLSTFYCKDANATFVVRLSQGLLYMGKGLLTINPLHSNRSIINHVALGSLLVTIHACLQLKTTTHVTPVLLLHTDRAEIATEEYIPVNDTLEGIVILKKDPNYVPPAINILEHMSGGQPLRNSNIEQYNLTPKLKKTVQFFQALPNDPYRKSQEVILLGRKCPPMPEELKNRQNQGCQSTVYVHPKVEKKVAAGLDGCDDQLLPASFRALEADLNLHPSLLGYITLAQTLMLSLFSPIWGFLSDKYSRKWMLVFGTALWGVATILLANINDFAHIIFFRAINGLALGSIGPISQSILADAAKNESLGLSFGLVQLSSSVGRLIGGVVTTTVALKYFGGIRGWRLCDAPRQVRKKKKMEYSYLLYQNEGFTGTIPWLALSFNTMFFQYCGLRDLQAAIITDIMHDISNKHGRPFLGQLAMFGRKESFELFALSCFFLGLSSIAGVAVNRPIVSDIIRPDYRGTVFSLTIAIEGVGASLIGAPLFGYLAEKVFNYQNNNLLISEMPEELRRNNAEALSKTSFVFYSLLHFTYGKEYKKMNMTEKESVDENPYKEGKKNPVHLLENYNPKVEDKKKKKVNEETCNMLKEIKAFLLNTLKAIGIVFGMHFWFHIKSIEKERDLNFYVKFFDSLFQIITGKFKEFHIYDCKNIFRTSLKVLNRYAKRNKENHDALQKVGQEKLYLSNIFANFNELMAFFCPNCHNIVLVNIENGVYFYCKNKTIPLDAVDVNNKNMSKTQAVCPKCTHDEAYFYSMQIRSADEPSTLFYICIKCNHHWKELKNISPIDGRYKKSCSELSDFFSEYALIKHRIIVITDSDIARVKEIEEETNHDVKAVEYFVKEKKKDLVKIKEYVHYLCTSEDINNVAYYSHVPLLSRTHGQPASSTTFGKEMANFYSRIHHHVGVIKRVKICAKFNGAVGNFNAHKVVSKDTDWIGTIKTFLQRYFDLTYGLYCTQIQDHDYICELCDGLARTNSTLIDLCVDIWLYISGSSTMPHKVNPIDFENAEGNLHLANAFFKLFSYKLPTSRLQRDLSDSTVLRNIGSSLAYCLIAYKSVLKGLNKIDIWSTLAEPIQIVMKRFNYVNAYEELKQFTRGKIINKEIMQEFIKTKCDFLPQDAIDQLLQLTPATYTGYADYLAKNVNLAVIGNGFLISAFVVYPLKKHYGEHLASEISEIFPFLELNLHKQIICKLLVNGFNSIFDYNLKLCFNQNYLFENKFLIKSNYKDNFYIRNKSISARELKIIYDNLNYRSFFCRNKSLLSPVFIQGDMNYFRLREIYGYIYEVEDHLDNITLLNIYEDSIALYNYIFNLDVNNYLVNKNNPKYFFYMCTLDLLPSIRFETFYDPLIKRINLFSENNEQVDVVYEKINKAPCCIYSIKYHFAFISVDVLEIMLTGHLVKIKNNNSINLELKSMNRLMQENLLKHFFNYLENYYLKNYILENRKHLFDSFTDQKFSSIIITPLNVLPNVIVKKYFGIISLHIVKENVNLKQFDVFYQSIISDILFIAKSHIKAIGANLICSFKITNFFMREERSHAYALISICGDVAKPWDNENIDHWKVEKFTREDNKHHFLEESSFKVLFPKYREKYLQQFSTDIKNVLNNHFIKFEINLIEGYMCVKTTKKTFDPYIIIKARDMISLLSRSVPFTHAKRVLDDETFCDIIKISTYVRNRNKFIKRRQRLLGSNGTTLKALEILTNCYICVHGKTVSVIGYFKALKVVRRIIVDCMKNIHPVYHIKELIAPNFKKRNVQSVFPPDQLPRKIDIQMETGEYFKNKIENENPKNKDVVLIAFIFHYIHLRGLSKYMHKVNPSECTKELLNSYVVFLSNHPMYSEKVLHTISLLANKVTQVDIKQKLLKVNYDILLWAYSHERCELNSIVNVAVLLQVAAYSDMTSFRSCSLIIVLSYFQNEAEIIYPLRVYFLAYEFFSIMSSLLKHKIVDHKRILEYRENFTFFKEILHVYYYTINKIQVFLSLKNAKLRHIDLMRVLSERCVSVMFKLELQIRFFNSVVFLDYFQQLPALYTSNISTYLLNLDKRHQSINEEEVLVKTTSNSVVNVAERNSLMLKTLKSNNHYIKRLKNLIFYNSNVYKLLNDYYKEEVSIVYQITKWTYILSSYHSYVYHNVRLVLDMRKAYCYKHMCTLEYNNKYLSWLCSGMSLMDVVINFLISVRYLTHQSSILSFQSCVGVKRSSMKIPPFGGFLSLELFIRENDTASIFCCKEDCVWKIQNFKNLFNVLCIETLIQLYNVCLSDNCSYVDKYMHYVYNSSDLKYGKIYNNRLKFKNCTPMGYICLDCLISYLRQMLRVYGNPELNKTCAEKMESVYNYIKKESYRFNLNSISNTMFENEKIKINDENLFVITPYDPYYVNFIYNHFVKEYKELKFYVKDRSVYAVVPPRNVRNHIQSLHDQTRKIIELNYQINTHWNQLGQFVLNKNQIFNTSNAYFDYVLFQLCIFSGMLAVKVLSVSVPIFIRKYWRHFTDRNLSDDETNVELLPYVTKEDEKHTVVNLFDYFEIFIGHILTLHRVVVICFKPTLNFSHIITQPSDAYPLIYYADEASWGMKNVMSTGILEFFAPPYTREVTDILIRCANTEINETYTFEDKILGVSTDPEDSEYFEKIADEYKFGSFKNRVLGFKLVDAELDPENCFKVVHVDDRELSLEIEYQFSRCLILDRPEFKLDKKEFQYFNGVPYKVCHFEYQVCERTINEFSLFMYNCESMVEGVEAVHTVKYLNATYPLEKFSDITFFSKDVHIEHLRWKFPDYKYFMTAYINHGPHPLIIECAIPNKYQQANILLYVQTNLKDRTVSFCDFRSSKFYDYMNAYIKGDECEINVTSNTSFGFRCPAGTVKKPSYCFNIVIYSYSFECFCVNEDQLYDYNAIPKVPYESVISHPMKTHLCDFMKNNSVLKPTKKKPVNYICEVPKPMEYIALVCPTNLIDEKNEKTLSYYKSFHLPKDAPSYVINRYMQTVKSIDEMIPGALINQMYATHMGLPNSIHHGLFIFQLPPYIKRNAIIEFACINDKTKKMGNTGNNGIMSVHLRTEGRAVHGCHFYCVVQSNGEIDYIGIICPIQSGLYLTPPGCFQTAYNSSDELVQLSSYDKDFINFTNDKGVSYLKIPQSFVGHLNIFCYCNNTSNRGITNVQKIDHLYESDFLIGNEFINRRPTPIMRKKHICDFTREDSSLAPQDELPAINSCCPEDVMHLSSKKKLQDILPGTIILDRSKKFGEKGRFTFITPCDNSFYGCYYSEVHSLTNDNKECHIKLKENIIVSLVYIKSTMKVINTYLLKNSSAFLIISKMSNKDLNFYCTCEDYDSKNVGTIDVPPYYAKDTYVCDFTEQHYNVLSREKLLSKYLQNILLYQHDEFTHFIQHYRDNPPKVENYPDHTLVYKCNIDLSAFDKFAIYTSFGTIIVNKNVSFFDKGELELIISPYADSSKNFSFSCENMGEDRVIGYASIFVKKNNNKILGCDFIDNSFEFEIELVEGKNIYCNIEAIENDVVGFSCPHNFLTSPENCFESVQIEGVDGVHILKNKIYDVNYTFCTCNWFKKEITHNVFAYEQSSYFYDFSSGPLNISSENVLNPMRTKQVHEITVAASEFSSVKVVCPLRNAQHFRQSKISPENFFEYVYVGNIRNINDVIEFVNHEREVSENTYAGTIHFSPLLLKEAKFFISCDNSLTLNESRRGKTGIVKVLVKPNYVNIFGCDFVGDYSTHFYFSQRWEDVPKNYVCEVQVEDDSIVGLACPSHTKLHPSDCFDSVIKDNVVHKKDSLIEAVNMFIYKERNKPILSFIQVKHIFASHFSCKCYDSGDYKEVTIKINYEPYVMGTPKKSLGGAVIQYEATIFSSSNTNKEYLCDFMGFIPKKAPYVGVIIDPAINEEANVTQKGIIEFYYICDISIEPYGKSVRGCNYFFCVFQLNAGEIGGIMFPDGIKSTTCFDQMIINGAVIYNKDFKAQYFRVKYFSIPNSFTEKINLFCNIVYISINQELNISVFDLYESFSNVKKVIQVAQQTQDKKEYTCDFTDQLDKEKKVIICRKKLTEFDTFTMKCPIKKDKYENLVMIPYLHFHDKYGKYLPDYPSFFTFPISNLAISEDSTDDVFDLTFQIPAYIETNEPLYILMGCNNTKDGGNLGIVELVLSKSEHIVKGCNFSDVEMKHFTNNVKSTGAKCSIVANPNDLVGFNCPEGCFTQVYNSNEKTDIVTMLPGVLIYSSGKKNSTSFCKCCPNKTLIEPKLEKIDDLYVQCHIDVKEMHSYVEIYCPKPKKKVLNQLELDKIIPHAEMLVDLSHVYLFFPYYVKEEQEFNVICDNSNTFLNQPTNDCVIDAMPKDVIGFVCPPETVKITSCFKDAVVDDHLTNIADTLELTDNMANYTHSHKFNYIEIPRVVSKDLSFKCICVHLKKDYQLTSPSAKLLDVIYQKKEDKVISIFQEVDKNCDFSKKSLIVPIHCYSALKPLDTLYVKCPFVKYFDKISMKPSEFFLPGAAYTSMKVLKKKVECNNNEYKEAGYKGIIHLNICDFPVKCFHEIHDKVKQIKELIPGVKVFTLPNSKTKVAYGKIPLDYVNKINFSCTCTKTKGKIKVVVNKDEYSLEDMKLTDAVKKIVQCKVDAELFSEVVVMLPQMGYKNFAVTPTLGEDIKVITDARTEVPITTALKGVYGSRVFIPPTFEDKNRGVIFVIVRKNMEPGSKMCDFTCPKGFCLYPEACFSNVTLNMRIKSNITEMLNFETFHLGVPSKFRSAIKFSCSCYNPQKKVFGTMDILPLRSKLSQGISYTCDFSQESLFTLIEGKVQRNTCTVDARALDVVTIKCPTYQEEKKTFSLKEIYEEEYYGYPLPGVLHLQSKLIKDGVVRFMVPPYVRDDFQFHLFCGVSAGCDFINHKEDPDVIFTNEREKSNDHICSISLIPNTVVGINCPSGKLLPDSCFHETYFVNTYTYKNFYCTCDIVKMKCSYDSAKNVTTCNVVEFLENLEEKYTVNLSRWDKVILKYPTNEKENYGKIFVNPINIKDKVLYNVPTPLEDILPGAITTHKFDSRTKIIEHTLRVPPYVSKEVNFFLEFNNSLTHKMVDNYSYGGVVKIFFHVREGYSEISGCDFTGKYNHLFSHNFDPNIKESTTCSVTFGNNSYAGFACPREFEVVPHNCFTSVYSQEAESDFVQYNARGVSLSYVTFKKDTKINVTFEPSLPKTRIRIRYFDLSKASFSSHLRDAVYSKLRAENSTILDFLQFPQNKEHTLNIFDGELTVNKHSVQLRKSGFYCIYVENSNNSKWDSIYFGLSKMQVEVNYKLICNYENQIRLLHLNVSTCMSLGMTIECRYGLLYCGKYNQIPQDPYTPFRKPVSILSLDGGGILAMSTLIVLNRIENEIRKEIGNDDVKLIDCFDMICLLPSTMQKIFEGNRNLISGILFEGYDINNVKDLFMEKLGSMFMSSYKKVYCFVTATDVKHNPYKLFLLRNYSHKYNAINGESYEGINKVPLWLAAWATASAPTYLKGPSSEDIKDLGFHIKPEIHLVDGALKASNPALIALEECARLNNKNLSAFIKEELDTIVSIGTGKSPFEIILNSGHLLTRANETHREVLQWLSDRENTYFRFNVPNIGDIDIDSQDVRDFDLIAKATRDYLFDEKFYEIKRLAHKLANNYMRSRYLTIGGVQVDTISVLSHSDGDVIFHALVDALLGGINCSDLGTLFFLRYARLLLHKRNYAEVPKLGISESQVCFANALLIRKYFLRGEDELPLTCNSMENDTIVRRIPQSILKGVIDVKLAKIREIFTNGHKHTYEMLSCQEDKHTWEFLLSYFIQTGTKIVNNSWLFNEYYFYRYLTCSYDFEKTNYDFFDYEKKDSIKCNKHFIEKICTCAKELLELYDKNLWSNQFDLSWNPTTDDVDKLHDSMYLDKVLCNDMEALRRDRFDIVLDNMGLEFITDLCLLHLLSRYFDEVYIHVKKFPLFVSDTMEKDVHYALESLTSDDKYPNTVFMATKWKEFLQTQKWKIREHVYWNLPLPYWVMFVCFKGDANYRRCLGDLSFNFWHPHKDVLGYFPIRFIALRCLKSPAGLQRDVVEELNRKSPDWCNYGEENITMKKVRAVLYDEAITYSENNTRSYEQEMIYNEYVNIKRNLEYLYRERKKEQANLFRKKYLIKLRYTPEYISQLSDLFENPRTLKKANVKVLKWLNYQLSKGYWLERLSLFLLGLTIAIGVGNIETFWSLMSTWHGVIFVLPYIICYCFVCHPILTFELYIGQLIRTSSPFIFYRLLKQCASVGFLMVLTCLINGYINTYRTAAEYFIYLINSFKRDLPWKLNSKEINFCTSFKNDFIKCHKFRPLCFFSRSISSCVPNSLGKAFLIYQNKKDGLTNFITQFATMFNLTSATQAYVYVLVAVIGFIANSISSNFVDMLEFSRKDCSFILFPVGFTYLQKMEKTLCMLYYGSYTILSCASLAIQCEVLVKNILWFLSLTISENARVFVSLLICIILGWLYNMDFQCRHLTRRSVLSFNLTYWYHVYYIGNIEQLRMELQRWSVCIKYIGTSILLSAFIEFADGVFYSNELKEKMNLIPQGEKWCAHEDCFADFALLPSKPLREIHNFSILSYFWEFDHSVQDELVDYEDDENILDAKDAMRGSYATVHTGGFKDFFLKPELLRAISESGFEHPSEVQQETIPAAITGTDILCQAKSGMGKTAVFVLSILQQLETVRCLGLAHTRELAYQIKNEFDRFSKYLKGVRCEVVYGGISMSKHIKMFKEESIPHIIIGTPGRILALIREKYLLTDKIQHFVLDECDKCLEKLDMRSDVQKIFISTPLKKQVMFFSATMAKEMRDVCKKFLQNPVEIFIDDEAKLKLHGLLQHYVKLQEKDKTRKLIEILDALEFNQVIIFVKSVTRAITLDKLLTECNFPSIAIHGGLDQQERIERYDKFKKFENRILVSTDLFGRGIDIERINIVINYDMPENSDSYLHRVGRAGRFGTKGLAVTFVSSQEDTLALNEVQTRFEVAISEMPNKIDCNEYINQKLPEFVVDENHPIGCIISGIQTFVHDSVRLIRKCTKPNKKEYTNIVYACSFGFLIMGFIGYTIKLVFIPINNIFVGSYMSRRTKKVGLTGKYGTRYGSSLRKQIKKIELMQHAKYMCSFCGKTATKRTCVGIWGGAWSLTTPAAVAAKSTIIRLRKQKEEAQKSMSLLHAIKTREVLEQEILVLFSNMLKKEVVLNKDVKSLYNFIYKEHYTYLKREREYLNRKFGSHVDSTFKNPMYVTLYIYNNFDSSIYRDIDETSRPSKEWFDYWHKHMPTIEKNERKIFSGVLKNDIYFKELQKRSNIIEQYQNGLQSLKCLLSSRNFLTLLNEFRYNCQLFIDADYRGIEENEKVLEMQLLEVANFFLEDKKKRERLVQEYKENVYLVRNILTQVLGIRNSNDISSNNVHYVILQNVLDSHSALTLIIEEMRHLFPYLRQNTMKEIWDYVRLFYNIVCYIDPIDLVRSLTHQNQMIMHLSRINPLLAKSKDHYENFSFEDLSFDIFEEKSFLKGNILDTFDHSNLYRFHYSLKVFLNVCIKDLRRCIVEYYNHQWDIKIILNIHAWIRLNNCRFISRIQMVLGMQAYIGDNSIHSEFLCDTFQRLIREEKMKKNSSKIILCCLRCTDDNVKSICKWILKNFKLISHDRSIFTYGGSTYILKQRVSVMDLIEEIYSGKIVNTCMTYFEFLLKFKNNEYNFLLFFDMKYFIIFMDVINDPECYTNPRYHWIASFFENIVACFFKLWSSNYFLPVELFFSKAINRSLFSLLSEKYMLSIFSNYTEGNDHFVFEELNKGNHISDIFMEMNSRKRLEALEWSAEDVESLKVYFKQFKHMHNFLPFISEMLNKSSSSVKNQLIFLNYMDRRGNVIPLLYTVYKLKKLNNLTSSGINCNVDTVLEEALLFDIPFKKLLSLIGFVYKESSDEWRSIVEKCEELHMYDLFISNEDDFRIFFNDLVNLIRDKYTIFLEPKDRQVLRERFRVVNNYKTLFSFIKCVCEYLHRLYYFGESQSCSLAAMDICTALKWLKIMLKLFYNVLYDSEYNTVGKLFLEYKNIKDILKDKSHDFLKRKFKKRKLQNSYINMYRKNRKSIIDSLLKNNNIAQYNESDIINRVKQVFIKARQMASAGDLRNRWKSRADVKRILLLMFFLSSVLFRSKSKRVHVNLVSSCASNYIYSTYISPSKSKFRLSLRKHDPVVNRHVMFYQGINYARFTGKNKNLRPLLLFFNKLIDSTYRSLPRMSLTREPLRKKNNLCKKIFYLSKNGVKNENVWKHYLIEVDREKKNFHLVSTKSKRMDRLTNVVNRAFSSVLHVYKGKVRMEYFKLKMVVMQNYRFYNSVHLTNIFYGFSKFRPNLYALCLIILEENKKDLSVNNLFLYVQIFHRIKLYNYELFSWLVEHIIFKRIWEIPAEINMRGNLDEHQMDYLLHFIKVISEFELKEEDLQFRYYGSVRETVINGFLTADVAYIFEKPHELDESLLICTEIIFFYSLVDTTPFVNVYSDVYSHTVDKDRNLVSKEKNKYLNKKNVVDTLSNVDKDEGHTKDPELDQVLEDASQNMMIDLFDEVKQLATIKKQKNAEHMERNDDLKSYVDAVTTEQENELSMLLNMQIKNGNNTIQSIKVEIKNVRKKFLLKSDNLIHVFKKALKDKMSRHIKIIYPQYTEEDINSVLNHEDINTQNLVKWKLQGHDNLKNALSHVESKYRDVKTLEKNVCDLHQTIIELSALIEMAQYFTEKANVDLIDARNIQRSTSKWMKRYLVFKKTNKLRRGYSFHDLIYSNRRKKIVNLIYIVQKQFYNIFEEHFDRYTAQQIMYLFSSFVEMKKLNEKMSYLLDETVKRGGPLMRVLSISFFCSSIPMIGFGFMDQFIMIRLGDIFDASIGVSFGISTLCAASFGQLCSDTFGIFFGYVLNYLLQTYKVIQPAKYDVKNKVYQHCTFIDTDFIFQMVMCDCSNILNCETSTLFLYDKAKNELWSKAIHGRKNIIKISANSNEKSFNLWVLRNKEIINCKDVVNNELYNPAHDEKFNFKTRTILAAPILDRNNEVVGVLMFLNKLRSHGGYFTRNDEKLAEMMSKHISIFMEKFNYISEGDKKMIIFENVNLYSSSAYEKYFSHIHFAKIFYKYNLSKIFTFDIYKVDHFWFNIYCQNELKKIFFRNLHYIIDLHNTRIVDFKLINNYILHKIYENTTVSRLAPSTCYNIKIIDFFFKENLYLLNKSTMQDMYIENFFGQNTHTKKVPKILDADLGKKSAIITVDRGVVLGSGGHTFEMLQILELIKDGNISFFFAIPRCRNVGERMNMKVLMMNGPGTCLPESVCRIDLFVVFSMGKRTKRYLKTYEGLFQNDQKHLVGSELLCCLVCLHDNRYNTYAMYSCIFLRNEIIYKDILFSFYQQLVKKIKELFEIESLLPLSCAQNCVYWDGYCGRGGYSNVYRCIYFCTEMDILSTLRHPNVSLFLGALKSPQGIALEYINCGSFMCFLHHKGILHCDLKSSNILLSMSGQVKICDFGLSVQNFTQKPRFLGIVGTYQWTAPEILRGEGYTPQADVYSFGVILWEMLHRQIPFRELKHPLDIIACVGYYILKRCLHSFFFWSEYLDIQVDDLLSPKCNLLEVTDKGCRSRVRISNVLNVPKSEAEFCDSTRKNKYIDQIITVCGWSKAVRKQGGGRFCFVNLNDGSCHLNLQVIVDQSIENYEKLLKCGVGCCFRFTGKLIKSPVQNEKKGLIKENVELSLNDSSIHNFEIYGENLDPQKYPLSKKNHGKEFLREVAHLRPRSYFISSVIRVRNALAIATHLFFQSRGFLYIHTPLITTSDCEGGGEMFTVTTLLGEDADYGAIPYLIDYKKDFFSKQAFLTVSGQLSLENLCSSMGDVYTFGPTFRAENSHTSRHLAEFWMIEPEIAFADLYDNMELAESYIKYCIGYVLNNHFDDIYYFEENVEKGLINRLKNVLTEKFAKITYTNVIDLLLPYSEKFDVPVKWGMDLQSEHERFVAEQIFKKPVIVYNYPKDLKAFYMKLNEDGKTVAAMDVLVPKIGEVIGGSQREDNLELLDKMILEKKLNMESYWWYRQLRKFGSHPHAGFGLGFERLIMLVTGVDNIKDTIPFPRYPGHAEFKAYGVSTFGYKLHNHVGGCLLICKNKFIKNHTYGNTFLALVYGHKLGLKYLPNSGIMVPDHVRDLKTMKYDVISNIISYETHKFSLLKIHTTAKDAKFIKPLVFYSLYTCIVGDNEYVCLSVTFPQHMRETLNLLGAPSLYDTMQDEGRNEQLLLAKDIHKLTPSDAPIFFVVSSIGIYLLSSVTSVFVNKYSLYEGLKQMWLIIASFNFTLIFGNTCLKYTNISSYQLARSMTLPSLDAVTTNFKSVLYGTTVSIVQATGEFFSIVTFSSFLCIHYTDNVVFNMFGNVKPEVDGDTCVIFSASEGDPTKCWCPRGYIMCSEEDVRDVQSKLHQIKDVKQRNEVTPPWMKRLCDNSTEVGFKSMSVVIDYELAVLCDDGNEKNNADFKIIGASGFVYVPRKCTVNNFYLCRKVEDDNVGCQYGPWSPWGPCVDSKQRRTRKVMRSKRIPRNIMEETRPCICLGLGSLADPNWNNRKACLYQLGFDQYVCSHYNIEVLERAMVFMPHCDVSLYSQIMHSIYMNEKLSYAKVHFLLTLEKTIFLGNSFEYYREHAYMYRPFGIPAYAINRLVEFYKIDHFLFYVHKYTREGRFPFFAEHVSAFNDMAIVTFGSMPDGLTFWMNVLDDGVNINPQSLAKIYNLMKNNNCLNFYPLLTPYHNIEKIVDITWCVHCDALFICQLLYEGFIPVASKQKLLIPKIHYVRSCMHPSEIHISYYITVDKDFDGVLQGIVEKHGQNWLYPHSVELWCDDFLAAGEIGCTVGSIYTSLTGFQRKNCAGTIQLCALAKLLQHQEFDLWDLGMLLPYKKTIGSKEISMKDFFKMHRVFKHKSAPFRVPFQDKLNCGVLIDYLTLVKQSTQQFAHWYRTSSIGHRNFVWVFVGCLCVDEFIVDENNIRNFEKSYNQLNIQSFKSKGYEYTKLFKAINLNNSPLSYLQLRLWNNRDSYEAYLKSEDIRRLTENMKKQCVFHSTDKYETIVDDSIVRLIMMWHPDKHKDNIAEAYDVLSDEEKRKIYDAYGEEGLKGSIPTGGGTYVYSGVDPSELFSRIVNMTSRKARPKPATFEVPLSLTLEELYSGCKKKLKITRKRFMGSKSYEEDNFVSIDVKAGWKDGTKITFYGEGDQLSPMSQPGDLVFKVKTKTHDRFVRESNNLIYKCPVPLDKALTGFQFIVKTLPQTKKIVSKEGMPSSKMPNTKGDLIVEFDIIFPKNLTSEKKKIIREALVNTFISKVARQLFIFSHKRFLGNIVRGPQPKEIAKNVEYAMDLLHKKSYTYQDFKQKCESLRIFVYFKSSYWDRFFPHNGSASYEQYVRLIMREILRRHDKVTPLVKKEKGGQCFVNDYRVVHTVKEDKLSKVILCEYDDLKNELEILADIKNDYCLTCDEIIANEDEIYVVNSYMENEGILQYDGIFFVLRKDEPWFVPLPVIKCVAKCILKSFVYIHTKKNICHRDVKPSNIFWNRSGTIKLGDFGESQYMNNGMIRGTLLSTDIMKDDIRNALEAEREKEQGNVFFSQGDYELSIFHYTRSIKYMPKCSILYTNRSLAYFKIGSFQESLEDALKAKELDKDNLKSYYRICEAYSALKDSDELYRNNFLIEEVYDFDIVPIEREKGKNMDLKTLKGKADELFSEKKFDVAMELYNSERGIYYCTVLSNRSACNVEMKKIRSALCDVSKALSILFSFAHFKVPSLHQVMSFLSSPSTNHMITNLTKRTNEFQSKIDSILNKISTESLPFQKKSFICCVNCFDTYNTDFETIGKCVNNCQKGTEHFFYKYSPNYAKSNANIDGPTIEKEMEGCVVKCFDKHEPMLPEISDRLHKTLKEEMKEQVRQCIFTNRKHFFEDILGKTLFDSNKVIGFDYAAQRMSEIYNEAFKYTYSTEKCSAYEDMSLYVVLWDILTGIISKYTVYYFQRSDFVIPKCPTEVERDRKNEFLRNVSQHMPPSEEMANIRKAEFLLTMLFYQHFYYMALKSINISGNFDWCPFKEHKNYLTCFEIVSKLNFEEALYVTSFEWINSSNFLEAQNLFHEQFILSKANVHEGSINCLECNKHKNHLIATGGNDGQLFITDIENIYSPTSYDPYLDKNNLQKITCLNWNKKVSHILATSSNNGNTVIWDLKIKKAAVSFRDPHSRTKTSSLAWLANQPTQILVAYDDEKSPCLQLWDLRNANYPIKEIIGHSKGGKDTTKCWYSANNIYSKWSPFIPDMFASATNMDTIQINSINNGMKMTSKYVPNFYRKDAFPIKCHIYSTELELISEADKFEKYIASGNYFEFCESKIANTEDEYEKLTWRILQLLCTSQKEGIVKHLGYDMNEIVQKIEDSTGKKPGFNLQNFNSFDVDPEKFFRELGGIEAIIKECVLVGNIETAVELCLHKNRMADALFLSSFGGEQLWHKTKTLYINKQNSTFMRSLNYILDDQLEMLVQQIDLSSWGEALSILCTYALNKANFNNLCETLAKRLQNEKFDIRAASICYLCASNFDQTVEIWNDMPSTQNSLLNVLQDMVEKMTVLKMATKHEMFNAIMNRKINQYAELLANSGRLKAAMTFLCLTQEDQTEESLILRDRIFNSGAHMIGVSARRLAGYPKASFHEQNINPFSNVQWKSTPFLKKNMPKTDIFAEEHVSKNAISVFDREKGNWFVIDAYNKSVGSLSVCISKLLQGKYRVDAIHVKFYGHTWDTKVYKFPRKSYSKGPKILTCKTVFAKNPSMILNLAVKRMLPNNRLRQLYYRKLFVYPGAIHPHWGIPQQQVVKAFTVFREPMENFDPTDFGYLDGDCYFPDDGYDYEQHLKTISPNFVSVKSKAENNLFEVKPYEELNDNFVYEAQDVSGEDKLDVPKDLIWGFDKLSDLVCENHPCKLVIPKLESYVVLENINTTRGKNETQRLNRFKSYFQEKRRISKMNNSALAHTCEYMWELVHDRVRAIRNSFSADELVVMLHAYCNSLSFDCAEKTKNEKKMEQIKLTERGIQKVDVKEVRNVLLCLSFFFKYSSFDEPALQGVRSTVYENSILESIWLLFTSKSYFNMMVSDNFYCFFKLYNLRFQFVDEAKILSGAYHFLNYCKRGNIKIYALPTEEKQLLCYNKDAYIYVECTMVGIYIYLSYFNFNVEGILIDFIDMKKMCAMNDELVFNPEVNQKMMVSERYNYLYIKEKNDRLSNTSDDLFIFYQIVKHTNNLNIIVLYKSSTVKFCKFFLFVVYGLLCLSINLYVSQWFQNNRYSEIVDLNIQKHEHWHVPIYSKKRFNMIPNSIGKCKTKKYLAKEPCYNIGHIYHEEKTFYHATLLFLQGISSIKIANLHFYYEKGKYNLILDGYFKHIIGPLFLKLCIGTNFCPISTYAFLIGSKPTFSITMSAHCNDRTPPNYISDIVVKDLKITKIEVIKHNDIIENVDIQLDDVQERVQEKVNSMLYNLEGFINYLISKNALAGFSCKPMNMGIIGSRTDSEHLYDLINQGPNINIQRTSVVRNSVNLRRKTLKIINHGNNVYLINFIFDALYDVEISIYFCCKEEFSENREKEINQIYMSDLKCKPSYEYPIPQAQYNFAYLYKLVLYKQKIQFGNRYFEVQEIFGIEKSKAPQPDAVSNFLSGRECVICLTEERDTAILPCRHMCLCNVCANVVRMQNTKCPICRQDVRGLLQINIDNMRGKNAKKLRYLDSKGMLHSNGILVKNWHLCNNVKKLSMKLERDEKKFNGWMDKKNEYLKDLSQERRSAFLKMCEFNLINQLNHHKDYKMLEMSMALIKISQKSEEWEQPKKWSFSLLLTNIKSMVLTNYIYVAKRCGIPNQPNKPGPVLAISVEKENTNEVKNLIVQTPCAYEKYTLKGKLIQHKTLYPCTVTCMMYGSIGGIGKTVILGLQNGCILVYKSIEFECIDLSYQISGLSVKSTFANFIHWIIAGNMQGYIFVWEVPSGNIIKILVHPHHLFKCYVSAILAVTQKYELWVAFGSGYIAVYDLYDFQLLLYTCISKSPIMDLKYSKLLEDVFLLIGNNYISVWDTKERPTFWKSKKVVLIAGCNDGSISVTNVTKKVDGDLTFSYVRTYEKHFEPYVPISYICIHPSINAAFVGDASGVVFTLPRILNTLKESISVGFLATQVPLVPYTPILSEKINDFYDELGNIYEELFDNSMIEQIAIENAQNWNEENFDFYDVFEKYRRSKAYVYHEAIAQKFMAVKLEPYFSGEYSWVVIGSFFGSHGLVNQQIESYNDFIEYRMQEIIDEHPPIEIRPQPQYRSDRDDSKNVMYALKFGQLSLDRPFYDERNLTNKNLWPQEARLRNLTYSSAIYIDIEQSTYVVDENSRSQTLKEKFVYERINLGRIPLMLKSMFCWTKGLPESEIADMGECAFDQGGYFIVNGGEKVLVAQERMAHNFIYVFKKKQPSKFGWVAEIRSQMERSQATSAFLVATLPYIRTEISVGILFRALGCTSDRDILQRIVYDFNDKMMINTLRETLEECIDYPTQDICLDFIGKRGPTVGASREKRILYAKELLRKEVLPHMGTGPGVESKKSYFIGYMINRLLLAELGRIKEDDRDHFGKKRLDIAGPLMASSFSTYFRKMAKDVKRVLQRQIDNNKPFDVAGAVRSCSQITQGMQYQLATGNWGKDKDGKVIRTGVAQVLNRLTYSSCLSHLRRLNTPLGREGKMAKPRQLHNTHWGMICPFETPEGQSVGLVKNLSLMCDISVGTSTNNIFEFLLEWGLESLDEVPPQLMKEKVKLFLNGRWVGCFNQIDNLIETLYELRRRCDISPEASIVRDVNSKEIKIFTDSGRAMRPLYTKEHVKNMMAYPETYNWDYLIQEGIIEYIDCEEEETTMISMFIDDLKTGTGYHNNYTHCEIHPSLILGVCASIIPFSDHNQSPRNTYQSAMGKQAMGIYVTNFNIRLDTLAHLLYYPQRPLVCTKVMEYLRFRDLPAGINAIVAIMCYTGYNQEDSLIMNQSSIDRGLFRSVFYRTYTSEEKQQGSLIIESFEKPSIRFVKNLKRGDYTKLDNDGLIAPGIRVLGDDIIIGKVSPDSMPDYGEVPTLTISTSNILKQYKKDCSLSLRENENGVIDTVMLSSNSRGNKFAKVKVRSVRIPQIGDKFASRHGQKGTIGITYRTEDMPFSSDGTFPDIIMNPHAVPSRMTIGHLVECLAGKVAAIEGGEGDATPFSKITVQEISQRLHNLGYEKYGNDILYNGHNGKMLKSKIFIGPTYYQRLKHMVEDKIHARSRGPLTMITRQPTEGRSRDGGLRFGEMERDCMISHGSAKMLKERLFEESDAYRVHVCDNCGLCCIADINKNAYECTVCNSKTNISQIYIPYACKLLFQELMTMAIYPKLVLEDMHKTAKECIYGFISGLLYDAELNEMIDQEYFRELIPAIPHDTLQAYITCLKIFGFEREVQLHRLVNLLGDLRDPISVIQVLGLPGMGKTKVVKSFVKLKNVPFAYVNCLMALYQSGKSAKNVIYHTILKDLSKNLLHEFEEYKKYSYDPTKLVPNHVSNTDVFFNVLHKLLSFKDNLYDRSVVFILDNVRYLVRTHPDLFYALTRIHEYIRGPYNDMTKANKTTRGLCIILINRSPLPDEIFDGLPQPPTVWFDSYTADMCKNILYRLYNTMCFESLLTHNDKELKIYVILDNEVICDIWCRYVDYIINVSYKDYKSDFHELLFICAHMWPLFIKPILEGTLEPIVENMNALQRNIDTHIRVATYNHASHFTFELIDSVFLNENNLKNKVDLSFYSRVLLVGAYLASRNLPLTDKRFFNATVKGGAFTLPKKRKGRSKNESILTLIGQAIPKNFTFIRWVCITDCLLVCFFNEKLTMNSLICHQINTLIQLGFISFCSSNNMSCLVRNSLMNGVQWSGYCGYESLDPYTKLVIQVPEDTIRSIARDLKIPLDELILVSIHAVGTNILRASYVLQDTLHMNDTVIANTYDDYDAVIAFARQPYDPALHKYREMESNPYVFKSLVQIYEEYLNLMIHRVKGYKVLILDDETKTIISLIFSHSYILEKEIFLTLFLLRPTHEYYLFFTNVLSDKYTEKLAKADEFEVVKNIMEYYIDAYVLHDNLFSLNIDYTSFMYLTSSFLFENQVVQRIVDGVFSLLCSVKQVPDIIYNRNSPICKHIIDLLKIKMLRNESVFSGVNYQFNCYMLILDRREDPITPLLTQWTYQAMLHQIVMSCIYDDFYNEHLFDNFGDLGKAVKTYVDMYQEETSRKSNLESIDDIQKFIEIYPNYKKLSGNVTKHVNILHKFSEIVEKRQLFYMSELEQSIAIYDKKSEHFKQVIDTIRNGIYTNYDVLRLSLLTKRNIDKDQVLLIDALLMYASEEARNNQLFKEQTFLDFAKTTITRTIKGTSNVFTLHKSYIYYLIEDLLKSKLDSQTYTTTNLLNIEPNVNKRVNSMIVFFIGGATYEEYRDLQYLSKRYNISFLLGATQLHNSQSFLADALQLVKCIYNGEYMLVYVMKNGILYERLRSERVSSASFISAIAVVTCLCVNEGDDIDVVLKLFRKPHRVEHLRKFSTERIGVLHFLGMPNYICASCLLDIYTLVLGTSNDEMVLHNLISNETCPILYKMSLVQYKVVTLTEGPISSFVFLSSGVLICGTVRGSLCFFISWLVLNKARNILLCATERCIYLFRIHVGGNEKVDLDNLFYVVRYSYHLCSFSCAKSRRVKMIDLCRNVLLESTYLRKYLIQVRRSLKDILVNENPMKNNIKSLYIEVQEIYMEIKNDLKKNCPSSEDILNLYWRKLCFYKMLGDQMSDIHICTISSYRLKYLLESYIFPNSPIGIKFKDIFGNFQDIDVAKMTVIYYVSLPFDLLKVRFINLERVVEELSLFTNPDLFVRASINRNSLIQFYSFCLHVYQGVFILFGVLLCVNIAIHAYSLPSFSYEVGGDAMSCLKYISIYSFFFTDNGVKFRRYMSCYVDQIFDQDLNHHLYELTYLWNIMSKYNPSYDMLDYFNKNKNDTYMFIYMLLGMKGPTRVDNFLFRDVAMDSIFTQALFLFENCLNYFSTKISPVEISKILEKKFENFDFKTSANEVGYVLSVGDGICRAFGLNNVKSSELLEIHTYGMATNLEYDNVGVVIFGNDRNIKEGDIIKRTNRIIDVSVGPELLGRVVDGLGKEIDGAPGIIARKSVNESIITGIKCIDSLVPIGRGQRELIIGDRQTGKTAIAVDTIIHQKNINEQVPDSEKVYCVYVAIGQKKSNIAKLVNLLKKYDALKYTIIVNSSASDASPLQFLAPYTGCAMAEYFRDNGKHALIIFDDLSKQAVAYRQLSLLLRRPPGREAYPGDIFYIHSKLLERSSKLNDKLKGGSLTALPIIETLNNDVSAYIPTNVISITDGQIFLESELFYKGIIPAINVGLSVSRIGSSAQYKCELAQFREIVAFSQFGSDLDASTKKLIEKGKILTEILKQKQYSPVSISYQICLIYAATKDYLASLTIDKVQDFEKRYFEYLDNNYADVLKKIQGNCDLSEVEDQIKESIQRFLELYKSKHEKVVRIDLNGKEKKTCKYDLSQEELSCIYKYISHNCYLMSKKDPQQLKYASRAVHYLKNLLLICEGSYLFKWDYLHYMEWCARRNVYLHVLFNDLSVQLHRRIVLTLKVKVFPFSFSTPFETKITDQLNCLAKSLLYMSNSFYEIFTYVMKNVYINNLLQIVHTVRAYRYLHRIILSKFLSNYLFQTKRFLIILYHLNRSILKEVAIQVHLELEKSFIVTYSLNGLYHSTIYLPISKWLLFLLFGQCRHVHKPYVERKFGKIHWPYFFPVELFLKERFPDENTHQEVLQNCKNLLSYHFVQRNFLLSRRSLYYNILVHLKMLNFILLQNRQGKTRFSKWYINCNEAKQKKIERDINKILINRSRSYSNIFVYENFKIVYRLYAGLYFVVCIENENELYILEFIHFMAQLLDTFFTNVCEIILGGYIYELICRYVSSKKICNYYPSVREMDEEYNRFLQMKRREKVLPDNKITSIDINTFKKYKHKNNPIFSTEFKVFITGFLICGWCVFAIYLTVRIMSPDDFEWVESERKRLMGCNQSKGVELAINPGMYVRKKEGKIGESYFKIRKLGSGAYGEVLLCREKNGHNEKAIKVIKKSQFDKIYNEISLLKSLDHPNIIKLFDVFEDKKYFYLVTEFYEGGELFEQIINRHKFDECDAANIMKQILSGICYLHKHNIVHRDIKPENILLENKNSLLNIKIVDFGLSSFFSKDYKLRDRLGTAYYIAPEVLKKKYNEKCDVWSCGVIMYILLCGYPPFGGQNDQDIIKKVEKGKYYFDFNDWKNISDEAKELIKLMLTYDFNKRITAKEALNSKWILKYADNINKNDQKTLYGALSNMRKFEGSQKLAQAAILFIGSKLTTLEERKELTDIFKKLDKNGDGQLDKKELIEGYNILRNLFGLTSISEKMWNDVLDEADKNKDSMIDFEEFVSMMHKICDYLSQIYSFLNSSYIKSSFESKPEAYGYLCDLYIVQMFGPYTIIPIQKFVDICDSYITRGVKLIHKIYFESVYLFVSIWNKHYFDFSLSNTEIRNVNLFDNIYVLCASYVNKINSMLWFSTYLIIKRMLIDECEKTNITEQDMLPRNIFKYLQSFYKYKSSQIIRMHKHKIDILDMEYNHFFIHKYKNENKFILLIKSYFNDYLCALVNSLFHLIHRQKVYYCLKKRLKKFCFVLFFSVTFQSILIYDTCSFIKIYNQLSEANCKDFFSNKYINFLVYIKNILTLPRQKLLLFPRVDIHFDSFNIKVYMKNSSEQFDRKVMILKNDKIYFYNSEYAISYDSFYFLMEIKKIYSCDGFFDSLINSQWQKCGFDAKIIFHNSLRKNIQLMFIDESYEKMVSRINSSLVHETDRTFAYTQLSYDEGVERDLLSHYEYKYSSSTTDINDIYNLFYEEICRLCDDLFFHKYVNKLYHTANEKGINVAKSFLNINKAALVNKKYRYGCFIPVCYQHETYVNQYRSLYAVNYHAVFCENCNNHVAYLEIKKNIFHFFDVLPDMPKKRRNGGRSKHNRGHVNPLRCSNCGRCVPKDKAIKRFNIRNIVDTSAQRDIKEASVYSTFQLPKLYIKQCYCVSCAIHKETSKHVNPSQLMATKIPLKLDSLNNEMFVQLSGNNLNVTPIEKSCPLTFFMLKHKYKIDTQSIQIKIPVLNELDRAYFYKHIIEIIDTLAADVVYRHSIGGYKKNDKYNFVTVLFNNLKVYQKSQLHHEFCFSLYEQKPLTINCYVVHSGNTSYILKLDFFQENNLIFDIYTTFVNINSLTFKPQEVVPVEKYQQVSLFAAHLKDVQNLFNHKDVKNKILQQEDINFMLDYFKNLTILGHILDTKDVAFYTGKSNFYCKDKNIHNFTFGGYLAYLSFCHAMTIIKHYVARPVLIELNEIQYILPVPCNSIVSFRGKVIYCDADKIQVKIAAYCSFENNSAISFIPQSEEEVKMDNLPWVEKYRPKKLDDIVHQTNAVSMLKEVVRTKNMPHLIFHGPPGTGKTSAINALAHELFGRDNISERVLELNASDDRGINVVREKIKAYTRLPPWKLVVLDEADMMTEDAQSALRRIIEIYSNVTRFILICNYIHKISDPIYSRCSCYRFQGIPIDVKKEKLLYICKSEGINILDDALDKIIETTQGDLRRAVSILQLCSCIDPMITLESVLDVSGLPADDIISKIIDACKMKDLKNVEKAVQDVIEDGYDVAYIFKSLNNYFVMNTEYQDSVKSQILLELSRNDYRLHSGATKYIQLMSFASSVHSLLNFSVNRCFKLLNDGVFLLKIPEEHHDLFSLFGVFKKVICFRGDEMPILCFFSRMEKTYMFVNKFLEDIPQFVLYLICVWMKGGDDIFVFDVFIECDAAPTNLVGAPWNPYYCNIKRNFLDAQAENDIDYVYGVNSVSSVLVKNEYQYIFDTLKKRNIPIKTTSKRKMDDLVGGFPHNDIIMQTTYRVNNMFMDDLKSCGFKILSTGNETKGLSKEILERSDICILHHFIQKMFRDLNICEEILQSIEELGWKKPTAIQRKMLPCAFQKRDIIGLSETGSGKTACFIIPILQELREKRQSFFALVISPTRELCIQIAQHFQALGSNLLVNICTIFGGVDIVTQSLNLAKRPNIIVSTPGRILDHLNNTKGFNLKNLKYLVFDEADKLLSLDFEASINKLLLILPEKRITFLFSATMTNPIKVEVSNKYSTASTLIENYIFIPLKYKYTYLCSLCFHFSSRCIIIFANTCATAQKLNFFCRNLGLKSICLHGKLTQNQRLSSLNSFKSNRYNILISTQVGARGLDLKDIKIVINFDLCSCKEYIHRVKSITFVTQYDVENFLAIEKMLNKKIDKFNELDENDVLLYHEQTVEALRLADTEMKENQDLFLDDRSKIEIANFISFYFFFCMRNYLYHIDKRKFPIYAVYLKKTLSKVFNMGISFSPAGLLIPYHLGVSSLLIEKLGIGLSVDKCFFLIENIISNVYKNGCYYLYEGSYNFLNKRNGSIFVGITQILPYYKRLNITRFYDDSDLINALIASCNIPMYLSNNIFVNFRNKKCIDGLFSTKKKDFGCPNTKTDRMVKVSPFDSDYVGIENKNNSVISPHMVKYRHLIFLEKDFLRDYFLFLRVNREAVTQFRHNCKYVNFYNFSVTLINVMSAYFEENFIRFHPKLMVDALKDIVRVITHYLKLTKRFSELWFVFSINFSEQTIEEMFFVDDIETNVDKKLYDNDRTYFVKNVFSMRKLLKMAFEGADDKVIRKIYDMGRSDTYLWLYIEYLNFASSVEKFVLYVNGRPFNMFELCPVDLHKTVTPYEHIYTHSNFWIYSEADGYFGLMFDNVGSFMSNAIKELEILKFIDENYKHINENLILDNVKDDKKGSSLIFENVDYYYAKFPKNKILSNINLNFTNKYIYGILCYNDSGKDDLSKLCTRLYTKTYGSKYILTRKISLVEEDTYLFSDSIIYNILYSYCVHLFKKCLMCGNDVHFVKKLYKEIIKVSKIVCIDDLISSYKDKFFHNINEKTLSGGQKQKISFSALDSANELKIFSSIKSYLPNSTIINLSHKITTIDRCDYIYVLKDGKIIEHGLRTKLKENKNSEYYKKMSEMKDPLEYINKINFNTNRFPQYTHLIESCPSEHEKEKIIRICRCWQSAKFPYCDDTHKILMENGDDVGPFVAKLSSYKLSDYDKKDKLMLKKLPYATKRLSRIELIDIFGFPVEFDVMKKILGKNNSNVSYIKEQTNNSVSIEIKGKPFNEAPIAERMHVSVSSDDLIGYNKATELIVKLLNSIYPIPENLSFKRHEYMYNPDGSTKYVGFKMENESFNPLSLLDKNQPFDAEKLKLLDNVVEALLDTKDKNRRDFAQNLLNQFKMLDNSWRSVSIILEHSENVNTKFYGLQILEECINNKWNILPAEEREGMKNFIACYTITLSTEGTTVGVDRHLLNKLDETLIQIVKKEWPDSWSSFIPDIVNSAKLNQNVCENNMKLLNMLSEEVFEFGNETLVKKKKEKLRNEYASQFQEVYNLCLYILEANVYNKRSTNTSLIKQTLNCLSNFFKWIPLTYIFDKYKFNDTNIQIIDLLFDHFWDDISYKIECVKCIQEIVMLKIDEKNIIYFDNVFINLWSKLVSKIKLLPNANEMKNIPPELKIFWEQYFLQLSICITSFLRNYREKIVEKNNNTNDVNIVFKFLNMLANSNMEEVFLIIIDYYNVFTSFLDKIDLTPGDIKKMCPRIKLYEFILNDIRKTVIEKMAKPQEIYISYDNETGEVVRDFEPDTTEIALYNTMKTTLVYLTYLGSEKTMELIVELLNKESEKSLKNTNKNEVWNSTKTNRISYAVGSISMCMTLKKEQDFLMYILRIYLHMIEVKNGEENRAILASCVMYIVSQYHRFLKLHWRFLKTVMKKLFEFAENEKVQDMAAETILKICKQCKNVIAKFFSTFIKFHNNIMHKLPEKLNLLLYEAIAHVISCFPYEEKQESIKILMSKLMNLWNSLIYEHLCTYENSKLIITFVRVNCRLAYALSYFYYEQLNLVFLDFLKIYQVYSKFINMEVETNGTKRIRHAQFRNLFLMKREFLHLIETTIERSCYNIQIDESMDVHLPTVEEAKQINFQMTSNILNVLLETILVDYRDSNPHIKDAEVFSLLSTVFKKIENVTCPILPTVLNYVLLPTIDMIKNDFSSYPEHREKFYNFLDACVRHCFDYLFTLDSEIFNTFIQSLLWAIKHEHPSVADHGLRITHQFLHNIIIKKKEYLEEFCKAFYYIILNEVFKTLTDSFHKSGFHYQTIILMNLLRLLEFEVVNIPDAEITKAHIVKHVQTFLTQSFENLNQKQIETFSVDLFNFCVESPSAFRSFVRDLLISLKEFSTNQDELYEADRQEALQRAKMAEDNKLIKLRGLMKEDVPSFSAIDVDDECINVELYCCKLQSQELALTNYGFELYAEVGNTVLILKGDGNIGKDEIALNTCQREFSRIQLEVTLFVKPDRLIEMEDDVLEGVFKKYFINHVLTKGQILALKCNDILMKCVIKDLKAAQFEEMKRLRGILFENTECIFTSMSDGKLGIGALDEEFKTIFRRTFASRIYPNYIIKQLGIKHVKGLILYGPPGTGKTLIARQIGKTLNAREPKIINGPEILNKYVGQSEENIRNLFKDAELEYKQSGENSQLHIIILDEIDAICRRRVNDSIVNQLLSKIDGVNSLNNILLIGMTNRIDLIDDALLRPGRFELHIEISLPNKEGRIQILNIHTKSMRKSNKLSADVDIVELAEKTPNFSGAEIEGLVRNTVSYAFERHINFNDLTKPINADDIMITKKDFDKALKETKPAFGAEEDTCKLLIKQIVENANTNLLSVLLYGENGTGKTTIAAYLAKSANFHFTKFITPENLIGYSEISRINYINKIFEDAYKTPLSLVILDNIERLIDYTRIGPRFSNPVLQACTTSEYQFMKDVGLVKNFFVNIEVPLLHSSTAVRNVLQNRNENCHDFPDMASEASITSEVFLKTFNDCGIMWGKIVSSVSNALDFNQATLSGYKSTPFHVRFGKTKLLRSKEKIVSILVNGKSTNLHMKLGSAGEAYFVEKTYDDVRHEYNDLYLSQHIDNANSEWSWSWGRLPHLKNQDFDDDIQNRIECSLCGHLLLNQANIVTYEQIDKNSNLWYHPSLVFRFDKKDPYYPSRVALPLLASWVVFNQPLSILAVEKLLNSSLTLVEIKDKGWRNWFGVSSAEKIRYRKSLRPTSEQLQSLNLKEGANTITFLVTSSLQGTKSINGTIYLWKKNAKIVISDVDGTITRSNVLGHIMPIVGKDWSHVGVSQLFNKINNNGYHILYLTARAIGQADSTREYLFRFKRNDNKLPDGPLILSPDRLFPSFKREVIDKKPYIFKIAALRDIRNLFPLNHNPFYAAFGNTESDHRAYISVGVPEAKVFIIDNRGIVHHVNSTYAKTYETMSEITEHMFPCIKNDIKREDDDQMNVSDSSEFGQGDYEHSDANEDNIRITSPYLTKYEKARIIGTRALQISLNAPLTIPIETQSNGKNEYDNYLNNDPLVIAEKELHNKSIPFILRRYLPNGSYEDWKLDELIIDHDERIDREVLEKQYEIIKCAKYQDFIRLQIIIQPYILSNDIDMLNAINVLHWACYCGFTELIKKLISLNVDIDKEDLVNNDTAIYYAIKNSHYEIVLLLIKHFGPSILFHKNRRKMSPFLTAISEFNEDKNGASLEEQNEYGQTALFLCVKRNNISTLQWLLSKGVNINHRDFYGNTILHIAVKHCDVDILRLLCDYGSLNLVHHTSMQNDNTNVFQLCLKNRYFLVYILLKKWIIQDKLCKGIKICKTIYAFYFWFFAMLNLIVYLNISRSFLVHKKYHSLSITWLYFKSPGFYKQNYDSSFKKKTEYQLNSIEMELYKIYDELIVNLECQKLSLYAKVSQERVNSLDVDYRNAILYNRNPRNVCVTCNIVKPPRVHHCAECFHCIVHQDHHCVWVDNCIGIKNQRFALLVILCNFINITLFAFITYFKKFRNCLCLFNSYSKCYLNFTYPYRYEQNRSVFLPMYNSTIFETSNLNFEHIFTHINSNLHFLSVSNDHIEKEKNLYIQNERYVNTKDVINLDTYNSWIIVKKSILVNEYLNRLAKNDLVDINDVLYDVVNMNSRLLNCYTKVYINDYFLLINNKTKEILGVESMYYNLVLIKKMSLNHLFGTDTDINITFAFHNVCLTSYNKYFNNYITKKIAENYLTYSLYIKENNSYGNLIYIKEHYKYDHQTYYPKYKLVLHPEILKLGIFLRRIQRFIEINKRGQSCNSTFDMFFSKIDLPMCLFDANSLSTCTDPEEKKIFFEKAEDDLIYKLQEYLHSDSINKTVLTYLLKNITTPLFDFIKNYIFYGKVKDTYREFFIHENRNITPDMSTNYWGAKYVILNRKVPTFLRNVSYHIFITGKYIDVLSACSKTCLLIYDGNKKTYEHLIHNQHLFASKKMFELYHHYFFFFLQISDYLKYFYILAHEHLEDISLRSSVLYHLKYRQDYVEIYKGLVLSYHNMFPYNLIFNNVTIFKYTLIFRILNYCKYIEHKLTEVWLNHMFVLMMCIHTRECMSHFLKCYTYHLQNDVIKTEYAHMNMKLKETLIFDDFTRHILKFNFNKNELLCDQAYISMIHNTIKHYDKHIDDYAHNFLIKLDYNFYYTNKYKYSKLKKCKVDEMKKVDASYFENKYLGLFFGASWCRYCVTDKTYNDYVAFLKGTDFYSLPFDNYLYICKKFNIKNLPSFMIIAPNNNVLVRDAVQLIKTDAYVTNFKSLVKNYTVQPTSNVKLKIVKCKLFDIGEGISEVEITQWNKKEGESVSEMETLLTVQSDKAAVDITSKYSGVLVKRYAEEREIIKIGSYFCPGVKKKAQEYKLDVDEIGSYFSKDAITMEDVELQGIKLAMCKSMNDSFSIPLFHLNEEFPLLNSKFDSRKNSYTVYKSHNVCIAMDTPNGLLVPQKELTSLRDKAIQMKLSKSDITGGTITISNFGVIGGTFATPIVFDNQACDILVAETMNLTYGADHRFVDGAILARFSKKLNEVVEGVTSLDPMNIPKELASRSIDVTIQLDNEGMKIYLQYFQRRMAKYYEIEAWFRNPKEVLTKAHMSHKYTCPILLNEYDLQDTHALKCGHRYSKQCWRGYLQTAIDNEFYENIITKKCICPRDKCAYVIESVMLICKCGYNFCFNCTEEFHRPVTCSVIKQWNDLLTKGEHNIKWIRSHTKQCPNCAKAIEKTSGCMNVKCICGFSFCWLCLQPWAHHKGGFYQCNQYFSHFKTRFDAHQHGEEFSIKTQIIQTIRCRKMLKWSYAFAYFATWEDENKKYLFEYHQGQLEKNLDILQKKKVVREVEELTNTVDVFFKKIELILSDLGTDKCNSEKVKALEDKFYGADCGGANLLPSVEWFQRNSETKSYHFLAWNIPSHVNLINHSTSFDELEASVGFNSFGEAKYTGPCEESNCLLFTLYALSLVDFASFMFNACKGNSNFCKKIIGEPDQTKAVEIGQRTEREYVAITAYQPVDVVTRTVEVPFVRTIETMVPKITYESKIREVPKYYSDKIVDVPRIQYCFKYRFQEVETVEYVIKYVPNELSLMHLKKNGSLLPTPRIEQVFKPKIVKNIEVQKHVPISLKFRDTFWISDVYQVECIKEKPYLKIQDVIRPIPCDVQIKYRKYMEKACAVNPNELPQDDVHAMWMRVNAHLAEEKKREYGDLYPYYIFECVDEFMKEEEGAVASLYPSHPLAMTYLQNKWIQTDTLRTHELYLQNRNPVISEVMKNQDFLKTANPLISPFNARILKPLVQQVQYIEKLVEVPHVILQEKLIHVPKPVIHERIKKCPKTIFQEKIVEVQEKIIQVPKIMVQERKDIPYTQIVDRPFHVEKIVEVPHVQHIYRNIVSPQYRHIPKPVEVPMAHYRTFPIEKLVDRNVPVPVELQIVQEFLCPKIEARYKEIPVPVHVQRIIEHPIPKDAMNNPFLLPLYYQEDQSVELLLHMRVYGSLMWSLGIVINTPEVNRVYIGSFWDRKLMHDENRNIFEEEASDLYKELSKIPRNSTMIRLNDFIKRCRTLKVHMFLLSHLIRNLDKVYEEVAKDYNLPLGDFPNVQFMREKLHDIDWLNIPKLDVKKIERINKVLNVHIPQLLEMIPKESINVEQSRFETQEGTIVENKLTPFLELTSGEIPMWVKQKYLLSPIDTSKYSDDFYKLGPDDCGKLSGEQVKPDLIKSKLPSSVLHKIWNLADITKDGYLDLFEYSLARHFIEMKTEGFDLPTKVPKDIIMIIRNLKFFSCNHISKVNFSTSLQDNQNGPEKKINGSDDFKDFEKSDVYQFMKGTPESPLCGFSAKVVHILNNMNVKDYVYIDVMKNNDLREAIKIYSNWPYIPHLYVNNNFVGGYDIISDLYTSGELQEMVKEGALYEVEICSCDELSVSNLTKFWNVFILKHRENGVIKRKDKKFLRSGLCHVSLRYLSQVCANWKSWKNVNHFVNELAKVDAKCQHVWNMKNALLYLYFDKSYNYMATSHHNSFLLVHLQDMYFTYYLEFILMIHLLDKLYSEKIYIHFYSNGLRNVLYCRCNCNVFFLEVVCSVILPLDHFLAKELWIYYGIFFKCIIYTIHEYALQIRKIYLDILRFLKATKMKDWTPFCEHRYAFYLLHILFDSFPLTLRYVLNFSNCKIKLLIEKEFKVRKQLQLQYMELYDLLNERVRYILTDYVKHRKCACAIFAYRQEGKRSSQTFQLEHLQNLKYVREVTNASIQTCNDALKECKGDVEKAIELVRRNAKNEGLVGSQMGVDRALMLEVLSDSDFVPYTVGEQINYLRNIFREDIRIGRFAKYERKNENQFLHYYIHNANDMALHILSAKPVSVSISLREVKKPENILNNMVNGKMRKFYNSVVLLEQKVSQVIRDFCKISVSHFDIFIIGQVYNSIYKKYIIGQVLNIIRTSFHWAITYVYRKWRSVKFFLIATNTVRLVVWGFCIPYEERAKRKFLTLHQFFFDASFIVVNPLIIFVMYLFSNFFNEPYLRDGLYEHYSGEQMSLKSQYRKQFNELVDNILRIKNEVEDIMILMLIPLTLIAVILISLTKCFENISYYSNKRNIIALKDESKSDIFVGLFVINYWATTTLKFKREGCYSKNRLSELFRKNQTFVNQLMYDVTAFHYEVITPHIQQTNEFAHKIGGTDPSVPVFYKHKYTWRCPFLMGKSCNKAMRIDHFIVSRGFMPNVENVEIHGYSVFHNNFYGSDHCPVILHLMNFLFLKKEFEKTAFSKLVNFEKKLATERKRVLNYYHEDRKQIYSSTINKDKQFSHIFFNNEKYYDAKEILAYLLPYHTFYSFRAYTNPSMAGSVWNRNSWHWEEKNYNKWGESYIKNKLSDLKIEKEGLSVYFDRVDISGNASVSIRKGKQINSFEYVIKFDWAFSKKGEDKEGTAEILDFSNCSVEDNDYAINVELIGDKEESTRAYFPADLLKHDSIWNINNYHWEEKCLTKWAQEELKNMLDSSTIQLSNNISLQLFSSEVDGEAEWKAFKKNKNGQVEMEVTGHVIVNDVISDFSSHDDSKYTFQFVFDSARPEGAAMNEVIRKEGPAQIEKIIEAFISKMMEKMACNNEGVKKFVQKIIDENVIAVFAKTECPYCIKAISILKGYNVGMHVETIEKNPNMADIQAYLKDLTGKSSVPRIFINKEIVGGCDDKENFHKNMIDGDVAYKYSPVKSRNEMISRLKKNKCALILHGGIRYLENAVKNFDLTELYFVWEALGERAHAMKIAPFMSRSVPIIMPIYKYWQVPYFAYNIKVYDLLADLVCYFDKGVPNSSYIRHSNTGSLVYYDGQHNDSRMNLNLILTSTMENYVPGQVGSTVCNYMEVVGFIKDDGKKITGVRAVDRISNEEIEIFANVIVNATGPHGDVVRKLADETATPVIQTSSGCHFILPKWYSSKNNGMIIPKTSDGRVLFLLPWENATIVGTTDEQRQLEENPQIPKKDTDFLASELSKYINVDAEEIKNDIKAAWCGFRPLRGISCSGTRLHLNRKLGGYGYPMMFIVTYDRPSWQPFWENEYEVIPRDEFGVPASIPPEVSTQIKHTYYVPPQFYTFLKKLGDDTEELKPYMHKLIRGEFTYDDYQEMFYKFAKPLKIFRSKIPLPYYTYRQKMLAEYNVTMCLREFILYMTVGLYFAYLWLDALRQYRLDMKLFYLEAPEHKINWVKPRGDLVSAPGLAFANLTLMLDLPQLPAIFFVNVRNNFQVLMNFYPHNRINLQNAQVNKMGRTRKYSNNRNWLFGTPFMNTIVPDVLKQGAQEDKGEIARLQYFVGAIAVGDLVKSTLGPRGLDKILTPLNIEGARSHQHTVTNDGATILKSVWLDNPVSKILVDVSMQQDNKCGDGTTGVVVLAAEMLRNAEILIENKIHPQIICDGFRMALQAARDALEKSCFSHDMNSEQFKEDMLKIARTTLSSKLLTHEKEHFSQLAVNAILRIKENLNLDLISYLEEGFILEKRIGINQPKSLTKCNVMIANTPMDTDKVKIYGTKVNVNSFEDIQIIAHGCNVFINRQLIYNYPEQIFRENNVMTIEHSDFDGMERLASCLGAEIASTFEKDLNIKLGYCDKDKLIRFSGCKKNGACTIILRGASSHILEESERSLHDALAVLAETMKDNRVVLGAGCTEMLMSNAVDNLARTVEGKRSLAIEAFAKALRQIPTYILDNGGFDSSEIVSKIRAQHTKGNVYAGIDINTGDVGNVMELGIYESYNSKLSQLTSATEAVEMILRVDDIIKCAPRKRGGVPNSAYRKCVRVQLIKNGKKITAFVPGDGCLNFIDENDEVLVSGFGRSGHSVGDLPGVKFKVVKVARVSLLALFKEKKEKPRSKTVFDHTTAIQKVLKNALVHDGLKIGIREVIKSIESKEAKACFLSDVCSEPAYKKLITALCTEKNIPLFMVENDSKDLGQWVGLFKLDKEGNARKIIGASSVSIIDFGEESPEKDYLMMADRYEEKKDAGKREARKNNCFYREAEKKVVFVIRLKGVNKLSPKVRSVFRLLRLLQIHNGVFVKVNKATKEMLKIVEPFVTYGYPTISTIIQDNNEISKHLGKYNVHGVEDMIYQLYTCGPAFKKVNNFLWRHAFNEPRPGDWGNRESHINELIKRMIMSESREASSLGMMDSAFFVSRKELIEWVNRTLKLNVTKIEQCSNGAIYTQLLDILFPNKSVLHKVKWNAKLEYECIINYKLIQNVFNKIGIKKHMDIDKLIRGKYQDNLEFLQWFKAFFERIIDYNNKNVINYDPLERRKLCILGDRGDYKLLNSYLPDWAKVDKTEKYYNKLRFLELLCNQTDDDALLVSDIQHIIYARENTYFHQTISLMQNGEFITEEINKKTTDEMISQSPGGSINEGLAILDIFNYIKSDIQTISFGLVASMASVILASGKKGKRKSLPNCRIMIHQPLGNAFGHPQDIEIQTKEIFTNQTTETIEKDSDRDHYMNALEAKKYGIIDEVIETKLPHPYFHVRELGSDQENYCLERDFLACSNYMGIQASKIYFFYGDVDILNRLFIFHVRNWSELISFIGIFYLVREDYANLFDLMDLVRTVELHYLKELKTNENCYCIGTLFKKMELRPSILNEYISEYTHDEDVLFLEDETARLKLEGNINSDHYMSNGSLYVDELIYAYVPKLEVPRCISDDDKYIMFVSGIQISERNGNVNNTSLLKDFILGLYGDKDLSEKLIRVVIVGNCLFFASLCPGVCVTNPYLFSIDNVNVCCMSGELRMIAKSRILSPTCPDTLGCYPFMEKDPFCLQDDDKYPHIFVNGNCTDLEVQHMENTLPLLVCLPSFDVTPKALLVNIRNMQHVTLTFKIVIREPLFVAPNISTLFCKTCNIFLCAVCSIKLHKNEQDHIINVASSGLFQNDYSYNDVIVKEKDKWLVEMDNNIPVKIREKCSVHTSEYVKYACKTCQYILLCTDCLLNDPVHQTIEIYTTIPSLRNIYKYGKITSKNVKRSIRASFTITNQDRSTQFLAKMDEQRINYHSYLERKKNELQHMVKLSGRNAGLSLDYYVEKLESYKCLFFSKDNLIDIEKKLEIPHSKMKSEHLPSLVEFEKLFNCSSEISVYPAHFKDILQKRYFHVLPFTDLYMNMEVTYQQQFWRKDSLHQKWEVRTVSLRSIYLCVHTVNIANVKLFSDPDITNITILEKRNHPYGIEITEYNEKKDLCGYWLLTCKKEIPSFHPKYKHLAANLVEMSHLMSLPIVLLKEGTDKAQGKSQIIRNINACQIIVDIIKTTLGPRGMDKLIYTDKDVTITNDGATVMNLLNISHPAACILVDIAKSQDEEVGDGTTSVVVVAGELLNEAKQLINDGIEPNMIIDGFRNACTVAICAQTALNSKLVSNHKAFFSELVVNAVYKLGENMDKSNIGIKKVTGGSCLDTQLIYGVAFKKTFSYAGFEQQPKTFLNPKIRIDNPSDYNSIVQAEWEIIFKKLNLIKESGANIVLSRLPIGDIATQFFADNDIFCAGRVEDADLKRTANATGAIVQTSLFNLNESVLGNCGVFEEIQIGNERYNIFKECLKTKSVTIILRGGANQFIEEVERSINDAIMIVLRCIGNSEIVPGAGSIEMQLSKHLRIYSRSICNKEQIVLYSFAKALESIPRHLSHNAGYDSTDILNKLRKKHSEETSDIWYGVDCQEGDIINAYEHCIFEVTKIKRNVIYSATEAACLILSIDETIKNPASADKGPRNPYAMSFTIEEEYYVPPEVLFNAFTDAYTLTRLSRGSPAETDAKVGGSFSLFAGSVYGEFMEIDYSTVTLEFKKVKENHTLLKLTQENIPTKNKFDEGGVLERCRNGWTENLLHNIEVILGYPKKKMSILCTISGQTPDEPVVSKTGYIFEKRLIEKHILNYGICPVSGEVLTLQDLYPLKNEKVVKPRPITASSIPGLLSILQTEWDSLISEMFTLRTHVNDIRNQLTHSLYQYDAATRVIAIKNLRKQILSIRSGNDNDMQELAKNLLMTRKKRNIEHVTTTDQWKQVTNTNEFDVHSAALPGVTCLSLDFFSGGMDGNVYYVSLEESKVLAKLQGHLKKVTAIAAHPTYPVCISGANDKTVRIWKDTNEFTTSHVITKHKDQITSLALHPMENYFVTSSKDNVWILHDMETSRTVKICKTNPSPFKHLAIHPDGIMLGIGSEDSNIHIYDIKSQEYKASLSGHTSDVQHISFSENGYYLASCSKDKTAKLWDLRKAQCFQTIDVEEQPKSIEFDFSGKYLSLAAGNDVHIYNFETKTQANLVKTLSSHTDTVTQTCFGSRTAYLLSSSMDKTVKVWTYEAYNSQNVCGVREDIFPYEFQNEVLRNVLKSSQNVKEMQRELFNVDVRDFVPVIPPAYSLRRIGEIKVNIDDIKKGLLTYYSNIYSLDHYDIEERINILKYGEFVHYNDELDNPNAYQYDHVGQISELLSSLKNKCADASFKAQSLTSKFKYENPDNRFWVHNLVPHLRKPSLQNEDGIRNHLVVTYSQLYNEAVLNGYRMETRNALRRYKSHINSVSILQQFYNRLPIRKKYIKAIRKGTLIWDKGQVKIPPLKIEGYDPPKKCLSPLVKNRNNQYRGSFLNLKAHRVEFQDMIVKVFDHIYISNVYNANDIYHLINLNIGGVLTCFRCMSIEWCHHFYKDKFLNCKHYDYIIYPMENLKDDVCQLNRTLRNKTIPSSNVYKMKHMYLDILDTFDENILNHVDRAHAFIDDVIRNEKNVLVHCMAGISRCSSIILSYISKKNGKSIAENFATLKDRYPFAHPNENFYRQLLLYERMNYTLDGRSEYHFRCKLCRFTLFNDNDIIQHELDKYKIKKKYGHSCTSIFIEKKEWLLTENKMKGVLICPNNTSNVDRMRIKRANLQLHSTLSKTEKREISSIKTIKYFEWLAMLQPLSAFNLKQNERHFEQEDFIVDKNPIGNGRTGLVFKAIIKKENEYVALKVMAKDTIASLNIERQVLKEIIIQASLSHKNILQLIAYFEDRTRLFLILELANGGSIRNKMKSDAQPLVEEQVALYVYQIADALAYLHKFNIIHRDLKPDNILLHHSIYKYGVVKIADFGFSCQLKNKRQKRSTFCGTVDYMPPEIINQIPYDCNVDLWCLGIVIFELLVGFPPFTDDTQERIFSQIKELNFHFPKAISLQARDLILKLEEERHFCNVCFSFLYYKKYCFYELLRIYRNIYSKLYKMYLAVPQSTHIILHLLAHTVHEEYTINEILNHLTEKEKIDKEYNYYNLDARLLCKDNPIVILKEIRSKEHIPPGRRITSAYTPTMDEYNLLQNMSKVRSTLRQFVRDWSIEGKHERDSAYEPMLKSLDKYLPITDDYVPKILCPGSGLGRLPYEVAKKGYRSQGNEFSYFMLLASNFILNYYNEKESLKIQPYCLNTLNRRRRDDHLKVVTLPDINTYNKAILSTDFSMCAGELIEVYDKEKGSFDGVLTCFFLDTAKNIFLYIRTFANILKPNCLWCNVGPLLYHYSEMTNKWFTLVEIEWIDNYYTTNVDSMMQVQYHCIFFCAIRNVPVMCGILAIFHSSIERHRLRRKALELSKKLRHRGPDWNGIVVEENEDGTTNVLAHERLAIVDVLSGHQPLYDDAKEVCLTVNGEIYNHSQSDCAVIPNMYKKYGHKMPSMLNGIFSGVISDQKNDTFFAFRDPIGVCPLYIGYASDGSIWFASEFKALKDSCVRYVNFPPGHYYVNCKNKGEFVRYFNPNWWDLSAPIPNNKADLEQIRVHLEKAVVKRLMGDVPFGVLLSGGLDSSIVAAIISRHLKLKSFSIGLRNSPDLKAAREVANFLGSHHTEFHFTVEEGVDSLHDVIYHIETYDITTIRASTPMYILSRLIKSSCVKMVLSGEGADEIFGGYLYFHKAPNREEFHRELQRKVHDLHMYDCLRANKSTMAFGIEARVPFLVMNIDPKEKMCSEGHIEKDILRRAFAGYLPDHILYRQKEQFSDGVGYNWIDGLKEYAESKISDIQFSRAPFLFPYNTPKTKEAYLYRCIFSECFPEQCAQESVPEGSSIACSSSKAVEWDASFKQNSDQSGRSVLGVHHSAKQFSDVKYTSARTKFFFNIWATTPKNEHKFVSAFTENDFVILIFSVNGSSKFCGYAVMRSMPGESQNSNVYFYYDDKIFRGRNFDIQWIRVVDVSFQEVSHLKNSLNENKPIKEIERMAGIKLCEVFEAKYYAESQFNLVNIYNPALHVFPIDLTNMSYDEYIDLYEMKGNLYENELISDVYYKSSLKSNCVINIYLVRHMEAKHNRAVLDSEDKVRDLIYKDMKYVDCGASEQGKQMCENLKNRLYQKVMKLYERNSDFIIISSPLRRCLETMKYYFNFKKNILVYESVREMAGNYSSDQRSKTSDVRKFCEQNFEDYEVVCFGENDIFFGDKFRESSDQVYCRNCEIRKQLAKPLCSNNFPITFCQHPCTVVIYQYFIDLANSNGMYKNYVGRSILVTDASKHILYVEEKNAWEVNKKGFFVGQNVVIIVLPHVELDNVLQVVDNYSHVQDLIKSKEFWKVVKENISNIDLVCYLDLCNCLESKTFMEKFQDRCNGYCRYINENLLVDMFEYVRRKFMCIPKNFLQENINTLKSFPQSIQNLNVEMFYRDHFFYFHCLHRFIKSKNKVEGNKIFQKLAKLEGLIENNTVNTYSCDKKCAQVNNTSYYDESARKYKLIQTLRGRKKKVVDDLNYMRYNLLTVAGGAENVFILNVLFKGIKRNTTFLVLNEPIVFDLENLYTIFHLLMDTYYIYNKFVYKFPSLNSGIIMDDNARELSNYIGEHLQVNLTPFENACLTDKDNVFLVENENYDVYRYYLVLHLFRDYFNLAYPISTCASYSIRSKQETFVDYDKYHLMSIENEVKLEKYIKETEDVHYNSIDEYKTKLSQINQKYDKNILLAVVTSAETEHRIAHVKNTYDNRENTQQVFNNHDFLKSAFENEKIDIEIIYFSDKESKQYDKEKNIIYYLYEEYVFFFISHDDTFVNVKTLVDVINLTRNECTHSRRHMFRKYVNSYRYLKTNFVKTIDALKRYDYVPTYCPLYIGKRYSYLAGAAGMVLNGEAVKKIYFCDASFGNWAKGLGILPINFEGFFPNGPEQYSTDYLSTITPVSFHKLNEGRTVEETKEAFFHHLVDMSVDYLDRNYKNSIDNIFHFFFYLFTFFIRDVELKILSDYVEIAFGNNEHFDNEVMLTLLRLFCLYPHCFDYNINDIDMNIYLSLINPNLYDDHIKSIVYLYDLIKECQFIKMWFFTNHETFITNIRKYIINCITLSFENISLENMAAYLNFQDMNELEVFLNENKWTVKKAMHKYFNEDNISSYINKLNMYSLYVNNQHGTLVYEKHFSDEIKLNSNEEIRLASMLHGISTISEKINVHTLNESNIFKSLEKKGIETIEGDGFKIQCYDTLTGIKIFIVHKDDLNIEANTYLKRVHELYSDIILKNPFYDIDMPIRSAVFNEQVEKLFMNLLLNVLILIDAASVTFLSVTFLMINLNEESLELSKAHRENGKKKAYKNKRKLYNNFFMKKRNAPRYVQLASTYFSGADEYEQYELSKILELNYYHGEIFEKYKINSVLSALVDKHKLQNGSIDFNELSNRKNNYSIMALLGSQLALSKLKLEMAEQMYYEYSQKGLISNENSFHLNKENFIRSYQNKIPYLRSYSKYPRQNEHADEATNSTYCNSVLLRDPAEGTYLKRFEKNIDKAEQEIVNNHLKNSLTQNEYVARRMSSILLNPKETGDHSLQKYSTLGQRKENKQFTPINMESVSNFSRNVPKSIESNMNMYTNKHSRALDINDLNSNASRNYVNSSNSFKSDFTMRENYAKMLDRSKSLTSQIYRAPYMMLNTDLGKPQDDVAVYEYTDIPMSVSLSTYVYKFKPWNNDTRYLYPPEKMQREIDDLNLLMKSMVPHYFISLVFRYDKIYFKLINLSAFGFKYLKFHWGHNNTIHYALRVVYKYCVIIMRGGGFYKGTNTEQTPYFGDKEKKLIEKMTWPEVGKWIHKRLIEILGFEDDILYEYCVSQLRLDEEFFKYSPSEYAKSFIFLFPPPNLSGELHAGLFSRHVWSKGADHGGLSAHAAFEINRWQGKLKEKILTCMQKMNIVVDRSRFYNTMDENMKQIVKDTFRTLYRNNFIVKKLYPVYYCPRLGTIVSKLDVEFLRLVAILYFSPKKEKYRGKYALLPLLNKVPLIFIPVFSKCAFYKNNECVLTLAEQWCLDYEKLSKIFKKSYRIIPSKYGDYFTGAWTLSRQVPYGHPVPLFKYMNLILLKAIVTWCAAGKLNLNLFDYMVYEHIRKDMYLKKNYVEVIIRGDLKNKGDKSVDSFVFLLPYHEAFQATTLRVRDFQVYALGQPYFPFPVDISPEEGQKVMFYLSSKILLPYDVCSIVRIEDGDFLRSFVKFNNDTYVLFYFRSNNHLGYFERVTKDIKLSQLGFVYEREEYILRNDAGRIQTFDRYLLSDLGKIYLIQAEEPRYPLLGGWRAHFFNAFYHPSIKSFFIKQLKVRISLPPFVLTSKQKDWLDLFSFRNVVEIQIDKFFPPMDENYYHDFLVLIQWTYDFIYLTKEFYTNFESCSRKHSLQNYVDKCFNYHAIVKKYFEAQKNGKKNEIKLKNRFRNDVKGFIQNVRSFHDIIEHKTPNSLLYVQEDLLNFHNSQFIGDIEIGTPPQSFKVVFDTGSSNFALPSTKCVKGGCASHKKFNPDRSSTYTQQLKGNKESIYTYIQGYDDVNLKGLRIKHQSVGLAIEESLHPFSELPFDGIVGLGFSDPDFSFKKGYGTSLIETIKKQNLLKRNMTPLKVISRQRCRFSTLTLKKKWQDLSSYITKDSDMAHWRELNAKLFEAEVLVQKQERRVDWGAWAEKISNKEALMCMKKFYDHQVDGAKTLWINFHNPPVSNLDNNEWIDSDLYWQAFVEKHATYNLNSKSITTKFNERSDTPMLYDYMINLPSWEHYDINRRIFLENMVYFLLRTGLSYKFFPELFSWKWKTHIEDLRFQYLEVAQRRRKNYQLVTAKREVPLELQPSDYEHKGEEYHLKLLQHFRDYQNLVLSRLMGNYIFLCDPFIPVQTEEMLVNCLFYLPYKPLDALDNFFHYLKGKNVKLNDSYSSFLKIISQVLQERGEYWLNLPNENFADSFLRRYNKDDSMYPVFVDYVAQLREHFENCSFFDNFLRAFLEDISHEPDLVKLDTNQIHEFVKSLMLKHIYLRIVLAYASSQVIKSLHLRQHYINSKDYFMSLSLICNQLAAHRFKDHSFWVRWLALLLNSFARVYVLNEPFLREASNCFAKLNYGDAKLFKYMEEQICERIDELSCQSVSNICNAYSEQEIANILNAYSKLFVNFLPHVCAKFDHFKPVEMVMIANAYSKCFEPSELQHRNVAMLLHAFGKLHIRDEDSRNLTLFYVSLIKLNLHTFTDLALVSICYSSMFLYFDRRANSKSFAHQMHVTLFVLHSVYNFGKFSRAYQHIAQPNYYDINKSAIQKRISPFFPQAEVPIGPFVVDFLLMGKSFYNRSTRLWWGHCHLRIGSRLQVRLNKGVKFSRFEHIGRFIEFNFWGTNFYFTGEPKTKENPQQISKSTQNEGAYIYAVERGRITPSEWELKKLESVLGVPFLYRSQVGNEGESCNQCLNFKGRYFEAKLITLKLSLHNITKSGVPGYNVRIQQEAESFGTYLSARYRDQYDGYISSDNCGLFVRLEGNDVDKKYAAAQVIELGLFYLQIGSENMRSASKFESRYILIIWRWDQLQRCWVPQIMLDIWKGQRNSINLKIAFALSLCRIFQLDVFRLYGPRHLIDIDLLPHVHNYYKSIDPNFETGIPECVICMYDIVLKDRKYCVTPCFHIFHDKCLQQWMDVKLECPTCRGALPNFPMRDWDINRSSSRSYKLYEAVCLETSEKVAIKKVLQDPQYKNRELLIMQNLNHVNIIFLKDYYYTEYVKKNEKNIFLNVVMEFIPQTVHKYMKHYARNNHSLPLLLVKLYSYQLCRALAYLHSKFICHRDLKPQNLLIEPNTHTLKLCDFGSAKNLLAGQRSVSYICSRFYRAPELMLGATNYTTHIDLWSLGCIIAEMILGYPLFSGQSSVDQLVRIIQVLGTPTEEQMKVMNPNYADVKFPDVKPKDLKKVFPKGTPEDAINFVSRFLKYEPLERLNPIEALADPFFDDLRDPCIKAHFTAPAGLRRKIMSSKLSKELRLKYKTRALPVRKDDEVLICRGHNHGREGKVVKINRKRFKIYVERVTREKANGESTFIGIHPSNVILTKLKIDKNRKKILDRKAPKENVILFNLAMELKKDNITSSSYYELGKIMRNRTSMEYELQACAHNYTPSVLAIAYKYLYGINLTSSCEKAKDFYKSVAEKVMNSDYINVPLSEMDQIKGGDVMAMYDLGAFEYINEASKKNNALAQKELGIIYLYGYGTQKDVRKSIESFSKAAAAGDVESKCYLGYIYYFVDDHRDVQQALKYLIEAANHDYGEAFFFLAEIILDVSIKKHYIADTVYRTIFKLYEHAADLGYVQAYFREAQLYEIGKGVQASCLNAALSYKFVAESTMWTNQIRGMNYYVQKDYIKAFYTYALAAYEGYEVAQKVMQMLHLLYKQGNYKALYEIGKIYKQENKDNVAVSYHKLGLNKGDLRNLVPLSVYYEKNMDPDRALKYLNYFLKQRTREKPSSTTKVEKMRTILMFRSEAHFRMNEWAEFLTKEQKGTNITHIPWLDQLHFDKKKMSNFYSLLKFPYNDILNISAPSEMETSKENYLLTQIGVIAVFVFHILLKEEYTNLRYHLEHYTKIFLHNCEVHAVNLNTLFGLYFSETEENILKVFRKCERLSKSGNVCLVIDGIDVVADGIDRNLCFRISIVGAANSGKSSLHNRLMRQLKCLMTDTPGMNEQMMKKLQLYHKCSQVRNFLHAFEYFSNVVFFPNRLEDLDLVDESLRIFRPKLSEETRNYFYKYVDLRKKEKSDERLFNDFLSERILGKSLNPYVCILGERNCGKTTLIEAILRRPIVREQDVVELFGKKKYINRDQTIEHKNVQITLADTCSLTKQHRFRGEDNYHEEDKQVFTNVHKSDIMFYDIPVVFPIPWQVNTNPVTFLLFTNLYHNVPNNYLVNIQFIFRTTCITTMSNLSTEENIHYDFDERQEVRKELFSQYIEDVKDFLASYKFIPKIDEQNVLPSYSNKATRKMKYKRTYDFFVNLYTRKETEGAHAYDFDKWSFADFVEALVYFNLYLDLNREKYLGHEKIFWLYLFRWIHVLTSSISYRVLNCVSYLIRHYKVDRSKLCTLLNELSDQVQEMRDAENFLALHLFFLRSKRRLMEAQDVIRLSKLNFQNEQLAASFFEANKNYRVTKEDVVDGIEKCWFNVTNYLINQSIKQENDFSNDVKTAVNSMKLKLDQLLTVSYSIKKIDTVNASFQWAQSPEHIFLNIKFSHRWSSPVKDEEVVNSVTKKYTVSETKYNFASWKRLLKSKEKNPNMQVWWDMKEKYQDSVQSFLPKVNTLKRMDMPTIRKSVEWRNYLYVVILKLYNNQVSNYVDFICEKLENHLYFDNLYFLNLLAKSILIKMNKNLSYKDLALITFSLSRSISLTIVEKLKCFKVEEVTNVLFACLDRDFTIFLNALSEEIIYRNNTPFVQLEKILLKRLVCMFVYQYLYFRTCLFNELRYLHDDTSHLFLYDNFIFKYPAFIYQVTCYNFYLDVYKIVCLKILEIFKKLNIRDYRIITPLYNSLPLKYFKLFKNRDLQEEIFQEFPLADIGYNFICIDAKRYVKYLKRKKNHLDKLRHMFQITESVKALFNLDYIENSYFYSYIKSFKRTPPICMHVNKNIYKLIVFDFGKVFYEGQVWRLITPYFYIGNLYLQYFLMFNYLHIYMSSVEIAHYKNPEDLVTFLTFGYLSNLLFTIIGSMYNENVLLGYVFSTYILYYWSRINEGTLINCFELFLIKAEYVPFFFIVQNILLYNEFSLFEVASILSSYFFFTYEKYEAYKEEYEMGGHGGLNILPQKKWNVYRKDRQFKVNYDHINLFFLIKKGHYIYNDKNFNGNCIYDKTSNAEWYLRQSSILKKRRVSSFLSNNVNFYETVILEKEIIDNTIHQNELKSLGSVFKTKLVSKTEAQRNHFNELRGTERKQFDLSNVRNIKKIITCGIYVNTCSFFSKQKYDHYAFLLLNYYLLNYLKSKLMKLVKFLMAEVITRKCYNIYESPPFILYMLVFHFAHILKNMNKSFLLIASYFFLVVHSLLQSFCKNFYDLTLIIDESGSIGTKNWQNHVIPFTVHAGILLFSNFIRDYVTFYAAGAGTKIVSALDYALEKYIHHKKARPSAPKVTILFTDGNDLPQMGLTYRTEKVKLLVLGVAEAKDINLRAIVGCNAPCPYAMKAEWCQGECYCKDFYDLTLILDESASIGDYRWGHEVVPFATQIVKLLHVGYNTVHVGLLLFAESRRDIVRFSDESRYYRNGKKTFIVQALEYALANYTKGSSRVQAPKVTMIFTDGLLYRREKVKLLVLGVSMADENKLRLLVGCTKNCPFVIKAEWGQLPSASNEFVRRICCLCHNLYDLTLILDESASIGSSNWKKQVYPFVEKLVNNLVISESKVHVGIMLFAKHMRDFVKFSEKESYEKKVPELKSTYKAGTHTYIVESLEYGLQHYTKSRENAPKVTILFTDGNNSKSGDEILSNVSSLYKKENVKLLVLGVGAASIPKLRLLGGCHKTEGDCPTAVKIEWDSLKDISQGMVDKICCKKVFDIAIVLDQSRNITNDQWKKYMRPFSTYIIKSNYLAKSRTHWELIARNLKHLRLIIMLVEGKSDTDLNELRREVALLKVNNIDMFVYAIDSINDEEYRILGDCECKNAVKVTWDNLLSSEEIHSRYICNKYPADAECAEWSKRERKGPYTLKEEEYLDGSSCTDLKSIEYRSCPVTEECNDVCGDFGEWSQCSATCCHLFNATEVEPCNVQDCKTCGYSTRSRTFVILPEDKDEYAHCSTFEKAETEVCSVPACEDRKRVQRACTDNPCGSWSEWSECDRTCNVGMRMRRFISNVTGFVGGLCLEYHNEIETEPCLGLPLCDNGECNDWETWVDCGEEILTRKLQLLQHTSNFCSDYNVFREEECPTTPCNDALCNEWEDWGDCSTTCGDMDGKMGMTCEQQNIRIEEEKEAPHSMWNALFKKNLLKESYSWFKDTDYFVTGRVQLGWGGTFFLLCCVVVICDNSGWQSCNHYNNSIFYSPEALTVVYSILFIVYAFPLFILHQCLGLLSQGNYVKSCRMLSSHMGVLSIFSLFGTVTFCAKEICNFSVELLQNVLRIVHEKKYGMTKVFIDLTKRDCSLMPDTIYLESIKQCISFNKNVMVNFYENLWFIGNKENCYFILLRESVVIMNTFFFYIPQEIKLYEEVFQIFEEIGIVKLTIFLYGTIARSSSIFILSTFASYFHTNTNILRITMYTFAFYILNMYFYLKNEAHEYYLYNKNFEFNFIKCNTYINLLYAVWQKVLMQLLGPFNILMEKIYTYKSLVKRYEYGQRNNDIVSEIILNSLYRGFLIFICAVQVIYASWVFGMKLQMAQCGVFSCLLLFKKCLYWLYIGNLEVLRRNMNIAMSGNDEKYIPLFWSFFLKYINSSMLIVAVIYNTREYFFDMLPMFFLEASLNILEEVLSYNEFCTSLDEHFSYLYDANVEFKKIVKSCRTATEDELRANYLSLYVEDFKLILQELKPHISFHDFDDISKCMAKFYQSFISPFQVYVSDTFLKTFNERMSTEEITLFFGELSLVRLIDQWSCIENILQYAFYTSMVACCLVLLERKKAYFSLDSVPMKNGTVLLTYDSLCNFVTSFRDAFTRRFVAKLNELDGLTLKLTLGEADIYYLWHKSYANDTCSLNAIEVTLHKRIEEYRKHDIMACLLGHESEMFNFVCVNDGIAFWLDKKKEKIFRLRFVPFRNMFSSPFYQRYFHLFLFFARVGTLVRYVQAFVSVFIPMGEIFTTFINSVAKYLHRYSEQTRRVILQGNANTPMDIYNKVKRHTECIELLAFLCSSYYNSLLNVIYGLSHLFIFPRGFLRIVKPLLHFLYAYVFLGVNRDFHYEYIISKHAVRQFFFVLHKGVRYYDRGSLLSDSCLSLPIFLKYAIGVVYILRSISEEPKKQAEEYIKGFTDKFLDLGMYDVLKHVYEGGLYADSKSLVEAVCRWMEKDLADNYGNILKQLCNSILNCDFDTYIDKERYLQSNVTVEFNIYDTYSDRVILNNKNTNSTMLEFPLMYSHQIIQKCILTMKKLEKAIFYINNSFLFGLFSPPMNEEDRRVYDVITNESWVKMEIYLCNIYRMDEQWLGITPEMFADEAKANSFLQSYSGGENLIYDPNHYMWRDLYPQLDDRGKERTEKYFKNFQKEMSENKCSRGYTDNIKKKQQLKGYDIGEKIEGRAKHYMWQETITIIKDFFNKPINSADSIWSLTDFPLLEIDNNHKYMWGSIFKASVPRLSFEEMRSEMSKYGVEITQGTLKNPTTEDMQGVYSMCIKHILNKDINNIRIEEFTGDLKSSMPSIDGIQILPNEGKNHLQAIGNLRFIRHCEQINKILCVDNTLSYLFKPVSSHMTRLINAFIHFTKYKEQIYLDNDLVELLTSLTGHFNDTTEIDYSRNFAAIDDLMSKSKYIIDPISVKTVSTSEESYIRCVEYGKGKAHYFVGVCAHASGIAGGHFYYHKLREYVGPIAFLCIIGTGSDLFTGNTLAVTTALLQRKISLLAYLRVMSISLFGNYVGAVSFAFFVSHLSGAFQKHTEISKNHIFQFLNDIAVKKINHTFIQCICLAIGCNIFVCLAVYFVLTIKDEHIIANMYTLNLALMAKTDVTWSKVYLNNLLPTLIAGALVLACPLFYIYRHSYRDYEYLSQTLDKIDEHVKQYPFLDDLGKKYGIKPSYCNVVGFAYPAYQSFKAVESQCKDETKLWLTYWVVYSLFFFFEYLIDIILFWVPMPQVRGAETVYNYIIRPILLKHEKTIDDTVQKISQTATSHLTQITGNLTEKLVHDGIRRRNIMVRMSVLADCLKTINNAEKRGRRQVLIRPSSKVVVKFLQYMQKKGYIGNFEIVDDHRSGKIVVNLLGRINKCAVISPRYDVKLEEIEKIITNILPSRLFGHLILTTPYGIMDHEEARRKHTGGKVLGFFFMNIIDEYDLDMYKNIVMSNNCKEEDILCIFNMSSFMNTLRDRKAIYMQNMSRYIDEIKMLCRSHVNDQLVTFTFSSKNPVCVTLYWGVLLKEINQVITVICIDNFKTFFKEGFSRSLQSKPSSDAINFTSCLHKTPSSFFASRENITYTMPSEESFCVRIPLTILINDAPLVVLVDFFLDILDIYGHEEHDKECLICMTSYKDTLLMPCRHSSFCYDCMKSLRQEKCPICRCLFTSFIKFPLKNMAGLSAGYDLSVSTFSPDGRLYQVEYIYKAINNNNTALSLECRDGLLTCCVNSNLLKNKMIKAGLDGDARNIIDRAKYEANSYYLNFHTNIPLHILANRVSLYIHSFTLYWHLRPFASSIILASFDEKEKGEIYCVEPNGACYKYSGVVIGKNKEMFKTEIEKRNYKEVDVKEALVDIYKIILTSDDHMNKNNLPHLVNFSWICKDSSYEYQTVDSETLNEAMRVAVESMEQYKSEYEEVTVKLDALFSFTHEFLNTKNCNVMILRSTNDIRQVCEKNKIDSTMFEDVNCFSALYTYEEAQVKIIALSRSNEDALTLQGERTHMENLLHEKLESIESLIEAAVIVSIEFRRSDLLSYFDDYVITFEIFGRIGEYNEEFRVEHLLEEKYKVVYERYVEISFDLLLNRFERIIRLMIKLYEKEKAYLHSLIQEEKENNDYDIRLSNLNGLWERVKQVNVLRDLEREIMLKGEKEILMGVIETWRNFSACSKDEIRRLKKMCNDQVEKHKEFLLLSQLNEEKLNKIKDLLMSDKSRRKAYFPKLPVKNIESCEEVYNIFYLRDQYLIGETTLDKLDAAITDEESYSTKKVLTSVYEKVSNLYRSFKSMKSLPPQLSNAYSCFQSNIIFVKGKQFKKNYVFDNLINIYTYLQNSELQQDNIETINQAIYINEKNVSSPSFMNRSILTSNEHIEFLPMKFSIYYLFEESINHIIWQKALDELVVVKALADIPYLDLSEVEGFDFKKMKSGQRQWYPVYIAKELSEEGLATVEFPFWFYIDNLKNIYKREFEDMNELTDLPSPFFFEISSMFLENNAFKNSTPIETIGQRTPYKYILKVAGNSNYGEHLHKCNSYVYNHVREEVLKEMEDVSVQKNINFKEADLDSGSSKILRKRNAKIKNSPAPKKLKEDAYKGRGIKFLRHERKGMVISSKMKRTIIIRRNYLHYVKKYNRFEKRHKNIPCHCSPCFDVKEGDIVTVGQCRPLSKTVRFNVLHVEKHQIFGSARKQFVLFMNLDEFNELESPENKSVGMKGKLVDQEGFPRNDIDIYSIRVARNKVICLKNDYLDMNKRIEEYLHKVHTSHPPIRVQRSKIEEAKRSTFAMIDEMVENSPSHKAGLRINDYVFQFGMSNNPVFPNKTANGLYIGCHLTPYYTSSDGKKYDKTIWNNLGIVIIPQQTAYIIERLGKYKKTLLAGIHFIIPFIDKIAYVFSLKEETITIPNQTAITKDNVTLNIDGVLYIKCDNPYNSSYGIEDAVFAVTQLAQVTMRSELGKLTLDATFLERDNLNEKIVKAINESARNWGIKCMRYEIRDIILPVNIKNAMEKQAEAERKKRAEILQSEGERESEINIAIGKKKKSILIAEGQLDSNSAISLLIAEQYIDVFANICKNNNTVIIPADNILEVVHYVEDMNNYIVDQHDIYSYNENKLHRYSKYLENLKNVKLEMFNDTINNIQRENIYYVNFVYLDALKNKMMSMEQQFSQVIKEKAESIRNWNHENIDRFEASATDYLHGNSNFDTFSSYVINDFLLSNIYIYLKDPLIKEHEVLICVDNYTVKYNVLSSNIYLDMQPDIKNFFTIFYIMKKNIFFDSKKEYYKKFLSVYTYEEINKNTFLINMNNVDDYLNTYYVSYHNSFKVVKRDQYYSILSHIFESYLFPHLNISINYLGMMPEIVKAYKTFKYCNSLYALGNTYFLKKHNHKYMKLFQQHKKVAVILEKNEFLKLYIFYGKKKLPNLPYTNLFFNCRTIIKIEVLRDVNTKQIIYSSRSFFLETLITLKEYKIKNESAYKKRLKMEMLYRISPMSHINAYIISNNRRETVYHKGNVYQRSANDIKDVISDIRNDFLNIMLPQYNLFDLFDSNIYIIICLKNENCMKIEAGMKKNTLFDIEIKDVNDWKSKYRHLTSSFRKTRRSIKQHKDFLDNEYKEWLSVLLKTVSEFKKNIVSELNEKEYLILSKKYDIPVDEGVGKYLQGCYESVNDKTLWDEDEHNYFMKVYENNANLGDEVVLGMLKSCMNKSEEEIVEHMSWYKQFLSEESLQRINERNERILQKKYMHIQSKLLSKYSFFDGDEYCFVFFHEDKIAQLICLKKEEYKKREDERHGIMTKLLILCIVREDAYLKKELVEKDLFKQVPHLTKNVLNELFFQDIQFPSVLYVYIENDIIHLSLENTSEDTCTTYTRKQVIEISDILGVYNKDLQVHINYNNVKGLPQYNIINSFRSILQKCLTKIHLIVGFYTNNLVLTLLRQYLLLISGDYKNCFKRLNSFFSNDPSVILGLLPRVSSPLCDLTWLLIPNRESKFKKQNKKYGYSVDIHWNFFIFMYPSVPYIKELISLAFEKHFCFYSPRVLYPLLFEMVKKHLRLHARLHYNYLVLPNISNVISVLFMYCTHTQGKSITSQSFTYFELLLSFLYFNVDFTRILRLMQTLFSSYVKVEIDRIYNYHSYEFENTLMYLSVVNLLCVIIKQFSEKYANKMITIFFKLYMNFSTIYRSHFFNLLMRADKRSTENQLDLNNFMLLSNKYSDMSREKNVGRFLHYLNEYQAVYLYQSNEVVRKSLLEDKQGSYILQNDISFPINKHFHQDVTAYYIIYHSDVANKKTSAFAIFGKSSNVINAENIRSTLILTMGKCLKKVPSKVQDLSILRDVYMNEKIFVIYIKHVYVPLVRYSIALGNYGKDDNEEHIVREVLSNKKRYVDEQYKDEKRLPNEFQLLVDPIICSLYDVPTQRFSIQDVCDYLKENFYSCLYIYKKSEHQVREIDKIILCDTYTNLKNALKSIHYCLFVPMQFQYEGSALYLHDTCVATNIAEVKFLSCRNSSNIEKYELHHKLRVKVGARIREINSGIYEKKSYVNSLISCIHNKNRQVIDIIMNRVLNEVHYYTKYVVVNKLCTLQSKYSYEHVYFIYMICNNETLLNKTKFRNGYIRDYTRRYKQLGHSVNNTHSFENGLIELVHIFLYHVNCAHKNDIVTKYLHLCFEPIPLLIKEEYKYAREEWPSTLCASYVNILTTPSVVLPYLNSSEATEKILMCGILREIFRTLRWEKKHLYEIATYLIIHLMDKRKNVSANVWAALKELLRWKFSHHVNDTLKKEKINVYYYKDTKRAYIILLSSRIYLGTNIWNNIPINDDIEKMISEYEVKSTKSRAEHVLFGDLRNYYSYDYANFYNFVDNFKTVLNLKLETSLLQWIEMLKFLKEDPESALICALSVIKFVSLSLDCKKLHRETYFIQLLSICTKLEALCSSISKQLCAFLTKIVIRVLGAGQTVGRSCVIVELENRRVMFDCGSHLGYKDERKYPNFNILVDCVIISHFHMDHIGALPFFTEILKYRGTIIMSYPTKALSPILLLDGCRVADLKWEKKNFERQIKLLNEKSDELLNYNISSLKKDPWNISEEHIYSCIGKVVGLQINETYEMGNMSITPYYAGHVLGACIFKIEVNNFSVIYTGDYNTVPDKHLGSTKIPSLNPEIFISESTYATYVRPTRKASELDLCNLVHECVHKGGKVLIPVFAIGRAQELSILLDSYWRKMKINYPIYFGCGLTENANKYYRIYSSWVNSSCISTDKKNLFDFANISPFVNNYLGENRPMVLFATPGMLHTGLSLKAFKAWAGSSNNLIVLPGYCVQGTVGHKLIMGERKISFDGSTYLNVACRIIYLSFSAHADSNGIQQLIRHVLPQNVLFVHGEKNGMEKLSKHISSHYLINSLCPSMGQHCEFNFNMKHVYKRKYEEDQVTMPLINLRFRENITISYHRFYNFVISFFKEIVIIKNVKAIHDGGNNLLVQWSYVDDAPESAIQKFISAIREYIIIGNWKCYLTKTEAYRLIDTFTKIKYSNNIDKIEKNNSKIFACAQDVSLLLKQFGNKYTIIGHSERRRGFYNNGETLEQTAQKVQNALQSKLKVILCIGDDYALEPSFAIGTGNHVSPDTLNTCYDIKRNIAEEVDTQTSNAVKILYGGSVTRHNMKDYVEKTPVDGFLIGKASLDETFIEIVKYVDSWAGDNIALYWLRTCKDIFLQNFAKLGNDKSFLFEKSYDKFEFYCTGRKNCNYYFANLNLCKRQCLWRYFIFSHFVKERDTMSVAIQFEKLDKGVLCIYKKHQKKYIDCRFPDSNEIMDLVLSGKILNFLNTYDRYINYVCITDIALFDFCFLNFVIPKDPEELRTLVNFSIYMIDACYCIELSEKVRDHVRKLRSIVMSMAENKGKEDNEIFKIHKWSGVAAWSWDISVDNCAICRNHIMDLCIECQACTIAWGVCNHAFHLHCISRWIKARQVCPLDNTPWEFQKAQLIELYFDKLSYILINEHKIEVFKGLYDLKQIYISMDVYSGHPIIPVDAPMEDLHSYVHYWTYAHDKKVISRDLFYKPRKEDTNKKIQLVIYNKEKPFFFYVTNEIEVLSNEFEEELKRKGERYLHFLSYNILAPIYTNTKYAVEYMFKNIDPCYLKTNYRSHQEVSEHLHSGNDGCSLFVNKKKFALIEYKNYEFNQVVKLPELKGVYDAFINLGNDLEEIIREIKTVFQVGIYTHRSSQNIFLVANTHFYFHSLASHIRALQSYSLLVVLNGDFNTNFESEVFSFLEGKDINSDSDLWINCKLFKKEYDDLNKYPIIGPHLDRKKFLPLYSAYKKGDIAYTNWNNNFIDVLDYIFLSPGLKVRRVLKGIDKENFEKYKGTLSPINPSDHISIAAEVEMSTFARRRIIQDLNKINKDQNKSFEAAPFADNIMCCHAIIRGPEDTIWECGIFHLIINFSEEYPVSPPKVKFLSKVFHPNIYTDGNICLDILQNQWSPIYDNDPNTSSPANPEAARIFINNRNMYNKRVLMCVEDSWEIPKFNMNEFSDVKKRDRTLKIFCNEYPITSKNIYDSYSNVKVAVRIKPISEAEENIVSIFNKNYVLIEKENQKECYLLSQKKKQATYVFDVVFDVNATQENVFLHTAKPLIPHVFKGVNGTVFAYGATGSGKTYTMLDDKNQNGIVQLSLLELFTMSFLEVYNETIRDLLGKEKNKPLEVQEDAAEVRVSNLCEVHVESYQQAMLLINEGVKNRKMSPTRANKVSSRSHAILQIYIHNEIMDSNMNAINYKAKLCFVDLAGSERASATSNKGERFKEGSYINQSLLALANCINSLASNKNIPKVRVKYRDSKLTHLLKNSLEGNCLVVMIANINPSRKSFQESNNTLKYAFRARNIKLCATIQTNDNKESDVEKILKRNDLLQKEYDLLLHKYGSLKECFANLKVLFQLYKNVHHCYQRKENASGKMPLLGLKQNISVYDLDHFIQLQTFQDNLTDMQNSILMETISKKMENSSHMGIFDKIRSVEKLNEAELKNIGNEQASWHDQYKDSSYIYIGNLDRRLTEGDIVIVFSQFGEPIDVNLVRDKETGKSKGYCFLSYEDQRSTVLAVDNFNGYKLLDRPLVVDHILNYRLTGAEGQGIGVYNVIESEINLTKTFWALNFEKMANTYDELYIPISYYLLHLIIDIKPYGEETIEMEGLTWGKAHKKMPFAFGLFKLQVSCVIVDDLINTDELIEMIENVGLSAEIISFNKLCSREIGDNVYVNHICLTPDDELSRSFLSYANENDLNIFRVYKSEEECLQNLKYAIQLRESDELYRDVEYDVLLKVQLETNKACGLLFSYIFGVTNVSYKIRVGDYAKQNFVNFNTVDDLSLNVYFNEWYYSSFFIVLEYHFNLFMLKYNMPMKSMKINAFDTIEKKERKINMENFLFCTVICMHFSDNNAINYGVGDVLSFFVLIIPHASFCLYPEMFIKFECYLVIKNVNKTYGRKHVLKDVSLTLRSNRIFVLLGENGSGKSTLINIITEMITEDGGEIHFEISYCSQNVILYDNLTFYETIVIFLLYYNKDVEKYLKKKRTRKIMNDLDLEQYLNHKIKNLIDDVKKKISIFICFLVKRDVYILDEPFIACTHDIYEANNFANDIAVIKSGEIIFNGTKRQFQKLIDYKFVLNVRFREENKTCFIFFNSSHIYCTYKIYELKVQDRDLRNLIKMDPNFLCTYVFYWYKFIIKCVSLFGKIEKVELDYSTISSNHLKTSTLNYHIIYFNYYNSTINALLQKYYLEKRSTKHKDISLGTYIFNEPFPIKFHEYFLRDFYINMYVFLSIVIFFCVFFEKLRNEIDYRKIFENFVCIFRILDSFSLSHVLNIRSLCLNMKRHMQQICSDSNSFFNTTGDFLFLIVNCKYAFAVRHFYLTNTFSSIFNNDLNVLYFFKFFFKIVLIPNMTIYEHCDVHINCNQLSGGMRKKVFCSQSVNEGIIKDNILKIKFAPRNFFQVKLKGIDHAKINEYFVELLNLIIDKSSYVNLYLNRNKYISLFLLFKFAIYELAYQNIQHFVQRCKSVKRIYSEMTMSNQCLFILKIPDNKHFFKLLELVDAGCFITQMNELLLIDPLYINCTMTNYCNSYISGKENLLPREKLNGIYFKNAKPGLWSSFAIREEEMVLSFICFNNTEYMHEYLTVEKVDKLKWNYFTNVLTVESGQVGLFCMESIKHSADLLFQKHGMNNILYPWFDKICNYLCEVVRDEVTDEVWAIRVNFLEPLKSWDEVTINEQDKERGSRMKILEPNTPFNFILMDSASEDEASKIGDSKGQENNIADDLIDKLNQLVEKQENKAVANIDFKEKRKKHYNEYKMLQKMCDVVLLCRVSDGMTLVETNSESKNFPSLSTVTSNQFNYHFLIENGIAYIAVFPVTYPKKLAFLFLNDICKQFNEELMIQYGTHSIDYRSIIETIEKPYSFIKFIHKYNFGSLHIEYTKCIGMIEKIISQLGLSTKKNCVRDYTQKCPLNWKVSETNEAFCVGPESYIGPCAKEIKNDLNEDEKMQMEKKCSLFWKCDYKCQDYEGSVCPIDWVMEKYCISPDGYTGKCMRKIKFSTMTSKEKAIYSNLCDIKWPCRKKCTHDYSVLCPSGWIEGADGYCLATYSGNCEKKMYLKHLDEVMKQTYEHKCQFNYPCVHSCEKNYSDVCPNLWIPVNEKECTPSENYNGRCMCHVSYPCVKDCKRDYSFNCPIGWKETLSFCLAPVFWPCSNYEVVLKNLLHNISPADYLSVVNGPVDDVTGAVMNIAIDEYGQPFVAHKSNILAAKVVADILKSSIGPRGMDKIIVSEDNNVTVTNDGATILDKIDIQHECAKLLVELSKSQDNEIGDGTTGVVIIAGMLLEEAYTLIDKGIHPLRIADGFENACNIALKAIEEIAITVDIEKNNNEMNIVVDAVLSVADMERKDVRFDLIKIEGKTGGLLEESTLIKGIVLNKELSHSQMVKEVRNAKIAILTCPFEPPKPKIKHKLNITNVDAFRDLQNIEKKYFYDMIDSLKKAGANFVICQWGFDDEANYLLLKENIPAIRWVGGVEMELIAIATGGKIIPRFEDIHESKLGKADLIREISHGTVNNPMVFIEGCSNTKAITILLRGGNQMMIEECERSVHDALCSVRNLIRDNRILPGGGASEIYAALAIENVADKCKGIEQYAIRAFGNALLSIPINLCNNMGLLGIDSLNYKVDDMIEKGIFETFNSKYNQFSLATQVVKMILKIDDVIAPNDFNMHMTNLYSVLVVCLFGIVSSSRYILDVRSFGKTCLLEYENICETADYSILVKNGISGHVIKATLIQKESSDIVSVHNLMDTFSKDGSVQFIFKGIPSLHYSVVLEMSDLINNADYDIGNNCHCLGCSDPQKTFVHGNFLFSKFLYFHSELNPCSGTIMTHSVNYNIHYDLSSVHCYHVHMVDKPLKYDGAYYSPRRMEYVHMFRILFNLFKELYDVYAEELSVLLNSLAFEFSAEAVGLKREVIVKEESKFVSEYGSNHFAQVKENQARELSRFICNTMRQGHSYANMSPMYHTYELDCNLSVLYLEYNLAEDEEVKLELFYNNIFGYTVYLHMQVDDKFVRSLKLKEISFPMQCRESCTSPIVVEENLDYITVGDICVQNLPKVCFPAYSFGYVFDTRLLRVHMISINPYPEILLTPSVQSSIVEGYFCILYQDTVCKEYINRCSLITTTHFDEKHEEMMQVVYLTHYNDSFYINGQSNKMRAKQTPKDDATPFGFLNNYMYFFVNVSPYQYECLGAYAYLMNKFNILVNDSLNCDAIQMIIEVLLKANLGKYPIKTYKLNVSIDEYPNKYFSNVYILLFKAAGIRLIDSYVVEHMDKMIPAEKEAVHTTRYDSLINEISLLGAYVTELTSSAGIKYFVYVDEFKYEKKLKPNEMAHHLAEHGVLMINKKSLCCSNFVDEVENSLIVQKLLIMGESGYLDCINMDLQNHDENVIEEFTSEFDKHGALVSIKMEKYAVYFLFRNLAVPFVGFKVYIDNVNSNSIFMLEKVIFVSKGNQVVREINVEYQTFFVHPYYDKTLECHHYYNGLQVCPKFDYEGFSPYYVSYLENNQRKDILFSKRFQLPMGGDVMTADIYRTVRIIVEEVAYSGIHNLSLISNIFYDTNYCIDRGAVLKEILQVCNFEKKDLVKLFIYYFLSVPPQVLEIDESIVQFNVALYYLFSNAGPLFKPDDVLTYNVPSFTYFNNLFLYEGESVTDGKFLSAIVVLSPHRFLSFENVTYVGLIANTFDDMNQFVLKCYPHTKYDTSKFYNLEPNTVYLVCRNMPVKFLKNGLYEFNKYVVEYDTHSDGTHIYESLPIRYQIEVGLVHLHNDPYVVVKPIFTHSSYLYNTIIYTMDDFMAYKYPRKLKYWEFLRIPVIKDLYGNEFLVHSSCIVKEGVISLSVAEYSTDVEKKHLMNRDMFNDIYKMICEQIRLNKGDYVVKIVQRVHEDGSVYYDRIIDHVISIYTLLTGTLNSSVTSVVVKDGKVSATCLEGDCILESTFIGTYELDIKGGQFLIEYNNGYFVFHAYVHLDGQGNSCPFRKVLQGWGTGLEKGKYHVLIQNAWELIKMAGKDVPTGEYYIEVTDGMDVNGKKMDAPFLKNVVLLLYDIGKYHVVIIPDGSYHCTSSNPSNCMKCFFIVDAQNDFLPKGSFNSRDDYMDALNKINAIRLRLHNCTEKDLIKLNGFALNILSVDYHPQCHISFAETHRIMFEQIDVVNSVSDIKEYSKLNFLNGSIDVWPVHCVRNTPGCKIHPNLIRHMNDIVIKKADTENHDSHTIFSVYICGFIFEYCVKETALSFLNFGFDTYIVEDATAYLFGREEDKDNLRKKGIKFVNSSTMFMEVPAPLSRASRAGLQFPVGRVHRMLKTRISSDGRVGSTAAVYAAAILEYLTAEVLELAGNATKDLKVKRITPRHLQLAIRGHKALMNLSELALLSYKIKLKWTDENYRKSIIEKTRRFNQDENTMLSGRKPFTLERRKRISEIIKQKWREDDYKQKTLQAIKDNYKKRKLQVGLNPDFNYVQNVMLFKLGLSAPKIRFFPSMHIYKSNETNSFHSIEPFKGLKIDYLTYQKEVRKKLKKHYFDKINKGLFTFLLRSNRVNFFFTEEEVYLSKIYDGGKMLINDCFVDAKNVNTIKVIRCQIYYSMKSKHNKGYIYRESIPETPYKNIILLYIVPCVLLFKVSFICLPRFIHFLHEKGLGVDLNKISKDKVAQPIGLFPSILYFIFTLFYQLLYYDDHKISHEYNAGLLSIIFITFLGFIDDILELKWRYKIPGINGLEIQHFLSIIFILPFVSINLVTFSFNFYPSKGFVGNTLTYFCGIFLAVLSIFGHFSKTLILFLIPQFLNFFLSLPQLLNFVPCPRHRLPVVNPKTNKLTYSHNYTLINLILYLFGPLSEFHLVVLLLAFQFGTCSLGLFLRYFIGATFDHLSKLRMLTYDRTSSMPRYLLKVYNMYEDADSVHVVMESCTGGFLTDHLLDISERLLAEWFYQIITAMSFLEEQNIQHQNLNGYCIYLKDQKWDEVRVSLLSKNKKYDNIDSKGDLYGLYFIRSLQEIKKLNHDKNNTWYIGGSFPFLKTQLESPIFDFIKQCLEKDYDLRPSLRQLAQHPWIRDRDNLPLHNIVDEKTRMKELEEAYNICHCGTNVIEKCFFAKEVNRSINKREIRMYQLCIIHYQLSNREKVYKISCIQDDLDISNSFYDELKMYVSKDGTVGCLFCNDEKKRRIHLFKNERNNGKFFYTCMNSVPIDDIHKRFFMHELMIYSAETDDNNHIYTDTFGEQVKCITVKDVSGCYYSPQFIDDTSFVCLSYRTVPYRLGIYAFNVRPNDLYLCTLNELDIRCAYAKLSAKNFKHTASPLVIRHDDVFVACLVVFGKGEEPKHLMEYSLVLIDDVCNYKKIETEVIIREGSYTPFFRGLYTNEIKGYCYPYLFLNTIFYCSKISIAVHMFTDVSTSIEIMCVKEDNLLVSIRNMLLNHVLVYCLFNEANISGDYVYLTKVRSYNLDFTTYETVKKYANVNDLSEKLFMLLSQMETALFNEKHPYIRRKNASFNMLYESEAEFQYDVYIHGGPYSTCLNEYRNVFIFFAACGFDVLCVNYIGTLGFSEKPNILNGFKKFYHYFGDYENVYLYGGSYGGFASCAILTKCNLFKSCCVINGVYDWVLSAHSSDVPDYFINLCLNRGAEYDCFYSRDYASMYEISPLNFVQNISTPILIVASKDDLRVSHHNHSIKNVAFEETLLMNVILWFEMDPLDEFMIYVQLEHFNKDMFVTDDSITDFTLEESVEYKKKNNITTIGFSVPKPLFSFLQLKNVIDKEVLENMYFLSGRDFIASSRTGSGKTHYHALILTPTRELCVQIYDQINFNGINYKNAYEDIHRGVDIIIANVKTLINFVNKKYFTLYKIKYVILDEFDRLFSRQFVHSVTSILRNIRPDAMKGFFSSTFSEQSCELAKPYLNKKFIIIKVGENNILIDKKFYILEDHAKYDCLLSCVHACAPSGQGFIFCNSKKNVMVLYEKLKREITLRHISFDYIYGDIDQTERLYKLDCLKKKKTQVLISTDLMARGIDIIDLNFVINYDCPNDIFVYVHRIGRCSRMNNGQAITFFVSSDLDVLQNLEPFDERNAPFLESEYDLQKVGNPDLSNVQLKREVKSLIREYEKKIDHMIMDEKVVKYMNEQFAMSKIQFENKMNEYVLFLKKKDSFNETILKQYKNDIQQDLIENKELHYKNEVHSLEEAFQNTYVNEVLIKEMKTYNEEKDKFIKGLKNIKVAYAFAYIKKDVEENYVPLSAHDTLQAQENEELSTNIRVKNKITEDRDYKKLLDDYKSEKKSLISKYENELDDYLRKCELAHYTHKEIENIKEYECKIQRRCKELHEDNKNEIAKLSKLLEGANKKIKKRDMEMYILLNNLQKEYTDSIPKRQKSDTYKALINICLSEIKKIESDMYNIFKGVINMLTCKYPEHNIKEFFFSSSIQITRYEFYITRNTKLRNNTRYMFEIYNYCVKNIKRNITVLSHFIPNKKDYKFITKMRFNNNCENVITSGKDGYIKIFHAMTGNLILCIKAHRNAITDFDVHRSDKYILSCDEKGVVKFWLIDKHKFKTLFTYRRTFLMKKVQFFYYKTYAVCSTNSYFFIITFDDLSNDSHLLYSMMNLGSVKFFPYIQFAYSLSYNVSPYMYNSLILSNGPIKGLKNCYLMFINTYDDDLLSITPNDVNIIKYVNKIVIELTDKGEEEDLSYAKIFHCFEINILQNAKKDIGFSLFKRFEDFNEEIVRFAFSNRSADFLTVQFSGSIFLWHFQSYLYTSLYVEFFLESLAYKISNVSFNMSDEYLIVADGITNKSNSSKEDTFAVTMKTNLSIFCLRTYEEIKNFDLKKCNSYVSFIKPNPFFTDVVLFACFRSYDSELKNLSAEWSQNGYLFIVSHNYGYFSIFTLNRNASYKLTLSDQITSYQLCSIYTLYLLNFTNENILVDKKFKIYEQHLQPLLPIGTSPVDETFKSTLGDKYKMCYVNAMRVGRSYSLLYQVLKKFPCREEEDIDAFYLTHYTNVDRNMRQYDHRLFIYTNDNRMLFMNIRESFNLMNNCQLKGRNCIIKNIDGITNCSFLNPYSLYLRSGNYDYARYNELFAMFRNTDIAVISESSVFTSDQSANFFNVRKSDMNRITLYDFILDEVRGGFYKFLDTFFKTDSIPENALEHMLNVPYFLEKIMSFSFLLCLDNILYDITFMPVQVIRSLSILLYTFLRNTGHNFLKKYKARIIKCSNKFLGIRVLLFFHMNRLYSRSFENSENYYKLNNSLKLSFPEYSGFSFLDTSRIYHYIRAQPFMKLYVVLNMLEIVERLLRSLGKDLIDDMIRTFIRIINLRSYIFYPFYSILIKFIVQYIFVLTYILTHAFAHLIRFLSLNIAINSSESTMFLILVMSNFTEIIVASDAVERFYLFIDAFLVLLKMSTAYRTQNEVGVDWCKHSYLLKYNNLDSDSLNKYFHTLLADVLISRTPNNNIYYMNTSFEVPCKNIFCFSHIPTRSKVFFDISIDNKSAGRIVFELFSDITPRTCENFKSLCVGDKVGSKGKNLHYKNSIFHRIIPQFMCQESIYGRSFTDENFKMKHDQPGLLSMANAGPNTNSSQFFITLVPCPWLDGKHVVFGKVIEGMNVVRDMEKEGANSGYVKRPVVVTNCGEMVREAHELLDGSRPIPIDKITYELSQNIILAFDRIGLVIDKNKNRIRLPSNTDAIVENNYSDFSSGVDKQSFDYLLNYLHICEFFSTKKVKSVDKYYVLMAKSLCKTNLNTWNIYDYRIAINLEQTKRISKLFLSKISPVHERVKERTSFINKFLGIQLDLTKIKTKAMSNLRNKNDSNYLLFICSNLINNARGICRELCNFKYIHSVTPIIGDYMYRVVAKNEEKIHNMLGQESLSNKSKIEALQKLIDIRRHNKKSVKKISETYAENRWRFYSDTDELDAIKDYLTELNRSAQLRCQFRCIFSNERERELFQYLKVDQIKASYEDRIKRLIRDYEKKINKLKEQLNRTHGECLSFKTMWEGHGRQLHQQEEVSDLKKEMEKCALLENKNQEQLFEKKCKMLENALKDTENEKSICERICNHENDELKKFKGRPLFENVHRVKQPSLLSHKKRGINVPPSSEVLKNWFIERHVACWLSIFLLRCINSIFILLLPYLTVTHYDAEPVWFFKIYSFHQVCYDTRKLYIDKVNLVKNYPHCLKLKDYFTYMLMPTLCFQYTYPRTEKTSWSRVAKTFTMKEFQSAQLTVKIIHIIERMLKISIGTLYIWLIGFLIVFHHWCNILAEITRFDDRLFYKDWWNASSFAEYWRKWNLPIHYFVHRHINKPLIYYGFNRNFSMIVVFFISALLHEYLISIPLKLPLIWLTNNNYFKKRKTTGNAIFWIVFCITGQPLIVFIYYYSWVSRKGILFESIHLVLNSRKVKDSLLGHVKEKAQELIRQIHLDGLLLLSTDEAVEYNHNLVKVGIDLRGIATVTSNECTLISRMWLFEPEFYNSTLKKSNSIEYKELYEQYHNVMIKSKHIKLNDLFVEYLLLDSVFLPSYVKRNTLRLFKNEQFRVFLRVNYKNLKKGSFVNNFSLEVNTLYDALLMLKSCTDVYYLILSKYINLNICFLFDVYVYSNSIVAVSQKCLNYYFDFLFFKKHIKDTFPQDHYILQLYWLFKNKHPLLTNNFFTNYLFYCITKDEAIYKKNANLYPKDLNYVKEGEIDMDNLLETIKMQNEYLLNELNEKLFYIIKGCNGLTHSFNFVHRLLAIDSKCVLYVINTTLDYYRDDLTERFIFTNPNVTSVCPCGTSFHFMKSGKDKNDLAEKTKLINTLKEQRYEQFFQGRMEMVALEVAKHSSMLNDVLLKTEEIFKKTHVQYQHEADLKPLLIRLQMAEWYDLKAPKMFLVRNFGKTLVTKTIGKKLATDGLKGRIYEVNLADLNNDEDQAHKKIKLCCDHIINKDCYTDFCGLSITRDKLCSLIRKGYTLIEGYTDVKTIDNYQLRMFCIAFTKKRPNQTKTTCYAQTSQIKKIRKKMVDIMNAEASIPESIGKEVEKQCKKIYPLQNVLIRKVKILKRPKLDISKLMELHTDSKEDAGKNVKSLPESKEATNILSAELKHDSELNGYVQKHYIKDNDKLYLFDKITVYVTTDEKRKLYELIKFFSFTQGGFGFNINLSKEKNYNDHPISILCVDLYIVDYLKWIIDSVLLDENERVQVKKDVKRSVNTWNNVICSILYKHSNKIYYAQGVHDVCLVFITLYFHNFLRRYKKYVFLEHFISKFVVNKICDLIFSKMFLMEEKYVYLLCERFLLFYMIDYLTLSLDVSINNTFKSIGLLLKYMDKEVYDVFCLVQKEQSLKISGTEFFFCLSWVVTYYSHVFTEFEKLARIFDTLLSNDGIFIIYFTYNNMYTETHYIFQNMKWENMNVDNIIKKTYYYMNYKIPLHYFHYQKEREELRNRSVEKSLRSFYTYVEICIYYLIRPYKILFCAFLLSTILAIKRIYIYTNSYFGLNFVKKFVLIQILSISGVHEKNYLNSKVFIQAMDKQGVVQMTATKGKTDKGFLILHAKLLLGSETIELMPICFSVYREPIRTSKSHASKYIIFFPGDYSNFFTNSIYTSFKLESTNECSDYCYSYEALFWVLSSKYLYDHLVFIKPGFSRGCSVLFALMREANEGQLLLSYVDSMYLLDPGFLEKVAQCGLKIFLHSTPHQVTNKNDVNIHSELLNFLKKLKLVNHLNLHFEILVDFITVCKTSAKDFLFENWDHRVRDNGIKNFFSLNKDLKTCDYLIFCGIPHTKYICAYMNPHLLKPNVMYQEIFFQDSEKGVINCHAMKISLRYVCNGKKSCEIDFRIVKCILGSNFLIHVNYECIDSCNCTYGYNCEKNYTCICSVNEFCDEATKSCVCKTSLVPVQMTKCSYNNVCDAIKCPANSTCVINGNSKKAECKCEKLIEAQKPYKNALFVRSALRPEHIYMHCEDGYSIEVVNATLSCYHVQFKENKKYITDILRGACNGRGRCAFGNSVDLDPSNTCGTKGTIYQYEYVCIFRSRFNSQIECPGGSITVNRALLKAGDGCYCDQLSSCDIGLTHHFDTYCKSDQYLFVHYTCADLCKTCAPNSSCYGNKYKYKCLCCEARDTCTTRTCGEHQTCKNNKAICICADKYKNVNGVCVPEEKCDLLCPSGVCVCSDEGDLCVPKNKCKRKEYQNVCTNEKEQCVYDEKKDIVRCDCVDHYEKNERGICIFNNLCLINKGNCPPDSECIYGLVAVNGKCVLEDVCNKCPEHSICVNQVNKAPLCICLFNYGRCMMNNPCLTNNGGCSPNEVCTLKNRKVVCSCGENYCVPKASDLDQTFTFQYNDDMAIVLGSCGIIQFVQKSGQIIWKISNSNNFYIFNYEYPILYVKKGGKVLYADFVLAHEGCSYGNMFMEEEKVHASFGVLYNNEKGELYITSRYLVYISERTKREKAQSNSLFLIDDIDLKLCIHDYINTLNKDNIKNHIYIEFNLHLIRDKYKVYELHKMFETDSQLKNLYQMCIQNNILTEKEFYKIHKSDIYEYRNISSSAEDGILKEPLFITEEQKMAKSVEINKQISRVILSENKELKKLYDYYMANNILSESKFWFFLFNNKYSHLFFYDKNEKDIMGNKNFFSILSYDMDNPNQDIKGTLEKCILKEYLSTKSYKRKNILFNNNYYLNEESAQGFGLFTYCIGMIKIEDTDLFATLQDQLKNYTDLLFVSNTKKCQSNQSMLIGTIEYEQHILDIVKDYHVKVNYLLNLFYTSCIPEQEKRNKILENLSVLIMGKPRYIQEKRKKEEFNDDIDDVEKWISKTRNTIDRKLAHKNEELTDMILTLKDQHVMLSKYDETKHSFDVTIKYDAWAFLYDVFNYLDLSDASEFCRSITLPMEGVSEIFNEIKLDEGLYGALEYLKTKGELNMEEKIYRNPENRPLHMSTGKVMTPKETFRYISWIFPMGSLPTLNYFTLSNNFKNVDNSSYHLPENNLFIDNEGKMHLTGQEDRYWDNPSYAKRNNDIFTLGDIKKYIFKDNDEENLAKSNFARWFKYVGHNSSTVAELLMKQISILKERNSEYADNRITPIINSLLRLDNIPESIKNAKVNNVMNRRHTSFQNNGNVCYCNASLQLLLSIGDILKALFYIIEETYCTAQNDAHEFLLMLLNYINVECNRDSNFPPNFEITLYWVKYLYKDNSIITDLLGFQNVSSITCTHCGHTRHSFEFCLDLGLEFQSEHIQSTSLIDLLRSNIMKSDDFCLLFCPICKSKQNSSIKKGLYRMPNLYMIIYIKRFKWTTVLLPWDGLIDFTSFAYMSNHESLSNSKYLIESFIHSGNSYNGHYTAVVKHTDGFYKCNDEKMKKLSNPFNPENISDIYLLLLRRFFMRLFMYEGILQKFDERNENLTENDYYNAYVKLNQVPYDNLTVNFFNHIFTKSYEEHIKEKNEKIILQDIKEMLNKEIFLKNNVFIPSNNIYTDFMENGNDIFFSKIKKNDKATYFRLIERFDRMYNFINEFCREILENGIEFCKKNELVNERCILLNFLYEIEKDYGDKDVITYVFPDDGNQSQNMKIFQKARTGIPLNERKYYRVLAKQMMKIQGLTFDHNQIRWIAYWKNENNKQIQKHFPVCKYGFYKARQLALEFRMKMPKIKGVHFDIRQKRWCAYGHKKKECFSVYRYGFLIARELAVKSLKNLLDRYEPYREYACLSLHDLNMNRAKDVNQTIHFKKLILKYLIMDLFRNVERYHLKFVANIYDMKFVQLYWDVFVTCLVKNVTASVLPFEEHCMSLNKIKKNDRLFASNDNSPNKLFSEHVGKLNIFGNVNIDEDPFEDWSGYLPVKIQIMKNVENKKYRILCFQKGSGRLFLNTDIFEGFKIIPSKSTSALFSGRDLCDEKKLNQYIVTVYALYLKEIELGNYYICNLNDYPREYCVVDYDPNKIIKFLCPTYNSSYCFRYKGIKDRLIISNNEEPIYTTLPGIILENQILYNRYNLGIYPFKLEADMSIVCVCDTKKGITPYIKGCDFGNNQGEHQFLTSPQLHDEHSVCEIEANPGDIVGINCINYLEPSNCFSTVSFSLYTLSFVKMNINNIFPGAKYYPESSAFSKDPNFKKFTSYLWIPPKVTQEFLFFCSCVYPQGEGIAVYHVIGHVNVCAIDMRIADPQECVLENEFGKAFLFICNTSEYIDDTSEVIPASCAYELFTPYSNKDIDLSCLCYGQSKKKIGCDFGYNILSRRDLTNNIDLNKNTPCVIHAYPGDVIGIFHSVHYGNDITLATNNLIPNSRVIPDSTADVKLSKMHSYMSYMILPKDMTMTGKISCQCKRGEYVGSMFIYRTFWQNRSGDAEKTHFPLIIQNIRYYSNKIFNDYQDFFFNLNKFYEMFLIKTCLYCVVKLILIKPISISDKAWFLAILLPFINAFNESRNKKKEELIAFPLYESLKPFFFVNTNYKKKDEMFSHIYINDWDKILYYYNEDQNQKIRTNSILCLKYLFDCKQLKYWFLLKYMVNRESNFYTPTDRLNICRFFLRVSQSGDVFHFCDYLDEERVFSSLNNYLNNLLYKHIDKINKQLLSSEDYDLLISILYSNDYSRGSKYITTITVIINIFSVLLCNYNDEIFRFLCNQLYDISFAQLIYFMLIFLYKIFYQNSYNDLYDNYIISYMQIPYDIQIFKNIFLVFQKTLKHYLFCYMHCWNDVRTLLEYFLQKDEYKQFLVESDMIELFRSKLKHIFLNTIICISHLSYTGFKILTVDDIQRLAKLVSSCVHSIKCNIITALSQNYEKRINLLHINSTNVYFPNSSLTKKFYNDSFVDLKYYTYNCICEIASSYVPFYFTQNSIKTFFSRENKNVEKDRAICCIIRYVGFICKNVNFFLFNSISLLPSTFLLKYFMYLNNLVEKKLKELWRVNCDFTKEKYLLGKNEKEYCVVEAKPFDSVTVNTLDDIEASKLAIDELLYGSTLYGDTLLISPTVKQNTTFYCFCNLALMKVIVSTNHTITKGCDFGNNVVNYFSKPYPVERHGGSKVCRIEAKPGEFVGFKCIYDNRGTVQPHNCFDKVFYEGNETDLQTLMPGYISYGNKRKGKYAFYLKLPHFVQHSYTIQCKCRSTVSEDNYVFELAVEGGESEIVAKSFMQSSLYINHVKTLVENVSDDYFNLSSNCRWNNALINKFHFKTFLPCQSCVDIYIEVPTGLGKTLCYIITILDYFLYKKELFCLILTATEELVTQILGVLNKFEVSNLRCQGINTNMFQMNIYFFKDTNILVTTTSKFELVIDEVDKIMSEKYQMATHNLYKPKNFLQKIFVSATLCKVSDNLMSLNLYRPIFFYYIVNYKRNEEFIPSKDNLSMLIFCNSEESAHLLYRFLTVYFSYTNQGSYGIKEYTRNLSNKRKKKILNDFLTQKLHILICTDSISRGLDTDMPNHYNVLTHRIGRLSRHNSKRGTVYHIAKEEAEVLRRHKFYPYDELVKLYTLIKKTINRIDMNKIPRPIINYQENLKVFETCKDTGKADPRFLKSTLYQIPLFSETLKLSQIPFGIIVNPFASLNEGELRCPKCLSYLHATILEDISSTVQCVFCDTDFLINENVLFDIYQSPLLKGSVDIKLTYTSLNKNINQTASMITNKIMSLTKHISSSLVAGDSKRNSLLAKYPQVKNMLSPYFVFVVECSYNAIYNNITYTILEGIRYAVQNVKCPRTKIAIITFNSSIYFYQVIVMSCVEEIDKINTLIDTIKMQSYGSCGNSALKVAMDMLKERNGVGSICMFYTTTPNCGLGSIKELKKDLQENFMEVKQKIFNISVDIFIISSNNVRVCVPSLQYVAQNTGGKILFVENFLWQKDYKEIYMSIMDTLTSEDIGYCCELKLRYSHHMSVKKLFCCNNNFNSIISVDTIRIPKIRHDQTFAFLLNYSDISESKKQIYFQCACMYTNLWGDRFVRLHTTHMNLTSSLSTVFRYTDAEALMNILIKQLCTNILHNDNYSKIIIDNLAAILFSYRINCASSAHSGQHNVTKKEILHDLKVYVYPVTYVIHIKGKTNEIDSMDVDDDLFIPKTIPSSAEKIYSNGIYLLDACTHFYLYFGFHSDANFAKEIVGDTPTEKNAHELNLTDTHNAQKVQRIIKNLTRFHHFDKYKSNLEEHLISLCVEDKADKEYSYVNFLCFIHKLVHKRIDEMFGTCVKYVIKSYKRTCPHISDFEPFASMYYFSGLHNYRTFYLLVKINESTDKYDFQTDEIPTNKKNRIHIDQRVDIKIRQCDETLKVDLFTTKLTKKVHIGQISIDINSSVINKSFPKNEWFVCFKDGQEICKVQMSFYKIQKYACPNECMFIQDGLELWSLMQKLMLMSFVLEQEICVFDFYAYVPKYMSAKEIMGEWFLCFLCFHRDINIPMLNILRIVVDSKNNTNANIMYTYENEKYNLSIHSEHNLSYIIDAITIFTNGLKLLKESCGEKLELRKKMILQESNMKKLMGKRRLASPRFRRNIPKSAHKMMSEMYMCVYIKLEDIDLPPFYFDLIINPIPSYKIRNFDNPEREKEFYLIFTRKEVHYGMLPLLHEYPLYTERTINGIQLYHAPYPFNKKCGYTRRGIDIPLVQSWFKEHISTKYPVKVRVSYQKLLKCWVLNHLHSIFKSTKFFQCTEMDWVEVGLQVCRQGYNMLNLLIHRKNLNYLHLDYNFNLKPVKTLTTKERKKSRFGNAFHLCREILRLTKSIVDSHVQYRLGNIDAYQLADGIQYIFSHVGQLTGMYRYKYRLMRQVRMCKDLKHLIYYRFNTGSVGKGPGCGLWAPLWRVWIFFLRGVIPLLERWLSNLLARQFEGRVSKGIAKTVTKQRVESHFDLELRAAVMHDIIDMIPAGLKNNKGKARLILQHLSEAWRCWKANIPWKVVGLPLPVENMIIRYIKLKADWWINATYYNRERIKRGATVDKTVCKKNLGRLTRLWLKAEQERQHEYLKDGPYVTGEEAVALYTTAIHWFESRKFTHIPFPPLNYKHDTTFTVKNRLNQSQREELGFIEQAYDNPYETLSRIKRHLLTQRAFKEISISFLDLYTHLVPVYEVDPLEKITDAYLDQYLWYEGDLRNLFPNWVKPSDNEPQPLLVYKMCQGINNLHNIWETKNNECLVMLQTQFSKIYEKIDIVDHNIADYITAKNNTNITFKDMNHINSFGIIRGLQFSSFVFQYYTRAYDIAGPYNDVNPFLSFQNVRVETRHPIRLYCRYVDKIWILFKFSNEESKDLIQKFLTENPDPNNENIVGYNNKTCWPRDCRMRKMKHDVNLGRATFWEIQNRIPRSLTSLDWDHHNTFVSVYSKDNPNLLFTIAGFEVRILPKIRQLSYGINMYTTYVISSSEKEGTWKLQNEVTKEITAEAYLKVSENSMKRFENRVRQILMSSGSTTFTKIANKWNTTLIGLMTYFREAKCENKIQTRIKIGLNSKMPSRFPPVVFYTPKELGGLGMLSMGHILIPESDLRYMKQTDSGKITHFRAGLSHEEDQLIPNLYRYISTWESEFLESQRVWCEYALKRNECHNQNKKITLEDLEDSWDKGIPRINTLFQKDRHTLAYDKGWRIRQLFKQYQIIKSNPFWWTNQRHDGKLWNLNNYRTDMIQALGGVEGILEHTLFKGTFFPTWEGLFWEKASGFEESMKYKKLTNAQRSGLNQIPNRRFTLWWSPTINRANVYVGFQVQLDLTGIFMHGKIPTLKISLIQIFRAHLWQKIHESLVMDVCQVFDLNSDLLEIETVQKETIHPRKSYKMNSSCADILLFANYKWGISKPSLLSDDDNIFYPYTSNQYWIDIQLRWGDFDSHDIERYSRAKFLDYTTDNLSIYPCLTGVLIGVDLAYNLYSAYGNWFNNLKPLMQKALQKIIQSNPSLYVLRERIRKGLQLYSSEPTEPYLNTQNYNELFSSQTIWFVDDTNVYRVTIHKTFEGNLTTKPINGAIFILNPKTGQLFLKIIHTSVWIGQKRLSQLAKWKTAEEVASLIRSLPIEEQPKQIIVTRKGMLDPLEVHLLDFPNIIIKGTELNLPFQALLKLNKIGDLILKATQPQMLLFNLYDDWLNTISSFTAFHINPQQTKILLQPNKNITQPHHIWPSFNNNQWINLEVQLKDLILNDYAKRNNVHIASLTQNEIRDILLGMEITPPSIQRQQIAELEKNNLDNIEQQMEMIVSTLSPHEQQTFTTKTDWKIRYLANNSLLFRTKDYTYVIAKNLLEKFICISDLKIQIGGFLYGSSPPDNSYVKEIRCILIPPQIGNYQSVTLSNYLPSSKYLDNLELLGWIHTQTTNCSNTSNHLTTYDMVAHLSFLQECKKIWDKNKTIILTCSFTPGSCTINAYKLTDDGYTFAKSKQNSADLYAYPNATNLYEQVQILLSNVFVGFFLIPDDNIWNYNLMGIKFNNNQKYSALLDIPQPFYSDIHRPNHFLQFSLLDQNEGDEADVETSFIMNERIIKEKLKASVNHLNKRKLKFDLKIFPIKKTVYQIFNICDVCSAPIDVFTPFLAYEIDVCSKCLEIKNFTQFSRELYYEHYYQVNNLEMHQKNILQNDINNYFCVSVLAKNLRWTCSTPHSTFDEFLEFSLMKTLTEAEQKFLDHDWVNDKKWKLYLSNLYPSPSIHNIEKYKKKYFQKNVDYKKTNVCSLRIKLWEAIYFIINCLMEVEVYWGEEAKKYKEVLNKIGEENPFFYTLIVSSRRDEDLACELNKILQYEHNRLSNQNNNKKLEYKIIEVSNAKEALLACLINSQILSVVLVDNLSIDYKFDIGNFVLGYEQLVAAPLEKMKKGFNSLVILIKSIAYIRSSVDIFCVCTSITLDKLQTVNNKIIRIFTTHDDHSDLHESILDGVKKKIKTPFFNALKAYAERPIGVFHALAISKGNSVRRSRWVQSLLDFYGVNLFKAESSATCGGLDSLLDPHGSLKEAQIMAARAYGSKYCFFVTNGTSSSNKIVMQALVKPGDIILVDRACHKSHHYGFVLSQALPCYLDPYPVSRYGIYGAVPIYVIKKTLLEYRNSNKLHLVRLIILTNCTFDGIVYNVKRVIEECLAIKPDLIFLFDEAWFAYACFHPILKFRTAMTVADKMRNQEQFGNVKSLNEVAAEKLLKTRLYPNPDEYKVRVYATQSIHKSLTSLRQGSVILISDDNFESHAYTPFKEAYYTHMSTSPNYQILATLDAGRAQMELEGYGLVEKQVEAAFLIRKELSEDPMISRYFRTLNAEDLIPDSLRQCSNNQGKKYWLMDKYGIQINKTSINSVLFQTNIGTTGQELDQKKSLFNERDLNQFNDSVYNLVSNYIDLSEFSEFHPLFKKRYDQRIFNREGDLRMAFYLAYEEDYVEYILMADLKERVRQNELIVSASFIIPYPPGFPVLVPGQLISQEIVEYLSGLSVKEIHGYDESIGFRCFYNFILEYFYNLVTSDPYGYYHKMDKGTYLYISDKGEVAFCGNEYESVDDDTFIHKEGNFFLECALTNSEMNGSSFEMDISMNNVYSKRHPGRYCKCLYRQVIRSCNKTFNADVEAKVSVLNGVKNANDFIKNNIIQAVYNSNTGNYKVELKEEQVKRGSITLGTKFEKFPRSYDGENLYINGGYEYNNDDIEINSPCFNINENACTENKNCFYDSSYQACFLNCKNLGEGECSRFTECKMTMNGCENGYLNINVFGSDIGSDVRACELFNSEGSCYMMCVWLSYNYLRTDGQRNIERDILKHNFITIETSICANLNERPNPYKITDNEICVKPSNEPNISFSPKKNFYVMGEKIEFMCQNGYKRNKIVPNISCELNDFDENMKELVGRSRNERKLDGIYNKQRDALLNKRKANETIPFPSKNKFVKSVFLRNYILHIKCMVSLFDKVINRIIDNRFQINDNFIFNKLISIYRQIFLHLQDKWTLPDDYELFKIKRSAFVKCMSKVFNFIHVKWASTLVESLLLDVYFKKHIFDTCDEIVIEKLQSAAKVNMNKRKNSTHSPHVLSIGESLNPVVDARAEKIVSLHGSHVWSTKQMERGVQGPLVIIEDVKFPKYSEIVTIHLSDNSTRQGQILEVCGKKAVIQVFEGTSGIDNKNSYVEVSGDILKMPMSDEMLGRVFNGSGKPIDKGPSILADDYLDINGNPINPQCRVYPKEMIQTGISTIDVMNSIVRGQKIPLFSAAGLPHNEIGAQICRQASLVQGKDVLDHSDDNFAVVFGAMGVNMETARYFRQDFEENGKMERVCLFLNLANDPTIERILTPRIALTTAEYLAFEKEMHVFVILTDMSSYADALREVSSAREEVPGRRGYPGYMYSDLSTIYERAGRVEGRNGSITQFPILTMPNDDITHPIPDLTGYITEGQIFVDRNLYNRQIYPPINVLPSLSRLMKSGIGKNMTRADHPYVSDQLYSNYAIAQDVKAMKAVIGEEALSNDDILYLEFLDKFEKRFITQNTYECRDIYQSLDIAWELLRIFPEPRHHAMKPSAEVLVVPSLHDNFAYVIIDEKTKKAACVDPVEPEKVLRKIENLNVDLEYVLCTHHHYDHSGGNIRMKELRKKIKVVGSAYESTPGVTEKVYDSQIVRLGEVCIRAIHAPCHTRGHIMYYAYKMDDQKNEDNNYAPILFTGDTLFIAGCGRFFEGSAKEMFKNIEKVKGYRKETLIYCGHEYALNNLRFAMSIEKDPSTIEQENLINPFFRTHHYTEKFSTTDEVKILDKLRELKNNFFPSDILIYYEIYNDLICLIDELYSMDRNTLFINFKLMKMVYLSAVFDLEFYIREDQKLCYRILCDEQPYKALLIKDELNLSSSKSVSIPKKSLNQVNFSYGYSQTKKDLYNYCYAYLVSIHNGYDVIPMEGYKFRPIIIDGANVSAKVINVLDADMSIIYDCFLLHEAYVFFKRKKVDDIIIVLNPVTKKGEEYFLGNKKVCNYSYLENLIKQNAILICNEKYYHSYKGDVVKRRTYDDVLILELASHRNGCVISNDNYTDIDTACEEIKHVISHYVVKHHYDKHNGFGLDMTKKPLKFVLNSLFQKDILKKALASSLEDKKGNSGWRNLMLLPKNSRENIQESVAFKKVEDLIESLNIQKLQEYLLICKNTFYSKVAELRLRNLSTTVKKIFLNVNIYLCVEEYLFPTYTTAKTFSLKNVIVEEHFYHVEANYKSYFSFRIFETKGSEVFHVDNSRVMTEMLDATSYQRFNTRMAFEEEKNCLYAVLECSFENLQMCKLGEEMVFNFVTHNNSDKPGLTVHEKQLIEAYVCSCIMNKLKLISKPFFMHNAKRNHLNYKLYLKYKQWDFLKKEIVDYFRCWEKFKKKELLQVHGYIPAIIWKYGPEQRICIDHKLIDEYAFEEEDGHLSLLFSARLFRIHIDGNVVECVVSHVETDPGLIGCPAYVNGYHVQLAMNYIKCKVIGNNIPPPFQIDVSKLTYREPYNSIGNVVFSEEYDLNETEVVWTYEPGPNFLTYKCIDIRSYILFNEYTFLRRYMNSNYNTYHKLKFFQSCNHYVKKLHDVLSIFADVVEESDEYLMIELYKKIKVNMRLLYYVGRILSNYLTRVHTIFKCMLISEPFKRAVPVTNEEHDELCQVMTGKKFFDIERLAKNATEITHQPLMLKNIQKEQQNYCKQCGIKCIYCGLNSYREKNVSLFKEDQNQAYNITYEKCTDCGNDFLHFINIQTRSADEGSTIIYFCPNCKKQTTVNNMEKRNINVQNCTPLDVIKFNSFYYQTFKNIYNNYGIRAVYRGLLSTANLYIINNSLFFYVYEELKDKGIPYYLPLELYRTNVQANVCNNNRKIKINFYKGITSTLIRDIPFSAIYWSLNEYLVSYIVYPFICGCLSSTLTTFLTHPLDIIKTNMQARCIDIIHKSDFDYRKIKNYDSHSKSRGSSFYNICHGNLYNNKYLHDVKVNSYAHTDHRSIVFSVPRLVKIVPTCAILFSTYHYFNELINDKIFVYRCNTCLLVFTCVHSFSNHVLNENHQIKQLNSLKKGKYFNCLRCKYVCLSIAKIISHIELYNHCHNYNGYTFYSQNNLLLHIYNEETAALNQKPFERSNFPKNGEPKKNKNNCIGLSNCSFEQFKEGIDFLKQTKRLCSYQFEDEDFYVGYSWLCLTLTEYLNNYLWILYKALCDFLSTKYETSKLLKFMDEYRDMYAWKPPPFYWKILSSKYVVKEILKLYEDRYLDPFLSCLYEDYVNKYYFDDIATYTSNFNVFTLRVSEEIQRFICKNICVSENSYIYAQMILEYMYRNNNDNSMRRLSQFLSLSITFLTFRVFRNIYMARNKGSMEINHSDIVSLHDAIVNVLKIFNGNKLLLFDSTYLPSASQYGNEDFNYNKEFLRINIYAEKIPLIHMRDMYKLYGKVLIFLTTDMLELRTEVMSCDEVKSTYNTFLKYTQNEIYQIYQIIHGNYSDATKDKLLLARVNSNLAAVDKYPQKRHLTLHFNLILFFVYLVRFENMFCYVVAVIKSMVPLLDKALIRLFIIKTLAFCAPPYDFKFCECLLNFIHFVLKKEGVYYKNEFKRAIHKFLDNVVEMHHMYQSLKTKELSILCTNIMEQIKQAEMGTTNKREYTSILPFGKIMEEYEIKNLYPQSKVQELYNHQNVYEESKNHYDPNNLYQNDIYDYLLHHYEKNYKHIFDGRFKGEPKENLCDEDAMDLYKNIGEVYTSRPKLFVYSVKTVVISNVGVKTGSSTFSYAHVMASPNKINYVYLDYNFGLLAQYYDVVRHIPYFVFVLRDYAIQMSKIKKDIFINGKNVENMYPNNGIYVYKYLNMLTYTINRGMFYTPNYLKKKMESCECKTLHNVLTDNFLFHVRRRIENKLPMKPNLFLTLINDIKIEFLLSFETLCIGLCQNIDVIVLKAYKENIAFSCFTFFDQLYNEILGIKKEEILTHFIKTYYYNSDKFKSDVGLKKYHSVDYVHQCLQNFASGVQAVDIKNFMNFDPLFVKVYSDDDIYTPFSNAFDILIKRKNEKNEEAIKAYNDIIPEVYQHLIDQGLEINVLRYALSMKMSSNEHVKESDIIGLYVNAILRPDLFTGLNRAAKGILLFGPPGTGKTMIAKWVASHCRCSFYNVSTSSLFSKYIGETEKIITCLFKCAEVDNPSILFFDEIDSILGMRKKDEDDTTIRIKNQLLQMIDGINTKKDGATNRPDMIDDAALRRFNKRVYIPLPDLQARKEQIRYIITKHTHSGFQMSESELDSISHKLHNWNGSDIYHLCTKCYEYVYDDAVEQYNGIENIPNTSIFRAIRYDDFIKAMSQVNTSYKCVFDYDEWSQKHGALFSPLLFIFRKDEENELKKYTKKCTLVNAIKNYNEYATALENRSNLYTKNKLMSYFEKPLGVFSKFYDNVSERGHFFRANNMSTNRALAYSKYEFDSMYMYIMENRKYIDNELTGDWICSDDKCGIVNSAQRTHCNRCNRVRPNDWKCEDCGNINWAKRDKCNICSKVKFPKKGSDPKSNKEVRTGKGGGHYDIQGSNEKRVHDSDDEEYDEFGMNNLKSFYEIYDDHGDTQDCPHELRRFIRKEHMEVKIKIKCSSPRNLNKLDVQNVIYYLNSNFKNFNYPDRNVLWPNPLIYNHRLQPFRLQNLWCYSSSYGIDWNTLDALFLIMIYASTVMEDDVEYNLLFPRSVFRKWTRTLTLCDYLKGEIVDHSFSLRPVKGSNLYVTRYFDLTGVGENIYNTSQKMGIKGLTKFIADAAPNAIKEIKIENLMGRVVAIDASMSLYQFIIAIRDSEQYGNLTNESGETTSHISGLMSRSIKLMENGLKPIYVFDGAPPELKGSELEKRGIKKQSGRTVRVTKKQNEEAKKLLTLMGIPVVEAPCEAESQCAFTKYNLAHATATEDADALVFGTKILIRRGYILTEINLEQVLKGLNLSMDQFIDFCILCGCDYCDTIKGIGSKTAYNLYQVPSNFRFVEARDSFINPKVLTKEEIKIDWNFNEVRVTNYINRLLKARKVTTQRRLDLVIEEFHHKSDSESGNVLPYCYNIFMQTSTTLSNLIHDRESNASITYVITGSVKGIEGGNPISIALGAQYSNNFDSLEVIVLTSENPQFKFIVHAGKYYLRTFGSTYLTPSAIKVNVPCSKCKFVNSEYSDAVEVTPYPNVSNSFIFEWELQSNAPIPLEHINVVHSDEAGWTHGHDLSNELKLDLKTFFGIELIGYWGSEYADRLLNVLSGFPECVQLVTYDKEERARQRKHQRWILVQEDLGAYSKTVRVSSSAFEYSKKQVRLEKVIIRSILADDYSLFVNYFQEKHGVHLLDPERDPLQVQEVTGYSKNDYQPWSQNVEEMVELATSWDEYPKGFQKVNGLKYLARRKNGLKHPVYPTAPAVAFPAGPSRNSFIEFMESAFINYKDISHLTLHEIGHFIYVNTVSAELRKEWVIQGEWYEEPQSPSKWATRNETAFVSAYAHDKTPGEDFAESIAAFVYSWIKKNLFSGSFYVTSGKHQFEVINLGNQTFYYPGGSPSENKKVQIHVDLLSSKEGCAKFAHARFFSEQQTFRDVFFRTADRSECGFSLFAEFEVNSTESKGKWVVDSMTFTGQNDIKRHIGLGSMVLYMYVNSVQIYPYNGYGSEDSLLRVSMLVLEDTTLKIHGGTFANFASMDSESYSYGSHTYASYDPEFNIDAINKDYFVSDIATSGFRQVNIEACKAHTTINVSNLKCFQVMNPVHIPQYCVGSRYYFRQFAVEDDAGNQNVVNVTSNKYYADLRSSPRRDRTQPTITGVSVTSKPANDQHDGETEVTVKFGVYDDLSGVYYVYVHLRDPHGGTHSSHVNRTLLPQGKDYKEVTHTILLPKGSMAGTWILEEIKAVDLCKNESRNVYSYSVFVDNICEYGYVGSNNISYNSKNEASFVFPGLYFAGIGYDSLFGNPLGEADSLTDPGYRGQIILMNWELSNRGIANDLATLQPLNGWIRKENACSRAESIKECSSVSDYAKNLTAEASVSGSYMGFGAFSASTGYKKFLQETSKRTSKTYFIKSNCVKTTAFKNAVDGLPPHFTGLEADSECASDVYEQKKTSDECETVHTWITFFKTYGTHIIMEAQLGGGLSVKAQVQAQFGLVVIGGNPIKDVTKEENLYEWSKTVSTNPMPINIKLLPISTVFETDDLKNSYEKALIYYTRLYGFSPHDTMQKDEKDAECPHNMVVLFGFVIRQNFWDHTNKLRSYEMEICESGMSTCTSKQGNTNKYDVSYAYIECGPQALPFIEQVVSVSGTTYNSLKCPNDYALYTYFTPCRPGMKSCSLNMNNQDDKSYIYLVCVDATIWSGLNNLTLITKDDLHTAVNKYKQFNDGELVVTCPSEGTILTGFYGETHTSSPYVKAPFVHGCGQAIGMHNYRTLFAVALCKNISTHEVLNDKRIEFKNNAKRIINESYLVDKNEKLLGSSLRTYKYYLVKSTTEFRAIFIFDDLNVNKATELGIRNHQADILNVEENVNNIYPLDEISTFNEVLYRERKMFSLETAYSTTSYVLAKPQVFTQFVGFLGDEAWALPTYFFVVSSHLYMVSSDIVTYKEQNESRNVYVISDNGKKIISESSHFNVFFDEMYLEHAYVKYGKGELELLLNKCKVRLALILGYVTKFQNEYRIQESPSYDIVQVFYLCLMQLFPEYRAYYFCSMKISSLFLPDETIFYQCSGKSIIEEKEVTNVYIFMCFEVKKHSSFFKACMEYFKKVKAIFCHDFVCSKFIKFGQMINLIVYDGFCRNLYNRRLFEYDIVTENHLPVHFKYPSSIQVAIFSKHVERLLILYKNEDYYMKAFLVDDHENVILTNEPFRYTLESSLGDLCLKDKSRYLVEYFEKFVSLHFLTYSVRGRISVLYLNSAFVAKGILTIMRVQFFDRHNRRDMFFQVRSSHEGKYYIQVEVKYKLNRHISIFSNMTPLIVYSRGILIHPYQQTVEIPFQLCHALIHKVVCLSKNVEVEGVFKCTYVCSIQSGNTEIHVFPIFESYYAIFEEDFLFIRLVPNEEVDTFASFYPFLSLDFRQVYFQMEYFVNDGSVLLLRVSPDAFLSIEARKEGFFLYANFTKYGEVVYSLSSNGVYKFDRSFSAEKNVRTNYYGKFIPLNVIQYLSIHLYNRSMERVLPPLNGKLFIMPHRIGCSFVYVRFELLCVQPYMCVDSVMRLSKSNFLFQPPTGHLSIINDHCSGLKELLYDEDFLKIMNSIRNYDTEILNIHKYVKDIYSTKFPELDSIVYTPLEYISVVSKIKNESDLKNIDFSDILPNTTVMAITVASSMTTGINLSDHSLKNCLSFCNEALELNENRRMILLYLESKMFLLAPNLTMLLGSALTARLISSVGSLKNLSITSSQNLIVVGSSKKSVLGLSNVRKTFGIGILSTSEIVQSVPDAYKKKAISLLAGKCSLASRVDYFKKYPEGQYGLLLRENLISHTEITELRKQINRLPFGPNSNEDFYTFTDQNAALLNSNLTKLKYIFTPLQGIELFNPSNPRPDPVENKYFSSKAQFRKVEVKILHRNPEEYKNNPGASTYKHSRNVDPNIHLFQREIEYKRALNATKMDKIFAKPLVKCLDGHDDSVRSLCVSNKSLTDLYSGSCNGFINIWNVLNKTLIKKVKAHEGFVRGLCVSHDEKFLFSCGDDKYIKQWLSDEVTPKKIYVCKSVPNSIDKHFSEPLIISGSQHLDVWDYYRNNAIASFDYNSEYIYYVKFNYAQRNLVGLTLSDNSVGLADIRAKTPIKKIFLKYRCNSLSWNNMNPKQFVVANEDSNLYTFDMRHLKTATLVHKGFVNAVLDVDYSPIGDKFVACSYDKTVRLFNSDESTSYDVYHTKRMQHVLCCKFSLDTKYVYTGSSDMCIRIWKSCAHEPSGILSNKEKQAINYRNKLKEKYSSLKEIRRIRNHHHVPALIKSMSDKKKVMLEALIPEKKKIFVTEQMVNINWPGLLKWSTKYADGTIDTNKRLTKEDIEFLQGAIKEALSQVEDPYEAINEAVRNFENADEGIVLASAKIVERLVDEYPEVSRNLHKINAHILESVLQIFSLALSNNPELQECVFTAIDKKLITAISALIRHHDEAENKFIDYGGVGFLVYGMQTNIYQYQEKSALLLKHLVHQNKISFDIFLKNEIMKGLICLANNKNIDETGIQYGETTAELFLALIQNHRHKLAKSGYLHNMKGLIEDRLAYLRVVQDSASYDVSQEIELFTDCLKLTTFDEYFNKRAEEDYYRDEENLKITFLMKENINNFLFTRYSYMINRLKEQSAILESVQFFKPTFSDHIFANVSALELFKNNVGRVKVHWFPKFMKREVRNGIIPFVFDDLYALDIFNFRTNKPRIIVYTNCDRSSLKGNEEWGSFYRRKLFWYDSAVIFVDAKNGCHHVIECIFLGLPNVGKSALINRLLEVKKPKSYDYPGLTTNIQMYSSKKYELIDTPGILAPNLYNYNSYMHVENNIYLLALCNHITPKMYDIYNVAETLLQRIIKRYEISFTDCLDFEGKFSAYHFIQRLARDRFHNDLNQASMRLVTDFRKGYLGRMTLSYPLYFNRRAIRLGWMENKNFSQNIFYKGFNERRVNYLEENSLLKMNYPDVKGFDLKIFLKINYGYLHNKANLLKHLCTPIKSRLKFFYLNPKYIIEPLKRKIYQNMSLYIENLISDVQVSENKNRGEILADLHNTPWFCMVFDFDGISKLLNVFNKYFKKSEKLNLINKKINEYEHSIIESAEKLSYLKELCTSYKSKELQTILDIEKEYYDMFKKINDGLHFLKKYSSSVSTEDLQWEKEDNEEWVDEFLEDFKNECAKRMAVEKSYLVNKMYLKENKTAKERQQYRSMIMLCSQYKQKCKQLPDKEKMENIAELNEWINFAKLYIDKNAIDVESLKRSMQQIHEKYTNVSSTKTDLELQYRKLAADMEMVRQTLEDKMLEVKIVTNKNRQLEKMYEFAKRDYKAKYDLKQKSAEDEIELVTLRNENLYLKSKIEVVKIFYANQIKSYREAFLYILGWDIQIEQSDQDIFFILTSLFSTHDGKFIFIKSNGGKDKRKANFENTNVARSSIVKGCKYNLLLHGHYGLKWNDNEDWKNHINKINTYPVLLSMSCIEEFNNIKAQYSNSMGKNSQGMLFKYGPENARLFALFELIKYNSVPDGLREEANLCIGHFLPLMLSDWDDAYSPALFRKKSVPAFTNVSMKENFAARNSLQYAKFINDMKSYCVTCLPVHTIPRNPYNNIQDVNTITSNLSVDDGAEKIKQDKNTLHTFRTTYFNILKHIEQFNDNVFSALNNMQHAKHQRYETQTYGTVLSDRLKSRERDSEHLEVYMAKVSYGLFINEVIQIVEAYWLNGVYSYSHDDFFASVLSNVTVVYCNHATREECVKEKNFVKYICAREWRRDVYVQLVLLGHHRNDNNETVLFQFLRGAFIKNLRGIKFLTVFKDCLIYRPFIKLSKIHLYMYMQIVNKSWRFDVIIPSISYAYPALDRKLSNIMAQTSNLDSHLQFYTNLFTIYMHNKYYEYQTMQSKLYPSTFVRIQILYSSLDDISLKRNDDVNAGNSIVKCDMLSSMLMCTFSIHDLILISRSFKNTEIIYYFQNYKIRKNVVKIFLQNPYAVCFIHKNGSVHVHGTFWTYYQFDRWKYITRNDITFDMDHMNIKQLVSVFNVKLRHFDISKIYKYKEFKLCKLIQQDSLFSSGNVVLYACKSRREVLCVSMVLKIVYHNAEDTSSNREYVPYHLFDFFLKQVNHLDIDSYIKLSLQRNFHVQYLTTVQYCIHSVKGTGKTLSYYVLALIICPNRILVEQTYAIVKKLLMYHPYGIICHYMHGKKNMNMQGEIEELINHMKFTSSFKDMLFLCDTIIVDEAYFKGHQTVLLTCHVVHNCVYDDDTFNILNCTQLEKLWYCKDAKTFYDHVNIPTHIFLTQEYLIYESDKLALIIFNILCRELLSKERIKIVLFMPTVKMIQFFYVIFKHYIYDKEYELLKDVIFSCLHSKLSVDKKMYTLNRFQGIEVDKIDLVIQVGVCTTVDEYVLRTNLATSKGHYLKDNPLYKHIEWHKHEHLLCSCELMYRSLLGFWQVPSLIKSMIYSFGYFDNFYVTKSMAARLQILNAPDLFVKFNATPRSVLMSALPSYKGYKSQMNELWRKGGNGRTGLKEVLNCDYCNKHVHAEVQTYTPFKQKKYTCPYCEKNLFQFPKCAIIISAKNFNLDNLSKGPYITASWVDYLEDCGHKSQYDGYTIIWTGQFYQIKEGFFNSNSLFIRMNPSEYRYDKPDIRALFNDSLISQVENLQKNDLIQFECTLIQISKNRNPHLCILWNVTLMEKSEQANFNVVDFVKHIKIDDYFSTKNIRGRLFYKRRPKQIPKLKKKNWRSKWLEGAPQKRGICLKVRVQTPKKPNSGLKKIARVRLSTGRIVSVYIPGIGHNLNTHNIILVRGGRCKDIPGCNYKAIRGVYDLLPVKNRFRGRSKYGVRYNFKHIYIRKDVEEFNKYKWFNYVDGQKNLRQKPLEDEEPVPINIFHFNTYYRNRKRIDNRHFDYVLPVHVDVDQINEVNKTCIYISGNVNGGAYNYTLIGPTPNVQMFSRGIESPQLNIRIKNTQGFRDDRERTLEEIVVKNLEQIIDQGMYKVVNSINVGIVDRGKLFYRQMYIPKIILDPLDEEVDLYCSSAFCFIVAPDFQKVISNIVIKNSIGMSSEVFSLSKWYACEVSRLLHSGIRRSYASHLKRLETCLESNYMGNTVPYNCYERWGKRTPDGPLLNYDPQTANISAKDIKEEKIKQYRFHETVKVTCSKDGKMLEWYPIGSFSLNKITSVRTKVDNLKSLEIAVSSVNISTYLFIFKTREERESWQNNLESFRKIMSMKMIIKAILATIKFYGFSRIYEHKDDPNRIQRMKFEDTQDYSSIFYVANIFQKLPKFKDNIKVIKDALLYLKFIEKGNLYLIKNVDKKTVNAEPYVDLELTSIYNNINKEKHDLYTKMLSRPLNNIYNVHKNLKKYLHPFQYSLYENAITNYYKDGERKLITLTGKTYAGQMKYLKTCREIFSKLNEAIVDLNIILQSGRKWLDPAISIIGCTNVGKSSILNSVTNAKSKVADYNFTTKEFNLGHYSFTNENDVFTTQIMDLPGLINRPEEKRNLMEKLSLSSLKNIPSAVMYIFDPLKKDDHKFSSMKSQVDIRYYLRGLFPFRPWIDVVTKADLITWDEINLPKDIKENALFISTINEVTFKLTDFLAKHTMEMKAVSIRQLSAIIILDNCGKRIAVKYYNDYNNLRTVEDQKLFENDITEKARKKFTILYLLINDVSIYIVGVQQCLDNVTNNQIGKKQEIADSGIIMETNPNVIINRLYMHESDLQEHTPLNQAISSAKENIIRSLLSGMDSPKDLSTNEYGDDKPKYYQKYPMYDQGSDKMKYKDKMGRMDSKPHNIIITNIPKNLSSREIMETFRFMGNILRADIMLTSKSGRACLTFPVYQIRREIVTEGRLNQLNSFSYLYSVEEIYEQLKKLQSLYIILKDNICTKNIPTTCGSKILEKYKPSYDSTVVRRLKKQGAVIVGKTHLDEFAMGSCTGVKNPFNESDLRMINCSVNTDTGGSIRTPAALCACIGMKPTYGRISRYGIIPYNEETDVVGLIVNNVYDCSILLDVLSGSLNFCENKPLKNVKFGYLSEELLKNYFVDPLTYQTYLRVMQNIEQMGGTLINTDLHELSDSMTIANSNLSRRSTLISEKVVNYNNYMKEIFSVVSSITGHPSIVIPTGEFTPQFNEPQSFQLLSRNLNEAGLLKVALAYKSSDNCDKRTLCHLLLVGDPGTGKSQLLKEVQKISPICTNVSGMFCTTAGLTCAAIKEGNNFMLESGALVLADNGVCCIDEFCLMKNENKNAIHEAMEQLTISVAKGGIVDKLNCRCTIIGASNFELHKTATGNLKALFINLSYALLSRFDMIVVTEDNNEIDSRVADYVLSQWSSEKLKEYIHYVKNNCCPNFNENSKLILITYYSTLRKDNNGDNGTTVRTLESLIRLSEAHSKMMLSDTVSSDDVINIVLLSELSLRGYLIARAGIFYSLDDVLFYESGQIHDNDDDMSKLYRHYYDYTVKNNFELLHRKVEWFYHWFIESASNIEYDYRWSVILPYIVFKHDEEKKFTENKFIENLNVQLEDGNKEYVLTSEIVIKAIENTLSFHKNYDVIYLYSDLTTYTFFTFQFDRNRISQFLIFPPMQSKGLGMKVLEKIYHLSIVNSNVKEITVEDPAVSFTQLRNPTILYPSDYLKTKNIDKEDVELDKKKFMKVCKETHKQITRMIETLLLAGVLPHPAPCYADEDKVSGFRSMEHFESSGNLINKNMNCMASDVFQDYVMGMFIINWFRDILAHLGLSQKSARILFLGLDNAGKTTLLHMLKDDRVAQHVPTLHPHSEELVVGKIKFKTFDLGGHETARRIWRDYFAAVDAVVFMIDTTDRSRFDSNVPFVVLGNKIDKPDAASEDELRQHLNLFSNLTVNMKGNSGVRPVELFMCSVIRRMGYAAAFKWISQFLTMEEKLNLYFYPLQRLKVYEEPNKIEVALRPVENPHMVYDPLNSNILNEIKNFYANDKVYFLHNSRNYEREIRRDYTRVRASLDVVNTLATFYIDKSMQLDSRYAYDLRFNVKCPVLVMPGGFYNNEVKLMETQILSNYDANERGLLPTYYRYEEKVKLATEQNQKESISVSKYLKIKEIKTDTNNINETVVYARNDVGLIIFQVFPVLDYRIKIAKDILLFDRLMQICPSTWTYGRCTLLGNYNSLYSYGCRALYIYDKREKYLSKFATNIFYEDKNKSHFNRGYTAVATNPHFSFIVASVNSSFNVIEVWDLRNQYEPVFIFPLNISEFTESHFRHIEWFCILVTFSYYEHMVYVRRILIRDDFTSYKDLGMQAYTNMESAFVDEKDQFDYLQKLEMMDREKLMSDILFLCFHKNGCKYSLLLDAVSLCPDVYGSYVAQSVFDLSDDTYKERFTDQFLEQTRFLSLHTYGCRLIQKSLESLCNEYKSKIFRQLQNDLITYICHQNGNHVIQKCIEVLPSLPFLSSHAYGCRIVQRIYEVGNTNQYGNYVIQKCFEHSDDTVRFIITDEIVSDIYKLASHKYAWNDNIITICKDCYGNFMMQKLLTTCRRKERSLIIKTIIENVDKLKDETYGKYIMEDLSEVFDIYGICACCTFRGLGNNGALPWKCNSVDMKYFSSVTTYVDEVVVMGRSSWESIPKQYKPLPNRINVVLSKTCFIIGGAQVYKECLNRNLIKQIYFTRINNTYPCDVLFPEIDEGQFKVTSVSEVYNSKGTTLDFFKIYNSLKIKQHPEYQYLSIIYDIIMNGNKQGDRTGVGVVSKFGYMMKFNLNEYFPLLTTKKLFLRGIIEELLWFIRGETNGNTLLKKNVRIWEANGTREFLDNRKLFHREVNDLGPIYGFQWRHFGAEYTNMHDNYEDKGVDQLKNVIHLIKNEPTSRRIILCAWNVKDLDQMALPPCHILCQFYVFDGKLSCIMYQRSCDLGLGVPFNIASYSIFTHMIAQVCNLQPAQFIHILGNAHVYNNHIDSLKVQLNRIPYPFPTLKLNPEVKNIEDFTISDFTIENYVHHDKIAMEMAAKRFSTFADLKKNIKHTVVWVKTGVLLFLTNMKISKNLIIKRLKGHRLSYSEYKLLIRTMNDMFKLAEFLLPVFLKIYPNLLPSTIAEKEKQLNENIGIDSEKKKKILLKFHQQLINKDEKDVNPFLSVGDTLKIAKIFKEDFVLDQMNLKTLQTICHLLGLKPYGMHYEDRELMYEGVDNLKKHTLIEICKDRGMNFNTSEEEMKLQIQQWLELASIKEVPYILLLYIRCVVVTHAIMDILIQYLQNELNLLKQICDLQHTELKIAFTSLTDLAEKKQTCDINEVIKKMSERLLDIEKHISELNAHKQIELDEYFYPEEEKADDVVNIKNMIDIILKMLLGKYFEPCDKNFLTMNMNAGIEIRNIIIKNDEINHFLCSVLKRNEKKKDQFEKSRYQAIKAQGLLHGCRSVKNYRKLNKISEGTYGAVFRFSSMRHEGFAITSLREISILLQLYHENILSVKEVVIGKHLNDIYLVMEYVEHELKMLLDNKTPSFTISELKCLLKQLLSGVDYLHTNWVMHRDLKTTNLLYSNKGVLKICDFGMARKFGHINNHNITKNVVTLWYRAPELLLGERCYTNKIDIWSVGCIFAEMILKKPLFIGENEIDQILKILNLLGLPDREDYPEFYEYSFISRSHFPNVANQFSHFNPKNRISAADALKHPYFKEFPKPLDIGDMPIIPDTNKVIRSKKMTSQYKIVDQNNIRFHSMKAPAFKPYKAFYEKSSKVLGTVKILYNFYVNLFDKLKEDLFRDVNLYANCISMFDIINLCEDLKIIKTFLHSKKECELIWILTVNYLDKVDVNLFERYKHKIDVYIYAKCHERKNAIMFRTIETLKNIYKDKYLTFFQNFHKFSFHNNKILNEKYDLTNYVETAELDYIFKNYCYKKKHWKENAWINFVDVLIDEDLPILAIFKDKLFCVSSKYSIYLQIDGEWFGFVNILKGKGNVETSRELLEVIMNNCYGRNFKVTVNDNREFFGALAYVDKYNLFLTNCEELYGSQTYTRNCGSYFDSCYEMSKDKYQKQGDAIFAKLEKVNSELLSLTYGALVSQLLKDKMGNNIGIRLIEEFLAKSDISFCEDFEETVEVIAKVAFKMFLGISGNVTCVDKETNVYSITFDRNPLSDFVELPKGVIRGALEQIRIKVNCYFVKDMLKGDDYYEIYIQLLEVMKEEILNDEESSQFSIGNNNFGQLGFQENVKIGIVDFILTRLPNDFNISTIFNPEIINCGKYHSGVVSENGFVCLWGLNCYGQLGVNPNKSIHTCYPLKHFGYRHKVKDISLGSFHTLLLTYDGFVFTFGCNKKAQLGLPNGYHRKVSHTSRPFLLPFFFSSKKTYANIAHPVISITCGAYNSALIDANRKLWIWGWNKFGQIDNSYNKLVQVSLGKYHSLCLTEDKSVYIWGYLFVAPGDKFRYNILLKNRGGDNIFYVKYGDLIHLFQVAMGKNFAIFLTSSSINRILNKKKIDYINNICSLDVLRNKIPERNIFIIGKSDFHHIILPSNCKQTSIPICLHKNKKKAERNMILSCLWIVNTTLLDVACGDYHSLRIRGCEMIFTPKVACVTTDYAMQNVMYQMGLNVITMDGFKINSIKLWGHICTSCYTFVRKTSVMFCSKCGIPQFRVNTKNTQIFREDELLMGGRKQFLTHQKKMYESQKSKKDPFSGDNLHDNDWYRTTLKNGKVAILTNPKIVVGGFLNVDTPDVLSKPPYSLYVTLENFPNPFIHPSLCNRNGLNYSYLCDPNKILSRSTADKLEEILNYQRRNSSHYCADREVPYVLGVALIERLPYGVSAETFSSQILEHWKLGNRNCNDGILLLFVKEDATFMLKWRKGAQSIINFRTATAMNKSFNMYIRRYSLEYSILRAMNLPHDIIPCNANDSLIPTNVPFMYLEKCKRVIIFDLDDTLIPTNWIRSFLLTRYKQNFESVACSVIHLAMSLSHTVFIVTNARSDKWIETVRWLFPRFSKLLLYCQIPIIRTEQQMEPSPLYVNEYFRFWMCAKKKKFDDILKQHCALYRPYISQKIDFISLGDTDFEEVATYELVQAGLSLEDFTGQLKLIQVAMSIIAKVQIKMFKPPTILRWIKNGKLSMLVDIHKENMTNLQRQFEQDINKLFVHFEEDIYKNYIAERYISNYKFEKFKEQNETRFEVHDLELKIDSWKLKLENDIKIYEMQIERPQFFTRGTTQPCNLHSGKEGDFFERLIRIYVDVIFNWDKYPPHVQHLHISKSHMNEYLVRLNYALFTLQHNRILFNFSEQLFLKNVEICFYVFEYADHLHILKKRHEVVKGLMLDENKTKIVRFFMNRKKLFQGYGIYKLFFSFLPNIVNFVKYSPLSFILEIPGIKQLADYIMNNKRLPICRSVERIFDAVPFNKGILNYSLVEVVGASGSGKTQFALTLCAEFYVYFNRMFPMRRLEEIVRLQNLYIQKINEEKEFFQLNGNDKMEVYRKCQYDKDYSEFLRKYKSMRFEINDSGPFYLNSLLVKDVKLYEYSVLLRTFYFVINFNMSVDNILCTKGCVKSVRTKNGVLLHALLENNAVYKFDVKYEFSIVRNAAEYTMMDFIREHFECMHNVYINLLKKDSEKVCKGEYYLRISVDGYNMICDSNEVSLIIHPLSIYEERHKCDMNVVTDLFYYHLIYENRWILNNPIFQDFDFVILYCGFFFIDIDPDLIIGYDSYSFSNFCFIPKFKKHSLNCFSTNYVYICLYNQLYIESFTKGEYEIVLQFNAPNDQKDNFFYLQIYVFHLSLLERCYDLLPFLLKCTYAYLHIIYTSEMEIANQIKLNVYKFSDGITYNEVMKEEIISFIYLSMYLTRGLYIFFGKELICNGETKLHYGKKLHNLYFWQEIVKNENFQILNALIYKRFYICEERAQVYVEIKPHYHFFVYPFKTSITIDLYKGEYEIHLAFENDASVRRNIISPKEVFFTIPRGDYVLKIFNEDEEFMLNLYQVEKSFKLYPLDFYILDTISVKAKLYEDIIFEQKKFPSHQYMRIETVVNLRSPNKEHSFSLPVVVSYFENISLYLEYKDEQKFNGKMKSLKGISTKLLCYYYRCMCALLPYLNVDKSYDYMDGLDDLEDYYDNKLSIERNPDLYGFVWYMLSSLFYIHKYTIRTFRNNFYVFSYLDYNPEEEVTTKIELKEVEIKTGEEDESLFWSGRSKLYRWVDGEWKERGLGESKLLLHKKKGIIRFLLRQEKTLKVVANHYIYPNKSYCKLVPNAGSEKIYAWTVKDFAEEPKIEQFALKFNTAEAAKLFKQKFDEAGQVNEIKIENYISKISEPYYAKVTAMQIQVVKAIRKGEEGCHMPVFCEEHRIPYTFVTTKNKLARLCKLKRSVTCLFLPKPSMDKFEYDKMLAGVKKNHPFFQMKLDISCFCFLSKNEYRVLTAIEMGMRNHEYLPVSLIASIANLRKEGINSVISHENKKYDGYKLTYLGYDFLALRAFINRGTLKSVGNQIGVGKESDIYICKDTSGNLLCLKIHRLGRISFRTIKNNRDYYGKKNFRNWLYLSKIAATKEYAYLKALYENNFPVPKPYDLNRHMILMSYVNGYPLSHVKISNPFKKFAKANIIHGDFNEFNILIDDDEKITVIDFPQIVSLQHANAKLYFDRDVRGVVNHDVILLTNDKEHALMDVLQKDAYKKLSETWQPHIKKYTKEYYIHNNYERNSLLEIVNNQTEVPIDLAHFEKEVRKFVPTDVISLLDIYLCPAYISKECVLARVKYERGVNKLFRTLFCVHQRLPLYVLHGLIHLTNKDHVNNVNEYNAFMDIEEDILGKYVIGFGTDILNVNRKLAIHVSKKFASKEAILKSMGRGLSSISKYGLSMNDIEVRNDKYGKPLVFLYNQARKIANEMGIVNIFLSLSDELIHAQALSVGSNVMTSCSLKCSVLPCIHIQNEKNETNLEDPKENTNVESFEKERKYYYKRVSLNFMNFRTNSYDNVFLKKIKITPFEPNFYSNRFFFSDKNINEDPLPLSSYSMRFEGPPPHFLSFNLAKFIAEKYIEYLNIDLDNVAFNTDTEKYIKFLSNVKIYYLLVKIKYGTCVKSKIFIFENIIHFDCFENTYMNSQFFKNDVIIVELNKFVFIKFTSFDQYVKKNHKIAEGYIQYLLQSNIKCINRYMIGIRWIPDIFAYEYYVCKIMELTLQKDSNEKTLKYLVDYENKVIDNVLCVMHEYYQASLFTEKCIFNLFKLVLLRVSLYIGVLNTKVITLDLDKAMYRMKKFSEPISLCGYSDLFMKKGKYEEGYLQVSYNLDNTKEYHSNASDFSAASHTSKHKYHLRSNNAQSADNYSSEEYVSRIGLRSRIEPYWWFFYNLYENATISMVHDIIYKKFILLSNTVFPRNIHESEILYTLFPHEPHTFMFLYTDDNFQYQNETFLKYVTFIDKDFYVDHLINALTNGNLKYSSIPNYFGRLIPMGPLPTGVYFDSARKLWRCQWKENGKFKTKGFSLIHYNTLEEARKQCILYRCEVGNIPVKSEWLNPVYVFMDGLQEFVTGDAAKYEFFQKYEKETNVYSTRKYLDEDINLIKQSLPKGIYYDHAKKLYRVQYIINNSIKTKGFSVKKLGLAQAKMEAESFRNFCLENGLLNSRKRRINSPYNKKEENFKMIKDNEEIDYEEYDLSVDFFNNMQVVVKSSKVIYFFPYMASDAQRIIYHLKVKDNTWNPTMSNDGQHILLHIPPLTNDLRNLRHRMRDDIGRLLQGEEWKIVERNKLDGYIKGKVKAIEEIYNYVFIDEKYKSYFDNISDLFEDKVEYILVLWQKRFLVLLSRCLNELKSFINVKIVDQESIEVVYDANELSDDGRPCAQLTTDEIYYLLVIFTFLKYLPLFQNKLDEIVHFDCNLSENLETIFKILPLSKINDFYISMSLIQFYSMLAKDVFNEYLSKAEDDSYRLIKNYKSETFLKANLLKSEMESILTQVERLTQEALDLKYYFTNLNEKIKKFICHFERKDYITKTYNYVYEKYHRCELREVLHEHRYPDVCCVYSAISQNYNYHGVYARRFPPDQFFTGFDFYYNSVVKKCLQCKDKRLWGNFFFALRKAKYISYRGNDELLFNEDLLKQLFQSFTCSYYERFKNKKTFEYYNQLVEAFKASFLQNATHLLLSKKRQDIDYLITKEEFTHVYELDLDDYLTFFAMDREYLDVKFFLHLLFISYDLSHAIYSFVLCPDRVLRKTELIHLFKFEKEIVSELFERNFAQLRGLNDVHIGKIHSEYSDDISTLATYLKVLLKKSAYFTFRCVYKRHESLRIYVSAIKIHHVDYDLSDIVKKIDKAYYSEENLYIAKKLEHKMNKYGGRLYYYKSLAYSLINENVNLFLISRNEDALKSMKEDLLVRNRNYKGQIDYATFDYNANSFTSYRGLQEKIEKLDVGILINNVGVSYPHPMYFHEMDIHLIEQLVNVNLLSSYYMTKLVLPAMIRKKKGLILYTSSGAATLQSSPLYTVYASVKEAICSFANSLSQNIQVQCHVPLVPTADAYAKSAIRKMKQGNSTSSSVISSPYFLHRVQICLYNAVPKLLFDTMSQVNKILYNLDQPEPSQLSRDETNSEDNVKPIKIYTVGSSAYGVDSKTSDLDIVIQANLYNPKYILFFDNVQLQLVDSARVPILTLRKNDIVCDVSVNTNNSLKHTEFFSSILKRFPRTLPSMKQGGLPTILWMMLSVCYCKILFNELNSRKCHLKNPDEINKRLLSSVCHGGVWDELLTLYDPIYSFNYEKKYEQNIDLNYEIFQKKQWLTIKILKCILENLKCCIHALFERTKGEIYVLPFYALVLIEGDRNKFWDENFLCRRDIRTVIHDQMLLEDNSLDEMKSWKQKGLLVEQLINPCNFVTRVNVKTVYVPLKDELADTICEIIPRSEIMRYKELIRITRNSPPLQQPVSVCNFCQTRGTFNVKTNHFTLSMNSNLVLQREGPIPNFNEPTGESESLVGKLKHRMGDKVEYTKPVLSINLQDIFMYKPSTKYTEKMSACEIYDFEKHLSLELETNSIDAHWLQRELNKVFTDPSYDIQECENKLVHILKYENFSMAKLLIKNRWKVYYCTLLGQAQNFKAMKRNKQSEFAKTMRREADNRAKYVDPVDSTRVEKKEYDEINLVNVSDLPEWAQEVFTCVGISKLNAIQSKVHDVALNRYEENMLICAPTGSGKTNIALLCMLNVIGSYRLRSGNIDRKNFKVIYISPMKALVNEQVQSFSLRLKCLNLKVSELTGDVNLSSKEIDESQVIVMTPEKFEVISRKWNFDEIHLLNEARGNVLESIISRIIRLVGLSATLPNYEDVGLFLRADLRRGVFYFDYSFRPVQLEQLMNQVTYEKVLEEAGKNQILIFVHSRKETYRTAKFLMGKKISSEILLSEKEAIVNEELKEILSFGFGIHHAGMKRTDRKLVEDLFSDRHLQVLVSTSTLAWGINLPAHTVIIKGTSVYNISVGDFDELSPMDVLQMVGRSGRPQYDKSGKAVIITEHKNLQLYLSLNNEQLCIESTRNIQNFKEAVNWFRYTYLYIRMMKNPKLYGVKIYNIIYSAFVTLEKYNKKLNKHTNETELLKIFGMSDEFKHIFVREEEKVELSIIMEKLPIPLKEAISIPYTKINILLQLYLSNVTLNGYVINADLIYIQQNALRIFRAFFEISLKKNSYHLSAMTLKFCKMVERKMWATMSPLRQFGLLSNELIRIIEKKNITFRNYLNMSLNEYLVHHFPKIELNAYIQPINHRMLKVELNVTPDFIYNPKYHGHFMLFWVFVFDISSESMLHYDLFSLKRFFVPINENPFYIVKVVSDKWLECESTKISFSTLKFEDAKQFFRNVTHFNPVHTQIFPSVYEMGGNVIICSSPGRYYLTPAEFAILRMIRSVKELHTYLRRYIKKEEDLYKIVRDKVYVAPLEEIVLKTFENWTHFSNSFGMKMAILTGDVQVDTKVLQRNNIVLCTPDRYNNLSKKWRRKKIFQSVNLYIFDHMELLDTLEGSIMEVLISRVRYIATQLIGVNRIVCLSSCSVNNCKDVAEWIGCKKSDYYNFLSSVRSIPIEIYLHAVSIMNKQNRYLSMQRQVYQTEDKMCKTLALVELLKQGVGYLYRNMSEMERKVVEALFDKKLNVYGNVVILLDTIITHFGKEEDYSIQSVLQMLSYAGREGEDEPLTVESNIEDYLPNFLNNEIVMSTVETYQDAIDWITWSFFYRRIRKNPNYYGLKGVSNEHISDYKPCNLGIIASYYNLDYHVIHFFNQYCLSSVMSEVVKMSNYDVMLCVKIAQTCNMKVTSEFLLVNFISNPVYFTPHLKALIILQAHIHRYSIPMNYDVISSNNILNFCLFVDESNLMQLPHFDDDLIKKAKELEIADVYDLINAEDIANVCNIFPVIEVHYDIDLEKKYKVNEIATLNLTVERDLVQFAHSLYLPFEKEELWWVVIGFELPDQPGRYDVVIYVINDCYVGCDQEYEFAIQVMALTTDYSKLSDIHQSPESPSLYNQAKYHTQKQNDSFYDIKRFMCLGSGEKKCKDLLTESFKVVGYKYCTTNNNDNVHFSKLFNDHYSNLFYCMHLHNDDKKCNSLFKNFYETIYGLKEDRDFSVYAQFCGVLILTSSYIPNGKMLILKQTEQEICADLEGKALFVHPFGSTPQGNLPNSYSLYEEHIGDHLKGTQLNFVLLACGRHVKNAYKIEFRNNTHFLRNHFSCEDQGKQESLRRAHSALKEGVHIHIFFYAFNGTGFTSLKVLSQIGESIYDCFVVTIIFYTFRQNQQELNLYASLHSYNLWILSIPAYYLLMSKASSEKKYEVTESRHPYLDMYYVKKYEHKLLSETLRFLGFTVKWGIHENGYWMTNLNYSFDYMLSNLVIKYFKEKKVKSVIDVGCGYGHYVNELNFHKIRAVGVDGNSKLVNLLKNEDIFPLDATFEKRYINFLKSALHLKYNLKFQRRLYENLLDCQDDSCDNVVKYGYIYACYVKKLPGHSAGYYIMGKLYEKDIAFYCYYMCFKSCPLFFCAFHGNFYMFTEEVEKFSKVYNFGVPFYISNKAIVNLSAVGKCLGVIEEWEDRPIFSTCIFYVKGLCHFLLRNYEQAIFFFEKIHDIECFYTKHLPFLSTCYWYKGDIERMEHILLSYEKKEVNEDFLCLIGNYFSLKKNKRVAVYFFKKAMRLNKLLGAQKNAYEGIDLFIMQGVIFLKMKRNEDALNSFSKAQKDIYECCNLKTVPNEGALNKLELFMNDSKEGVKIEIWNFFPKIYIGQVDVMTRQTTFNIYRSAETVVTFEDTFTVHCAVEYLQGSEDFNFISKNPFHLKTLILQKEDKIYIEAVVRNVEEDKTHDGLYYLKQNDEYSMIFCVKDEESKFTSNGGKGINNSHFLKKNIITDNVRIYLFEIVKAHIIEERKKVSHFFYVLFVNPGVHFFDQTKDTGEVQNFLNSHEGIYFSTSKKFINVFVDKLLFIDPFCFCSIYNIRAYNFTLLKKLQLSKNIENIKKTLISKCLSYITTLENKKISFYHINNDYSITKSNMFLCKEDILIVMKKNSINVYRLIPLEPVLCTYNEEINVLYICEYILLENIVINLFAVKFYLILLTEEEMKLQVFRGTFNPEVKVDKFYFYEQLKMKETEDILKMYDIFLLNKNYHTINFSHVHQIYADFLFEKEQYELAMHHYINTIGSLETAIVIHKHQVHLFNDEHTIMLLTCFLCNVGYYNIVLKFSKKNKDHLTYISILIDKFENYEKSLKYIFKLDVENICILLFRYGYKFIKYFPISNRKIEFDIFNGEYDYILFVTVMQILLQKYKEKNHVLTIYNYNKGLLYVSNKMNKHDMYFLFFAKKLFNTCVHLMKLSYGSVKKVISYINQMNFHIIDNTYCAICKEMLSVPIIHFLCKHSYHFYCLNGEEHCILCFDEFFKYLQGSPDKFSFISNYLSYMNLVFDDLFLPPNEYSDCLNQKIEELSKLYEYKNPCILEKIMQIFQIDVYSSNYPLNIYNPHDFLSIDLFNEKGEEMDQKKKTKWSLINAYMDIKRKHINFVFKNVNSSVKDYNFKRPYFAERCTFSKFEKHLLLMNSLIAGTLYFIADIACQMMELHKQYDFLRTLRMATIGLTLEGPIMTWWYGKILANFIKSKPNTFLYKSFIPTLFDNFIFGPIHLTIFFFYNGMLKNQKRSEIIDKIVNTGMKVFFISLMTWTPLTLINFVFVPRIYQATVVFFADFFWVIFLSWCANMGNSCKKVIQARRSRTPPDQFNHRFDFSLVYIDELYDILGNEKKVKIKKDNSDVEETWCSSSDIFEEDRKHILIVDEMENVQGLLILDKYKMIGEYDKMLKNILLFREKISRCSNLDDPKLSFINDDSFDLNDYKFFKVPVQVTHKSANMKEFALNFLQKNNVCEHKKCPLNSNCYVIDGEEVCRPGFSDVKIDNVMNCVRDATCTLIDKKIVCECKDNFEGDGMGHKIDIFLYYVLGVDTKKREKNVFFYGHLYRRYKKGKISISSWVYCHRCFIKKSFDPQCCKELPIKRPIQNGEHLCFVFKYKICVYLVNFPLCNIQRGNIFEKALLFLFDYSNFVFPFFVKTYFTFFITELTHHGEFYKNVYYLNLSKIVERDNTIQMLLEDQLSKYKAFLDTEQKLYSLDFIHSICEDIKTNKEKICLANRINKLHDCINFLCMPIYSGSSDSAFKNKNFVLKKINHKYENVLLFGDVNKLRDTAVELSFWQIYSMRVKRSLHLLRPNDFSLILQSFHLYNKDTGVYASSVKHIEGQIPQMNGVSFVIILNILSARLPNVMYFHNLELSDTRICDIFYQKILSNLNDTFTLSSLCYILKKRGLVLLDNFDAGQLYKFVFSLVFAFLSDYNDEQRLFMGEIFGIKPYSILNVEPNCNIETARRQFKKLAIIYHPDKLKYHQEGFVTLVWAYEQILKDIQRGSKSEKYENALNIKKVDLQYITEENAYIYFCRCGDFFLFMQIHKKDENRINFQKTFYVKPIIKKDIFKNCVLNKTNFSLFTKKRHKEALALRKYRMTGPSTARRHHGLDGRKRINKVTMMPHKEIKLPARRCMILGKMDNWNARKISKSGVKTHRKQRVNLLRKRIYFEEEDRFVKLRVSARGLKTIKKYGLGYCYDAGRSKNVRGNIICNKKMKLIIQQLNRSKWYDFKCFSPAKVSTLMHTINLGDDIFVTALSKDDQRKLTELLYPCQSGDFLTIYREELDIRDDVKFLVHIVKRIPNEFLKAYCTGKGNDVIDLSDAQATISGRRIYIFQIGEGLSSKLVYQNVDYNQIVQYNPITLLYLKQFVDGKSTNSFINDLEQNIFDAVTMSGSGSSLFAYLCSALRKDDLWYKPGEFAIEVYVGCSENVDGEGIFLTGPSGQGKTYSDASYFYVSCSNSQKPYDIFQRYNLNGLEEVKKVFINYTSKLTNLKIVIVDELDFIATKNVRVEMKTKNVHKNFNEDVVKNLFECVQTENSKIILVGIANSLDLIKDYKHMKINQIIYKPYNEKQFMSIVRNKLNTLEEEFVTKIFKGVSLNIHVRQISNRNGDIRSCFDAILRVFSDKKSDLDERDNFFLEQNVTPLPNKFSDKAKNLKFTDQKNEFSIGYETLKKEVIKIQNNNETLSEILIRKNFNANSFYSFSQCTPKRCYESPFKVLYKNDIDEMPHFKDKKEVLQNINVDKLQSFDKYHDFPLEEHKDILFKIKSLPLIQKFYLYASCNVVNDTHLNITYADIQRGFRSLCSNLSETSYIRDILEGNTIDQAIEHFEELGILGLTPRFAYYFNLPVCVIKQTLKEISMISGIRVNDTCITEFNNMKIRKTCRWHSKGATTTLTELVKSIDQNDKIQCAYVVFDAVNKIHFFMYARESSMTYAMLQYFVGKLFGDLPANFKNNEGVCIFIYDKKGKEGSSKRYTSNHLAFSKKLIHPNILKVLYTYESDKRIYIVTEKCVPLHIEGVKSDPLWGLYEYVHCLVNPLSVFVNERGRWKLSLFDCIHEKHIVCTYGYAPIPSGVHATWVDAYGLAFLMAWSYKSYPKRLFPLYSTLSKNEIFLTQIHMKSKSEKVKTEKILPELVQNIEVSESRVTCLKIILTISRELPTEHFDKIIFPTVSKYFSLKDRSIRFVLLENFHHIEREIYNSYLYGFLDYVFPDKEKILENVYRVGLQESFVQTRLATIQAVKFTYDQFSAKKRVAAFDMNKASELSNYFRINSEFVNKIENEKFYVWTYKSPNVDRYPDVVFFKCLVLSVDGDNYRVKEVCPETNSEYVVKKEHLFNCNNMVNVNSHRLNDMVHQNSAEVLNTLAMRYEQNFIYTIAEPMLISINPYQVIDVNMDDYKRKNTDELPPHVYTYAKDAMLDFINTKNKTEASKLIIKFYLSGVKQDNSISKTLWDSNFILEAFGNAKTIKNNNSSRYGKYIKIQLDENQNIVSSCIEIFLLEKIRVVSQEQEERCYHIFYEILQGMSNEMKKKYNIKSESEYKYISNKSITIPEIDDAKDFEKLMNIEFNEIEKGGKTNCSELSEENLKVVQETSDLLGIDYVSLSNNLTFTEKNIANQRIEIPLSVEESVSICRSISKDIYNKIFEHITGILDIFGFEIFLKNSLEQLLINIANEEIHNIYLYVVYEKESNLYKSEGIIAESVKYTTNESIIDLLRGKTSVISILEDACLGPGKKDESIVGVYTNKFAKHPQFLTCKWDTNSSFIIKHTVSDVTYSISNFISKNKDILSPNVLQMLKASKNNLVRSMYEDVEVTDSLGRKNLITFKYLENLKKISSYLKNTNIYFIVFPQLFSLSIIETLNIKYFFQYKYTFASFLSYYQYLDLPTSNDNTLDDKAKVSKMLQRNFSDDSYKIGNTMVFLKKDAIHTIREVEENIKHLQLAQAYFRKHKYITINLSKLTHDVCYKRKAPRAIKEIRNIAGKLMHTKDVRLDVKLNKFIWSKGIRNPPKRVRVKIERKRNEDEDSKEKMYTIVQHVMVDTYKGLLNECEVNELRSKFEGICFHLTEKNFEFIDKKKYGNRIEKVCANFNLPLVAISGAANNYYPVDYHLQYFLGNNYKRNNFFDFVRKKRSYRHCSENVGKDYVLNIDTVNEIQESLATYGVVVLKNFLRKNVSPLLMDKDNNIFCIRPTRGRQYCILRNSKVSDLFTNLQQYWMNIIYAYLPIGEYLSELQLVNNEPLSEIQSHHVDNGLSGISVILPLNRINEESGNFEFFLGTHYYQTGSSFVPDVNPQDVIIYDSKILHRGLSNNLWVKNSSLIYRYDYKKYPPPGQDFIDICSYNFIGKCISVFNFFGKYMGRVCKADSLPLTYSEINERHKWKNSESHAKNENVEFFNYIYEDSDDIVVRQEGYQNNFVGFALKEVLWNDRAVRKHLHSFFLKPALLKESDYVLIYTYFFFRSMKYVYNEEKDLEFCSFFKSIKRELLDGIYMFQLFITYKNFFWKEVTVYRNSIVQHVPCDCLLLTGQVLVDESLLTGESRPMKKNNYSGTDVISTMNSTESIYAVVISVSIYTYKGKYMQNVLFPNPLLFKYDSQLPLGLNMTSIFYTIGTMSQILPVWTPVVLNMGLNISTNRLKEEKNIRCIAPSRIPICGKIRIFFFDKTGTLTGHKIEFSGVHFSNNVLNEQKDVFQSNSVTSLLYNSKLMWANKATLKNTPPSYHLLVYALAGCACVYTDNDVYGHEIDKRLFEATEMKISNYINKYFDILKTFEFDYFTKISTTLAYGYFDLGEKIFVVFSKGSFDKIYKKCYSKNGFYVIGLAFRIIELEKDMSFLSLIMFSNYIKKDAELVVQTLKSSSIRPVILTGDNAYNCLYVGNKIGLFNSINFYESFSTETKFLSFVVLFGNIYKEIILTGEAYTYIRHTIFEGYKNFLLRVRIFSRLTPNNKGMCGDGSNDCGALKISHAGLALKNENIKSVIDVLREGRACLVTSINCYKYMLLYGFMISVVKIVLFMNAHAVMSEYGYLFFDNVILLLLAKSMTLSRPARKLKTQTPTSSIIGAQTIIIILPSSYEMNSSAPKSSWWLMSDNYESFLACVWFCFQIVNSAFIFTFGGKYRKSIFSNYTFMGYYCLINSFLFYLTVGGPNRLTCLFRMNCNDEVSRATKFKILDLFSYSASGLSFYGPNGNNILTTSKYVLCEPLYNMVRRFFNFQNRKVPMAYFSDFTRKCDLDGCRYHDFLPFKCEYCGLSFCELHRKIQDHSCAKSKAADKRVVLCNHCNGVLPDKDEEIKNHVSHKCTVLFCLSHRYFDTHGCMKENVFLKNLDFLIMDEVDVMFEDPFVKHIKALYEQMSKGKKSVYQNINKYVTNAVLIKTNYLHNVHPLVNYHFVNLFCNTLTSCNNAFSQLSSLFEDIYLFNSSLKKEDQFAILDMFKNSERCILVTTDIIHRGVDIKGITHLFHLDAPTNIVVYTHRNGRISRGASTGDIYLFNDPDNLVTKKIYQLHKKNVKFEDIFSRKRSLRKNYKRDLMDENKKVFYSYVDNMHELPDVWDKIKECQSNTDQLNSAIYEAHGELALLKTEYNSSKEKISATLQFIQNLKKGTNGKDEDLKKKLEEINDLYMRSSPRTILFADVPEINPNIAKFLAKGINQMTKIQAQSFKPIYEGRDIIGRSETGSGKTLAFALPLVEKNPSILVLEPTRELSKQVENTFKEISQFYNFNIMSIYGGESYVYQEAKLRKGIEILTGTPGRIIDHLERKNLSLQNIKYLVLDEADEMLNLGFTHDLERILSYINLKEAQILLYSATTPSWIKDISSKYMKNPFFIDVVDSSNKTSKNIKHIAIKTPYDIKEKALLLEDIILVKSNGGQVIIFTRTKLEADILCSEGSFKSLSFAVLHGNIAQTTREHTMQRFRQGMVQILIATDIAARGLDISNVDLVIQCFPPNYAEIYIHRAGRTGRANKKGVSVVLFSTEDKQDLIKIEKNCGIKFSIEQLPNNEDVFTSASTMASKKIQNVNPSVLPFFHKTASELIEKCTQSQMDQTELVARCLAIISKKEHIKKRSLINGLSETLTLSFINKSRKWKNEDDIIYWVNKISNDLNVNTFNKILQIKIDTKDRFSSYFDMSKVDHRNMFDLTVARSIPEHVDLTSDKFYFKDAPGRNKDMAPGEKELYPLIQDLFPNPFVNPEDCVLSLGISHTWLCDPSHLLSLSEQLEVEAALLKIRDTNFHKCSNKGVFYYQVSVALVPEIVISKNSSYEKAVKIFSQKLLRKWGIGNKECHDGILLVYVKQLGRFIISKREGVFMVTYFATGSVGRSLIETLNFINTKLPSKPQELTNTGKRSLTNNGEKKKMNMFTAINSAMHNVFEKDPNAILLGEDVAFGGVFRCSLDLLNKYGNKRVFNTPLCEQGIIGFAIGLAENGFTTIAEIQFGDYIFPAFDQIVNDVAKYRYRSGNSFDVGKLTIRSTWGAVGHGGLYHSQSPEAFFAHAAGIKIIVPSDAYKAKGLLLSAIKDPNPCLFFEPKILYRSSVCEVPVEEYELELGKADVVKEGNDLTIVTWGSLVHKMKKAADTLLTKHKIDCEVIDLQTIIPWDIETVQKSVEKTGRLLITHEAQVTNGFGAEIAAKIQERCFYNLHTPIKRVCGYDTPFPHVYEPFYMPDEHKVMYEVQKMMQLGHTDKNSLHPHKMLHMRNKCCHFCHSVEHLPKELYLHDKNLCQVCPTDHISYKMKNVLGVCATSLMPNDFMKNTEINTQDNKFPYCVVFSYLPCASTFIPIVGHVGICTSSGVIHDFSGSYTISVDNMEFSDPMKYWQLDKNKLPLAITDKFYDEAIYQADEVFSKRAMVLNNIKYKGRSNWTPFKVVLNLVIHGHFVSWKYFFSAKVEEIGKDQFFHEYHESGWRRSIIPYLLFISTNVASFVLKNFYHHSASIQKWKCLFYLSYIVSLAYLCKTYLLVNNVEVMELCYYGTYLYILKMTLCMHIFLFNFLDQCALQIVGILMHNWDGIHKMVNFILAPFDLVEEVGISINGALSFKHFIDLFAATYDLNINTFLWFMQREKFSFECSLPFDVIEEHYNVMEICILKGVLRKNAELVRVLFIMNRYQCACIDIKWYLSIASVDPHKKVRKMVVLCRARWMLGEYELAYSTLKFCINEFKHEKSIFNMDVNKKDALYYLDLSYQMFSKCQHLNYMFISVNILINANVDFTYLDEKPIEESTKLSFQINNIRSGLLLEQITYYKCRKYLFEMTLAGHTFNKCGFKKLALFCYSHIYEHLHFMMARQAFSINLYYEALNHYICILNSISKSFEQSYVLNGHVDIYCASPDKEINFIREFAYVYKIYVDRVLNEGSFLNSIYVTKTLFQMNKYDTTIDDNYLHFTYKKFINCLFNKSINTPFLSSNSRECFTTYQGSTTKEETIVNTKFVQYASKGEFIFVTFKLVNPLHTKVECQGAHICAHYHNESMNSDIEVEKRVIILEARETRVFTLFLRPQKRGLLFISGITWHLFGLVKVHQNFFTHGMKKLNKKFDRMHTIKYDEVYTWSTNIGMPEGNSAEKMKHYDVDNRLLLYIYDNTYHFSFQFENIKRNVSNYKAVNHSTMPVNYLSFCITPSSLFNCYKVIYNEEEYLLDVFYLHVQVKSNCTGMHKCMITALCYPEMFVDKKEKCFLFLRNLCRSDIYMHNILLKGEKSTALNWIVKDGTHMRKGSMKKFSYQSTLNDEISIAQNSVKRKFELSGFLFMGNVLFTREGIYNINKFHVIFDLHNQTFMVQPLNQLIVQVHMDSYNDVLSIVVDLGFENTKIGYAGDENPTNIFSSNVGVPLDLDAKIKNEIYKKCLCNKGEFYQFNLIYPLCYLQALEDAKVKPCLYVLEKILFMNVNGGRCVNKLLQRRVMAFIGNKLHKQSDASELNKWVEENNYFDIDLIENKLLDVTCGLSEKMEKFPYLFSLPNKRNQQIKAKIAELLFEKYKVPALYFNSKSVLTGFAYNKNVCSVVDVGSCYTDFSLCGSTVDYFKHNKEYCIPVHLDYYNKAKYLPLKDLKSYLCEVAHKENEINDAKNMNFNENLNVYILPDGQNINITKFNNIACEIFFTPFFKEFEGVATTLFNMLNGESVKQREELLQNVILTGSSTLFDNFNQRFVKEFVLSHGKYDKQYSSWKGGSILSSFKNFNSFFVTRKEYEEFGLDIRKCPSLYQFRDYVFLESLYLNYRYSFWFQNMCLAFFTIILSLSTHLSVREGSFSRFFVTPFSLLFNTYISSIYPVITVNRKLFPKDYSTDYEEVLRKFNVTYINYKTRLRSKKEIDIRAIDDLYGQIYDRNVLKKQFYFFLYNDDINTCHRVLNENRNVLTREESFQMLNSLPYIFFNHLKYVYPTEDNVDLILSKLLKTYLFQYSNDKNIDYLNFKYRYNELDEYCYELKYHMPKSIKLQKVQLLYTKIISMKANKLWEAFRKHESVKRNEDRKIYRNAKRTLDPEKLTPCLNYVKDKDLTKAALIIRKHTNLIDTKEKKSQQIMKEFLRLHEYIYKCNKYSEKELAHLRMIYYSTVQKPRVIRKICEVGMWEQGVNATHKEVYEKQLNEYDMDEIRDFSSAYPMEWLPVLYKDDLLNVKNELFFLDKFLFNEELSTKLNNLVYEPNKKTEINRRKGEDGKKSQELDTLRNKFLSMPICLSNDKFRLYIEQYFLYCNTFEFPKWVQPQYIRDLNLRSPDNPDYDCSTIWTPPMDHPWAVEYKQAHYTPGMQQFWKIKSKNFDKIIFFKMGRFYEIFYIDACLMHTICGLNWMGGEQKPHLGFPEQSLHLYAKKVINSGHKVVVIEQMETPKELEQRNKETAGPKDKAIKREINEIFTKGTILHDNMLSSETRYLICFHFKCNFGFVVSDIATSYIAVGYCNDDESRIELRTILAQLCPAEILYSSKNINKEVLSIFKNIPAEPELTAVSSFPNIIASLDEIRKYFETIPPSLEMHKEQNSVICAFGGFIFCKIEHYDLFKRENYMVLDATALKHLEILETQSGETKNSLFDYVNKTCTNFGARNMRRWICSPLLDCAKINERLDVVEFLKKNEHPDIERLLNKICIQASQSERGAVFFDNIVSTKLKEFMTFLNAFKEIGSMLIEINSIEKDDELPKRLFEISNTPDGSYPHIEQITSEFLKKIEFDGDKEYKPAEGCDEAIDQIVHAKYKYEVECPENVPKVFLKNVEITSAKKGFIRFHNEEIKQYVEMLEDIEQEKKDAIYPFFKKIFHLFYAHYEKYVSACRLVSELDCLQAFAFVALNTPFALTRPVLHPMPFLILENNIHPVVATLMPNFISNNIYMGCKQENQSTLLLTGPNMGGKSTLLRQTAISVILAQIGAFVPSTYCELTVVDKIFTRLGSSDNLFEGKSTFLVELEDISNMLKQSTKYSLAILDELGRGTSSFDGTAIALSTLEQISDVVKCRCIFSTHYHLLVEEVKHNKNISNYHMSLSIDDQQEKIIFLYKFIKGVCPKSFGIHIAKLAGLPKEIIDLAHEKSTLFENVTDEFCKIIKYKNIVRSLLSAPDDENLGALFRKYRTEFMEFPSSYEELYKHEKSVSDEDFLLQFHKKYPQEEKNYNTTQKLHDHLKKYTPDESPEMDIKAFKEKCRALENFYENNSVQVEKKYMYAGSSSYKRYLRMKDKMNIGGNFANIDQLVQSIQENKQINTVDKSTEDWAYYKMANSIDEEKLKAGQNYLENKIFSENVERKVYENNIKMRIEKCWYCSGNIYPGHGIFFIRNDANIFRFCRSKCHKHFKAKHNPRKVKWTKVYRKERNKELSADKTFEFEKIRSEPVKYDRDLYMRFYKNRIKEISEKKINLSLNYIKKNPALLEDGDFTLVKGTFRFSADLQQNLQLCVDIDLRLVAISIRNAEYNPSKINTLIVRLNKPKCTVLIFKSGRLMLTGTKTKADFNIENIIASADCNMPIRLEMLAHDHKDYCNYEPELFAGLVYRYKPTSKLKSVILIFVSGKIIITGCKSVQKLYTVFDDIYNVLLQYRNFARKVEGGLKPSSLRVRSDKSNFNDEISKEDEFEKLYNELSMYHLKDEVSYTILLHGKIIISNGECFKLLDEMKQKKVHHSLVRLNERLLCSYLELAKLNVKPRTKQWVKILRTVWFTSALIKAIHSLQSLYVEFLETKLADLGIADPPYTVFNFATEAANTTDVLEDAMRRFRHDLSEKKERASNFLTSLLKNSLQFFMNRRIDKSSHVKISIKEKVKKGLTFDEMRRKSFEKERKKKANEAEKLNQDIPYITNIHKEMHRSPVMPLRIEAFHSLEDQRLIYGRPEWQKYLCPLCDHYLNEHWKKRKILGGYIIFPCKLIHNDYYCVIFCDEIQVREYDIELSRIEKFGASIGPVFYEESLQIKEQPLNEILLENRIENSKENIFESTSFFDFKNYENVYMPNCRQSARRNKMNHNEYVTYCEGGYLRGLLKNALVKPSLKAFLGTRVISFLNEKERHNCSMTCKLLFFETYSLGNLKNIYKRKFIRSEKRSMIWKMILLGENTYLSEDLFGELTRRRSTYEPIIEKDVPRTFPQEELFDVLKICSLYFQNVGYCQGMNYVAAILFLVLKDKLYTARCFIALLKIFNLKGLYIFKFPQLKKIMYQLKVLIKGYLPNWFMTLFSQDLTFEQTVKLWDSYEEALTFLKSMTRFPFTEYLFEEKNFFPYLRRFKVTNRTLRQIIFLRKNGINFEVHVNENQCLSLNFNSGLFCEMNTYYDLNLTKKILVTKDEPLHTLPSGAVERRAPLNPFASPILDPRLNNNPLVGRLIVCISSTAILFWVFFAEMIFNYNTFNGRCISKVLYPIYTESVIKKREPFYVFLGYGACEYNLEENASDRHFIGTKASDKGWPTNKVEHNADGRGDSSWDSVNTRVYNQLGGLNTNYIRNYGEIYRLFWMSVNRINKILLCSKVEFKSIGKVEFYASASNRVVSDFRTFFLPMLKYNNFNVEFAFHEKVILWPMATVRPVANVYSTSSKQVVGEVEIPVVFQTPIRSDLVQEVFKNVSKNRRHPYAVKLEAGYETSAESWGTGRAVARIPRVPGGGTHRAGQGAFGNMCRGGGMFNPTKIWRRWGRKVNLKEKRYAVCSSIAASGVTSLVLARGHRISNIKEVPLVVSDDMESISKTKDALKFLITLGLKDEVNRLIKSKKIRAGKGKMRNRKYRMRNGPLIIYNKDSGVKKAFRNIPGVDLCKVTKLNLLKLAPGGSIGRLCIWSESAFKQLDLPKSIMANSDIYRIISSEQVQATLLAKKRPCKKRLQNKNSLTNFAVRCRLNPAYKLLRSLYYRVLQEGQVGSIPLHNYSKTNLSTPSFVVGKTRVCLIDTGVDQQDEVVGQFINTERCNQIRRDLLCKAFPLIKCLEHCKSADFGYIDLFKVIEATLSFLIISELRFLQKVETILENSNMGVSDVEADVNAYNPDRDIVSENHATSPLNGDMTDGALIESDKLVGADDISVASIKDAVLEVDEYRNLQWGLDLARLDETQDLINNNRVSVTKICVIDSGIDYNHPDLRNNIDVNLKELFVNNSGDPMDDNYHGTHKLIICKALDQHKLGRLGDMFKCIDYCISRKAHMINGSFSFDEYSGIFNASVDYLRTLGILFIVDITKCDLSVNFRYPPILSIYCQLAAPGTNIYSTTPFNSYRKLNGTSMASPHVAAIASIIRSINPNLTYVQIVEIWGGYVDILRAVHLAIDSKPYDEEKRKIYQLVFDLCYSDKRESALLELSRKRETYQDIAPVLWNSFGTITTLLQEIVSIYPQNRVCNSLALLQCVASHPETKQHFLNAHIPLFLYPFLNAESKNRPFEYLRLTSLGVIGALVKVDNPDVINFLLQTEIIPLCLRIMETGSELSKTVATFIVQKILIDELGLNYICATPVRFYAVSTVLANMVNALIENPSSRLLKHIVRCYLRLSENPKALKALRECLPDSLRHVHKAFIPCLKEDPYTKKWLLQLLMSSMIVRLRCEVGMYRVPVEKQLLFLQEKPNVPLTDNGALLEQCNITHGSLLTLKSEIFDYFLKMREYNTTDLPLNLTYQSVFLSKGRFIKIPLSVTLKHQEYRHVDHLELMNVEEVKNFVQYWYTNGSMCEHRVGWMYGYYREDPHYTMGIRAVCECIYEPPQINEVDKVKLLPDDFLDSVDVIANRLGLERIGWIFTHLPRKEHLTSEEVVQIAKLQLANLKKNVHYTNYSVSNFITCTISPDPMLSNEPVTNAFMVSDMGMALIRSNLVDPIQTDPSVIQLRNPMPNELLPLILEGGKETNKFDADWFIVRINESAPKVVRSLFKNFHFPRENRLRSPNAYDVKEYFSSPKLERGTNGMHRCSDFHLILFACRVLDMETALALCDAALGKKEIDPIIEEILTSVNDAKMEKCFHAIKDLYENNFQKVKRRIIDCKNDRLKWGTTQVTIRSSGGYKFFNYALGGVDAQYQRGETYPGSFQFIFELAMNKLPAEAKPLLLSVLTARIPQVPITEDSFLNKKFNEVAERRGIKSWGIDCDNKILYSTLKEWVWNETRGEKKFVNFKHLHKYVLQQNSLVRYIWIGDTGDMDKQAGEMMIRTYPQRMKAVFLHHVKGKDDNTLLPSDYFIKSVPIFFFRTYIGAATKAHAYNLIDKKGLTRVLVQAVLDLEKSKAPASSSKWEDLIKDIILSDAMDELDKYNAETVNRTKKIIAQRMREISERKLHFKSNQVYLLVKIVNLENVNAVSHVKKALKLIIFDLFGLVMLLKVDFKMLKIAQSNRFFVYAMQPSQTMRHQFSLKVLKKSTFLLNVVPGDTVVYTCPYERDFFDRKLFCFEHVIINLRDYVRGAYNIVSKYVNNVYTAEFTVPPVVLMNRHFECYCYMDDGGRVQKKTLKVVRKTPGCDFNITTFKMNAKACDSYPRGGDTITLLCPVNYTVQPDGCFNQVYVYKVVGIETLFGKKLDSVGDEITRFAKIPVTNDEIIFTCTCKENNGSDILMMNVYINNDKEVISALVRSFLDKNPKSVLAYELFSKFYVKIGDYKIPTKYKERICYPELAKRDMEPGEVVLQVKPLILTQHIFCNSYVYPTCYHCLKERNLSNKCYQCPVNPHTCTHIFCSWKCLAQNMKVHKEECPILPIISAAAKEAKLMLHVVLHIFRVFLNESFYQVVKANQVELFNSFNTLANRIILEFPSSFYLHLKQKELVEFMLIVWQYSLSVKYYSPSSIIKQVNPETTFGLVFSPEVAKLHHSCVPTCSFHYDEEGLITIRSICNIPQGGKLCISILSDQYVPLSVRKSFRGMARLFSCGCIRCTDSTENNLHLRSMKCPRCVQGYIYPMKTEALIEALNMRWLCSNCGKLSLQGNKRCVRLERSIYTQYQEAEEKYMQGDIIQAKHPNHHILFNVHTLLAGLMRHDHNRQLHESLIFLRKAVIAAENVLPVCSLEKVHLYAHLAHYTFDYSNHCKLYMKEGGIDAESVIEPIFASIWNAAVTTGYNSTLTIALIQQMRNYATCFNVYSPYKEMEFYLNKKEEFSHFYHHVTQKKNESYRQIRKIMKEDPFYPIYMACQCFDLERENYVAHIFKLFKHMQYKNELHMNALLHMASSFLPSEDQNLYSNYIPILLQEIESQKVQLDNFEGEYNDIERPFPFDLLQDEEFTYGPASSRLDNNQKIILLNNKVKHYYVQKILTKSISHKLLGLNNALHYACTRGKRKLAKQLMICGVPVKLMNSEGSTALHMASLSGHNEIVKTLLEYHTEVDAMTFHGETPLMLAAYGLHLQVVKTLVAYGATVLHCLVQGLLRTHTIYYDHRAYHNDKRATCHRCPLYLYEVKDINGYNPFEMLKAAWRKVCERRICMLANADLRLSAFTDHQKNIVSQGWDRSVLTSIYPLHEMRRKLQNGFCFKSIQRDMEIFYHDKYIVPRPCYFLFFIVSACLTLVAKWLMHRVSHPLGERWIPRKKWSERIRKIKVARFNLMFFNLFYFTLISALGFVALRGQTFFPHEMGGQGKLSDYFAGYPNQKTSSLIHLYYFLNGGEKLPDFCENFLQHLCAVILVYFSYGQNFLRVGSIIMLCHDICEVFSSANLHMLDPLIGYEMNAYWFVLMGKMFIHFVASGKTEDILTRVMKDNKNEYGTFPIMINETWYALNILYNVDNKIALNMTKLPWFISSVQLFTGWIFICIYWLTGYKKIPRIYTLDLFLKNIGIQSFCHIMVHFGAKACEPVFTALLSILLLKQYMKISKYLTLCASVKEIHFTWLSFWCATISNLGSSMRSIYAKKMMTQKSLIGENLNASNIYSMITICSALMSLPLVIVFEGKSAYNFIITKIFLSGIWYYLNNEVAFMCLEKVNQVTHAVANFQTQITLLFLYSVMYRNKYQPNIKPLDLWKTRTKKGCVRKVNTSDSYIYTAPEKFSSLGISLPFIVLIVKNMNKYFSFRISIMDDKKCRRTFRISNFQTVTRLSNKWCTMPMILNEGWNIIQINLQEYTEKAFRTKYKETIEVQINASIRIRCIYFCDKLYNNEDLPQDPFFGDKIDIKTLEMMKALLLTSVMYVLLPAIWGYGDPKMHEKSLNKISLIGRVGCEPDIKILNGGDKVATFSLATNEFWRDRNTNELKSKTDWHRIVVYDQNIVDLVDKFLRKGRRVYIQGSLHTRRWFGNDLTNQPRQITEVVLSYNKGDLIFLDDKRNFISRGIYDKMNTQEFDEFKSYSGVKVIGPFYKKFSCIVGPNGSGKSNIIDAMLFVFGRRAKKIRQNKLCDLIHSSKYSMKNEYTKVSIQFRFTISREATADNQSKYRINDKVVTQKEVFDLLLQNGIDLRNNRFLILQGEVEQISQMSPKGTKNTNCYIEYHDKVNRLKHVYNELKELAGPKKEAKYYVQLQHNLVYAQLLKERKEMNDENIQNLYVKREDRINTIYSNEEKKLAPLQNSYDDLVRVTSEFLAHQDELKYLQGKLLNELKEMDVQLKVKYETMKKELNTDKSLSKLHELIYHLKRTKIKGIHGVLGDLGSIDPKYEKAFLIAGNNCTDFVVVDKPHDAVLLFEQMRKHNLGRDENYTPLLPNVHRLIDFIRLKEDKYKVCFYYAVKETLVANTLEEAHVIGYAHKRRVVTVGGELIENDYDQSDEDNECKVEIAKKRIENCKKQLKDIEGQLQQESKVKMYYEQLQDVAERQLNITRDEITKHKGEKDKGSVVYISKKDLENVDLVYKAEDRVVVENNEDWSDLESEYDDEQLQSMNPNLKVFQLCNKRRKEFLLAFNVISAKLKEMYQMIAIGGDAELEIIDSSEIFNEGILFSVRPPKKSWKHIQNLSGGEKTLSSLALVFALHYFKPNPIYFMDEIDAALDFKNVSIISHYIKTKTNDAQFIVISLRNQMFELCDRMIGIYKTNDITKCITLNPGKFQCRESNLYETDELNEVLYLHMKGFHNIGGLIGNLSGLTNLRALYLQNNDISCIENIECTSLKGLQTVKYHQNVEPMDNPFVSKIRHASRYLVANIPNLIFCLARIFFHAFLMAQSFPEMVHNYKQNVKEKSTVRLFSFQLIDLLEKIFKKNDREIMTLLYPFTRRDGHKVFFLHDMGISANRFRVKMRGTHKKTKMITVLNKFNALLTLCISAKKEIDFMFSLFSIRVKYKFLKSYDLIYRNKSAYINILFSNLQVAVNSFCDGAFAAHLPTGKLSNQGLREILDKKEGLLRKNIMGKRVNNCARTVISPDTFIETNQIGVPLEFAKKLTMDECITENNLDYVKRLILNGPDIYPGALSYRDARGNVFKLPNEYEKRHRHARDGDIVIMNRQPTLHKFSIMAHYMKIFQREKVFRLNYVNCSSYNADFDGDEMNLHLLQTPHARSEATHLMNSDFLFTSFKDGSPLRGLAQDFILGGLHLTSLETFLNYDEYDPYAVVLNRTHFTIVTEEPTILFPRKLWTGKQLITSILKTIIDKVAIETYNQDNEFMQNYKGINYYAKAKTDPSLWSFDPINESEVIIKNSELLQGVLDKLHFGASSNSFVHLCYELFGPKTAAVILDCFGRLFISFLQLRGTSLSLYDFILRISFTGFYLQSLFTHAIGKALNVDVHEMLYDLYYFGALLNKEEGLFHSLSEPRFMDRPNFFLKRANCSRRLKVYILFELFQSKGVMKHFPALASCVNDLEEDEQMIRDCLKKSFPSFLLNDEIGNLSFMKDVFNKLEFLIQRYFLQMRGDFDGLIDSLFQPYGFSNMIFTGAKGSKVNYAMICGMLDQQFLDGKRVPRMRSGKTLPSFHRYDYGARACGLITDCFLEGLRPQEYFFHCMSGREGLIDTAVKTAKSGYIQRCLIKCMESVILHYDGTVRNEDNAIIQFLYGEDGIDPSRISYLDAPKDLISNYHVAFSKYLLHDAVGKMERNERLFPLETQFSPYSYMGATSECDPGESIGILVGQSFGEPATQMTLNTFHLAGTENVTMGIPRLKEIFLTSKLTSKPMIYVPIKAEKILSSYKSICLSDVIYHSLKVMNALQNTQLSFDIQKEWNYEIVIQFENLHHFCQINTHLTVQGILSKYDELFDFVCAKMQEEFNFINAKLKFMKEFANLPYDYKNKNIIEKLKCSLLCFVKNISFSPITWILKFEIGWELAKEILFKVKDLNNPKVLKGKDITHTGAEYELQIEGKNIFQLYNIKDKFIDKTKLYCNDIYTIVKTYGIEAGRLCITKELKKVFEAYGIKIDFRHLSFISDFMTHTGDLKSFSRHGLGSFRNVFHKMSFECATNFLTQGCVHNSDYSSPTSRCISDSATLEEKIKTYEKMKDEKEKSDNFVVIKKYTAKYEMQIDPFNGFDIAKRIIGLKGTNMKKICIDTDCKLRLRGRGSGYLEGEEKKEANEALHLCVSCQKYDHYVLAKKLIEQLLVKIYMDYDTWLYNHGKPYANLKPKTYEKFIPLLLLLSFIPDIINFGFNVKNYENKFEEWIKLKLPLILFHEKYVLLLHINNLQLFNEHANGKNYFISTLTKYEYNYLKNYNYFGEWQNDQINGSGHLVDNLLNQYTYIGIFKNNNLVGKGKILHKNGLIYTGEIKNFLPGYGFLSYNLTINQGSISDECFCIEGKWSNDEPVLRRNFHIVFPNRDKYIGKIYFLIHHQLFEAKQLIEDKHWVVEYLKKNNVVLVPHREGLEKKENYDGKFCLGMKQGYGICVYGDTNRYEGYWHRGMKHGYGLLYEGDSIYHVHFSYDKLIKKEEISSEQVSRFKPQKNNFLINQSFFQYRTLLSSTVCQYLLKMLSYEFYIYNSQSYVLILKGFVGFFQPYVHLMNEQDVTLLLDKSVCSLGQMTIVLHSMHRYGYEKCRVASLISHIKYELILLHTLSYNEKEVCMFLSAVSNYLAIPTTKRFEVHFFYQHVSSQIHAENECFVFPYYVDICLMDEYKCSSCLDDVCTRSEKKLFYFDICKHKICGECLENHLSQHSKQHCPRCKIGVSKKNVTPFDIEERIYSNQKNIRSQLTEIFNKKRHNFESTPLYNNYLEQIEDIIYLLTNEADGNFYEIIKHRPLIKKYQNESFVHSLVRENPKLFDEIKVTNITESQPQPLNPAIKNDTDIPLRRFSSEEELKKSDHAGGYDISIVFKRCDTEFNSTIYLNIMERYYNRFFVFPFFEIYKNTNPAFKNNLFEFCSIEIVIKKRDLYNINDVLLLTEQVKKLNYYHPYFCKLVCREVCLDMHKIRTVHQVTRFLDFLMSFRKYKCGHQAYGHLDTIKPFACAEIEFIKRVNFQADFDDSDINEFIKSKPDVKFNLTDGTYDVNNVADLFYALTIFMNDSYDSLFKILLIGDSGVGKSCLLLRFADDTYTDSYISTIGVLQIWDTAGQERFRTITSSYYRGAQGIIIVYDVTDRDSFNNVKNWIIEIEKYASEDVQKILIGNKIDLKNDRNVSYEEGKELADSCNIQFLETSAKIAHNVEQAFKTMAHEIKNKSQLENQQKGRANINLNAKPIKDNKKKCCKYVQLRECIEMFGDFILDYLLGASYKGIPIATLTSHFLFQSNKFSNVFYLYDRKEKKDYGDKTLIVGFTCGTALTEIMNKLKSYPNLKVVAFIVLDLFEQKLNIPLYSILSYNEDINYVFEKKKKADEERSFNIIKRSQFHFIPRGTICNTYLRASLMNSRQVSLKTHMHCEDDLMELLIYSVKFMHAYSLISLKDISKDVLLKSDLTNLHFFYYTSALHKCYIQVLKILTILKGLNWKVYLYSIASTTLKWTFMNDERSLLIYVYTNFVARKKSVEQAIKVALMKNVRPNYFELLKVQNHVASKFEILKECAIERNKFHISLLILHVKKSQMESSKEAFFDTLETFRNDVLYAGLQEDSSFAKRDIITPHVTPQIFPDYYADFNLSKLQNERVVPNKIQFLEMDTDSATSYYRVIAENDISVKGSLTVANLKISSKGNKENGILFQSKEVEYKMGLNPLGQFIISRKNKPIISIDEHDDLVVKALTIDGTFKVRHVNQFQMIVHETFSSSESTNGWSGDNFNNFTSICFVNIPSHTQIRIKANFHFIDEWNFHTAYLKVGRDQEDLFYVWTDSHSQVGLENAVNICGSATGESKFSSVIDVVIPHNSSKLIVEFGTTIQVDDPKSVSWGVSNFQLFNLLTPWLFSCQMGTPLSSLQVLLEFSNKNTIELNVRLWKREEDMWVNFLQLISSSDKNYLPQSLTLLDLRKATRKCLLTICTSEVLVVLRNVPGKSQAIYNTATMTLVAILASAIYEAWKRIELTDPSRLRAGNKKLKIEPLNMINLQVHQLRSPSEVDHCECGNLLHEKSLEFVLVKNETKLNAPVSGVLLVYKGMHFVLYRFNRHLNTLVVVLKHSFIKKVNFQSLFYSLPVSVNYVHFCEFVVSFSTIYFGKGLYLFNVMKVNLVLLQNEPVNVGFDKVIYIFKKSGYTNGVLHSQRKETLFCDCTDFNEGTLSRDHNNLVNLIKWCCYNGLCGNEHTKDKICSKGMLTDLVKSNEEPNLINNSGYFALIGVCQYVMIDVKRYLLRFKLLVQVCQKQINVSLYANTCMVLRNICLEDVVECKLFLINMCLLRCLDVDSGEQEINLLQFATTCISTRRTQSLLAFLSNALLDVPTDTYKLEEVINVLLFPLGPNYVLIVFLTGRPILIYSNVHFNNGIVGYPYNASFPPLLLSNCRGKLFVHFNDDFVSKLFLSYPYVCKIAVSQFEYFLTRGKIICAVVRMEEVQCVPNVHLQDSINNQYTHKLKGFLCGNDNDERKNNKLICSHENKKRIYGYYTFEHSEEVHCVSFGCLHGKEYIYVSTSLNIGERVETQGNIYVFDLSMKKTYNSSVTQIHPFYNSKLFIHEVNQNDFTKGAFLDNNFYISDVKVVKNFFIIADLYRGIFIDMYKYEQQYDSRSIIPIAKPFFSANLNVLCCQYIVLDSSMCILAMDVYNNVLIFSFRNYQSVDTLYIFNFFNFCRRILKFVNAVHPDRRSNSALSISNDGSMHLFHPPHLAVNTHADLTPDVFTQSVRLNLHRKTDSFSIKNVLFDDMLQLPFYSAQVLHELFLKRANLLDHITIEMQRHIKLTPSQTTPVVLVVGDPGRVDKVKMLCDSYVDLAYNREYKSVECTYKGQKFLCVSHGVGSAGCAICFEELMNNGAKVIIRAGSCGSLQPGLMKRGDICICNAAVREDRVSHLMIYSDFPAVADFEVYDTLNKVAQELKVPVFNGISLSSDMYYPHKIIPTRLEDYSKANVAVVEMEVATLMVMGTLRKVKTGGIFIVDGCPLKWDEGDFDNNLHPERLESMIKVSLETCARLAKKYMIRTAARSLFKTPYLAKFWLAYPVYVAQTIHKYKPSAIPQIAIFGRSNVGKSSLINALLNNREVAQASKTPGRTRHLFIFNLLNHLSIVDLPGYGFAKVSKDMRDNWSILIEEYLKRAVNLKRALCLIECTEFFTPHDFVLLDMLITKGVPFQIVVTKVDRLKAHELHKLMFKVLSVIDMKINSYLFNVSSLKNFGVQQLRAHLGLIATDMLPFRPLSQFVFQFLIITSTALGKAFIQAYYSTCMNVEEALNILNVDKSKICNRHMILSKLNEKSGPYNGSAYIQKKAEIARDVLLQSLKKLTKLPYETSREKKMTILVKRVRCLFRVNDNWSLTYAYEALIACTCLNRKEKVTNRFIHTKLKVLKNLEHALKQVNIPFYLLPLYMIDEFSEFIKTHQVKVITCDLHVLNEEKAFIKSLSHLCNKRKVKMFQVDSHNIVPMWVTSKVEECSVRTIKPKIQALLPTFLTEYVSIEFEQNLKFPDPFDIDEVMSKLSVSNTCAEVPNFVLTEKKAQELLSDFCPNSDAGSVLLPYVNLGVISAQRCVLEVHKHAYSNPSINAVSGKESFSDDFIMRKELAWAKESLKKHDADKREYLYDYEDFRSAKTHSDMWNCCQLQLTNEGIMHEFLKVYWAKKILNWSANSQTALKYALQLNNELSIDGKTPSGYVSIMWSIMGVHDQSWNEKNIFGRVRFINSNGCKRNFDLNMFMSKYPKGKENASIVKKIPTITFASYFYFNVENELISKDTNMKQCYLEHFVHFKGEVVQVCLDKVPSGVVNKYNILITSKLLRYFYSFLVVVFCFNKSLSNQPYECFRSIDLKTTDKIQIDLRMFEPSSFSDYCGVNCHASSDGGFTWLHFVPKISGNEIGFQYLASKVSLKYFKCYYYLWDIAKLRGYYISPLSKVPPCTLYYMYNNTYLMPLESIGTEYHRGKLFQLDHTGTVKNCTLMYIKRDYMNAGFVKYYCDVNYDDLTVEGEDRFFTVSIYNGVRQDIRKCFYLKYDNMLEPVNIVHKIDSVYEYSNFSLYTLFIKKDIEKYFLKDTLQCYLGEDFYLSLPDARSQNFPPNTRYIKVDDFYYIFKLPSFIPAQSSTQMLFGVDFSITLGLICPVNKKNKNTCFNGFLTIYPKTYFEESILVLTPQFIDLYNSNPSKYNNSFLCKCYANNRAYEVTFMNEHRSRDYDYLYKIILIGDSGVGKSCILLRFSDDHFTESYITTIGVDFRFRRIKVGDKMVKLQIWDTAGQERFRTITSAYYRGADGIIIIYDTTDRNSFLHIKEWINEINKYTTEETCKLLVGNKSDCAKELGIPFIETSAKDATNVELAFTMITEELMERLKEQLENDQFNRSIQEEYKQRFLQKYVSPFIDLGKRFYSSLTLFYEPKLIHLSILLTTLWAFKSIKCINQLLIHKYADLHYQITRPDSLRSRYKAFKVLALGGSVLPGCFIGFSLYDFYWGRTNSVLIPKNEGSSPGKIPYTLRRDISDLAENNNLKRLSKEYHRSLDRRLHGLSVKKCYSFFYGTGSRQQSKRIFLRLRQEGGVYLTCVYEKDPLHSYIKKIRNESLSTSGVPFLESISEAFDDVPMTIGLGTGTTVFYVLERIENLMRNGKIKNVVCIPTSIDTEIKAKNLGIPLTTLRKNNLVKGRGGALVREKLVASCASFLIIIVDESKLCTNGLGTKGPVPIEILSFGHEKIIQNLLQISSLQNCKYKLREKNGEVYITDNKNFIVDFYFANPIEDLLDTCNRIKMVSAPVAIIEKYHANPFTNSKEDYYNEKILRIICTILLRKNIKRSSLRGSVVVNYIDIKHCSYLYYKQLCHDHMPIIPLSLNRMSVKRFFNSLLEKSIQPAKLQVTQEELNKVEYLENIWFGKYVPDKRFVARFKCNPSTDSGYTKADKNLTSKQFFCIYFARGCCAYGHNCLYRHRIPNENDELQFEQTIDIFGREKFSTFKEDMGGVGNFNSECRTLFIGSIHIDNFEQVHLIEKILYDEFSNFGNIEYVRYVPFKNIAFVQYSYRVNAEFAKVAMSDQPIENHSTALTIKWAFELKNTPSSTWRGFSRYSPVTYTAKPLTTEFMYNHFCCGPQQLREKKLYTLITNLISHNTVQSLLLNTISLFYIGRSFEMIINSRNFSSYVQICYHKYGNVCVLGASGSISSILTTYTLMFPSSSIYLYGVLGLPLALFTSLYCANEVYCVLTDKNDNTGHVAHLTGMDVRDYFSVRLFEVICYFLMDKEFYSHPVSVRCPIRHSQLSPDSYVFFLIQHRKKKYQKFYSYCRVFSPSGVIKQGLQVLREELRSMLAKAVDKEIMESIIEGYKGVRTRGINKVKRERLDILSKMIKLERAYNCFMAKENVDKKDLGECGFDCDLAAKLRNDILKNSLCPNSLRDFARIRLEINQVYVSSLQKDKNTRAYENAELKYQAYSNLKALCDYKIYFFFYHLISMGVSYNDIILISSVFQNIEHLKNCNLYMLPWIYRKLNSFHNFDITTFLIHCYRTLAIVFPLFFTYMILSLPFLLQEINCGRLFLDGCMSFFVSFDYYHNPWVYRNVDTKICSKFNGSRSICDFARNICYYNEATSVCELNRIKLFTLLEFLLVDFTWDKVRGVLSLHSGMYFYNVFYILVPVGNNFYSKASKRIEILFLSFDDGFKKTNRVTLYLVRQDLVFMCKYESKLNPVAPEFKPQNSLYVYQKMQQHTTKNLVMLIKSFGYQGIKMEKISGEYCKKYNALLNLRHAGFTNIYNMVRSLDHCLEKNLIIKYKTPKMNEDKQFFLKVILGTIGECTNYNQEVKKLFGSSFNLKILQTRCGIDKNDVKLRITPLTYSHKIPDLKSIWKMLTKAQLHILLYQLVVVLTQRQTTTSDFVHEIFITQETAKQSISDKTPSGEYSKIGVFVSSIKSEWNKAYSEQYPLSFIAGCSRSIQVFTLDTAQYFYDNFSSEYFKDATYKDVAEEFARGDCSKMMKVLLRYHLHKLLYNLVIHVCKNQNALYLAYKKQMCGPIYYSSDLTYEDFITDRLFEKEQVAKTLFLLSQHGIYGIKFIHLTNEWYKLYRCELRPLMRICEYSEIGKMICSMPNVLVVGEGFDTKYIPKSGPYESIMEVLFPNYGKDTSSFFGASSNCASKMEKLQLPEWNDIERYFKDPELITAEILFVGLTLCNVFVMYRLFLDVIPFPIFVTWWQLAQGLLVAYVCGELGKEFPKFAYFPKVEINENMLKVLFVPSIFYCLMLVLSNYLLFKTPCIASYPVLVSFTVVFHHLTRFVGCGEEYMPLRWKSIVFLLAAFVIGCFDSKTTGKGVIVWALLYALFSAIFRAGFMQKIMHLVDGKGNTLHNNQHVFGHMPYNIMSLHTWQMWGCLITVGTLPFIKNVISNRLVRRTGQGPWRFLEIISIVLVFLIGMTYNAPSFLGYVAIVCVIIGRSLGAFDVMLNASDYMVAEDERKRKTSKANYAKSRQGTQASKPFLQGSQDYDDKDKGTSRMDSSSNQTSHAGISGDESRELVDSQAMSVQKVIEEKLSSALKPTFLELVDKSCGCGTAFDAVIVSSNFDSKRLLDRHRIVNDVIKDELPNIHAFSMKCHTPTEFEKLRMKRRRIRRCISHLLTYRKRKICPSMTLVLDLDETLIYCTEVDVLINGRYFSLYVCKRPYIDLFFSILNPYFEIVIFTTSIKSYADTVLNIIDVDHYIDKKFYREDCFEDDSNVSGLKYPENYFPIKKWQGDLNDTELLDIIPFFLNLKKVRDVRSVCSFRLRSQKEISKLLQTAPSKHIKYLTERGSNFLYSPSLAFQAINYLKIFMNRFRYASSKKQWNELGKKINSKLKSYPFFLNMKNRIRDLCYEIGKMLLNKHSLYFSEFYDYMASKVGHLDTDALVSFAEECYKHSLRTKHYLLFHSFHRFCKEYSTFYDLKVATNFKHSERYLINLVSSHLSLQVKCLKYMEYNKKNVKEAVNDICELDVEDVVHAINCFSSYNKRIVLYNNFLDVLCERSNDLLHAKNISLWIHPIISLAKISWFHKNYIQNVFDYVKDTYVLSRLSVFQILKVLSSIVKMNVYDTFLWSCAYVNIIFKPLFDRNCLVNITWSYIVANYHKTNENFHHILNATFVGRDPDDSQAFKRLHQIADACFTEIPHCLVNVDAVDCMYKYCMHDKCKTLRNDFSIYKELTHMLKFEVSYELYFEPYDNSPYMIDILLNEEMKIGICVFGKEHLMRTLETASWDHMNSGFVSLQMRVLHAHGWKIIPINGGQWLQMNSEQKKTLLRENFQRYSILIMASKKVKTPQPETAIVSGPQPKEGELVFGVAHIFASFNDTFIHVTDLSGRETLVRITGGMKVKADRDESSPYRLKELGVSAIHIKLRASGGTKSKTPGPGAQSALRALARKIRIEDVTPIPTDLKLTNILLIVDYDGTNYSGWTGIENCSDIYLRATVQNTILNCLLQIHGYKAFEFIGVSRTDKGVHAKEYVCQYVSYERPPPCDGNLHKVKMALNGLLNKDIRILGVLNAPFPDFNVRFNNLGKIYTYNFDVRVPKTIREEIPFDMEKIKECCKLFIGHHNFEFFRGTLKGTEKQKKVDPFCNIYFLELHELRSNIYQFVIQGDRFLYHMDALHFSKPLKVKLCAPAQGLCLTKILFPPNIQGDISAALLSMSTTNPTGETTEWDDLQRKYGNDEEYLDVFGEVYEISKDNFLTEVNEASKRNPVVIHLYSDNVVACKVINNILCQLARKHKYVKFTKGVYNRIVENYPEAKLPTILIYYNGTCIHQICSFNMFSKGYASSMLDRKMDVTSTLLDKSDHVAGDPSEVVPGEKKFFFSSIGKAHLINVLYGIGYTIQIAMLPYMLISSNAGIEHNGYGSMFFGRLADIWGVKCRDTWTYYVSFLPSFFMQAFQASSLLVCLKTDSENRTAAIGYLNLSYGMGIILGSLIAGFMVNFVGPRGNKTLSEDPKLLKPVNLGEIKIKEILTSIQKEYIRILNLFRKTYGMTKFAFAPVVVDMFKLTPSHTSYLMTYAGLLTIIAEGVFAPYLSSILGDMTCCKFSIPCGANEYLVLIFMSIPLCGGALLYICGTSQMTKRVEESELGTAIGLNTSIFYAVTIVAPYLAFKSTTYIFALDKSTLQIFKEDTDSLETMYSSVKEYNWERLYLHDSEYPLKKKIHEYDIDERTCLLITNERADIKCLIGYIFEHGGDRGLINLGNTCFLNSSLQCLAKIKKFSNYFLSGTFWNHINYSNPVGQNGRLAKAYYETLLELWKIGKRSEPYAPKALKQAISEKRDEFYGYQQHDSQELLAFLLDGLHEDLNLIQKKPYYEEKLQGGLDKLDIDVAEASWNRHKEINNSIIVDLFQGQYRSRLQCPKCKKVSIAFDPFMYLSVPLPPKKNHRIWFHVILNRDVPIGMRFSCSFSGSQEHEGFNFHYKCAMCFLSTKFKNLACNQFFQVLNNSDFVTEPHTRNGKGISHIFVFILPKLYSHLIDRKKYFSLLIVPLCKDEQLFYKMKNNDLPLLFNVPFNFTLNDLKFTLHLPCYNLKEEWTPKDNLGLELKRDETYLSDYIKNSEEKRLIIIHLNSVDIDYELSLDIKTITFVDLEERYGIDTCLKLFSEEEHLDENNTWYCGNCKLHVQAYKKLDLFRMPIILILHLKRFNNTNRWLRTKIDSYVYYPHKENEYLNMTPYILEDGLKHMTKMDPHYSPLYELIGVNCHTGGLCGGHYFAYVKLNGQWYNFNDTFVTIIEESQVNTKNAYLLFYQLHTHKNETFTFQKGTIKCILQDLRDNCLSNLAYDIKNITFQEYYMAIHYLNRYVEDSNCYDDIFFLLKILAKNLEIRKIPSLYNEEEQKELLNSLTVITKQMKMAKRPDPNEIKYVYIRQVGGEVGADDIAKETQSWKGLKICVKLTIQNRQAKIEVVPTSASLVLKELNEAPRDRKKVKNIKHNGNLKIEQVYSIARTMKDKSRAKEFKGTVKEILGTCNSIGCTVDGKKPTTVQEMIDSGEIDVPMKGLRIPLIRNLIPSVSLNKINGTHLLKHLENVCEHIALVGRYFDQVDEQFNKAVVLLPELGPSGIIRLLHALDTLYNFWSHLRINDAILLFRMFIKNNHFSDVVLFLRSYKEMCSFVSLFSTQLAYSPRDIKNIILSLFRILFHLYNNHNTDVRVEDELRILERAVQSHYYNYDSLEFVLHMLDQILSNCAEVFRARYKYPPMHYVKSKTKELFQRLATTENLQAALKPNKAFSMKVDKNVTYTSFSPYNKARKINRAKTQILKIAERFMSTDKIKSFQMGEKRNTQGLPLFENMLGVSPSGEVYSWNGYHWKRINILYECFVSLCTDKRGHIICINTDFNLGFLMSNRCFQKIDTFLKMAISGRNKMWAINLRGDLAYGIAKLKSLAFDRNDHLWVLDEKNYFYIFNTQRKNWMLLVALTGMLGQMKISSLHFLRMSVSESISRIYVGNLPSHVSPRDVENEFRKYGNILKCDVKKTVSGAAFAFIEFEDARDAADAIKEKDGSDYGGNKLRVEVPFNAVVEVSGLPLSGSWQDLKDHLREAGECGHADVFKNGIGEVSFFHKEDMLEAIEKFNGSTFRSHEGEKSKITIREKKISWEKMNESLDIENAKAKLKLVFSFWFCVLSGKSSKEENATTQEQFQMWLMGYQSDKKKKFLQPLLDSVENVQVMERSNDNTENFLKDKDATGNFFESCYSFVKSLEIPQIDVNSELKFLLNFRSESDMKIQKSGSDIACIILKNILITTIENALDSEEYQSHDKIKDKALKFHENYSNVQSGNQFEGTILVGVGVKYKELCSNVNRTLLLNAKTQHKELYSFTLAIEKYVIKECLQVNSTYSDVYYSTLSQIDVEDYFVKCIQKNTSYNLSVGFENVPAGDKNNFAIWISDTVCINDEGEVNILTDSISKEINTISSASILNNAASVIVSDRLRRRNKNSLAHNNEQEMEELNKRQRFSKGTGDYTDPNKKNVKKLEDVKAYNDVDLFPRDLRPNIISVDNKHECILLPINGAHVPFHVSTVKNLSSNYEDNNDIYVLRINFQVPGGQGVLKADVSTFPTLQEKEIYIKELIFKSNDERHFQNIVKQVKELIKHVRQKEVEADVNDTQHTQEKLVLNKSGRRIILRDLMTRPNIFTGRKILGTLELHTNGLRYSANSRGTTEYIDILFDDIKYAFYQPSDGQLIILIHFHLKRYIMVGKKKTLDVQFYCEAGTQIDDLDRAKARNVYDPDEMHDEMKEREQKNRLNLIFKNFVQQMQDTSKIEFEIPYPELTFSGVPNKSNVEIFVTANTINHLVEWPPFILSVEDIEIASLERIHHGLRNFDMIFVFKDYTKPVKRIDVIPTEYLDTIKKWLTTIDIVYYEGKNNLQWGNILKTILADIDSFVESKRAKKDDKKRFAYKSDDEEGYMHKIEQLLIETGQTELLNHEGINERNILDIIQQIKEFELVYPDGLRTYVEPDNLIKIKFPWYEQIGLSQIDKVCFVLLAGGLGERLNHSDIKLKLLTNLVSEKTYLEYYCNYLKVFIPFIIMLSDDTYEQTLKENQMYFLKQKKVLCFKDSEAHIDFVFQNGSFILSRKPHGHGDIHSLIRNNVPLDALIEAGYRYLYFFQDTNALSMKVLFVCLGVSIEKELHMNFLAISRNPGEEIGAICNLINTDGVNIEYNFLESILTGSGGQELVDEDGFSFFPGNTSSILFEMRTYNELLKRTNGVVPEYVNPKYADHERKHFVRAARVESMMQDFALYVGATQLDRCLCFSPVHPECMFSAEADLYYSNCAFLQLACLYNRKLFQLDELEVKTFNGVRYFLPPKVLLEPQFAFTLTDLSTLWVKSDALIRNLHLDGALIIVRNIRGYKLVKREVLMIKIEAALHMCNILPAHLFEETIKLLSKVDQNLTNNILINKEGPIKIKFDSEQNKHYLGNMFNKEKDNGYIPSESLRTLEMLYNEMYDRYRKAYYIGGLSSVYLWPNPIEEGFVACFLIKKKENYDTCTSLTWEGTHLIQVSITHVTIHYQISTTVNFFIKKKNEMTLSASINKALETPKKVSNVNLVKDKYFHMHNMGKMIEGIENSLRKSIEYIYLPKMNDILNSIQDEGLQIDCEIKSPLKEFLNTDTASRVFVLKYAWKYIKDNNLQNPNTKRKIIPDEKLKNVLEKDEVDMLEVPKLLFRHMSSIRKMEILRGFKRTVIGVTGKDYVILAADTRLSLSYSIYTRHCPKISQLTDKCIIGSSGMQSDIKTLHSEHGHYPDIHVIARLLCVILYSRRFFPYYTFNLLAGVSNDNKGVLYNYDAIGSYCEATHSCVGSGAALIFPILDNRMEQKNQLIKNLNFNLRDDIDFVKDAITSATERDIYTGDKTEIYIIDQMGVKTTTLDLKQDDYDTEADVPRTDKKYIYLPIVLENMIKINRGNGKITSFHASKVPDISIKNYMERIGKYTGCSNECFVLLMIYLDRIVKINTDITLSLLCIHRLLITAIMIAAKFFDDLYYSNAFYAKVGGVSTEEINKLEGTFLHLIDYNLFVSSEEYNLYRHSISLAVLFNYNPFQNIIFANVASEKLIFLTYTKVESSLAELNMLQQYLGLNFRNIFNFEWDQSEDTSRNDTNPLYQNRLEPQLLFGRGYIAGIDVREQRKKNNFYDKLVQNRIFIYEPKVNNIIVDVHNKHWSEKKREEMTDRDWRIFREDNEIYIKGGIVPAPIRRWEESNLSNDLLKAIKKAKYEKPTPIQMQAIPIALEMRDLIGIAETGSGKTAAFVLPMLSYVKQLPPLTYETSQDGPYALIIAPSRELAIQIFDETNKFASYCSCRTVAVVGGRNAEAQAFELRKGVEIIIGTPGRIQDCLEKAYTVLNQCNYVILDEADRMMDMGFEESVHFILDKIPTSNLKSEDEALALQEEMMAKAGHRLYRLTQMFSATMPPAVERLSRKYLRAPAYISIGDPGAGKRSIEQKLEFTTHEPPIIVFVNQKKVADIIAKSISKMKFRAVALHGGKAQELREQTLNSFKNGDFDILVATDVAGRGIDVQGVKLVINFDMPKDIESYTHRIGRTGRAGQKGLAISFITEQDSHLFYDLKQFLISSNNIVPMELANNPASKVKPGSVMHTPKKPVVFKMNVTSHVIKKKFKNWNMLNSLEGNTQNGIASTSWEGQAIKNMGYKKSAKHLELESGIELEQPIVKEMHKNVLAGKWFLLYEQCFIEYLYEGKHFAALRCLRNKLAKFCFDEDTYNRLHECTTFFMSRKLLFEKINRLLPEHHQSLKYQVDNCLFHNNFSEVKLTSGQPVRKSTKLKSLLKNHQCKKIKLPYYCIKILQGHKDEVWYVNVSKNGKYIASASKDKSIILWKGLYPFNKLREWNGHLDGVSYVIWSHNSKYLVSGSNDSNIIIWMHNGPITSIYWSKDDSTIISSAFDKKIYCTKLNRELKGFSVLYVWSFSTRIQNFVFTNNEKYLIAVPSDKNVRVIDFAVKKELYILPEYDTITSVCASSLYNHILVNIADQRPTVKLWDVKHRYIIQTYRGHKQGRFIVHSTFGGKKEDYVISGSEDSLIYIWHKTKGFLLDVINGHASTVSIAIWPLASSKFPYMVSASDDHTIMVWNVHPYRMFLQNSSDQYTVQQMERFLKHGISDNGMRMLTTDTCSWVYDYYKTTKTSTPKEPFRTQIGNINLLMMHSQVNFEDGTCAPADRVFKMNEVTPEMVKAAKVKARQYKNEMAEQFTIRVKKYMSNPLLQRKQFALEILHPNKGSVSKKDVKEKLAKMYKLNNVNTIRTKGFGLIYNSVDSVKKFEKKYRQIREGLITKENKPGRRAAKELKNRRKKVRGTAKTKVSGAKKKYDSGGVMYNKVYLAEIIRCELIWGPTKNKEPITPVESCELHPVVIIKPIGKTVNIFYRWSRGPPRTVCFFHPQKIACLQCTVTFRCFCSYECFMKGFDHLHKYYRSNGLINIPSHPNLHTYGVPCSPFDWDNYEKNIEFDEKHYNSLIQSGLLNSPDMEKWEIINNERNYIPCLKDVGHQIMLETMLLVYILDDQVWNNIRDPNIYHKIITGCCTCFKNSNPNNQFTIMTWNVLAEIYGTVEAFPHCDPYMLAWSYRKTKIIQEILNNSPDIVCLQEIQNEHFLDFFKPSLSEFGYEGVYKQKTKEIFTSPSGKRRGGKYTIDGCAIFYNKKKLKFVETYALEFSKLIKEASVFTLPKDIQKNPSEYIQQSKMYDIVANTHIVANPEANYVKIWQAQILVKVVEYLRINFIKKYETVPSLIICGDFNSTPSSAVYQLIYKKNCSRSHEDFSSDKYSLLTDLPLGHNLNLKSAYAISKLLSQFTNYTGNFIGCLDYIFYNDENLNIISTVNIADENQLMQEAHIYDHLPLIAKFEFKMYENKSKVKDLSLAPFGKLQMQISENEMPGIMSIREEYEKLKPLKGAKITGCLHMTVECALLIETLQKLGAQIRWCSCNIYSTVDYAAAAVSTLENVVVFAWKGETLEEYWWCVESSLTWENEEGPDLIVDDGGDAALLVHKGILPDPESAKNEEEKCFLSLLKKSILKNPKKWTKIAKKIIGVSEETTTGVLRLKKMEKNNELLFTAINVNDAVTKQKYDNVYGCRHSLPDGLMRATDFLISGKIVVICGYGDVGKGCASSMKGLGARVYVTEIDPICAIQAVMEGFNVVTLDEIVEKGDFFITCTGNVDVIKLEHLLKMKNNAVVGNIGHFDDEIQVNELFNCKGIHIENVKPQVDRVTLPNGNKIIVLAKGRLLNLGCATGHPAFVMSFSFCNQVFAQLDLWESRNSSKYNKVYLLPKQLDEKVALYHLKKLNVSLTQLDDKQCEFLGVTKDGPYKSNSYRYMIQYQYDSVIREALLYYKKEELLTALYIHEIKKNHALSKMFHCLLLVFEKKEEKLPIGETNENVRLFDHKPMVLTSYLVNENTRSRQQFMNHADKIIRVCLMGLFDHCSTCLLKCLCNKYSEMLIGYKDPNVVPIKSFYDNAYVNINYLCNLYNDRSTKVKNDFVTFLLPYLFSACFDNYKIFRNMNDEIIYQFNPEWSYKTLVNKNMYTLNSNQRIMHILRENKITQIKITHNEMNKQCKQLSFTILNAYFKYLYKKEDFYFIEENITEHLPHFFTHLLFAFEKKLDEEGSYVNPANYTLTCLYILDKICTGTIETYKDIHQRGLTRDGIKVKDVKENLTKGKDKICLNRNFYIPVDVLDIHFYRIKRIKNFEFTLSDDNINQQTYNEELALYDIHQEHVFLEHYETFGNVVGTCKLVLHLLTEVKNPYSFLFFVKRTSLLSKLCDILECREAKSIFFCKQVLNDLHINYEKYMNNDGDIKYLTEKRVLQILKIKELQKNNFSELFLLRKKILNSPDYNDLILNTHIYFRYTFTLLQEVHMFLLNPVILHYFYFFQKNIEGIKYDHTNLENYFKSHDLVFLILEHGVYHIPFRDDFFFFLNPFQIGENHLIALFDVLENLKITYTRTKHVKRLDVCNNIINTFMGIESYFLKYVKATYIARRRSEMRKTIENLKVQIDVGKRGKREQYRYTYLKSPFKYKYALRHYVFELSSMTSQTSVKCNIHWFYPGRNLFDSEFLRKCFINLDLTKYNIQNLLPLFFENKSFSQNYNFHWFLNKNPNDHAKEHFCETMHNYFFDISKNSVFDYSMYIYEFNQLLSALLESQRDHFMSCIYDLKLNYEQKKEIHNGTQLKPSGGFTKEILQIIRDSGNDLSFFDTEKTLEEHEVKYLKKVYDNNHVLNMYNFLLVWKERKNLDLSVFVSKITEHSNLLPGERTVIKFSEIEKVQFLKKIKTNRNVCVAMIFVMFPIGIIAHPLDLSLLDKSGEISVLNLYRFKINSYNVTNTDFLVNENKKIIMNLYDKILELKIKYTEKMGDTKENEKFRHLEKITDRIDEYVLNDIHATIPTKLQMMYTDNTELRLENVKQFMLFSNIFYNVSRRCKEKKYKSYKGHDLSIVYENEFFLVVNKPYDIKLEKGKLDDIYPSVETLLRQKTNLDVFRICGQLDYATSGLLIIAKDKLSCNILNYNIESKRISKIYLAMLYGHLPLGILHVNTPISKVKNNFKMKLSLIYPYKQCYLNNQKVTLCELRTVTIVGDETYFEDMISNKYKIERMMLHCWKIFDRDYIICSDEISKFVNEEERTYEQCVLKNVTGTFINAQKVDKNAIYLVKNDRYENPNLLFDDIHDSVNKFNWGMSAFEELGLHGNLCELLEKNGIDLPTAIQQESIPLILGGGDVCASAETGTGKTLSFIVSSLQIVHELFRNIGTYNSRVTLNNECTSSFEEVKVGCEIRSGMYAYEIEVLGRCFLNVGFCPVRETLKYNYTYCSNGSKYTNGREENYGDVFSTGDIITCLFLGNAFKIFYKYNDLPFFPYICGKYFHVKFHFANLKYVDGSYAELNEVISSGQEDRKVYNRTKLYCIVLCPTRDLAMQTYNNYLIYAESFSSSSINIGLLVGGENILVCTCFDEADELINNDEKSVLQIKDTCMKHSQHVQTCFYSATLQDQNVKDCINKITNKPIFVDLKYGKNSIPSHIYVCVYYVIITDKVHLLNFNMQNGIIFCRTGDGKAYKGTVETMKENKYSCVILKGKMSNMERKNNLDAFKKGEVRFLICTDVAARGIDIQNLRYLIIMTLSDNINSFFHKIGRVGRDGKNSLCIVLSAESQEEKVWFHTCPSRGVNCYNRNLKDNKGCTVYIKEADYIHTINNMLETPMHVLDSKYYYAENVVDPIFSEPLHTDVIGCFGPSIENIKKLQSDICCRYYESAKFMNMFVHSRGGIKLYHDLVKTNKIEQDPFQYKLVLILQALENNLNGFYDNVEKYIRGLYVYGSVGRGKTYFLNLLFDRIKLGKLKIHYHNFMQNSEDEFQVVHITDAMVINSLFKHLFYQGTVLLCSSNRNPKYLYHNGLNRERFIPFIKLLYKFNYIFEIDNYHDFRLKKFEEIKKMCNDMYCQVNKKDISHVRQVEKYNKEIAVSFSFHDICGQNISIDEFNAISKDSHTLFIYDIRRFILLIDILYEKNTKVFFFSERMLKSGSFNREIFTKIVSHFDMDQEIGIKLFDAINFNINKEYIPIEYLRNVLTFHITNYEIDVKKHLKYLEDKDVQLEPIPYSLFDENEIDTNQENAFASMRTLSRMKHMGTVSYLEKHKKIYESSFNNNRERAMSHTKIFNYFVPKYNNLSAKEIHFNSLAGNDNITILAANKVYPFHLSLEKLYPRRSYMNSSHIFDRKVNPLYSDLFGRKTPDINHNAPCEKIMPTTLNCNWMYSPIDSRKYSNSSDYLQSCEKGNFNRKSFLGKEVYDKKLQEAIEKGSRALFRVHMQSVEATYIKDAVRKSGAFVVTYEPEYDFLCNRRKSNAKLCIRMDDNFVSDKDEQNRPTFSEELIDYYLSYSGCSVTEKSCLRFISLILHKSIDLIEALKEFDQNYEEIVKNILLKNVPFPEKLFELMELPFEIVYSNIKNLRIKFLWYANDLFLVIKFSYPSLWDTNWDSINISKEKKEENFLKALPVKLVNSLRILVQNIKIVFFDNYIHKNPFTFEFLIKNFKIDEYFLTAIENLFSESASSFRSFSDYDIDDRFEIPKHDLGFRITAKDGLDMHVVFFKNVELSFENLRSLESEFWKFILGKDYSNNVRDIDCLELFLKYDNYIDKEVIECICLRLRMDELKFYFYHSSYVQNEFIEHDLLLDPFEMCVSLMGIHKHVLPLEHVEQFLLSSNKNTVHLNRINVTNELLYYNKEDFEKIFYMILEYKYMNLRNLFNFFFLISKTNVAISNKNEGIFKIVCNDFMYFFYLTCILERKKFKLFIDYKPQLHLDIQEKEKLEKWVSSVDTLRTSSLTNNTFYYDSFENVNICYLINYHRFYMNDYMNFIDSCSHIGILYIILMKNCNYVISHLTIVDVKSISSERKMSKQKSYMRFLFNYSVYNINLFSCIYLRRFKKQKYLQPLVYNYFELKFLEYINQVYSLEWFNKFNVHHLIVCCYVPIFYKHISASYRNVYKFLLLTKYYESVHYLPRLKYDFLKYSSWKENHLYVSDPYFISTYNFYDIKETKYYKLFRLMIYDSHVHPFESMENKHFSSTINNLIFNRLTVKRISIQLYTTVILNNFVKNVKDVLSVIVYNYRMKFSSFSDSWSVSVENLIFYLPQFKKGFKFYLCNNISQFRLFLGNNAERKYLQLCLKKLNQEIYNNQLYKNTRLTLHNQTIMDLVNYFTELPESCMNVDNFQKGSNINEYQTSLKELHDKKYRTVLNFVSTEDVFNLRPNYVYPIRRITNQKTGFSFRNKSISLRMKVTLFETWVIQEDLQIFYLARRRASNDLEDFSECLSIIFSVDTYYKEQQKLDYSKFKIEVNNLNIMLGKCFSFSDISGIFDLNHLHRERNYAYMEEMLFMPNIKDENDWLLSINSVYLFANSLSGKRSFNVSCHELLINLTIDNIKELYKLHANFNYNINIYVLPFGDVYNLIREKTLHVRDMEEYINNDITTMYTVRKYFLIQNFNIYKKMVHYYGKMQTFIDLDGRNAKYSEIIGLVFYLFVFSKYNKFAEYLCSINLSCFIISLYLYRPCLKIHQLNKENIEHVGFYLNDKVEKIKFEDIYWYEVSMHLTFKVCLKTYDNMYEKFKYFPILHVHFYNLNDFNDVKNSNIEIYNDLHSEIIIFYKTRTKNNNYTWKLNIIDKNEYHQFPCECLYFCSEIYRNSEDFMITNEHDLNSIFRDICKIGFKKRNLHNSVAKHEKHLLYDNTQSVYDILHQFTYRMPFLSWIYIGVLYTDDLYSRAYKVPNVKHNLLVEPEIIRNKWCLSIGTCIQIENNSGLYFRIYKEGKTKYFSRVYINILPFSKRAIPLFWLYDCSLPYAVPFISPCEIIFQGLLMFHCFVKVKDVPTQHIKDTSYNYTVVIEPMVTIKNNLPNPITVIVEMFALVPPHHYWCLPICTQAFYMKVFYHGLQIEKMNFIYDYANEIKGYYDFKDVKLPEWNESNVVRDSRLFYEEMFLYATEGFFHIYMPKVLNHKFGLIGNIFSYEELKYIYFENKISQINKKVYDNLHIFKNITVSADVSRRKIDFYFPFFFENTTNVCIYVNNKLLPPNSRLYMTEEEAKGVRIKSYKHDHANNVILCSNVSGKIDCTRTNMIRPLINLIYRKINRKQKVRFWEKYEERKKKLSDSEKYFIFQLFFRENLSRHAGFLSLGICVRYAEEPFNKSKIVTFVNSYIFINRLPFDVKIATDSVRKSDSIFTIHNKNANDEKIGENNETYIRSGEITAFHYNRSYIKIKDSSEGYSSQPFSLIPKNVPSNFQIELCSGIFGDKQQLPYTYNGYFYILSLPVRPQFEIINATKFIIAYATVKMIYPYSSIYYTLRNNNEIESSKIALKIVGVQKSSWCINTINSFIDNVVMLPYRIYEKIELGHNLVNKKLYSFLIIRDNGSRAIVITEKYNLAREIVTTKNFSKIHRLINFRLTVTWIHRQDVIIAIHLSNLKYSGHIYPKEIINYDINHMFTPINILKRKEVEEYVQYVFLNSYVDSIFLIEQIHIDHFVKGDIPVILKFLYIHVKQYCVDSFKQAPIYQSIMIKISPINANIATSETARNAINTTLKIFSDANFLKMIYLDDYINAYSYYFERVLPIKIQYFRNQKIFMNAFSSHLFLHPNPRWMDNKSKPVYIREFKINPIEIIASIRTSEHRISRRILHIVDALPVDTPSMRIHLISQKRNYIVCTWDGLFQSLRVSYFRQLLRQSLPSAWLSNPETVRGVKTSSNFFDGFMSGFKCGIIILVVNTVGGLFQSLSHMLNVCHKLMGGSRPRPPTFYRPWVSLFNDPKISLNKGNSRCIFAPIFGLLNLFASITEGFANTLIGDFERFSRVQERSEFETEMKIAVLFFFLWKNLLAYVLRTVLHNRSNSLLAHTNKNFRKGKIIITFAKKHNDNRQYAYRLIANYVYDRELALNVVKQAPVRYKERNGGYTRIKLLPKSRKGDAARMATLELLTVVGSIFMAIANCDMKWYIGFIVYCFGSFLHIIALGFAPASTLAPMNSFGLIANAIVANIYLNEKLGKIEICACASFLCSWKNPWKRYIELNETVNAYPKTIGLSYGFLAGLIGSQCVLEIKEIVAFLNIGLTNKHIYKTPLPHLCFIFLVISIYLQIHFLNLGLTRGDATLVVPTYYVFWTFFGTLGGLVKISILAVQEIAFLRKYVDKEVPDISLDNLDINAQVLQNKKLSKQVILNMGLFPVSLLGTTVGRKRFRPLYERFRRTRSILSDTHIGDQHCEYSVDTNIYNAYTLPYDIYTYVFYLAPPDESVKNNEHIIKLTDNAQKKIKQLVAEAELILKLSVKNGGCKGLKYQMNPYVQQFEELKFILSIDATSVIYIYNNILDYSYDLMNGGFKFINPNATKKCGCGKSFNVMPRIRTMNSRKPPEGWSKVESFLDEMNKKMRSLENEDTSKKRKSEILWPIFQINHQTSRSRELYDYLVQEKYVDGALISKWRKQGYENLCCLKCIQVSDSNFSNTCICRVPKSNLGDRVLQCVNCGCRGCSSGDMCRNYMKNLCSKSKIECNFAHNVEELRSTDEFYKTTLCKFFLNGYCKADTNCRHAHGFYNSRKLMSISTKDTCCFNEDRKRLKNGHMEEAERESTLEKMKGEEPQTCVSCYQYCLKCGQIIKKSLSLMIIELLQPQVQHLLSDVNFYVQNYHDLSIKDEVEKELNKKGTFELYKKIKTQFVCATISGGSLPFFVSVFGMDSVFYQDGQFHDNNPGSKLTSDLDFYLEQVNAGIGTKFITIFTYASAFLGLYFWSLFKNARLTLCVTCVFPLIYICTSLLYNNNTMSIIEEALVGIRTVVSYCGENTILKKFNLSEKLYSKYMLKANLMESLHIGMINGLILASYAFGFWYGTRIIISDLSNDQPSNDFFMLTIVLPNITEYMKSLEATNSLYEIINRKPLVVRFHYDTRKDVEIYKDLNFTLTEGKTYAFVGESGCGKSTILKLIERLYDPTEGDIIINDSHNLKDINLKWWRSKIGVVSQDPLLFSNSIKNNIKYSLYSLLLIHDFVSALPDKYETLVRISIARAIIRNPKILILDEATSSLDNKSEYLVQKTINNLKGNENRITIIIAHRLSTIRYANTIFVLSYIIEQGTHDSLMKNKNGIYYTMIPNNLRMVYREIFSYKKDVAGGLYPMFALLYAKYVSTLFDFANLEANSNKYSSETLKNYYNNVIGEKVEKTMKHRLFENILYQEISFFDQDKHAPGLLSSHINRDVHLLKTGLVNNCPIVAAVLTGTYKDVEFVYNSDDEIFKDPSFLIQEAFYNMNTVIIYGLEDYFCTLIEKSIDYSNKGQKRKTLVNSMLWGFSQSAQLFINSFAYWFGSFLISRGTIEVDDFMKSLFTFLFTGSYAGKLMSLKGDSENAKLSFEKYYPLIMRKSNIDVRDNFRYMSRPNVPIYKDLTFSCDSKKTTAIVGETGSGKSTVMSLLMRFYDLKNDHIFKNSGKIFSIVSQEPILFNMSIYENIKFGKEDATREDVKRACKFAAIDEFIESLPNQYDTNVGPYGKSLSGGQKQRIAIARALLREPKILLLDEATSSLDSNSEKLIEHRIASIKRSDKIVVFNNPDRTGSFVQAQGTHEELLSIQDGIYKKYVKLAKMNANVQKFKVLGRNFSYSGEKDIPLNIAVIKESELPAFKQVDEKLHFSVLENDLRIISTNRNNSVCSIGLYVKCGSRYEEINDQVNEQGMSVMLENMAFHSTAHLSHLRTIKSLEKIGANVSCNAFREHIVYTCECLKEYLPVVTNLLIGNVLFPRFLSWEMKNNVNRLNTMRAKLFENNELYITELLHNTAWYNNTLGNKLYVCESSVENYTANNLRNFMLKHFSPKNMTLVGVNVDHDELTKWTSRAFQDYVSIPYTNQKEVTPKYTGGFVSVEDKNVKKTNIAIAYETKGGWKTSDMITLTVLQTLMMYSRLFLNVLNNYNFIESCMAFSTQHSDTGLFGLYFTGEPANTMDIINAMALEFQKMNKVTDEELNRAKKSLKSFMWMSLEYKSILMEDLARQMMILNRVLSGKQLCDAIDAVTKEDINRIVGHFLKTKPTVVVYGNINHSPHYDEICKILGMRSIKNFLKKGEFVEKFVRRIYSIREISLLLHSCYHLNVNCLDVHIFVYAVYKLQLQRYAPFLEKLKKYILENICHFSSGQMVNILLAFVSTIYDTCWNMVSNLSNREFCNMIDLDVFTIDMPFDHLDNLLVYLLHFYKQRFLQHIYVNSLDFKMKVILLTHVTQNKLVELFPLILMNVRADICSQAEGINLCNECIFFSLHVHMKISNYVLFYNLVHLLLHLYDRNVRLCHNSMDEATYLDELIYIYRVLTIFHFADLYAHMDVQELFSVTEFTQTNKGASNVHIICEMKISKLRNIKLNYVNSSKRFFSGYTGKHISDKELVKKDDNWYIEETNFCLGRVTKLRFSEKDDMARRVLKIMDSQLSKMYTRMRDGTVIPYMSFYLNDVIDKPAPNHQFIEQPLIKWTWENNQIIPLISNIFSTRKPKHAGAGLVSGLKSVTKGIIVGTSFLFISPYLCAKAELLSASLGVASYQIGRGIMNTPESIAQKALGKIWDDEKREWYDFYYNLDEEAKVKNDEFYRILQVPTNATQNEIKRQYYKLAKEYHPDKCSDSKAKEQFQKIGEAYQVLGDIERRRRYDKEGKNAINSMQFIDSTFFFTLLFGSEKLDPYIGKLRMVMYVEYEQIYKDEDVQRIIVKEQNKREVQLALHLRLCQTSFGHVILENVAWSYENCANQFLGDKYSLFGISGKYYKMQQKKRVIGTGLKFVKTLIKTSSLASQIKKEDEDMSLEKTAKVNKKIEDSLPAIVETMLNICLIDIDQTIKGVCKKVFTDMSVDENMRKTRAESNNEVTDTKKLFEDACMRAYQKQDDDYMENDLSGKEKECVERIYSIVDDLLRNKTYSNSEINQWSNVICETSMDFLYSKLLPAKYIISCYILKSASTEAALRFSTYWDTGDKHLQICWPKDQKNSNMRCYVNVYVLKIMSIKSPCLEILPFIFREEQISNRIQSFPTETMKKAYLELKGYFEQYKIYAEKLINFNGSMNDENQRKEKMTIKLRCEYYAVLFSQASKLLNEYINFRNRLILELAISVNGLINSIHPNIIQRLNEDEKRELQRCCEVSKGRTRTVYTLLKFTVCFLNDLIIEDLNYEGNENESAARNVFYAAGLKVSVFEDKALDLQKCEWARILKDMILMSFLNFIQLRHSDSLDYKNDILQHMVDQINKNYFVKKLTYRHLSNLLFALINLKYYDIATYLIYAKHIISMYVHLSFYSIDFTMFLLLSRWMCMKAITHINANCKGKYDVDSFYRGVLSFLWNEKDICNFIQSVCTYYPMKKLSYQHYLQHLSVYLYNLCLMSEFYVEDKARFDRNDNFLQYDNLVCLSNINYFFNFLDKINERVLSIFNWTFSHTGVPMTIYNNVTHDDVLTCMYSYFLYSLNVGNIKKHILSEDNLMKFYTFYLFVKINYDRFYFLENLGIFYLIQKIHPNEIKMNVDIYDKNTNTIFEIDGISHYTKQCHLILRENYNIVHLPLHDSKLCRSIMKGDYVHINNLSFYISELEPDNAVSLINTDITVDICERKYKYFFHYSFPPYDSVSDVLHHLHFDDLMLHFACFAEEFPHLMYLAISCSAETEVQYTLSCDNCLKDISENNLSMCDICNEGISTSDRKKHNYTWHTKIKCACEKYFYKKQFIFHQALFCPKKIIFCSYCNVFTTASTSVYNEDYILAKSVPYYMHLLHTNFSYFVKYINQTEHEKYCGSKSAICIFCKTNMHRKKEAFTLINENELEDLKDMLTSNQRNKLTKEGYKIIGSHSAVKLCRWTKSHLRGRGGCYKHTFYGINSYQCMEATPSLACANKCVFCWRHHKNPVGTHWKWNKDMIKELKGAHGVVKERFDEAANVRHCALSLVGEPIMYPDINKLIDELHSKNVSTFLVTNAQFPNELQKLHKVTQLYLSIDAPNEEALKNIDRPLFKDFWDRYRTVFRFTLVKEYNMMSEEILSYSKLVEYGYPDFIEIKAVTYCGSSDGYQLTMKNIPWHEEVYQFAYSLIHSNGYLSDSYEIACEHRHSCSILIAKKEFKINDKWHTWIDYEKFQFLVRQNKDFTAADYCAETPSWAVMGAEERGFNPCDERVYTMFKTTGELLYSVKVSEPTREDATGAYRSPKDKLYDNFEDNPLNNMWEMFDRVAKKYKDRDCLGTRVKNNKLGPYKWKSFAEVRELILAVGSGLVNMNVCPVIRCDDTKVTRARFLGFYMPNCEEWNICDLSCNAFNIVTVPLYDSLGIESSRFILEQTLMQTIICTKGCAMNLFKSLDTCERIFLKKLILVKHQLEIILWKDLIIACICYTLLDINENDTHISYLPLAHIYERIMVLVFCAQGVRTGYYSGNIQTLVEDIQELKPTLFISVPRLYNRIHERILNFNKGLESKIKKLNSTGMPYHFFWDKLVFNKAKKILGGNIRAMLNGSAPISPDVVKKLKAIFSVPIFEGYGMTEALGPAFMSHSTDVNIGHIGGPVPCVEYRVVSVPEMNYLVTDNPPRGELQLRGPAITSLGYFEGWISTGDIASFSENGSITIIDRKKNIFKLAQGEYVAVEKIESVYRQSLYISQIFVFGYSYESVLVCIVCPSLDTMPEYKKDVMDDLIKMGKKDGLKGYEQIKDVYFATEPFTIENDLLTPTGKIKRHAVQKKYKEQIDKMYVKLKLRDCDLRDFHGSTGKIIKLRIRQAVAVGLGSQGKHAGRDISLLVCYIEIFLSNSGKNSYKRELYGDIIVVKRVLSAHTSKFFLYGIDSYLNFIKLNIRSPCVYLDQEKGKQFFSNITEKALHKFFMNSVGLDIVLSPEFEILKNLDNSYKMVVFFNLLKNTIILFNEYLKMNGLVEKIELVKMICQLNELLSSFEKAKENKNLLQEHLHNYIYEMEYSVRSNILKNYKIVNFKYEPIGPAGEYIRLVLNEKVLSIIEKHLGDLFYSWLVSCYEDVTNAFQHINRKTLLQNIHSILSKMNGKTIYSFLNVDLLPTALLFYLHDNFKVVQTLVCNNSEELHELLRTNDRKIVKSIYVVDEFVVVKVLPNGGLHYQPSKDDYYKKPMFLKNVLESLNESLKKCQYAQDELKYQHRNIEELIQNHDDIFSEQHKRLVSTHAHYLIEEYHNIYFEVLRERIFTRVPLSYADVLWGFSQDGTDNSIKNYFHSLIEQYENEEKSYNTQMKQINDLKNNYDMHLANNMLKSMNNYVLVSINQDLSKNIFMEISSLSGGERSTIQMFHIFDELDVYMDELTRVKNMQRFCEFINNDKQYFFITPIEITILNLMALINFPQVDGNFVKDWEAEAMNYQVTSENIIIHLKDIYFIEGLITPISAQLTFLRINLLNYVNMSEKEKDKFKRLYVFTYINARYKENVMTHFAVDKNENFLKNSHTLNGIKNGINMQNYNEINNEAQRFLQQNQDILQKNSYFMEGSSRYILNNEMERHSSQSIYCGVGGILYMDIILYEGNDDYTFLQFGNNIVRKINSYKDAISFLEGPSGNKSSVYIQFLVTYLKDKKEELVSISGECELLYGKCGCIYSFLLCKNVWFEYGLLKGSTMWNVTSLSLYFEWHEQIYLGAAHGYAGKSNTVEKLNEYLYLIYKVTDQIMDLYLTDSCNVYWCHGNIGFKCPFAPNYFVNKYSKGYLEKMGLLIWEIPGNGIAFLYLYKHTGDRNWYIKALKYALFCIKHFDRFYGVPDRPNSLFEGYAGLVVFLNFVLKPDSTYFPGYDPHWEYLSSTITHLASNHNLTFEVILSNSKNLLDHFKSKCSKLYYADIDTINYIFRDSLKVNKNDAVAVVKLPIKFLLAFDRIRYAYNLGKILNTAYSMGVDYLFYVHNTVDPFNHKVIEMTNGSHFQIPYLFGSYVELRQFCDAHKLLPIVAHTNGVNPVHILGVCLILGNESTGPHADVLSFAKPMCSTNQKLACCSGDNVFDSQGNENDSYPQMVNKQLPPKVLEPIVQNKIVEVPKEVYLEKIVEVPQIKTVPQIKTRIITVPKYMVVEKVIPVLTIEKDNAEGDQDTTVDTIQNENFCSTVSCKFLPTYDNFPKMQYSMCNGFPEREKRFSSISIYKSKDEGFPKIRISKTPSIIQRNCYCSTSKKIGPYEVIKSIGRGSFGIVTAVRNDQGEIFVVKQLDMSCMNHKEKMNVVNEFIVRYKEAFLEDNILYVAMDFCSKGDLWLLQIITAIKFMHDRKLIHRDLKCNNIFLDDEERAKVGDFGLAKILENTDQTCTLCGTIGYMAPEICRNAAYSFPADIWSLGVILYELMSLRHPFKSEHSNMLSTAQKICEEEPEPLPTSYSNDLIHLCHWMLKKNSEDRPTSCDIIASDYLQEAHLLKKEILYMEQCIAEENEQNKNLLNFNLVKMSYMLKNMRINQQKWLDIYKQISSLYNLLNISTCYIFHQTKCGVISEKGVQRFLNFFFVSSVGYYTLLGWDILSHQISYLIFHMLRKHYNAIYEYVTKNVAIEFNGRTHYYTMKQNCNTKYKMWILSNLNFYTISVLLLHKADITAVVFSGHKKEEKIVLYILLDEQINSYEMCTFVQDLKEDEGYYTFDLFITDGSNFVKIHFFKMYLHFLNHLPIVHYPYYSLPIIYFNRKYTSIDCESTVFDVEFHPKLDIYNHKKTVSCVSFSSNGKNILAASSDNKCSLTDITGKLIWTNPCHKHSVCSVLFTSANTFLTADETGIIKHWDERDESKKPIHKIKEFDDTISSMVLNADEKSVIVSSGGHLALFDILNKKKISTHSVSEEYKDEFLCSNLLGHNAKIVCTTMNGNITIFSKQPWANMEGKIKASKDMISTFVKLDEYTILFGTADGVIRVAHILPNKMGDVIARQEGGDSVEHNSSIHFYPIFFHDLMEGKNSTSDANLCKYKNKKIVKTIDDINEFVKTYPKTNRELNTYIIKKDRGSEVSLLKSFVFYIFTQITSILAVCLVIFCIGFAQLGTLIGKVLLYYYPANDIGVGAEEHCYENSLIFLLFENLNAYMQGINSINALVSINHIIGRIYVQLHFASNQIKTILFRFQPQTGIFLPFRIPCEIKEFRLSVIKNYNVQKTAIKNINFFINVTAKQLFETHLKVDERTKQLYRNFNVEEYVYREELQFLKSNPLHLSRWFLLIFPRCTLYWRRCIDANIYDLKLIFSFLYFTYHTSSIHEYISFLFEGLKYVGTDIKSSTIWVEDPFLLPSEKEQAIFSSSIPNKVTYTEHYTSDGKLRKFYHCWFNNPTKYLDKVWKNFCSYEKYNNAKNAYRELSSLYEEENCILLRRWEKIINYVRKRIMYVYEQALVHLQFNADLWFSYFQFLLLSKKFNYAIRIMREAIEVYLPFDELLKLNFAYFFERHALINQAHFVYQLMLGGVEDDVRKKFLHCDYEKIEERFVFTHFLNFVRRNYDETIWRYYTEIVLANMERTIFKNEKRALYIMNEGGNIDEVRSLIYKFIHNLYAEFYKKYEFNCDKMWTLLMQLETLYGDITNLNRIWETKLKYESGYNLEENKNVLIDFTDILCKGYLENLKKNDIDNLQFKVNLISSQVSCISRPNLKKMLREYFSMPNIINDFLSLLPEENAGLNVSDSSIDYLITSLKNLTIPTLFEHVNDILKDLENSNNKYFDKICSIPPNELINRFFENTSERVKEAVKNIIFNIIGNIQKYTIETSILITYDKIYNFLLQIILTGYMIKNADYRLSLNESLYDFYGLFANINQEETLNASETKNYIIFLRKRIKSLEMQLKKLKENKTILNDDLLSYIKSLTDVQLRSLTDNIGPLVLDATKKIVELVIQGMTLNINKNSSNELIYVSGSVLTYICFWQLIIGYTLREMEIRDELSDYFKNYCPCNYPQERNISGLDKKWYMNFQPLGNVAIEQYWKYDKVTGNPHESLTQSAFKWATYDYNDSEKLLKWKLKYMSIPRRITKETQNLANEPPPGIVAAPVPENYRHFDILINGPDGTPYEGGTYKLELFLPEQYPMEPPKVRFLTKIYHPNIDKLGRICLDILKDKWSPALQIRTVLLSIQALLSSPEPDDPLDSKVADHFKQDKSDAENVAREWNKMYANMAIVNVTVKWKSHVYNDLQLDTSKSILTFKEILWTLTNVPPEKQKLMYKGLIKDDTDLSTLNIKNNDKIMLVGSAETLIEKPSHVVFILFEEQGIVNLGNTCYFNAVLQFLTSFDDLGAFLCNIKRKEKLLKSTNDILFDSYIHFSQTFGKSPEPYVPLELLKSFRDVFPKFRTVNLRTKQFAQQDAEECMNAILTSLNDNTECKISDKLFSFKVISKIKFHNKLICYMGTHTTPVNHMHEGIRLSLLFEKKSEMNSLPPYLIVHFLRFESKKISESNNTSVVTAKICRKVSFPETFDIYDFCTDELKSQLKVARNIVMKRKEIPMGEYELISIITHKGRNEESGHYIAWWYKMDDDKVSTHKFSSLDLCGGCSDFNIAILLLYKRKTLLCTQEEKRNNFHTHVLTPKINKIKVPEKSSFQPTLQDGKYEVTPIQSVPGHIIRPPYAETGFVKNSNIEYEIKDENSKEGVTTDDIDKMAFNFYVKNGAYPAGINFHGFPKTVCASPNEVYVDGVFGDCAGTTGIGTISKSHQKLVDVSKECLYKAISVCKHGQKFSEIGRIITEHAHKNGFNVIQEFCGHFIGRNMHMYPLIEHHYPNGHDEYMQEGQIFTIEPILSEGSTKIHTWKDQWTVCTNDNAFCSQWEHTILVQQDGAEILTDANKIEELKEFVSLCKEDPSILQKPEVPKERDFYCPPLAPLVQENKFEEALEKYNKIISFGNPSAMIYTKRASVLLSLKRPKACIQDCTEALNLNIDSANAYKVRAKAYRYLGKWESAHADIEQGQKIDYDDDLWEMQPDFSGDDLNSPEMKEKYANDPKYKNIFDNIKNSNMFTLCKGYSKGKAERGHITIYTNLGEFEIELYWYHSPKTCFNFYSLCEMGYYDNTLFHRIIPNYIIQSIYGEYFEDEINKELKHTGAGILSMSNNGPNTNSSQFFITLSPLPHLDGKHTIFARVSKNMTCIENIAAVKTTATNKPIFDVKILRTSTAVNVDMVKLGKTSKRQPLKQSMKIPECDDCTLQNMMFFYNYLDLNFATKMHMFEKAKEERYPSLNEKYLHVDNLLDLVEVPLIQQWLHFFRTSFLTIPFIVKTGRVSFTQNLSAFLIKRLHVLLFLNKIAYYVIPKIYPKVDEFVNVIAIDLNFDGALDVLALFYIASFLQNENDYFSNVHPLVCDINDDGLPDLIGQKSSEPGGFSRFVWINKGAFKSALWKNMDLFDDAEVGEITNPNSSAVVDINGDCKADLVFTVYDKKNTSLEIWLNKIVDGKSIYMKYKENYNLPPNSLQVLFGDFNGDGSIDIVVPTCTKSSYCNYCCVSDDKIFFIPNVQKKICDHSWQKPDESKCRLASNLCGLHLSGNADYPKNDKGQKYVRIYKNEQKGVYEENNIDIRGFFNFYQFVTSPDEFVTDVYNSAFFDIFENGVLDILIFGGFIRSNETDSLFLKSTALNGICVNDCYKEKDKITTKTLGGNAHGPTFKITVVDVNGAHSPLQLPYVLFGLGRHSEDCEYCNSMMYENSYNFELLQQLDYDNLCGGLPYYYNLKTHYNICGATTYHNLRNWALDRKCFWKKKYHERSIDEKLNVIPVYILTNYNNSPYIFHENEKQVCYLFLCPYDAENMLMQKAYWKLIPSKRQMQNAHLLLSFNKRSELVCPIFYVDGYYLQRDSKDIVPLFFDVEDLKSAIEKNNKIKVLNFVDVIFSDHKKFGFIPSSKSVAYLKSYFCLSCTPLVQVIFDDLIQAIQNFQKLSDKYEDSQRRYKELVNESLGKELSYYRLSEYEMEIRKLNELRMINLSKIVKSRNREIYHLKNRVKLLETELQEFESAEFNNIMSFSNETKKHLTEYIHNLLNKLSEANDKIDELKDGNILSSNQIDEFASLLDKKDEVIQGFKEKLLKENKNLQITNSSHNANSHLKKIEDDYKIILLKKSVDKIKNLETYIQTLSVEIANLKTQRDDSLDALTKVAIDKTQYENEVIQSKSIIHDLRKQLSDYENNVREKYNSYEKMIQRLKKEEENEMYDYDDDFTIFDFLSFSKNHDVSLFNSSKIKDIFNLKSTKGKFISQTSYEALYNKYMGVLQSLKSEEMDASVNTNNVTIDLTNDFSKTQENEELHEYNCDPLTIIKPIEDSNKEATDQEMQNNADPIMDIIATAPSDSLYFIERINLISAVISISTSFPYLAYLIIHWKECSCNEILRWWIVINSLLQLVQAPVENERMHIHALRRLTSSKGWKLSKRFSLLNYLWFITGTIVMVMTRKYTRNFYLWFISWSIILSCVPYHQNEIPTFKYSPDRKLKNESCSICLSDFAEKDDILELRCLHNFHTKCAKKWLSQRRQCPLCQRDVMKMDLWDKDYEKAIQIGRGKITEFNQTVRFLQHQLYEDFASTNEEDAAEQLSFLEGTTHNLKNISYNINNELRVHNLSRNRNIFERVTNNTSNYFKKISLSDRNHGYAHLLSVIAMGAGAISFVHIVKANNRMSLYTYSSLIPIVFGVSLASIKELSFTYKALYSTLSANVLSTMRIEAKIMMLKCFYTLEEIRFLRGSLKMDYLFKDELLYSLLESVTDVISENIFFLCGKFTNIYKKEFSINAIYVIQVISKMILSLSTVNIMIINTERLKLKYVTEFLNTLLTICLLLIIPTFERIFLNYKIKNIKLDLHGYCYLNFVNYVTDLMGLYLYISYFMTFNEIWLLFLETILKSLHKTFFYMPIYILVTKVYIKNIHNLMCSFYSSILDASSFASARCIELYRYSCLLRVEMIYNAHLNTYQSTFHCLIEVAITKLREFHLEEIVKLYNIISKVENNQNVVYLFKYVNNHLINNYTFIDVKSFSIILNSHAKLKIKDDIVNYSLLFNAFYKLRLVGNDHILVKILFDMCTFYNDIDVYNRSVQHFLIDEINLLNDKMITLLIRIINKHYVQNFQVENVFLLVRSFYKIDNVFCKILYYATVLRRFPFINSVINLFTKKDEIGDFKNILNILHAYCCAKSSVLTRYIYFLFAQCRLNDYRYVNVEDILYCENVYDITRIFNSSFILLEYDHKNIEHHKVYQFCLTLFKDYIYLLNKEVVIQCLYIYFYTQINEELFSNNLDVYSILKLSFIYINLFKKYHVQENYEQVKVDNDRCVVKCKSPNICLDTCGRCSENNEGFSLYFYQVDVYRKGTIYFLHYFRETETERENYTFYGGKLHSGDHYLLNIYLHNAFFDIIKCLHVGSNRSKVKFFKFIFLSSYGLFNYKRSYYDTATVCYDYISHHCVLISPFIAETIVQLLFITKNINHIIRLRRNDSNVQIYNCLFENGYVEIQKTPVDRFVLVAEHIYKNLFHRNYISFRTEMTRLFTDLVRDLRCFKDYIRECVAKRIREKYKIGEIRQKIVYDENYEQKHINTFLYRLRGSDKNVDARHQTFSQLFPMNFRKKVQLMAPKLNQMFVKNKNEDDKLISETVGLRTVHEYMKDPTVNTSFTYSYYDGSGHRRKISVKQKTTIGQFINKCVENLKNEFIHLRSASCETLMFVKEDIILPNYLTFYELIKNKAQGKTGPLFAFDAVESLHGVTDIRREKTDTHAGKLVEKKWYEKNKHIFPASKWEIYKPMKTYSTSYTDLFMENKKIALATIFSREKYEKTLREIKLNKEPILKASIDHNIRMDLQSNMNSMEQHDIDNLKREIYYDNLYLSNFIEELDSNLITEPLHGMKNINDKLPFDVLRKVKYCKIGFEPDETLGTLPTVHLLNEDKVLIAIVPWQLDLTSFSLAKSSVEEETIKKIGLMHKKFDLSIEDRNLLEGIDTNALKDEGKTKRFFWEALFEQDIPGTLFEDVEKSFDSKREYNMSIALSKFNNYTFKEIRDAIMDLNPKILNIDNTEVLMQYVPTAEEFEIVKEYILSNGDLNLVDKPEQYVAALMGVPLLKQRLESHYFALSFKENYENTLTPLENILESCEAVKNSTKLFTILFTILNVGNTLNYGDPQRGNAFGFKLTTLAKLNDIRSTTKPVKTLFQYICEIIYQKSADTLEIIEELRSIEKVTKTDKQIIDSILQKLKLGSNKIKNVLDQAKKNPDDPLYEALKEFYFSVEPKIEELDTFYNQTFAVFKEIALYLGYKEKEVANIQVQDFFKELWKFIQSIEFNRGAVLSKKQNFMPFLNNVLNVKELILNSTYFVRTHVECARSFKYPSQKLYKANEEEINLIKKSEGQYYLPLECENSTIIRPIFRCVRNSKFGLRKNEMGVWQYFLIDYLKKNYQNLLTVDLENADSVHYWVNRIRNENQLTGVLDTTNEFFVGPKMYEICPIFLKNGKCILVNRGLIAEDMLEEKKKEIPKVVTIRGVLDPGELYECICHYANIAQFEGSSFFIANIYDIIVHEDYDMDRESQERIKRLLKPFRYDEHFIHKKKREYFKFYADETTHFNYACQWMSNIDDLFNVEEEEIYLIENSKTINNDDVLVLEEFRSDVNCIHKCIRPKSYIHNKLSENLTPARTYKFELDTFQKKSIECLERNESVLVSAHTSAGKTVIAEYAIALGLRDKQRVIYTSPIKALSNQKYRDLSEEFKDVGLITGDISINPDASIIVMTTEILRSMLYRGSSLTKEVKWVIFDEIHYMRDRDRGVIWEETIILLPLMVRFIFLSATIPNGIQFAEWVSSIKSQACHIVYTDYRPTPLQHYIYPTSSESVFLICDENKDFKKNNFIKAVNAIKEKKHNKRAKKNVHDIEKIVQMCHSRNYTPLIIFAFSKKECEINATTMHKVDLTDDTEKEVIKELYENAIQILADDDRALPQVQFKEIIEIMFQESLLKVLFSTETFSMGINMPAKTVVFTSLRKFDGVEKRLITSGEYIQMIVIIMLESPLHWREAEKLFVGEANRLVSQFHLGYNMILNLLRIEGITPEFMIERSFIQYQMKKNLFQLTSIYLDKDDQEIKENLLKKILKNYKLIELGETYRSILTARKNITPYLAMGRLLYLVEDDLRWGWAICIEGKVVELLVDCLVPYSQNRKRKEFAPANDRMKAKWKLITFHIKCIYQISAVVLNLDKPFKMKYNTMVTCLKGEKNIPVINPHQMDIKDEAFVALQFEKNLLEANIEKCRFIVLKKELKNMLVLLQGLNYIEIDEKSYVVTMKGQIASAILSVDELVISELFFSNFFSKYNYDYICAFLSCFVYDESTKEVTIEDGVLVEGYEQIIKTATHVCNKMNECGMNINLKDYLDKFKSAIMPIVLQWVRGYSFMEILTDSQIYEGSIIRTLRRLDELLRQMICAFRGINNDSMCEILTEATKKLRRGIPFSPSLYLMADDILQCVHKEFKYVLISSDINDQIKELTFSGSERKFQGVLASHFRRIIFDEKGITPDLINNAVESSQTYQIIPLTIPTEKTNYFAVNCYIDDIGRIKKLPYNSRASRICSTEIYGDAFLSKTYDNEDFRRCDFTISEYEQFLQNPPKAENRWDQAQAMQDLLKQMQTQKEEPTVRPNVCEHCYEKNLKRCGKCKKVYYCSIECQRKDFVFHKRICKMLFVDLLSVEQNILQQYIYTLSHLTIFDVDRDKSTPLNIALLLKACLASHNYIKNVEIFTSDVKNKEICSFIYENRNDFDTFFKRHVMKYVDLFNPQMMETRKSYIDNEQEYLEDILFECTRLNKIIQYSLAVNNFDLFSPTVMLKLFTYFKIVDHYLLTLDRFNDMMFKLFKNVELEKYRNIGIIAHIDAGKTTTTERILYYTNVIKKIGEVHEGMSTMDYLDIEREKGITINAAVTTCYWNGSEKNLGDYRINIIDTPGHVDFTAEVEKSLRVLDGGVVVFDSSEGVESQSETVWKQANRYNISRIIFLNKLDKVGANFPIFEMTNFVSTIDILREKIIVYKNAHEQIAEDKPIQVEEVEQYIRKLVVEEKYNVVMCGSALKNKNVHMLLDAVVKYLPSPIDSIQNYKNQVIFKHDVNKRGERISEELNPMNIKNFKRKVVGLIYKIMNDQHLGNINYVRIYEGQINRGDYIYNNRTYELECARAGDIVGLVGLKDTQIGDTLSSTFLRAELALMKIKKEDHSFFYHINPDTKDLLISGVGELHLQIIINKIEKDFNIPIIYGQPQISYKETFVENVEARGKYIKQSGGRGQYGDVHIKIEPMTSEVTCGAIPSAYFEAIYTGIREQCNLGVLSNSPLINIIVRIVDGSFHPVDSNEHAFKLAAGIAIREAARKTLNVSVPTEYLGDVISDLVKKRGKIQHIDESDEYTKEIVARAPMASILSYVSDLRKITKGRGNYTMTLHKYTLVPQYIQEQILQKKFVKDKHLHYLNTYTDTTNVEELIFNETMKMRGVFYYICSCKILSHLQCQNPDGGFSNNKNHDSHIIATHHAILSLLLLNHPFNEINPHIADCTTEYILSLLNEDGSFKGDFWGEVDVRFACSAVSCLTILNRLNLVSTDKIASYVLTNYAICQNAFSWTSGNEPHAASVFCAVVTLFLLQKLHLINEQKVGEWLSLRQTNSGGFNGRAEKLSDTCYAWWIYSSLIILGKYKWVNKGALKHYILLCQNLNTGGISDNPDCLPDICHTFFGLAALSLIDVHPVYAIPLDVVKERGLPHHDVEYVEMYINKVKEIYYFHVFYHYLKLGYPEKEASMESKKYIFITLSRYFLLVKNAILSSPESIKQINNCVDLSKKINNMIDSQMYNRNDPGKCDTFKMYINNIQEEFKEECKNWRFNVMPTKEDIFSMDILFFTRRKKRYAMNDEDNDDVTKGRKNEQNSFVRSFSVIKCTYAEQFRSMRQDMNIQNIFHDDVINIYETNIRICIVNNDLFQFLQCINKLFELYQRLNIKKSKVEFLCYKLIYLTLQNMHQEFLVEYLTLSDEEKNHENVQLCYYLNECIKNKMYLVNVNMVSPLDDEVNHLYIYKRVFINDHVLTYLPNLMGLSENRDLNVNMDLLTEFVKEHRMPYLTNYLIVLFLPKTSIKVGLSTLTRLLNFENDETCLSFYINHIRKAKYFGGLKLYFLFDKDNVGRIDKKYACYVFATLEVSLVKYPQNMITKFYSYVHYLDDQLVNADLDTHIKHFMKECTFYPYDIDDSIERTLHLPLKYIIHQGYTKPKKIHWNDTLRTAKLFEKLINKYNVSIHISTSKFLNNINKNFRYKLSSLSNFIQLIRSLGTNQFKDVSNIKKMNHFIRDSFFLPLRIGQTNIFIWLHYDIPDNFLIQVKGRYFALVADLYQGDILFIPSLWLHYVYNMPAHTYVRRKYRSYHQLLELIQHYSHLENYQHFLLNISVNYFFRQRKERLLFSKKDLYGNQDIILASQLFKKIQHDIEPLLDAPPKYKNFYLQKLQGILYSHLDDQYKEEPPPQNQTLNLSFIRNLQDIVLVEREKYTELKEMLKYTTISNIGYGIFDYVMVEYLSKYERKIIEKNIERFRLITKKLLILNNISVKEDNAMKLTSDEFLDIGNRLDNADEIPTGEYTCLVLDRKAAKILYIHNVTSRLAEENFIYSLCSVYGNVESVSYMKGKNFFIVKFESSDGAFSAYKYLPTHFKSIHLELRNESRKISYFNEKANSNKYISPNIMNIKQKELLRKCKEKLNQYINMFLKCLIDHLKTRIESLNNQCIKINSMSTIKNNEQLSNYIAQNNSIFLNKHISYFTLFSFGERYAIIKYNNENIARNVFKNCKMYNIMQKLMMNKIFKNITKNEYFNRLNSYMYHAVKKNMFTSLEITINDSAYYWVLEYIVKKGIISRHLSLKTQMLNDKNKKTVFFSFLPSVGNHLLIYDNRFIFIERSREKTMTSDVNRSVPFENIKLSTFIWSKNIFSKILTDAKLYIEKKEEGKTLLYKTFGHEWRPFGTPKNKRPVDSVILPEHLSEHIINDLDTFLNSSKWYIEKGIPYRRCYLLHGPPGCGKSSLIAALAGHFDFNICTINVNDVYLTDDRFIHLLATVPPKTTLGVSYSGLLNALDGIVATEERIIFMTTNNIERLPSTLIRPGRVDLKIFIPYANTYQYRKMFLRFFPEHEDMAKEFATIFESFHLSMAEIQSFFLFSKHDPHKTIQNARHWVKTYFTCVVGLYMYFESYDPEFFLYDVFLKILLKYVDGEMCHDPYDTSKDSIYSCPEIKGLEFINPFGVAAGFDKNGVCIDAILKLGFSFIEVGTITPKPQKGNEKPRIFRDVETRSIINCCGFNNIGCDEVTLNLKRFREKQKTDKLLQRHLVGVSLGKNKDSPDILEDLSYCIARIGRYADYIAINVSSPNTPGLRDNQQSERLQGIILWVNTTKRRPLIFVKLAPDLQEDEKKKIADVLLKTQVDGMIICNTTTQKFNIKNFQDKKGGVSGEKLKDISTNFISQMYNYTNRKIPIIASGGIFTGKDALEKIEAGASVCQLYSCLVFNGMKAAVRIKRELDHLLYQRGYYKLEDAIGLPLLKNAIALYRKEIQEKNKCISEVREDLAFYECLLRNVNVVWNIFNSPYYNVEQFKRIFLNMRKTDYVRICNGISFEKVITKEKILQSEPFRQLIQEDEEYENLLNDTESTMEREKMQRKVNLMEHEIQTLKGIEANQVMQLEEKEKENKQLRLALEKKKNAELKDEMIIQIKNKELESLEKYNNAMNKTYVEENIKQLEQTYQEKVASINRLYEKYEKFAHLYLSLFYHARRSAVISDSAHEEQMFQRKNELAEVLQTVYGSNRKLMDKCSTLYRENQHLCSVCMENFRNHIIVKCGHIFCESCIFSNLKTRNRKCPQCKIPFDKKDLQKIFLDMVMGRVRATSYVRRTISQPLCNNKTPYYSLRKSDPIGIISMALIPLSALMGHVTEDLALHTGEIIGGLLNATFGNLMEMIFSIQALNAGLINVVQFFAGGLYHHVQKFNEKGATCSTAITIPVLLKVSRITAVLIFITYCLFLLFQLYTHISLFQDKEMTEEEPQEYLITTIEAVVKYYNISENFIGVILLPVVGNATEHLTAVTVAIKNKVDLTMGVAVGSSAQIALFVVPVTVLFGWVLNQPMTLAFMAIVQDGESNWLEGALLITAYLIVGVVFWFDTSINLIPPLIEGMGIELYDLYLSVLSHGGYSCVSRNSKWVKIYYLTYLREFERIHDNIKKGKASPKKGRLPKLIQSNEGRVLYHIKNHPLRTVKKKIEFFKYESLDNLSSDISVKQNFDELFVPLTHPARNIKDTFYLSENMTAHLPDLLRRNYKNVIYTGSVYRRDEIDRFHFPIFHQTDGFLIRPDKFDVIRYLFDSSDIKMKWEDNTSFPFTDPSYELYWVEVLGCGKIKKEVIAMALFLKTIRYQGWAFGIGLERLAMLLYHIHDIRLFWSNDSRFIDQFEEGVISKFHPFSNFPPVEKDISFYITSQFKEDIFFQICRDVANENIEQVKKIDSYHNPKNNQTSVCYRITYRSHTQNLTHKAVNELQSKIVQMLVKQCAVTIRNEDVQKRFEALNNTIENMNIHFNTILKDNEEKYILAFNTYMYDVQWYINECLRLDNVSQFLKKEAEKWKRNSELMKNHMLFLELEKKLKKQININCSLQEKLTKHYIEKSQYEKLFMECAQQVKKDLAKLAMSNDKEKYVEENFFTKEEKKKLLVSFFSSNDLIQFVKKNVFCKESFDLQAKNSYRAIKYQKLSDISPFVLTQIAVSIKKDKYVKFSRLSLSELLPCILDHLSDVKTWNSIFLQVDFFILNGAFFECLVLSLRGRDITYWFTLLNYFSSKSEHVTMLRDYLNRIFRKHIDELIRKEYFCKTVNQMTNQINSKSVHALIMTYEKKLDQMGAYDIGNPLAKLKSEKNLIRFIKSVDNYLLIHPNNTEIFQSNMSDLYNSTFFSECLGKVIFMPSTQNQVLHVFINKLRYYIDNALNFSTVNNETLIRLFKISSFFSFVPEMELSEKNVINLKSYDLLQVKDVMLLCEQIDKSLLYKRYLIFYDFRVLSDVVKFTHFSINTNKHTYEHITTFQLYHFYCACKNFSPSFLFEFRMEHLEIFIPFEHVNTMVQFDNVYMEDLCNTYLCLSTSLYFLNRTEEKSNQVKHLIYLEERFLKLVTKVKYMKYLSDNLIFFLFKAPCTVKLESQKVKILSVPAATAFFLCKIKLSMSGGKEEVNALRMENIKKLFEILIDHYKLLTNCVELFSGRVDVKQNAHFEALIGDMFFGEHEVKVKYLEAAQINLKVNYKITQIHQIHNDVLGYLSELSNVVKDCLYIVFLSQPYIHKSPKKYVTRNLVNYLINKSKFVSDYNIFDDCNNKSFNELKRSKYMMIKLDVFKLAKMGPSKGKGPLIAKYAPVGFKKGFGAIGLGRHTKGFFIINKMLVPNFRVPDLSDCNLKPYVSQKTPLIVMKKQLKILVYTKNEFLYAYVELILNEKGLGEDHLCSNQFSWRVMEDDWSTDDFMWHKMSEQFDNPKEGIEYTVRNVDKSIEFYKNVLGFQVREKGEGFVKMGLGPEEAYIKLVQKQQDLTIGEHCFLGLGVNMEEFQISKTKIYGGNVEDGIDKRPITACILPDEDAQIRRFATNCFVTDPDGYGIKLDRIRFFTTSTKDSQKFYSDILGMELIKIQSHLEEISYPWSVYGGMSYFFSSGRNETVLQMAYAYDEDKLHMGNSLGNLILSDGYSVITKLCKLLSENLKNGKYDMYEKNLSYGLSVAENPIELSQKAAEIFENISVMSISLILNSMVKLDIYHFYVNLNSFLRRLHNVVPSLQMHSISSVLRCVKKLFYEKMAQANTQQLCNVLQDLQFFLPELAKILFYFKKVYHLNFCMNKMESFLDKKDTNMIESTSTMIYLLDEFKALISIIVHHVRRRDFDIFFTKSTLKISAVNCCTLLYYFQRSIIRNVDTEFSSFNLLYLVSKLSINVDHRNTLIRKYFKNMYPYRYVCLVECCLRGVYFSVMPLLYICTSLELFDQLYEQIKCDGRLKVPVLVTFVNLSFRDIPFLERYPNLMSDIFTFDRKKLVLLDTEDDNEMEIISREYNHIEFEIILRKYAYCQNSQKDKIEISKNVKYFKEVDPFYEWHMCYGRLERVKAIFQKLLNVARDADTYLLETGKSRAFASVGRYMDKLKNLLFVKNGNFSNAQIKVLAFTSLSMLVLMVTGDGLQTPLGYGYTTYHEWKKAGIIPMLCHNVSSQVRNHKIIKPRNIIKLWKINKGDLSCDKFRNMVKVKGCNLRKIYLDNKFVYIEKKIHYSNVQLIDDFLKTNTKVCIRYTDDNQPWPPLDTPPQEALKKTYDYKTDVKFMNILRQTVNKYNRELSMIAQKRSYEMRIPYCLLLPNRAIGFVIGKSGSNVREIEKACGAVIKCQKEFDISVYPPPSEKILTIFGKKENKKKALELVLGKSKTVMDFHEEDGKEEKSECEINVHNDDVPGYDLLEDIVDNGILSLFEFPGVVPNERNLLLHRYGKEVSACVIRFVLDVETTAWIIGKAGCHIKEIRTITGAGAVIVDAPDNIENVKTCDRILTLSGSAENKFNALKLIVRQMEEREKNINHPMRMLVPGKAASFLIGKKGSIIKYITDMSGSQIQVAKNKESENEKLVLISGSPDSKILASILVLQKLEEYENPAIVREGDMKEKVEKMFLQQLYKSFPISSLPKILSITQPYTIELNMPDVYLETFDAQNKNGKSLIEEIIEKSGCNISICTDSNDSSSYTFILSITGSPLANSIAILMIQAKIFQFDWFMIPTPVSKKIRSRLSLSIHKKPHFLFRQNLLLDKGEKWEPKLRKGHPEFAKQFDILNRQVTGFRKYKPPVVKREETKRNYDITNFHEVKSKFRFDINGFFEDEGNVFCQELYKTAKRMYIVGWIKCRRRFAMGHFQGDAYAISYLRHWFDMYSSQTNRIDKLRIFDENHGIPSFDYYNITVVKDYRSPAKKKMHLIQSKDFLKTKALFNMEEGKKNESSYKFLNADEINNLEYKFLHENHNKDISDDLLDFFHMYGSSISLEDFLTALNCDINKFKSKEKMKSLFDLLDTSKRGYISTREFKNAIANMMKEPKYFTIYEDFFKDAKTFLNTVETFYLKILMCYQNTHTMCLSYKPYNENVCHDISYEHLLTPSKHEYDAFCLFNPRFKQGKHHTVMCLQGYNVSVIPFVKAKKLKEEVNELFNEINPWIHKSLTLSKLRNLKIDLFNLISNIPEIDISTICCAWVFFERLVIKGYVHKSNRKLYAATCLILSLKFYQHDDMQILEKLLFYIQKLDKKENLTPSLIFSVEFLVYRLLDFSLQHTYEHIRPHIYQYLESKELKQFQKPVIYKNRARSGTSIRDKIRRLFSSKIRDLQKTKLQNVEWQPVYRETCKIKLPVDTKIALPEEVLDDWVYSQQKISDQYSKFKLVDEYLESLAVSPNKNLDASGLDEHGQLYDNVSLNAKPIIVSKQRLENGVPYDPSKLMTTLEKIGIQGIRSYGDEEAQELEFASPITVIYGNNGSGKSTIIECLKMSCTGDFPPNADKGKSFIHDPLISNKMNIGISRSFSLFYCKDKNKKIKQTFRALCLDINEHIPKLMGVSKALLENVILCHHEESLWPFSESVKIKKKFDELFGDDHFSKILDEYELIDMYMLEKNNFKCLLCKGPILMEIEMDINKLFYVKKINIEKMHHNVVINMNLKRMQETSLKMKEAEMKGKIELRREYIDKLTSEMNSNIILSFFNPKLRYGRRVTKNWFLMNPTHKAIPRKRKFSLIHNYVDFSKTNIALCCWLFYLNKLFDFMDTILIVLRKKWNQFTFLHVYHHISVFLIMWINASVGYDGDIYYVITVNSIVHFIMYLYYFLASMKFHVPVFVKASVTYIQMIQFLAIICPAFCVLFLKYYSYYPIRLIGLSFYYCYIRPKKKVLWESIYNDFNEITKTNKRHCNYIENSLYNFCKGVSSDNLGYNLETDYLKLFEAYDKDKILEDTINHANDVKRLFREKNFLQDLCEKRKVIIQKSKIENTKLSVEIKSLLSFNNNLSLSNYEEKIQELMYQTKNSDLFMMSLNFSIANVVYVKNLSTDVTEKDIKEKFESCDEIIGVVFKNFPGKNQKYCQIEFKSSEGITKASRLNGELLLNVPMVVTVIEPISEQKKGLVDFQNSLNEKNNKFDVFSKIIYMENVPPNCSEDDIKALFKNVGTTTSYKLHYNEQKKVHTAFVEFACSLINERDALYNWWVMNKRTLSNDENENENKTGVKRYLMSDSKKRKGKYMPFPRDADEEDIKSFMRPFIKNSNPEIIFDRDGIIVKLYDDELNKNIFNYFDEHPTQIKGSFVSVQLSKLSDDNEDNLVILVSVLNLHYPVDIDLIYYLFSKCGTVEYQALVQFQNIETAQEAIKTLHNRNIYDGCNTIQIQYSFLKELVVKHGVLPTPTRKGNDSELYLMLERKFKLVDFDAKNTSKTPVLICYNIPKDYTDVHKLFNLFSVYGFVSRIKILREKPDCALIQYAGYLFASVAQECLQHAKLDDQILELHFSKILDIRIAPQQKQIESYKAKTFSSYDQRYLVADQVKYIKGACKPTKTLFISLFMKYTVELSSEDAATRALMDLHNFYLKDRFMKVSYTKTRLSGVLIEPKEDFLYRSAIVCILGHVDTGKTKLLDKLRHTNVQDNEAGGITQQIGATFFPKDVLCMSKGIMIIDTPGHESFYNLRKRGSSLCDIAILVIDLMHGLEQQTKESIQILKQRNCPFVIALNKIDRLYMWSKNDWSPFNYTFKKQKENTQDEFKDRLQNILNELAEQGLNCHLYWENPNPRKYVSIVPTSAITGEGIADLIMILVKLTQNFMLKNIEYHDKLECTVLEVKNIEGLGTTIDVILTNGVLKESDTIVLCGMNGPIVTVIRALLTPQPLKELRIKNEYVHHKSIKACIGVKISANGLEEVLCGTSLFVANNYKKKAMTDVSDVFNHVDKTGVGLYVMASTLGSLEALLIFLKDSKIPVFAVNIGTVQKKDVKKASVMREKGKPEYSVILAFDVKIDPEAEKEAQILGVEIMQKDIIYHLFDAFTSYQSKLTDAIFPCELSIVNDCVFNKKDPIVIGVKVDCGILKIGTPLYIPEKSLKIGNVVSILLNKKTCEKAKKGDEVSIKICGEPHITFGRHFDFNQKIYSKITRESIDVLKEYFRSELTMEDWKLVVQLKKIYNIMDFTDVDFFTHVSGLRGGGVLDIYSKGWFECHKSLVSINLYLHRNSDMIDTIGDERVDALVGKFETLLRELITTYFVRISSMYHEVTLLNIFERLLCADHAYDKIDNPMINLFAYIYSNLVAFLKSNSEEYFVKPNDKSHLLNNTVMNKIVDYDEKRPWEHGNYVFEGNEWVKREGNTLCTIEKQLWLILYTLILTKDCQEKYEMTNYRRNNILKLRKYMNEPLHEQLPPMKTLHTFIEHLYISKSVFPENKNSYLIIDVVPEIFIERDLLGSISDMYLSVYEFDFLCDSCKEIAELQCSQCKRAYYCSKECQMKDWFHHREVCSNYIEMCPPETTLYYFLRTPCEPCDYYNRVLAIAIWIKSICHVHLTIVRIKKREEYRNKCSFSTVALFSVDEKLTVLKYPSFEVIFDKVKRVEMEEICSICMMNYVRSDDVMMMPCDKRHFFHVGCLTKWLYKSQACPICRTNIVNCLNARGEVVWFMRQAGRYLPEYRQMRTKHDFFEMCQNPDLSSEVTIMPLKRFSCDMLVIFSDILIIFVAMGMNIQFIENVGPTFDKTIYVYDAINLTKRKINNAVPILGFAGSPFTLFTYLTKNNKRTYEDSLRMIYERPEEVHKILLKLSEVCVSHLINQIDSGADVVQLFDSNADVVDTNLFAQFSLSYLKRVVNTVKKLRPHAFIILFVKENFHPDVKQLNIDVLSITHKQLAANSSTFYYNLFDGKIILQGALDPHIMLLNDGNLVSKYTSQMLSQISHTNKYIANLGHGMLPGSRIENVRAFIDTVIDDGIYDLLILDELTKSSIHHSYVFNNVKTVSSFRKGGLTWIVYNYYVDLIRKNIFCTSKYVIEPTIENTWQEGIKSYLGDVANQMKIYVNYNFWSASEVAYILRQLTNLCSIQIEVRVKGEIGCVIYLNEEPKGFQGFVDSHNLNDTFTKKDWILLHRFAIKMMQYCIFCSPTTKKLKSYMFNGGRYAFAAKLKHEIKHFKSKRLGDIIHLVQLAIHKGIFVYSQRILLPVSACEKSADDLYPKIKNFNYELCDHKPNGLVNSLHFGYKKLQNLLLAEPFSKHYKLYIPNCNMHRTHIQHKKYRIPDNCRIFQKESINVGSFLEFIDHHELSYRNLKNLPLFIRESIEMTLELSTLSLYRMDNIWEQVQNIVGVKSAVCKASIFYESERIIKCESGAGGDGGISFKKFKRKVYLRYLAELPCVISATNGAKGKANQLRGKNGMSVFLHLNKMCHVYDPIYVKKNMHILKQLIRMDKQVGREIYIGYIRIVYRCISDTCFLGFSGSGKSTLLSLIAPKIHTVNNLYVLKKIFFTDNFQVSVADFQFRAIKPYIVAINKCDVHFTEVPVFFISAKYAMGIDKFVTHLRTCVQKLKRQTYSYLDEGRYNKVSLLLEIDDSLGRYLLKLDENFINSISEKEHVSVVLSVENIKEIIDDNQRLCPLLFKAMYVCVPKLSDRGFLKYQEKSIVINLNIDTDKGILILSANDKHLNVHVRNICDKISYLTQSLSIWPFVICLDNTSAKFFYHFYVNLNDIKFSHVFNRKFVPLYDMKKFFKNYVFLMKKEEKFYDISSFKRSSLFIFLDEHTDKHNVISSNVQHFFYYKKFDYPFIYSVDNKYTLNTLRSFNEILLYLTSWIDIFHTKYNLKYCCDDICVFPSSTWPSGKFSSSFGLTAISTYQLVYLYRLEEDTTEDEMIPLLKYHSDINFRSGVLQSSYLFTHDSLLLGSVCVNGFHLNNSGLSFDAFDESPDKVFVTFSNGDVCLLLDGKSTQLWKAHEYHVWTCTFNGSENVVTTGSDDCSFAIWDLRTSARNTKSHSQGVTAVKFDSHRQQLYTASYDNKIRIFDTRNVQDPLRTVDVKSSIWRVAACDGGEVQMWMDFVKELKSSQDYMNNELTYGAHNYDPIPVVLKRGSGVFVYDIEDRRYYDFLSAYSSVNQGHCHPNILNAMINQAKKLTICSRAFFSDSLGVCERYLTTLFGYDKVLMMNTGAEANETAYKMCRKWGYEVKKIPENEAKIIVCNNNFSGRTLGCVSASTDRKCKNNFGPFVPNFQKVPYPNVCAFVVEPIQGEAGVILPSDGYFKGVERLCKKYNVLFVADEVQTGLGRTGKLLCTHHYDVKPDVILLGKALSGGHYPISAILANNDVMLVLKPGEHGSTYGGNPLAAAICVESLNVLINEKLSENAERLGGPFIVREVRGRGLLCAIEFKNDLVNVWDICLKFKENGLITRSVHDKTVRLTPPLCITKEQLDECLEIISKTVKYFDDDITNFIVSKKMNLTPDIFIKSSILSREKIVALFEEGHHKSSLEGIPLIIHRSNEKGDVHESMKYLPLCGRVKSYLLCNTNERNLGNYLVDTLKRHTFLTLKHFRILQSVFLHEIANLKNSYERLFHVDANLFRHVVFLYYFALSLLLNKLNYPFVNKNHCSWVYISIQALVQKGRIKDSVQDLFQCRKSILNKIFMLYFAQHTLKKSIKHYVDKSITYTIIFLFEDSFKDTSSSTESINPFHFLQYEEEDVNKNDLRNYITDNCSYLLTYMEDIIKCSVILNRNAMHVCNLFNEVYKQIQNECIKSELKKNEKIGDRFSLYILTQLTENDFVENVFSYKAHKSKFQAHVVSAKYFDFVTTDHYVKELDSQMEEYYRLDCLDCQGYWYNCNCSLNDFHPFQSFYYPDTWKYNCMLRFVVSLFTHNKEEIFWAIFEGNFFRVFYDVVLKKISSATKNSRTTDLWNSFMDFHIKKDFLTFLKILCNNYPRLVKKYVCILKSIINRYHSRIMEFSQMDEAVFHHNVDQTNEMRYKNLKIIAEEKMRICLDFYSDVFVNVLDFASVLCNNLYDLKVIEHVVLCFKTPLTANLNIFNLTKKLYSQFVCTLSGKYNEFSKITNQQHMYGRTKNNDSYFKILLIEKLYEQNNALKLVEKHLIERGVFKYDRAKYEKKLSLQRDHAGCVREASRLLQDITLGTEKLRLKSEFNRHNVAEALFQNKLDEAQLEGLKTITQNEYDVKQILEYEEKINNDGSYNNKEAIKIFFEENKNAIDFFLDSKHKLSLFKDDDITSTNEDLMNRAIDARYLLANIFEQNVYPYNCLKMLEKCLLFLSSVNNNKLCYYLPINKNLLIDYILLEQYFKIKNRKYNNLISLVDTENLINTTNFKNVFIHNLNTMHLLDILYEIIKTKYNEILCSSFVKNSSSALSVLCTLTDVFPELLFEGHLKSSTLDALASNFSFPYFNLKIIITFMKCVNFLLYMIGIKRKFNLSLTRVWHFFNNYECLKKKLMIDDCEKNVCKHLILLTVKLEFFMNRQENSLFRRRYNYYVQKSKEQTLKQNGVPYEPYVLAQRMLNKSFKTTYESSTRLKSLYESLKVKTNALYAEVYRETKSKADINFKDREMYVLIVLVFMYFKLILKGPLPRSMNRVMNERFDFSCDFRPTMYLFDQILGESDYISVCNQFSSATCQVYYDKKMQYMTCSYSKGYYFERDVLFIHMYTLWKNEKMLHRKIDKFKDISVTESLCTPMCVHNFLFKNINVNSRTTYLVLLLKNFLRTKERDCRTTINILKRDKESFNFLKYALRTIFIFHLNRQKFNNCYVISNRTIQMERIVNNFVDLPVLNTTNWLTYESDNDIIDTIKSKKICVFYYNINGEDSNENYCREDYYREIKSIDPKMVGYCSSYNFLPINNFYTEKYDFLETELVHVSDLRLYFYVKSFKRHAYFKRMLYDFFNRLNKLNENMLFPSNFHDSRILLNNELCEWIELSHTKLILYFYEVLTRKFLFLLIENCVLSLLGLSFIPAKHSEKKVIVDFSSFDNVRELIHVDYFEKNSYLTKSLNILYMIVKNKKIKDYVISLITNMWVNKFSVFYYLTQNVDIQKLKDTEKIIFFRISFHKHVEQFMDMNFLKHYVYHYYLFNYDFRFQSLFNFSNVEFLHYVKVHVLYTSIINTYVNFWWLVVYRTYIEKVTNFNIQITPIMFIVYLFITIKIEHLKILNREFEDNVLRLPKIHYDVHSEYAKLILKSHPILNKYTIIYIYECNMFLSLMKRIDQDVLNDFICNLFMDSYKSFITNRNFIIPVYFYSNVYKFIDYNTEVFLNNRSLNYEESFCCNFFYLFLHTCFLLSSLCDTTYVNEFVQKADYEYKFNYLCSSIPFLTFPTNFLDNKNIYLPRPSLIISYVTVILKIVDKKGLHLFMKSKEITHEVNNFTTYNHELVYKCLCYASTCNFINHANMGVVNLDIIYASTEISLNICNLIKEHNYILNYIKDLLSILSIFVVYDIILQNIIPKYSIKFHCINLCLVQESKTKYCEYIKMVLKVFMNTCFYFINIIKFENFCMLKSVSLAMKKMLNWLIYDRPNEHEITELFNADYNLFKKFFENIEIDIHVMKKILTCVIYFTYAMLYLEKNNILNVFTFILQRSTQIYYLIYNYAMFHLLPETIMIVTSHNHIVLFNSSDPEAKTLMQLALEYVLPVDGNMCCVVNDNVKSMLEDNFAKNKHQDSMNIEMHSVTVNEHQYHHACDSEHFKKQKFLHVLTLQSFFLTISLAVHSCIEGMIVGTSDDANFVFINSFCILSHKWIAGVTVHLIKSSGEKVTCLINAVSIGTLLLNEIKQKFSRKIRLAKWLMRSLKYRGMNVRDLCKRATFDEVIFLFLRKRWPNGNEVRIALLKFSDPLFNYLKIFFVRMLSSNYFSLCVSASTFYIDAFRNASFTAHRQEQMFKFLHDIDFPGEGETMDINERQTIKDKNVHVKKNYELGCLIKSLEASLQKKSHLCVSLKYALSEEHFRSDNNLPILNNKLTYDEMRKIMEETLIENIRLRSDLFALLVKVSDGNKIKIYNDGHTAFRDILRSIEKSKKRIWFESYIFDDSELAKEVVDSLCNAAKRGCDVILLIDYIGSPIFFRDHRKIIIVDNAAYCGSMNVSDSVVPLQYYDLHIKVKGPAVKDLADVFIDSLKMAKTSITRSCFVQVLESNVLRKIRSIQSTFTTSYFIPPGFLRRALFSSLNNGVDISFLLSGNSDVLGDVPATYHIFYFFQNRHCHAKNLMVDNLWCAVGSYNWDRFSSRRNLEVMVSIFDKKICEQFVSEQVTLAQVANRNVFQGFFSYCAYHMAKLSGKNILDGLSKDSKKTILRKAIVNKYLSDNCVENISLNMMWGIYDDNFTFSFFEIELVLSFNTKKAAKEFFLTALIPAKNLRVLAFQREDVQENVQIRLNKEAAAEKDCDYLITSKMYIYRYPFENKEKYEYSEHSLKNFFPSEGTIYPSNYFLKISVEVAKGGFSSDGIWIFALAEKNNSNTGNQECTIYSNELAEVFLPMVTHNDLFLLYCNSATNAELNLVPDLRRSFDVKIFSTKTFYGAEGVKYTVQMSLGQIPADLCYANSCFFEQCTYTFRNYEFVLKSEHKEILEKASCSKKFLMENPLLVELKLRFPETHLFNNCTVELKTIHSFASVTSRSEHRLDHHNLKLMLPNSAFKPVQDDQHFALNVTKYNSRDYWKITISCLNSENEYIREAQALFTYPIENKKMFLGDLYFAEKNNTYLFYLNVFLFDEKELTDTCDAYVHTSCYDLVYHECSYRSTNKHFTVLFPLVIKTPCVNNLESHLFLLFRAVNCYRVYEPFLINHHNSEGFHAKTDSSQYGDKFTFQKTYRQTFPVNYESVSQNVLISMYTYVDADKVKIDIVQKSSDVQHVVAALNKVISFAEYIKAKEYMHSEYSILLLTDTEGMDTVRAATSRIYVLSFEKGDFYNESIFTSFHNYTVDEELMVHYAKAALQDYLLLHTQIYKTAWYLIGICRYNVVKNSPTSRKLHLFYVNKNVKTVTYSISADEAKGVLDNSSADSYQDMCNIFTQLQLLGQPSQGQTEKKGYTGIVLRSWFIPYRSGSKCASTDPGKVPRNWGFYIGDDVKRRRYCKICNVWKPDRTHHCSACNRCVLNMDHHCPWINNCVGFFNRRFFIQLLFYGLICLFIVAVQTFHYIFIDNANAYIEDGFHDKSSFVALEYTYASIVLFLTFVLIFALVPFTKFHLKLISKNSTTIENMDIYNQDYNMYNVGCEDNAKQVFGNNILCWMCPFHCISNRPAGDGVRWRVSVAHENMIVKSNKMNETYEEKQKKLFLGSANFLDDLSLNSTQIEKRVYTYDSYSFEPTKMNKEVECITILEKVIKLAPSLHDPFHLLGLIHEREYKNVKKAINYYLIAAHLSRNDYLSWYSIIELCKIDKQYNHLYFNIAFTYLLLEDYPQDSYHFLKHMFYKEKSIVCFFMQSQILNGKYDECIFVYTMLGRYLNKCYFLQVLLGNYVLFEDLIFHLGESYYSRGMFDSAIYFYRLYKLVKCYYYLENFHKTLYIDILHKTKRHNKAISILLTIKQKKLRFMCSIPNPHNSYIIHMFCFCYFCVKIVHKDLKLVGTELFYKEVLIFDVESEIFNSKIEIEQDFKRIHTAMEKKKKMNMNMYEDAIHILSIYLKNRKSSKMKFLTYMKSVKKEFQKDCKGNFEKQIKCLNDVYIFDIVLTGTFCQNYLFRLFLVRTLHSKNSNPFLIYLIGNVCNLSCMIVNSVHEYTRAYAFLLFETVADDLNFLFSLMTSYFNYASGYRVQNRESVLMTSFCLLNDAEILYNLGRALHQLSYFSECMKLYLSVVINMNRCMCYTCLSASYNLGVIFKKLNRFEQAKYVQRNIVWDYVSKEYKVHWRFVKREKEWIELEEQIKNDTYKEWNKLQQIKKKDIAKLIELDLKGEPSSEEDIFSFPIDWKVLNQKGNIIAKLKPWISKKITSNYFVDQVLKERAPKEMLVEAEKFLDADAKKFILNMYRLIIFEQLKMNGPIDQKCINEIRMLSAELPLKANSGHQGAPIGCAPIAHILWAYVMNYYNEDTNWMNRDRFVLSNGHQGLTMEDLKNFRQFGSLTPGHPEKHITKGVEVTTGPLGQGASNAVGMAICAHNLAEKYNTKEFPIFDNYVYAICGDGCMQEGVFCEAASLAGHLGLGRLILLYDDNKITIDGNTELSFTENIEKKFEALKWEVRTVPNGNTDFNTKQPSLIIVKTSCGYGTKVEGTCKSHDPEKQFHISEEVFSDFTVQYPEKAQEITRRFSKELPHNWVEVLPKYTITDVPAATRNLSGVVLNCINKVLPELIGGSADLTESNCTALKEEKDITKESFANKYIRYGVREHGMVAITNGIYAYGGFEPFCATFLNFYTYAFGALRLAALSQYHIFCIATHDSVELGEDGPTHQPVEVLALLRATPNLNVIRPADGNEVSGAYLCHFKNPKTPTIVALCRNKVPHLKNTSAEQVLKGAYILEDFDSNKQKVILAGCGSELHLCFEAKNILTKEHNLNVRIVSFPSWNLFKQQSEDYQQSVMMHGKVVRFYIEPASTNGFDTYFNVYLGINQFGYSAPKNKIWEHLGFTPENIVSKVTFLDTSGTNHLAQTINKLSQRYEHEKEMKLTSFDSPKMWLIKLFKNGVERNVAMGIYYKYMKLKDNDFNIKGVYVSGNLKGYIYVEAESLYMLKRFLLGFKFINLNEISIVPVQELTSIFSMCHSKVIIPKVNEYVRIKRGIYMNDIGQIFEVHEKGIYAIVRLIPRISTGKGPSGELQMLDEADREEVEQTGGVIEHGPYPGTIKYQNNIFEENGYLLKKMNIKYLLSENANITLTEIRDFNRNNTNEEEINLHVTKAFINKNSLHLFKKGERVKIMKGELYNLIGTITNVSDNVLTINPDNLAKNFKFLPTDVTKYFLEGDNVTVINGIHKGKSGLISLLDYRENVALIFSPSLNTEFRSSIQDLEGLGGINSLNGFSIGDLIELSDRQIGILTYIDKNKHIRVKRSAIGQVCKDENGNIIQSKDVIQIVRGIHKNKVAVVNYEDNGFVVLDSDNCILSGNPNEKKRIVTFIGKTVKILSGVYKGLLGDVIDAERDEFTLLLKIKPKTIRQKKTECAIADSFKDWLVEGIMIKVITPGPFYNEIGRVTEVMKKSLYTILKIATEKTSFSIVSDAVIPLKPNRINDQVVVDEGKVVEGTVLNIQNEDIQVNTTQGISTYNVRNVFLFKPGLIPKNFKDLITLNSKGKIKILYDSLICYKNEPLFLWWMAFYNYAFSIFYCSLLSTISPLVTYFIFKNYGRTVIEYFFRKPLNKFDEQIKKRVKTKLDLFFYIAILRLTPVFPNALVNITYIGLMPNTIILGQTISMLSSIDVKQTFYIPQTIMKYKYMLRLNNARLFFKSKIRLSGGKQHPKWVVKDKEKYNIYTYDNSYYGENFRYNNFILHLRSYKYYIDYIVENVYRSVKNCGKCFFNPLKNIILKHNPDVRYQLVALMAFFGTTSAITCYHNGIYQNIIDVTNMLELGVVDDMKDNSFFDTQSEMQNKNIDDYSKDHERLSDLWERALKDATQKNSFDQLCSYLAIEDGEPIVNFKPKHIWRYNMIPYGENNPDTKTFEVPAHEKPFRSFALNFTYNNLSGTKDNFSVNINNSNDFNRVLNEIDTPVFPQITSLILYHTIYDIYAKTLKKLSIKPSNRKKLCVHATIVKKNMFHEKDKICIAVSGGKDSSVLAHVLVHIKKKYNYKWDLFLLAIDEGIKGYRDDSLKIVYMLREKYNLPLKVLKFEDIFTYTMDTVVSFIGKKNNCTVCGVFRRQAMERGALLFNATKLVTGHNADDLAETILMNMCRGDRLKPLMWCYEKEIVLYAFYKKLDYFSTECTYSPNSFRGNLRSFIKDHSSEFFYREAKLKKKNKSRQSYLSNRKDDRVLQIDLQNERGGAGVYSVDVRSVYDIKEEHKYDVIPEIYNGKNISDFVIDPMWFKTYGDPTKGNVWNHLKCRFSSTPFVRYVCRFFVFKVLLGSSLIRFRNTDSWETQPLPSSIGYIFHGSFTMSKLDNPVRSFRLIGGVLILLYCVLNFVTGNAPLMFCDVLYCTGFSVDEVNKMKDAYFIKKDVLNAFHWIFSKKGPQYILNNYNTSREFQHGFSDVYNQRFVVKNALSPLQVMNDEAIFATNDVDKEILEGKRVPRLRIKNTNNHIYATVVDDYRRHILCFSCSRDPNLSGVLGTYGRTIKSGWEIGKDIGRKALNKGIFKVRFDRGKFKYAGKVEALAEGARAVGLQLMDSINFNIKVPLLEKAATNVKDIISHIRLNDGVYFDRSKKRLLIAHAMKEDVSEFYVEVLTVNSFKKDIVCKDFQIRAYALRAFYRDPYEVDIELYHLTKFTFKENMVQAIISCIMRSSVEGNDHALFQPGNDDLIVKKLFRHITAVAVVDSSCLVQASVLWTLAKYQNFTDHLLLFDFARMLVKRFFAKYERLCRLALLQGQERFDIQEMSKFYTNVMYKEQLNTISSILNRRLPSYVDLPDFAEEDLPDDFYLTNRGTKIQGYLNQVLDKTYKETVELDGSEYIFLYDINGIFVMQHMKGSANRRWDNYYCVLFHLKNNVLFKNDILYSHYCRVYFMAVRKNYYLLLFDIHSDPFYLVPLKEWYVNKKFSQWIEAFKKERNIMSLKRNCRERLFSVIEKITQVSKYVIMVVDPSAQQVLSMICKSEELLERGVSLVEQIDAKRNRLQDFDCMYFLSSTVDVVESVLEDFKDEQNAMYKNVHILFTSNVGKKNEIKRMKTCACFNIPFFAFESRVFYFNHELNLYDFYPPLVRYLNSPLCRKFAEIFAHDYSYQSLCYDVLRIHTVRFDNLWVKYRHTHNPNEALDALRSLPQYETMIEQYWLHVYLCDNCFQILQKKNVVEVGMVEQDLCCNVDNYGKELSDDYQQEEKAREESQVGLLMENFIHHFLSLKELSRYEPFPVTRGTVWIRQAYELSEQLDVDVYLGGTSLLTSEVLFQQFRLNDMLNKKYLNRTKQIGRKYIEQVMSEDIEFTPVCNVEIDPVECKVKGKNLYEGTAGAYVKEREKVDQLNYSRYDLYIYMFESEMYDRENIKLVENSLKCNIRDLKNGTYVVTYNLGRCGYYYLSIFCKKKIVIQSYDAYRNAICEGGDSFEYEVIRQINVTLNGCHVKGSPFIMQSYRYVKENYLFIQLSPYYSLMSIPLRQQLLNHVMHMNNDLGSMVNCANSYFDDMERDKVSLLHDRRIQDVSIREANAMYESLKEKKIHSLPFDFSIKDMYNTIKSKEKKFYEDRQEITNQLTQKYELHQAIYEHSNKALIHTNSALKKITMFSNAIKCIKPFLGCVTNEETNFLKNQTALSIHYDLPIQRTQKKLCYLFKSLGFDYVYESSLSEFITLNESKREFMHHFPLICSHCSGTVIYGEKNFDEEQLNAFSKVKSSQDIQGIILKILHLQRSVTIYDINHVYLLYCFDKKLEAHRFHCVDAVITTVELVELINDTDIDFLSLPEMPVDSVYDLYDYTLRCGNRNNISMGYGEEIFKYVCIVVLSLFQGDHCVFRVILSYGFKSMYSVYDVKITYNLHFTGRIDYIELMACEKGCLFGCAQNIFSEVHRRTSCVCYNSRIFKKIAQQEVIENFDFLEKLFQKMYDTMHSDKLTVYVNSSKCDRDDIINWIYVNRGIIPGSYDYLSSYLREKFATSNVDVHIGFLFRITDIFLFQNSLALLMTGFSFIIGSYYSLMFSRFFCGFSEAAFITIIPPLIYSYSKDRAGSWISIFLTMFPLGGCTGYLLAVLLPALKISIAQLEIDNCIESMDGFLIIVIALTAHTDMVQSFLVYGAPILYALKIFPSYKGTCLGGFLMDSYNLNIQNVDDPLMYQYLRNTYLFTFVMTLGMTFVFSAMPGHNIGVMVCVPQNIRAFSIGMSSFISHLLGDIPWTIIIGKIKGTLSPDCVVTRNGELSERCFQQSRGSFLLMKYLRCRYYLTQGEQIFLRNVDICRDEKPFFYEFQKRSMLSNVCLLQILISNLTKGELLFWAKIKGCIEQFLGTIKEAVLFKGPANTINSVRISFKYFNYPSQLNPIVFKNCKKKNYDFSLLIHSVHLQLYGYMYMRDYLFFLLIMVEVYVFVHFNDINYTYAHNTDLFLDQILKNLFTHSDTVCNILSFMPFSQRWSCKLLSRSFYQAFHTKYAWDHIDFNKHFVNTFSLFLDLRLYCRKKNNNYIFEGVHPMVHWDFELSDLFIAARTHIQRIQLANQFEHLERLVLDVKLRGDELLPFVGKMTNLKDIILSKLLYTDKLNRAQCITIFTCFIEQIKKNNIRVLQLGLFFTREYKPTDYLDNELFRKIVKDRTELTSHADKEEGDELIYVLHKNHLHSLYCLWSNDLFISFDMYERIRTFRNLKIWILPGWRALSLVKMERTSKYFPKERGKKISITYEKLAHFLRTYEKISKMREHIVAPVDKYGCHMLSDKKESEKVYRFQTLVSCMLSTRTRDECTAMAMERLKAHGLTVHNMLKTSEEKLEKLIKTVGFYLRDKYDYDIPHTLEELLKLPGIGQKVAHLILQTALNTHEGIAVDIHVHRISNRLNWVCTKNESVTQSKLESYVPKALWSELNKTLVGFGQVVCKAKSPHCTMCAVTDCCKYYQDSLFWAFIVSIPLHHVKSQIYFLILHRLILFYILREIFFKYKEYRHYMNYGESFRKFYHKPGKGDIEDLYELINLNKVPFLSNKTLASISGHLKRAFDIYQHMYAHTFCLFKTYLNNLFSSIKKIEDVGKLTKHLIFNNSYGDAIIQGIIFFTAVVDPSSIFFYNITMNLKAIIKCTLKRVYFYTLYIWLVFSFFEFPIIYVPTPHTHAWTFEENKLALYIYQNNLSHLFKSITRKCFIAGVGDTNGYGWGIAKELSKKNVKIILGVWPPVYNIFMKNLQNGIDEETSIEEVANLVYKKYGKINMLVHSLANGREVERSLLDTSRGGYLDALSKSSYSLIALCKYFCPIMHPQSSVISLTYYASQKVVPGYGGGMSSAKAALESDTRTLAYHLGRKHKIRINTISAGPLKSRAATAINFAFIDYAIEYSEKYAPLQQKLYSTDVGAVAAFLLSKESRAVTGQTIYVDNGLNIMFGPDDLFQLQEDSQLKTLIPQLIETIEIYKQRNAEEQRLRDVDFLIQKYRCITACRRFEENMKESAKNDELRAAISREKDLYSKVDLQIKTYKELSSCIQVAMMAHVNLLVYLMMCPFNVRHMLDAPSFVRVTNDAIHLSYCLYKLNTEDYNLMKSASDHSEKSLLLEFPLKKLVHMRLANLCITYICIFAVDGNTLMDFNYNYSLTEYGMHWYLLERTHFFSLNREGLMNVIGSVNLYLFSNYYRNYSVRILCNANYLVVFLFCNITMGTACIRVKISNLDYTISKNDLVELFSNVCKVVNAWINYDHTDRSDGTGVCVFENINDAQKAIDKYDGSEIEGMAIKMEIIHCPWKKHLLFKQKINRINNSLREKCNYDAFSQMERIYKTISNVNASYEYTTLIEPLNQFLQVRLLTGDDAVIESDIKYIERIVRTKKFSLYGCVQLDNDIRNLMLFFTSLTSINVKKEFTKLLEICELLNINDLQDFKDFYERNDISEELLRQIKLYMNFDYGFYSKKGKYHDNEDTCSHASFSSYKIRKEKVYLKPVLPVYHLICRYFQMLQGEYQTYYLRYLLTDYLTNCKTCRRLLKYDNMANDFLLNSWKTNYLEHQFCLNSDDMHLFTICDGHGDSHASHFLIQNVHKIFYYLLVHTFFNVHISGSCVNNTGDSRCALMTFHLYEAYVISYNELNCEHNCNSYRQINIGNLSYDLIKYNRVDGCLHPCRVIGDYDLKCGTCRRSYLLSSYGKIGPIIYERFAPYINIKSVSMNENYLCKERRNFFHLLIIASDGVFNKMMHRHMLTKEDCTKLADDSVCEHIISIQSHVLDGFCGNNIASFVLRRRGHAPKIFNTVQYYSKYKHVGVEMKQEEMQTILWICDPVMGDNGDIMTPNQFELELLCDWKIKNENDVTTCIRFLLNRGVKLIIVTSVQYLSDKDHLYSYVGYLNSQGELVAFKYKIIRFDFVLLIVSKVLNIVHNVIKNSLELNIIENQDIIASDGFIKAEPVMSYGWLTESTLFGKKEKVILNGIVNSYLSYEDKLYNAKNDGVEKRNRQDLVNFLENIAELVTYDRFSKAVMHLKALSYVGMKHFYDASTKMIIMFINTEGLNLVHYLLDYCHYLHKVGPNTNELLRCVYDDIATNANMGYHYSKRNTLENVENTLGGKYKRTGKNCTDQRSLIIQECFDTSCDHSLDVCWLKYILKPVRYNWVSFSSNLARNRDELLLFLEYWRFNFGVQNIKMNYEADVYSICLKNKYSSFIKKAECREQHVSWMESLRILVLGDVGVGKSSFLKLITERFSEIYPINFFDYYMHLKFVSAKDLAENNCKSKRVQALVESMFFQAKKNFLEFIESKMRGYNFFCEQRHKYTYGFEIFTFLWVEFLEIGGIQTYSCIRNIFYTKHDGILLVYDSSNNKSYHNLAKWVYEVYEHTKLPSDMFCSAKRGRNKFWNLFIEKFLNGEIPIACIATKIDKKNAKEKPASVKTPETSIFYKFFFPEDCVVDIEKFVHFLRSVYEKKMLRVKNVLCRELIIERRSDFALVASHGKNNSQTIHCGDIETNYSFEKAKFIKRYADLLRNYLCHLPAEKREDISNVTQKMVLGVGEKECNFLEERYPIHSVEPRVALKNEKTLREETLAALYMPPELTTCDYQKLSRSFVEYLIKKTFKKYAVCNTQIVEMYEHILDLFEEYKLLKDQSGQAKLIKVKGNLLDNALAESSEIDVTFFIVYQNNDTRVHYMFDGFFQTSKMKKKRYVGNICMSLFDPIFFFFAKWELLFWDPLYQFPSVKSFEWYKFMDELMYIYYDKIFNNKVHELVAWNPLSLKQSYNLCVILAEYLLYTFFEGYKNISSQKKKNLHDFVKKIFYNFVLTNYDYSSKLHFFEDISSVLCGITDRLRSGDFDKVENMEIAGLQRWRERNSFDAPNALLFENLNKEYKFITTQDNFDGFRFEVDKSVNKYLQSTHTLFLGTTLRDVGYLYQFGANFTNSDNSLLMISRINIDGSVNGRFCKRIDNSIDCKLNFNTYAKSDTRNMYEMAVEVNKPIYTYSVKTIWQGTWIFNASYTQMLSKKFQTGVDLTYIASNCASIGSFGLRYNHKNNVLSMQVVRQPNFKSPEFMLNQTHLYKIQYAKKVSDRLSLGTELEVTPQTKESAMRLGWDYSFRHAKVQGSIDTSGKIAVFTQDYSGFGVSGYIDYPNNEYKFGFMMMKHSIKGLYCFIDEIRNCSNYKRKKYIWKLIYCHILGYGISLSYLDIIKLMSSTNFSDKYCGYTAISTIKLDLKSNDEKVNFLALHFASQKINDLLIENMYEDILHIVTSNYIYKPNIRKKAFLCLANIYKKRHDLLLKTELEIFKFLDQNLNEVNMFNVFKREDLKEQSFLYNDLKKVDKDEGFYYSQFRYPFLLIKCLQMVQLYDLHGLSQNTINNINDILHKISTTYIEYAIIYECCNVYNFLGNKIEDRNRDKKSNINYVQTFNILFNLCNNTNWKLLINVFLHHLPYIDPYIQNEVIIKISILAENFSPDLSWYIDVIFKLIEITYRSIFPEVWFRLVQIVTGFQTYAAMKCYKYLADKYTKIELLIDLCSYIIGSFGHLIKEKVPMSNQLKVLEVILMAIMKMVFYDSKLMSPVKKILTNCITHTDLELQTRACEFKKVHENFLIKRLLEKNKHAVIDFNEKDNSLLFKSLCLQKANNINDLWFNACLLDKSLFFKNTVLSILIKQKYQENKAILTFYVKNISKENKMNEATFKIYWKALTQVHNEDIIMGVPKFSKKYFFNYLINAFNFYILKIGSLICASGYIHFPVSDSENKILILVKIRHEMKGCQISVVSSIKHLNNYLNKIFEIYLIKNKMTEAEKINVEKPDFDAYNEKLGLQKEIKVAQQEIDKLENERRKILDVNAQNMKKQIGFLMTSTISIKEEKLLINQIQALNKNKPLLSSYSKMENEASKYDDESIVPLKSRMDSIQNSYQYSKKMNSYFIERRNLTVEMEEKRQQYRSYLKEDREPYREELALIENMLVYMNILCYFVTAGINPPVSFDEVDSCISKLVEKKEFYESKREESVKNVENRRADLTGKIKEIEDKLMDPSYRKLRTVELQKRKVTQSKNASNLSERKLANVYAPKNFDEDSTIVVCNFPQNTTMNDCKNFMQWIGPVIKVEKIPSFMQENNYLVVFSNPYFAKAALETQLIYENKTKLFIRLVEKRDTLWKNINDMISTNIGFFSMSAKGKTGRKKAVKGTSNSAKAGLQFPVGRIGRYLKKGKYAKRVGAGAPVYLAAVLEYLCAEILELAGNAARDNKKSRITPRHIQLAVRNDEELNKFLAGVTFASGGVLPNIHNVLLPKKSQLKAGTGNQDYSTKTEETPLTDLQNERKIYSLEKIKSFMSNNFFCHHYNVLLCFFLYIICFAFVTASICYDSWKVHQMELKSENNEKVVHIDIGATTIRRVEKVSRQNGDVTLSIDKEQTMESLIGNEICNTVLASNNKLVGLLKDDKLVLTRKHIFGPTIYNLECKFLAKIKKAGNIQLVKYVSFVFVNLALITMISSLFSVNRAYNIPLCVMHDGSSDICEDGVDKILKENNFDVFMFLNLLGYIKLKIPSFNIQEMFLFALCFSKIQFMPQFVEVLDCYHLLCLMHIDAAKKLINIYLAYVSLRCENYYLYEKLNTYMYNLIGKEQKCFNFPLCMLSSLEKNFYVCMLDHLFNVHKFEEERVKLFQIYVSLLQNLEKIQASMQMQHEILFDTFDIYCNMKRNHWRELSPEELESTPLNSIKDCETLGEILATRIQESKAKSVAIERLLSIILPACEAKLEDKEMQSINRKMQELIEKREKKKRYALINKKKPNEVKNALKNYKDEVDMATRFKKNRKKRGHVSAMRINFDKYHPGYFGKVGMRHFNLLKNRKFCPTINVDKLWGLLPIAPVIDVTRKGFFKVLGNGKLKHNQPIVVKARYFSSVAEKKIKAVGGQCVLVAMPKISMIGSGQIGAIVGQLILLENIGDIVLYDVMQGVPQGKSLDLKHFSTIVGVNKKIVGTNNVEDIKGSDVIVITAGVQRKEGMTREDLIGINGKIMKSVAESVKLYCPNAFVICVSNPLDIMVNVFHKYSGLPHEKICGMAGILDTSRFRSLLGDKLNVAPENVNLVLLGGHGDLMVPLKRYCSVSGIPLSDFVKTRDMGAESYLYNESQLYTCAVYLNGLYNCSNLYVGSTAIINSSGAKPVEFVLTKEEQELYDKSIAFVQEHTQKAFALIKYTMSFNKTLFPSPLYLSEPVLKQYGMSRNSVTNNHQYYKLLTATFFHEKSYGKAHYMAIMLLSALCGNFLLCATSNCGSVYMGISTILSGFMGLFLQEIVENYFALLSLYLTISYPYLTKKDTFMGKDIGRKLIERVLIYWVILFNKNVDKIQTYKKGVYVLTDNDMGSYLNHLLLDETNQKSNVTYTLDYPTCFSAYTKSYIHKESSQYIYELQNLSKSKVINTGMSYKNLRLNKYTYFKNVLRAVCSNIRVYLNHLDMLCILHFLRKISVKITYLKLLRKLNLVPYKCFYKHLASLFEGREKQFRNRHYDESFVSTCLELFRRYAHNLNDVNITNVIHTMGYENKEFYHLCMNKGKELLPAFTEKQLVVFTYGLVLTQTFNYPFMEMFFCYCLYLETPCFVENFPLSVNTKRKKPYVFLLPRKLLGFQQMKKRHMSMQDKVNFVRLFLKEVCSYNLNQLGKGKRQEIINLRDYHIFPEPFKKRKQIFLDIDEGKLFCHGLNKYEYVDDYGYSFMGLCVRCKNKYIYEKITSRYRHLIYNKEFNVPLKENVILFYIVLIGCNGHMNMLANDMGRHLCYFFVVKNELITFKSSNIYKKQQDQNNTLFSKFYNKKCAGRKDALSACFLLPSQNVNYVYHVKKESTLRSFLQLEDVRDRYITDLNTEKKQFSYAELYEEVENLRSFLKSINVQPGEEISIVLFNSIEYVVSFLGINYNKNICLPLNTNLKKEEYVRYLVNNCKNNVCKSIEELPFFTYSDVCLHLHTSGTTSKVKIVQDNTVIVMPLYHVHGLIGVLMPILYAKGNVLFQVGHSFSASEFWKDVIHHNVTYFSAVPTILKILLLRYESDYKVKHKLRFIRTQAYGMTEACHQVKSVGIPNVGVVIYDHEKGKVCRKNELGEICINGKNVMFGYKEMKDNENICVHVNTVKEKVDYMEGNTFLVTGESVPFFKTGDVGYVDEENFLFIAGRIKDIINRGGEKIIPNEICLAFACTDEVYGEAIHAAVIFNVEFSLSLNFKYHHLREELTEHIKKRLADFKVPKKIYFVNHFLKTDTGKVSRRKMAEGVDHLRIYGLYGFRNEINACLSCSYVNYFCSGPAFVNALPGLYNAKVNHFPLIFICFENFTAKNLTQFDKKAKEMCAGVFHVSPDAFPEQLYNCLEACVRMKSPVYLNLSYDLIGKEVTLDRALHLLDLSDGYARKYQEDQEFNKLLQLFCRIYQSNKRGAIFLGTNCNRGVKYVLKLSHLMKIPIYTSTMAKCFVKENYLYNANQCKSFLFENLDFCFAFGCKKENMLCVDLHFFFSDLYRVVKQLYFSLKRMSWFTMEQVMLILRHCLLDYFFTRNEIPSTYKRYFIDYRVVITNEGSITLHLGILYLPQLGPYNFIIPQINGMMGVSMNAAICAALNHQENVVFAILGDSSFGFTSNEVETICRRDFSKYENYVTAHGGYGRYVDNREDFLQQIKHVMSESFNSFPVLLNVIVGDAQSVKFDVDKYIMERRFFFNSVPKEQLNKIVSDYFYVEQKIHKVIYINSSKCFIHLCAFYIYSFGYEDLFILFYLMCRVNYRDTFILRKVLSVLEIYYFKIDNHFSYDLSKVLFAPHCNLHSAINHIPLIYKVKLVNINDTEPENVLENLQNVDMEQYEKEVSKDQIFQMKEVLTIFIHDKELARKNLYVQDLIGDVVKYFIFMSMNEQGIYDFILSFLYHQNYTYNFALYEEDAPYRNYMLRMPLKFHILKSYISFFCLHFLHFYNLICLGNLLYLLNYFMYEKNLEIFLSRNKNVQRESLGLLFMGNKISENKQRQEKELSNVNSEIFEAYKRHFELDYGFFFTVEKNILRNILSFMNCRDLLELQKTCSMVYVLVSDFLDYICLHIFLKFKRAYEGYFTPFDCFYKYEVLYTDNPSFRLDCILLAKIEKRAVGHNNRFGVYYNFNVLKKNVARKIEIHKDISYNNGDDINVSHIISNDVCANDYICIPINLFNIIGTVNFHSITFLENKLSKHVTYSNGLDDQLWYDREEYKTLIKEDNLVSSECFLPYLKHVKTIYSGIDVTVMKSTYRAVQPGKLGRRSYALWGNHFIIQSKPDPVFAFLKREGLQHDYIYHNFYLRVGDSIVFYLIRGGNMKTFALLFFSLCVSNGIVYVGSSNGRFHSVIRSHTSGIGTDKGGIYITSYVFMGDQQGVLSCIVLVTCESLRKNGRVWLSHGERVINTKLRPNANACYKIDKDHFVLFEFLTFLKDNNFYVAQNEVHTEDNFELDANLITDNNYLQGMDFVFFPNRRIIQDFLKCTERLYFYRKVTEGVYIVNLNEYYLLCEESLLHSLVIHNIGKNEEVYFKVSEFVNNFYGSCALAHLSVLTCVLCINLPTREDINQERRERLKQLALENIDITKDPYILKNNVGMYECKLCLTLHNNESSYLCHTQGKKHQMNLSQRLLKEKNEYDVTKVKNKKNKLGILFELSFPNIKENTKPKFRFMSSFEQKIEPPDKKYQYLLFAAEPYETVAFKIPNLDIDETQDFYYKWFEKKKIFVMQIHFQNSEHNRARRRRNFLPHNVRWMLNLIPKRIVSKTLLFGKRPIQRIRVGKDKNVLELSLSDVNAIYDDVDENTHLHNKDYNPLKYQRYVKYKLAALNLIEAHKNEENKKTALTNITWYNQMELKEKVVPKFFYPYGKVKSIVNEADECSLDDVEFIDKYNEKLYWIWTNNLFRYLRVKYKDREEFIRIALNILSNEKSLAEMISVYTPKKEIKYFQINSFNKFKLFQDFRDVSNSKYFYQKRFSQRDAETFNAEEIPRMMEMPFDFYDRNKWNKYFYSINDKNTERKVSLLLPHIYKECERNYVHFSCILHNLHKLRFCAYKIMHVLCMDILHKFKGCIENYFFYQTVRSFQAVFASFKHGCNLFNLHDVSAFFLSHVYVSEHHFLKFEKGEVIIHSSIKAKAIFCISSARLKELRGSFRELFKTFVSVFKTYEQNISIHLDKCCEYLLQFLEDICFEKILNRSCNIINDRTAKLLTGVFASFKSTIRKTYLFVLNFFFMKINKIAFYEAVLKQLRDDDLTDSFEALKKENLEQSKTVNYLFKLYTKKEKGGRIAYSYDITDRVELIHQHKVTCCTTNSTRNMLCSINCLKFHPVKNLLFSASDDCTIQIIDVIQDNAFVNLYVHPCGDFLYACNRNENVVKLFDLETLSCFTSYCSVSKDGHIENKKYLLDILSVSSNADIQKAYQMLTDKFEKFYYDVLNGYIHESTIEECRKQLESEAEALFGNLTLKEEHINNSLNMEVITENDLEGPFLDLTVILQSRIENSSFLFNDEFSFAHFILQSTEMYLYIKYKFLNTDHELIVVDRSRFTLPQSTHRIFGNRICGPFSPVNVIKMKHLSNSIVDTIFHFFSKNKFYITLFTTILLCAQSVKVQAYDGYMNEVYGQTVNIEVIKQYLFHKLRLEYYESIRDQKKILTLDLWSKEQKEDEELLIKTYFYNKTNMFSLFRNDFDIFTDYFDNNEVVLYNDCENLINSEVQKFIECIKDIVFFENSIYMLEKLENRPPLLEEVAFAYSQKLLIYFIPLINNIIRKAESNFSSNLSEDDFLLVSLDAVKNGFRRYDVEKLGIKNLTKYVYIWAKNSTYNYYQKHKSFVSVSPHTYKDYNPSIKEIADGLGMTMERVQKALSSAVNVIDAEKPIVYQNSAHPEKNTYTDLIVNADDIHSMNEVVYNDLVIKGLFLRKKIFTDDEICDFSSYINFSQYDFLGNDFSQIMEDHKDDSILLKHGWCEMLKGGVIMDVKNVEQAKIAEEAGAIGVMVLENIPSELRSKESVARSVDPSKVEEIKKNVSINVLAKVRIGHFVEAQILEELKIDMIDESEVLTMADENNHIDKHKFKTPFVCGCTNLGEALRRISEGASMIRTKGEAGTGNIIQAIKHIRTVQNEINYLCALSENEVYNYAKRISAPPVVNFMCMQLGMDGVFVGSGIFESENPKKMATSIVAAVSNFNNPKILLNVSLNLGRAMCGSTIMNDEINLLCAELKKVQLAKFARTNLGYHIISSLVINGEEVQKKLWTSDISTFNFVSIVFQCFYKHAGEQIRKDIHQWASRLWNTVFQKVKITLDILKKDTKEMFETFNEENKYNIVSHNILLTASKILNEEELANIMETIHQGCEYLLSTNLGNQALIYLLGYCKNSVNFLLIIRLLKITDDTKLLNDFVVKKIANNFEDIFNDYYGFYVVMEFFYDLNQSNQDKFLYVQWKELVYSKAPKSVKDADKRKSEIIIICEFLKNFYQCLSNVLLPDLEIVIKSELNEQIYQDLKDTLPTLTHFDTYLEMERKQCSLFFRDCCKNVKGDQPVFNIPVYQDKYIRDKIIETKKYEVQDVLQPKHYTQETKHDVPTVELLFKERKVNIPQPKIDIELDCPPPLIVPYPEVHFQNMSEVVNPNQRAADIPPEILLRNHVDALVKKSLLDVARLDCDPKTGYPLSMPKDFAAFFEKDLNTVKKQMGQKSTQSSNLMEKSPVNPTIEYLGKIDKPPIDGGKLDSISFKLHAIEVHQFIPVPSLAKPQFLDLVPPMYVDLGFSIVANVVNNYFRPNTLSIKNICDDFIGYILKRLNIKYEDAVKMNYNKYVKDNNFDLVAIEVSSVDEINCVATKFDCDIIFFNMNKSFAQMKKSDIQTALDRGIFFEISSLTTASEDSHYPFGRIIASSGAFTELDVVEPKDLIGCITTVPIACVQRASVRKSLNTAVFQRIHVRKQRDFSTVRIFLSGDQDYTNEIKSYDEIYEDNERYAEKKVVSFVNEGVERLSGQSLSTIIDGNIDNLGIMTVLYNNLQTCDNYQKGSVTKNYMYLNVLKKIDEKLGTFEMSNLVQIFYAFVKVEHFPETNESRLNDIEENVDQLTMKNVSNILWAFSHINYTSLTKLNEYDEYLYMDVFYNAINVYLHHMSVKNLCILLWSYTYVNAHKPDLYINILTKLNENSILTCLSRIQYSYKYKHLFSFLKNKVVKNLYAFSPLQITNVMYHSSFKNVCYLNVHHLDVFRLISHILHNVKRKYKLLCGEDCVNIMLIINDLAKYAQQGYLYLPHISDLLYEQIKLRLHKFWQLSIKDVILSKSTNMEFLIFLSNITASRYMKFVALTHMSRRPKLIGLFKKKINSITSGILNVDLNSCIALCYACFNIHYEDDNILKLYDLVEHMIVQEKRPISSFMLINFIYILALTNNKMSLVRKLSQEYMHHRYANDLESFNLFYEENDKLRYLQKGDEEFVMLAKQVCYHVYNFVDFFSKDKEAKYVFNKVAPNVYINENNIYLDLDYEPSAKFFMFHFDHVICDILNFLNVQYKGSYTHENIYKVCCSFPYERHLIDLMSYEDVLYPSHRPLLSADLRQKQLALKGWTVHAINFRDLYNSVKFWDNLQYANILNPPNRTKMSKGERRARKMLVKLGLKAIPNVHKVIIKKSQKMIFAVSNVEVYKVDGTESYVIFGDAKTDDITNSEQEVNFESMDDIELIMSQTKCTRERAIEVLKKNNNDLVESIMELSGKASFDIFSYLHKVYAKYGLYEEDRLYETDNVDGKCRCRYIKIKTDVNNLKVDKNTELQIKCYSAYVEFTKGNLLIEAERRIEETFDYFLSVIHSFERICLYNLKKNKLSSFDEKYYECLTIIHEQLIKSTMMEKIWNHMEQYLSCEKLYADTERTLLDIIEEMPMLHTGIRYADLLKQNIDELNKKNNDIFINILQIIKNVKSFCLACHYAMVGKNAEAHVLFDLLLRITILFNRLQDVISLVNEVYYFRHLSIYALQVKTKCLFSVDNSFFEQKMTQMCMDPLRIDMMQLCRDSVLLNEEKSSGIRGLLRSFWRYQMIYVCSWRYYCLEEFHFCEYNLLNTNNLRENCFIHVECENHQIYFDSEDPVHFLFFAKPFFRVNRDFTLYVHLVNFNRIKSSYLEGALKLESVKKLKRKNDELFNKTKEAYKSLNLDKLFLKTIERKKGQNSFVMENIYNAFRGTINDFIDVYDTQVNDRTVFDIAPMTQKYKFASELKIPGLRIENVILPYKCGSDLLTIKIIKCYFVFIPLEKEGLLPDTCKSGVHYFPFEPVYVCLYNDEVDKGHYLVNNLPFQFYFVESDFIKRNAITEIICVHLCSLFGFLFREHLNAVKMDDGTGQGNRFTFLYTSYYFLNYTKPFVFRFQFIVDYARKQKRLFFTTDRRKKQFQIYYMDIMMGLLGNYGFQFVKNVEECDICIINSCTVKNPSEESMKTIINYYLTTSSSGISVCGCVPQAEKDMEIFENVSLVGVTNIDKIVDVVENVINGYNVRYLKQSKKMTSLNLPGCLGTYCKTKFARGDLASYNIPDIINRIKHVCSEENIKEIWLTSEDTGAYGIDLNTNIVKLLKEILDTVSNSDVMIRLGMTNPPYILKHIKDICNLLKHKNMYEFIHIPVQSGSNRVLKNMNREYEIEDFIYLVENLRKDVPNITIATDIICGFPYEMEKDHMETVDLVKKYQFPILNISQFYPRRGTVAYGMKKINTKIVKKRSREVTDAFLSYTNNYKFLEGTTQRVLFTEVSTKSDDLIGHTKQYVKVFANCKIVSAHKWHVVAELGIKLLPPFLFNDLITQEIKKINKFSEGCDIVHFDFYIHKNCKILMQLGFFFDHVMNISINQWLLLGLIKEKFCNINVDELVVQITSVYLDNEEATCYSNRILRYENAQLIRFRWYNDNDGDPEKTIFIERKIHHEEWTGETSTKERFELQQKYVFKFMTGQMDVIRTSYLRSAFQLSDDNSVRISIDTNVSMLNEYVHKREHWCRLAEEALRKNEIRRLNYAIIEVKLKVEKPPQWYKYSKYQTAMALLHPEKIKYIPVWIHANVHEKFPSHQSLEKWNMLDKTSLWIDPKINFAAERTFLHYSLISVYITLLALFLEKYKNKRIEIINFLNELMSDGYKGWEYYIKGINPDYAPRKEMYHFLTEKKINVCRMTVYEIECFTKWIQMRKLYGKQFPRFPYEVTFDDKINQLQEKYPLMNLILVSLKSIRENEFFFQTDERQTSHLRNILKVHLNQYTIKLLKAIHLQKSEDTYIPIDVVICIPRPGVKKIVIVFLKNEEIKNALQLGLEQAMCTQFPQIFIHYSFSSFVMNIDRYSDEKTIRMKQMDISDEEIHHFQKPQYWCYYFSSKAKDHLSSLGLFCDWRRSFITTNMNPYYDKFVNWHFNTLYKKNLIYYGSRMTIFSRVNNQACADHERSEGEGVKCQEFTLLKIYVHDSKEFFQIYSTLKPETAYGQNYTFVNPTEYYYVTLGFNKQRLHYGDKNYVNNVMTREEIMDACENVYICSENSLYNLAYQGVIPMLILMKIKGEELVGLRTYSNLSKKKDLYILPMTTIKMNIATAIVPCVSSDSADDYACEKLQRMRREFQYWYPFDVRISGKDLIFNHLTMALFNHVAIWGDKKQKEDEKSILERQGEIMNQIDQLDLDAHKTVKYFPKSFFCNGHVLVNKEKMSKSKGNFITLKESINLYTSDGTRIALADAGDSIEDANFNTDTANSAIMKLYNLINFSIETKNNVYIFRCGEKTFIDSIFENEINYLTNKCKEAYEKLLFRDVLKYGFYDMLLKRDTYRIMCDKIHMHKETVWTYILKKEDFLVNQKWPSSDNTSYSIVMHKQYNNLLNVVEIFRKSYKFKAIVYVAKEYNDTQDKKLPTNYIPKNEKKEILSFATFLVKDNVTLNNNQYELSLPYDEIQLIKNNVEFIRRSLNLGDIHIMENTNKSPIDDTDIYKLANPGNPSIFMYVRKNALHEVYNIEIDHGGMFKYLEGHSCGVIPYYHTYYGYCSGYIKELKKNDNIYLTGAHGSPYISFLKKYGVYNEDSILYYPNNFHVEYVFSSIKNSDGSSHHVQDEIYKKREKFLQLFNELKCELYICGHDAEKKKRVHVEVYKIGTLNCQKCDNHQCKNACYLLDDNKQLCLCNANEKGVHCTEKWNMCEKDCNISGMDESCSIALCRRGKCIPIDKAPYYSCDCGDLYTGKNCEIENNPCSSEETNPCLNGTCLFIAKLNRVICKCHNGWTQKDKQSSSMLNWGKEKIEVPPPCDAQITRGLSKYVVYHTPVAYAMWWLIYMNTYISPYVLYNNNNENEFKLNLINELNLNSITTMIRMNSDFGSYKCEDSIPLGVMLRNIPNKYTQKMLMNVMNEHFKGLYDFFYLPIDFRNKCNVGYAFINFIHPYYAELFIRFFNNYKLNVFKSNKVCSVTWGRVQGLKANIEHYRNSAIMTIPIPQYKPMLFQNGISVSWPESDGPLPAIKLRSQKYLKRADKLGFSKVDDMLYDSWGVKPLWESKPFSLMKLPFSPQNMSPFLSEESVKYHYSKHHAAYVKNLNAEQHGELRNLTLEGMPMEPLIIDNLYKFGDEEVRLGIDEAGRGPVLGPMVYAGFYCSKKISEADREVMFHKLNNSTLPFGWRIHVLMPQDISAKMLKKQKYNLNEISHDTAISIINHVISRGCNLTEVFVDTVGKANVYEEKLKKIFPHIKCTVREKADSLYPVVSAASICAKVTRDFLIKKWKYEEPLINIDKGFGSGYPGDPITKNFLKNNFDSVFGFPSIVRFSWSTADNMLETMGDQIEWYDDIENNDSKAIKRKTPFDYSKLQKPFVQRSVFYSKVGLDLVENLMSYYNLEKDETVYYKLDTIKCDIPINDELQVRINKHVNQLRITYSTLEEFVDNFVYELKKGLEAHRRHPNLWIPHECSFKMLDSCIKDIPTGQEKGTYYAIDFGGTNFRAVRASLDGNGKIKRDQETYSLKFTGTFSHEKGLLDKHATASQLFDHFAERIKYIMGEFKDLDTREGKNVGFTFSFPCTSPSINCSILIDWTKGFETGRATNDPVEGRDVCKLMNDAFVRSEVPAKVCCVVNDAVGTLMSCAYQKGKTTPPCYIGIILGTGSNGCYYEPEWKKYKYAGKIINIELGNFDKDLPLTPIDLVMDWYSANRSRQLFEKMISGAYLGEIVRRFMVNVLQSASSEKMWKSDSFNSESGSVVLNDTSPNFEESRKVAKAAWDMDFTDEQIYALRKICESVYNRSEHSKFSCGVDGSLFVKNAWYCKRLQEHLKVILADKAENLIIIPADDGSGKGKWGMNERIRKRGLYHNRREDILTPRWGYRYENRNKSYLPDGSSKSFDMDVNRAWPAEKKQWWPSICAHNPNIKNYILNMLENSENFSGIGLEEVQNLANEFNNSIYPQIEVNLSNNQKRQRIQKLYDIVREENVWSENIFPYVDDNATLIRELPLAEILYTKSNLRLKVRRHPKWMNVQFLKKKIKIPYLYRRRIAREELQKKEFGSFFYFTSEPPPDDLNEGDIAEFYLKLNNDVLIKFPFLHVDHPLHRYYELVKENTNRRLIDDHPNSIPMALRGLFTHMMKYMKSTKKYEYINLLSSKDYTDKIRELKKYVFSCYGSSGYHKRKILENLFNIINLGFKQKIDVWFGKEFTIYDFRKLINFIVESTNSVNKLTNLIKEMNNFENFCPFNEKCVYNIYVIEESYNKTLNHFDEIIEEYEKEITQGKVIPNYGQLSQTGTKFKDTILEKLQQRFVNKLMPKVTVKKIHAVAKWKWIGSSVDSVCAICNNALENTCTNCIRPGNSCPPAFGKCGHHFHLHCMEKWMRQNKFTCPCCRADWYYETQMEILNEGKFDLKPTSENEDMLKAFMHTVPIDNECPYKKKRCIYDKVLGKNCKMNIKMHKVLIFTQFQLVLDELEEYCKYRCWKYMRLDGSTNKLIRELDIREFNLNDSIYFIYLISTRAGGLGINLTAANHVIMYDEDWNPFIDLQAIDRAHRIGQKREVNVWKLMTEWTVEERMAFRREQKLKLDKLVVQTQDDEDMLDNFEEKLSSDEIRKLMLHGKAAIQNMDVENTTNYPLEFFIERGRRKLPIINGVDLLWRSVRERKKPQNMYTPEYWGRKQEVKQIKHEYRCFICNNTKNHKAVVKDRNGNDIEIDYGDMINCFRCPKTYHKLCEGIKDENVKKTWTCSWHECCLCFRKSSQCGNLLIHCATCPTSFCYNCFPPDYVRYYVGEEYYHNLRQRGVNFTPQNWVCFLCSKCKAVQLQKELRSQLHDSKQEELEAKKRKRAQQMERDKFIIENRKRIDALDQKYESQLRSSYENLFPVNFVKELINRIEHAKVLKQKGFLHTKLPHKLLVLCENCKLPCHANYKYPGQCCYPLELDKSYFYKGKARRFLRAVCSKCGTVQLGKLAHFRKHCNMSIFKFKSLYSHFQDKADEILEDCIREMKWDLKRLLYSQPLINSDGSDTKDIIEIKSDTDEMRERINDEISFHEKLIKDIHNANFIRDSFNDDFLLKAKEFLRVTKKKLINNSFVEDVEKSIIQLDDVKNFIMSAERNVAFIIAHPDDEIMGDFYGQGKIREKELYHVWSYLGGVKNNCKVMNDPDVQDGSAFWNEKHLVDILADYCTQYNIRNVFDSYGVSGHPNHISTHGSVRLLFLGYHSHKILSSRKIENVINKFVLKCYEAFLENLAKNELTTVTSIQHLNKLNSIVLSQNEMIAEINRRFTSSLKKAKENCSRKINIEREKLDKKRQKVIFKLQSEKNEAIKNILAGYSEKILNMQNYFIVTHTKKLEQLDKDVGILEKNIVDYMLLAKISQEYEGAYARSRMKLYDYLQRVLLENYFLETKIKLKSEALEISNLELSKWKFCKFEKLRKDVDDLIDTNERNKENYEAIMHLNYFSNEDLDVLKRFFLSRCPFLFVVYDYSSLLQLVQRGEKLQNVFSAYPPEFSDIISGKYGIFGWGFGNKRSLYEITEEDMISYCVSRYVKIEQPLILCISEIERRGIFLNRKKIEEIHQSCSNPLVYKEEIEKQVASLIYGHLNTINEMRRSKLQTNNKTLKLIVDESKKLFQNYIENLPKFIQKETNKIHCNFNQIGASTGRLSCEHPNLQNIHSRFRCAVSLKNLITFDYKQMELFVMAYLSFDVQLLKMLQSGDVFVETAKVLFNTTQVTSELRRMTKTVIYGILYGQTENGLAKSLLISEGMASNLISNFFQVFPNVYKFMEMQKILLKHMNRVYTLIGRKRVIEPTVKNKYRISMNTPIQGCAADVMKFALLSCLGATKLVLQVHDELLFESTRRATASIIRLFSPILEKAFYNLIHYTNACDRLVLLYDYMHDHISVQTIFEEFNFTLPIKVETGDYYKEMHTVYGVSDPISLNYPTEEDLKKGNDVVELLKSYNLYETEHALKKRERVLGMINKLFHEFVVEISISQGINEEDAKHIHGNLYTFGSYRLGVITPNSDIDCIFLAPQNITREIFFNEFYLKLQQDKNVRKLQALPETYTPIIQFMYDDVDIDLLLATLPYRTLKDCYYSLDNDFILKNLDEVTVRSLNGIRVADLILASVPNKDHFRNTLRYIKNIKDSFEKFFQISREAKQELSEHVNKLKLKTLYDEANEATSYFMTYDDMLSKHSENFLKGFELFDEEESMDEAETGISLVDNICEYFTYVMFLTLMNSKILEVLNLIDEKSFKKCEKVIAAGNEIDECKLILFDYCLNNIKLRNYEECIKILEYAKSNNFFLNPLQPENFNLYKNDLMYLEFFQKCWNCIVKVYLYMLLSFMLKESKNYNMFYSIKNHLSLLKDDMFEKVLYVLYKKDVHESLLVEMALYLDIQLTNRTYYIAALSVLKYFTNFSTLVDKLNIKNIQLITYSPILFIHLKNILNYYNVQQGNLKNSISKCFQNNSVFKVNEIVNAYFLNSSNQLEAPRGGFHFGMFGSVRKDYNEYCTKFSDILLEFNFLTIDNQTILIKYNVPSFRFTLYKAYDTFFYNHILYENLLEEFQFLKDIKILNTTEANSVNLLKDIKTVYPMILLSNFYNLKGSVYITSHDVLDKIKEHASYSISDHEINFFISNNIYVSFDPFNICLTELFNYPIQTLYLNAVILNTVMYLFHKSFEIMQAAYHNDIYSKNAALHYKSLLQFLDNIIYLNVSNELNVFKQILEKDDSYQIINMSCLFKQYNYLVHNVTIMTLIIQSLKKFELELASEIMEVKNKARSFLGVILTDPSLPLYKVLIYLCVTNIGGTGKCVIVTGGYKGIGLATVTEFVKFGCEVVLACRSVEHMEFVKTDLLTRYPHAKIHCVQLDLSSYKSVESCANQILSKFPKIDILVNNAGIVSKKLEYVNGLERTFFINYLGHFTLVVNLSSIAHSMLKESDVKYDFICERREYNFSKLCMLYYTQQLQRRFENEKTKACTVSINPGLVRTDLFRNEECWFRALAKNLIFSKSPLQGAQTILYVCLLDREKLAKGSYYSDCKVDYVRSYALDLQKSEELWKKIKLNITREEDNLQTNIYYVCEKNILISQLFEDKVNSFNIYKDRWCNVINVHLSLLLIPFCFYDFDEKWYRCVQNYEELDNLFVEKKKGLFKRVLIKYIPILRTANVDDQLVYVIKFVHYEDFLLRTFWNFTKKTSFNFYILFNANTATIDEGSILENSRETIQFYYDFIVYSKRYGFIKNNAQRPETGTFRNVKLYNANELKKHCETSREKFWENLISGYNSIDKITKFDVTGMNCGIGSEIDKKIFNPSDYYTNKKDANRYDDYTHYAVAGTRLAVDDAKIDLQKIDPNKLLFLEKEMKTFYEKGHKRISPYLIPAMIANTSAGIVSIEHNLRGISLGMLSACATSGNTIGEAYRYIKYREYDVMICGGTEASITPISFAGFNALRALCSGYNNPKKGCRPFDLKRSGFVMGEGAGILILESYEHALRRNAKIYGEILAYSSESDAFHITSPEPSGRGLDVKYVNAHGTSTNLNDKIETKVLKTVFKDHAYKLHISSTKSMTGHCIGAAGAIESIVCLKAMQTNIIPPTINYENKDDECDLNYTPNKSLHSKENIDISLNTNLGFGGHNTALLFGKITKMDLSRGKVIIEKDINEHTIDENVFFFEPKKEDVYDENTNLRYIFHNTFISTDEEIAISEFKKYCKNKSLKINKAFFENECLRYLYSAQFDFAKALDLIKSNYEFRLSNILPIKEKDVINYINKGVIYWHGRDKKCRPLKYLCIPGKIENYKFPMSTFMKLLEIMNSKYRCRLFRMYIIDAPKIFKTFGKSFLNFAPSYMTKKLKILDTNYASYLREEIFETQLERRYGGVREIRDNVFYPFAFYPNCLPEITINYLTSRFPFIVNYLIVKSNFKSMQHYAKYIYANSEAIFEKIKATNNLFKDNNTQKFFNKEGKKNIQILQGESDKLHNLFDSNQKKEDKWNAERENYLEEIESLRENEHIEERNYINEELIKTQKLLENQINALTSGNKMKVKLDQEINVKSLTYEIQNLLKLTEEIRSKYENQKKEINDLKMFNINELLNKDSKIGTYLKIINSLKNDLAEDKKNALSQCEKLKEQMEKLKSHQEDSKTRQLHKKEKDLLNNQISHDKLQINSLKKELINEQNKVKTLSEELEKPINIHRWRNIEGNDPTAFDTEESMKKNSIIQLKTKECEQLQQQLGNLSKQPDVQDVTQIRKKLREKETLIKSLTAEISMYQEEMQKHILYGLSGALSGWVLRDGMLINKFICSKDDFLKNILPELKYCFDSLELKKGTLYVEKWNNTKNMNEHLYSILFSPSLFVLLKQYPGSGTPAYLRMRTLAARYHLARLFTSFIFFPSMEKVIGTHSGRFHTDEILATVMLKFLPEYKDAKIIRTRDQYDHEKKRYDHHQKEFNGTLDDQHDIRLSSAGLIYKHYAKDVFRKGFGITDEEKVNTLYDKIYTAFIESVDALDNGINQHEGVAKYQINTTLQHRVNRFNPNFLENEANEDERFMEAAKIVKEEFVNFVNYYSKVWYAAKSITLEAIKDRYNFHPSGRVIFLKRHCPYYDHVYDIEEELNLKDEILFCIYNDRYQECRCGTISKKNEAFTIRLPFPKSFRGLQGEQLEKVSNIPGLSFVHYSGFTSGGKNVDCLLKLVEATLKENNIANITLRQILEPSTVDLRSKKTHIVCTLGPACKSVETLVQLIDAGMNICRFNFSHGSHEDHKEIFNNVLKAQELRPNALLGMLLDTKGPEIRTGLLKNKEAHLKEGSKLKLVTDYDFLGDETCIACSYKKLPQSVKKGNIILIADGSVSCKVLETHDDHVITEVLNSATIGEKKNMNLPNVKVDLPVIGEKDKNDILNFAIPMGCNFIAASFIQSAEDVRMIRNLLGPRGRFDKILAESDGIMIARGDLGMEISPEKVFLAQKLMISKCNLQGKPIITATQMLESMTKNPRPTRAEVTDVANAVLDGTDCVMLSGETAGGKFPVEAVTIMSKICLEAEACIDYKLLYQSLVGAIQTPISVQEAVARSAVETAESIGAVLIVALTETGYTARLIAKYKPSCTILALSASDSTVRCLNVHRGITCIKVGSFQGTDNVLRNAIEIAKERNLVKVGDSAICIHGIKEEVAGATNLMKVVQVDIFVHQKYKVQMALCIDRFPLTFWLQKTNNNLNINEEFLHMKYNLSSFVKYKKDKWMFPLMDFKKKLTIRQNLQHLCTEHLKCAPFFIGNCPCTFEKRKYKVPLSFNEIIGRKIFYYRAHYLNHDVHLDLSNNEHINDFAWLSRSELKDFLSSSKYQVIKDAIPLTMEREVDCQTDLSEEITISEKLNSILVAYAKNMILHNPAQEDEIKKNIYEWSRKYFQKLYDEERVNFREDLFKLNSEAYLNIDSSLKKWKRYIKCIEPFLDVHTIINLSQTCKFFYKRKYKVWHNRLIFNSYLGYNPRVLYEYVFPRIYKHIHRSVRRRLCLDFTMCTLIKDITVANVLNQIYNFDSLNTKHLFIYNLQEIYFDFCHHLTDKTLEVLAQTRLPSLKTLSIKCVRNKYLTCAPLTVMLRKNRWPVFTNFICSFSNAWLEPIFIMANFIINRANNQNHLIYHKLKNLRKTLETMKNFDLQTCETECSISQSEKHFGYSSKMQNGLPHPDKKDIFDEFLTAENIFCMNILHNNVNTFIYTTEEINFKCKCEDCPFSKGYKNLISVDDPYIQSHFVQPNLDILGSWGSKCFLESIGLDIYVKGYSVALKNENIKICVKLSKKIQEELYDLSKSEKYKNNNLVYLLRDKGSELLSNTPLTIETDENRGIDIWTLPISLAISKRNRYLFYLVLKGGAKIDIWDYLGKSPLYIACENENNIIQYSYDADLTSWEGTKKNDNCNTICVSPYGNTCDSYYVTFPIDIENGYIPLNIAIKKKNFSIVNSLVKNGENLNIICPFVRDYKSPLYLACENNISEIIQLLLENKANPNWCYHNKFTPILLAYNLNKAWVNHFIDAGAGEKPCDRHILTEVLSCAIFKNDLSTVHNLWSLPFIQASKLERVNILKYLHTLKKEIINQLDSNSVLSPIHAAAEEGNLEILKFLLENNVNINLTNKYHQNALHIACLENQEKVVQLLLTNNIDVNCKDNINGECPLMICIRTRNEILAHHILNEGKNINYNLTNIHGETSLIYSIFYGLYDIADVLMTRGADVSVRDINGDKSYNVACERVLSHRTCKKVLKKFLKLYRSQYQSYQSINQSFLSIFRIMNEKENEYDSLRSTFECNICFDDVRDPVVTKCGHLFCWLCLSAWIKKNNDCPVCKAEVSRENVIPLYGRGKNSTEHKYLGLRASFGVWVNPFSFGMSYTNMTEEPYFYETYQAEAANFKIFKKGEELTDQEKIFLKVNTYLNEMQPTNIDYNLSYKEQMKEQFHLFKQSIKSSCLNFAKIGFLFSFYENSLQKIRAANDITNTLYSGCLTGATISYKKGIPSMVGGCASFAAFSAVIEKLQRSKKLESQFDKQIKEYEDYISQKKKRAFTLGAIDGIGGISFLNAPMMNPENAKIDPPILQLPSATNLIKNVHVKVHFDKNIDRSYKYRTQNSNRDIIRNMKPMYSLPEKVMTYYMTKLVDQLNFFKLNQIMSPTYMEWKPNEKIYKTIIQALVQIEVTKVLKDLNENVPDAALYQLQIFLNKQEKNDVRQVAGLLLKNYINSVEDEVKEIRSTAGSVITTILTKYEGIDKWPESLYNLLLLIERGNNDVVDGAFRAEDELMNRKNADSFFFQFCKTQLLQKLFAYCAPQEKSIKKKYAAECLDLFITASCFTTNGVFNDYFPQLWECLGFLASEEDTQRYSSIFNNLDAIIQFMVNATNSCDRKVQLEALEFWPVFIKDRSYIAYIDENVYKNINELRNEALKILKNYLPYLCKILVDNTVYTKWDYLTMDESHFQNDNANVPDLIQDISPEMYMTARTWGNDWTVRKGAALCLDYLSNVYNDEILEFILPHIEEKLMSDKWNIRESAVLTLGAIAKGCMYSLSPFIPKVLEYLIKLLNDEKPLARSISCWCVTRFSSWICHPDNCDKWFEPVLLNLLKRILDTNKRVQEAACSSFIVHTIQQAFQIYQAKNYFILFDVVGTLIDSVNIVKENNDLAHEIVNSILSKWNTIRISSPYIIALMECMSCITSAYGKDFLKYAKNVIRTCKKTASELLAYYKISNDDYFECSFDVPLVHKYCLKFENIKFDDERTELAKHFLNFGILQSNFALIGDISRFCAQYLIPYLNDIIPFLIAHIAHPSTPVSNNASWAIGEISIHINPQYMEVYVDEIIKQLIYICQNSKYHGCLLQNICITLGRLSSTYPKKIIFYFPQFLKTWLKIMSHGTQENEKINSLKAILETLYLNLDIAAENLQDITYIILKYKYVSQDVNNFFHQFLATMKQKYPTQWKGIYRFNLMNKQQSNGSKNSFPVNEFYYKEMYEESINNPELFWGNIAKSSVRWSKLFTKVYSGNFKKGNINWFVNGKINACDNCVDRWVEKHPNKTAIIWEKDTPNDFKKISYQKLLERTCKIANLLKMHGVKKQDVVTIYLPMIPEIVYTMLACARIGAIHNVVFAGYSAGSLCDRDFIADAAMGMCGIKVCIVFKNKTNFDENICTLKEGRDVDGSALIKNMRAYCPIEYVDSEDFLCLLYTSGSTGKPKGVAHGCVADIGWVTGHTYVLYGPLLNGITTILFSSIPTYPDCGRYWSLIETHKVTQFYTAPTALRALMKHGDSYVEKYDLSSCRILGSVGEPINPETWRWYYNIVGKKKCVIVDTYWQTETGGIVIAPIPNLFKMKPGCATLPFFGVQLEILDSKTLEPLNGPNVCGLLCIKSPWPGMLRTVYGNHSRLVKTYFSSCPNYYFTGDGAYRDEDGYYWISGRIDDTLNVSGHRLGAAEIEHALVQHSCIAEAAVVSFRHVVKGEGILCFTDEKIIEELKLNVRRAIGPIATPDLICIVPDLPKTRSGKDFGDITTVANYEVIDIISKRRKKIFITNSLKGLSSARKLNHMWNIYVMELNGAEIEIHKSRCASYIGIKGIIILETQNAFKIVTPKNKVLILLKNKTVFILTIKDKQYYLHGVQLLRDPALKSSKKYKVLQNRAIPLFSFNCAHFIAFKGFRETLHGHNYNVSLKLRGNIQDDGYVIDFSILKEKVKKVCKQLDHHFILPMYSDVLNIQEVKDNFKITCEDSSEYSFPKRDCVQIPIKHSSTEEIGLHILNKVIEEIGLPILKARSVNYMEVTVSESPTQKATVRRNITFDALDGKQARRTNTSSPLGQLFDHGCDSITSSLFIFIAGKGASIPKGWMENYTKVYNTSMGSMGLTEITVCILRGLKGAALFTTLKDLLPYMGTVKNELYTLHMNMSTVLKRRFNHHILKMAVFNEDYAYTIIGNICKELNITFLFNKKKKMHYEELTNDYCEKNVERISLAGCMRLMYCLSSITFLIVFSCATIGKNGVEMILYGAVLSVFLACSICFVKDVSKVLPMAFVQMNNGYVELPYIYANDILEYMENLLYAAQATRQNFLSIIVLRNLICVLFHMLFHALYDYPTYQMKLHAEFKPDGIDDFSHILKGLKDFSSFAVENSFLCFKFSEKYLYIFGNEKNHVEIFIKISMEDLFYDNFILKSATDNQIIILVYIFQIYDIFDLFDKNGICILLFKHQCSVTDALKKFECGIELINPSLTAFPNVKVNKTYSKFQADKVELNFNISNKHCDVVFLLDSYVLKKALNILNECRNNKDDVGIFKIIVPYNKCWFALKLGQFESSGNWKVLIVITDLDNLFSLPWRLVNFRNKCRYEKEIKNMNPKWTKEETDYLFKLCEKYECHFVIVHDVYDGKYKRTIEEIKDRFYSVSKKVIEDLFDQKIKLEEETKAKHPLVKFNYNIEADIERKNLIHKTYTVSKKDVMLIVPINKLPEDDKEEKYIYSARHFFQKLKIDISYFDKVDTYLKDNEIDKPTIYTENICFLYGTDVARVKLLNEQWDVVLMFENVYIVRISYILHAFCHFGYANCEVVINFNEIYCINLDRGSDSHYKYVTLLFHFFYQPDDVHLLNIMKFFLAKHNNVHDLVLTLVTVIEGIPFIHNGRKLKLKAILQHVDLIYGKVLHVLSRKYLQSLTELVKINIDAVLNIMKSFIFVYMQNELSKNKLYSLCSLKDLSMLLYYSKILPCSIYVNLLNSFAKLRYRNLDMIGTCLEKISEHSGELHFFEYFAVNLSTYDVQNLSYTILGFDKIDFKNVNKLLECLHGYVFGYFKNHYWYFSEKNIFNVLSERSKHILNNYERYNLIDYVKKCRMQINRDLANVHSSSFHREVLSTLLSLGVKNVQCEVPFMDGKRSGEKLDDEWKFLINNYKFKFKVISTYYEYLTVCNSLLRDVTTCNLFFGATIFFEMLGKSKFLKSSILNGSDIPEELKKYNLDGKHIVGYTEMYLLFHMGRFFDSRIERLVVDKNYRNRGFGCNRCDLTVDNEIALRIYKKLNFLNVQTQVYRLHLHCNYNYLPENASMENDTNNIQSFMMAYTFFRQKKHEQESTFEIYFRKCPFNGKFAILGGVYEAIKYINSFRFTQTQLEFVRKKMSHYQDIDLFINYLKGLSGRDVSLYCIEEGSIVFPHEPLVVIQGPLLICQILESALLNMINYPTLIATNSMLYKISINHKPLAEFGCRRAQGPDGALSGTRYSAVGCDFTSNVYASFLYDIPIIGTMSHSFISSYQHGETLHSKYLDNHDFLSIVHKNKEIIHKLYNCEFAKESELTAFVAFAQINPKIFICLIDTYDSLKSGIYNFLIVALSLHEINYKPIGIRLDSGDLGYLTKECKKIFIDVSEKLNVPFRDLKICISNDLNEQVIKELVDIFAIGTNLITCQSQPSLGLVYKLVEINKHPCFKLTNENKKANFPYRKMVYRLYTDDQHFDEAPPWSIFISAWYAHEDVDSDYSHSKLYEVLGVNKYASTEEIKKAYRKLSKKYHPDKAKDKNSNNRFNEIAEAYEILGDEEKRKVYDHHGLEAAKNVESNKMEEDPTDHFNIYESRREEMKKAYNGDIFSVIYTRDVNCLRSDDCILKKKECSGKGYKTVTQQVAPGFIMQNKMRDENCIDRGKAWNPKCSYCPNGMGMKNNDKIVFEKKGKQEIGYESGDVVFVIQTKKHNVYERKNNDLHQFYEISLKDALIGFSKDIDHISGAPIRINKQTVTFHNEILKVQNKGMPIKDSNRYGDLYIKFLVQFPKYLTEEQKKAIPFKGTVKTIRALLHGNRDMMKAIGNSIGSLYDLIPYKEYYDHDQVVIIMNTDSVPIDDNHMQSIVTSCGIYNKDCYLNRTDVKLKVHTLSDWHVLLKDDLMEKYNNHKPYRDRHFLMDHGIPIYCVYSSLRNKTTDYLLFFQRENLNDEPIVYYGIGDGTVPIESLEACNSFYNEKKHFKNYSHIGILHSAESVNYVYIPYVTTNILCMSSLEHNTFVYGNLLFDFPFRDQVGGWQARDYRSVVLQIIKDNIILNYEDTNISILLCKFLLSITFFFSVPLNFLSTFLRQAEDKNQRKLISIFVTILCALIAFNVKKLSNPNLILSIPVEDNPLTTINLFVANCKDISDNGQSDALCAAALDNIVSEEDLKRFFSKVLKTVREFERFDILCSICKDSILFMKGHDHYTSNLSSIIYDLSSWGIKCFICSKKFHANCLDDEVIITKWYDKNVLMKEINYVPAVKYNDSIYNYKQTPNIANYVICKTCNMVAHGSCCFPNVPDIYLFNWYSNLCFINNEWEFHLDCCINCYKEYEKKNFCIMCNEKYEIDDSNKWVQCDVCKFWIHLNCDKDESRNIETLSIKSINYKCPTCRSGSFHDKIERILYLFFLLDKYKNFTFHVPINFYIYWRIVKIPMNLYIMKKKIWEKKYSTHNAKTVHMPNTPIYRNACIFEKKGKVIIKNMFNLENEDLNKFIDDCLETYKNVQSYSGTDITQYELHELFNFKSDCVFIEKNEEMFKIYFNRSFDKFDEFDVCKVDILKEYCHVCGCIEYKNPLIYCGSCGVSLHYACANISNPFLFNLTGYAEHRKEINQIFNIITRNFKCNQCIKCDKCDTHFYNLKIEILNIHDVTRVIKCFCCGKSVHSECFYRIDLNELLKGYSYLNEKLNYYRSNRIKDNRDDMKISGMLLKISALINFMMNVNNMNYESLNSSNLDALRYILSYGEKLDEAADSIEKAILWRKTNIQPLLPIRIKPYYSLIKKSLAACTHKTTIDKQPIVIGRLKLCNFTLLLDHVPESILIDYIVYSNEHEFVVCNENTKKHNFICRTFRFIDLKGFMLKKFDRRFLRVFANTSKLSEFLHPQLVGKTYLINAPSYIRITIETLKTFGISRRTLNKLEIPKIPSYLGGKCRCENGCIPGFTRRCLNLIDSNYTSYQFSDDEIKFDSDENSNDVYFPESTYTNNDFKNLLGWVPRNLVVTEPITTDSIPCAFFFSDTKIILYLHKFDEDLGTIIPTVNALHKKLEMNIIAMEYSGYGVSFDTYEQKLVSIVNDSFTLLKFIINFLKIPCRNIYILCYDFLASCAIEVVNRYEDTYGKGESLGGLVLMKPQLLYLSGKGIISNCLMKRILKDTFDIEHFHPENYSYKNSSSYILLDNAKECHRKAAFLFDFMNEDFITAFKWFFSEIANSQINLTDEIFVCPQMVQMNYFLNEKIIPISPANRSKLKKMIDRDEDFKINIHAPVEDTQEVLESLDSLMFMADKQRLLKVHKKRIQDIVASAFEPLHAFLPNPLQYLIIKDVHSYLKKQIQIYFTSDVANEKYQMEDTIYTIPASFKRIDLSRMVKTLLENVSFEFLINDQILRSSIEEFLQLNNILSENVIQIKYILSITKKESTPIDLYCSTFGGSTLCYDMGLEEDISKTIALSLEEYHAAQAIRLSIIGCKKSEKKNFNKITYYLCNSHESTKNKNDVIDNKLFWTKDYCKWLRKGNRSKCLNDHVYVNYLLKEMKLLEDTTSIHNLVFGVNNYKYSNKMDIKKWCNHSISFYDSKQINFGLRQFLSGPCFNYKYHFLWDNNYFNVLKLVRDNIKDLKYYSLVESMAYILYQCTDKSYYIIAFLLPECYDFSYYMNRRSSDEDMIRDLKKINIYYKDFSSIKDVIKFYLEHFIIFSSSTGAISFLYSVILTRGHPLIGIYGHCSQELVNLLLTGRACSNVFDNNSIINTFPQVYEDLRPLIGLLTDFEAFKYCEVGSFYKYPIYPIWVISSSNHYTVLFSLNINNSKYTSEELFLTKLNKVWNKYDKENNKYILSHFIPQFIQDLNLKEEYKNMFDGFVSDLDILLYSEFKAFYLQLKQNDINKLKNSDPPKEKYFYLYDAQETPEKCINYFLLKEVDYDVTHDNHLKFFNTRWPNNTVEILNMSCATLYGYELASQIDQLVIRKIFIIYSKNFVLVRVLSRHINKCYISSFISQEKDVDRSNCAPIWKIQNYLKYNLPCCVHAISTTVYDPLRGEVLCKKNIKEGAIILDLGINLYEIVGDADPNCKQKCTLVSSVPGGLGPITTSMLFYNLYFKESFYSETKFEDLDICEALKKGLKELNFVTLTEIQAKCIPHFLNGKDILGAAKTGSGKTLAFLVPSINILYNIKFLPKNGTGVLIISPTRELCLQIYQVCKDLCKYIPQTNGIIIGGMSRNEEKKKFIHGINILIATPGRLLDHMQNTKEFVYKNLISLIIDEADRLLQIGFEEEINLIVKRLPKKRQTALFSATQTTKVENLIRLSLQKPIFIEVTTKIATVERLQQGYALVDEDIMVFFNNCMSVQFYNDLLNYIDIPTFCIHGKKKQNKRLKILLCTNVAARGLDIPNVNYIIQYDPPDDSKEYIHRVGRTCRGKDSSGSAIIFLMKHELKFLNYLKFYNIPINQFAYDPSKLINVQSHIESIVTKNFHLHKMAREAFKSYLNGYITYATSKNFGLEAPPESPKDQNLMFDTNSINHLTGNEFYFYSNDDYNGEEIMKIINKLNSIRNTSELKFLQDKKYLRKDYEYASLTYFEKEKNLVDYFNRLKQKNQTNFINFIENLLAHVYQCSFLFIPLNELVQKLNEKGCFLSLVKIYEIVFDVLLIIYKNSPQITDFIKEKIELHLFALDNANKLISAKNKFLFAVVTIMFCLNSFLFERNSSNIYHLKKLNDAINKDNWVRYKKTFYDFLNVPFSENPLITFNFKRLEEKLFHIINFDIVVSKSSSMLIFVLQNYLMLEELLPNLKDEIKKQEKYKYLYNFLIFYTEEILNNFSKIYSSTCHYAISEKIIAIESLYCLFLEQKLHIVDELRILAYCDSLYELVDSSNYISEVDAKRKLTFCCDGVVSVVVHYYMNLYRELKNSERHRFYYIFLANGINYYDQYVDLHLCNLPKLDQLVKCANADFFQYKHVHSVILKYHYSKPESYVNQYELSVLKEIQSKIKPVLYNYKEDENHHILNEQTIKEHLYNPSDLCNLNYDEDQITVDEIYDMLRDIKDPEYSYTTVYFTPTIPNCSLATLIGLMISIKLQFSLSNCFKINIYIFPGSHNSEHSINKQLNDKERIAAAIENSHLFNVIKSSITYNYPVVNFQNDERNERIIYNNNMKILVNEYNTLKKNISNLATQEKEQKHREDFSSEQKIHELIKMEYQKQNIKKLGDFDHIIINLNASKEKNYSLISRINLLNYETNVNDEMVNLKKEITNKMNDKMNHIKTSLLNNQETCKLKKKCFHDCVMYLKCLYDFIKQFERTQIINKEKNFHFNYIHKYNEEILVDENHLNDFLIFIEKYIYALNFYLPSPFNYKNFIIENPNFNYNLNHFNSRSIEYDICSQLNSEEDYEGEKTKGTKFYSLNWLFVKSEAFQNVGLFLCEQMNLLEIAILNNFSYNRIFILNVISELLLCSYNFQNEVVQLYKHLNCEFYAEMQIFEAVRVAFLIMCAYCYLDSTRSDKIHTHFHTICEEIRKIYFFNDVQIFLLKCSICLIFANLEMYIATCIREFINHYIVVISIEKYQHRKRKEVVRNTIFLKLCGEAIKIEEILFFFIPRNVTKYIVETKRDKEIYKCPQGYINRYISDDYTFHYFFVLVTNFINLFNVYMIFLKLFFEKCYFPLEIPSLRNLEASIPIMKVYTLEDTRKAAFVSFFLQSVKNLGEYLEFYLCKLYEREVEAHVLRRYVALFDLKALNNTKENDIFMIFLYLMENEFYLKKFAHAYKSVRNRIIALSVLYFLGNMLKERMRQLLRQYSKVRRICRCYMKEYMYIFRNLDALYEEWYDQSGEKQAICLKTLNKDLFNGLKKAYNYFFVDISHYLKSVTMESILDNKLIDEVLKFKKTCLYFYMNENVRRKLESGEKQFLFYQHMNRSGQSELKKLPHCIMSQNEYIKREVFFLAHKMKLEDNIYDYLFLLCLIVSKLIFCFILMAEKLRIFFYHFRILYSYRNENVFLNFDLLNMQEPDIHFYIKLITYDIHSVHRSTRILDLLDKEEKANVKNMIYYGKTIRTSIFMSSPYEGSAYKNCSTFVDDLLYGRKMKDIHFDIDFFGKWIKTFSMNALKILIFCLSSNDIIVRMISIKGLSIFYQLIENSFVLYIPYSVDNEIYKKKGFRDSLKNLIRNKTQALFSTRYIDRSFFATSNVSHRMFEDRMMHQKLFQDEIAFYYPTSFTMPVINFYDGYIFKESYEKTSEIFFYLSLFVSNIVSNLFYPSVDYAHIFYSNFHKYISLKVRSTFIIRKKRSNLNIFSDLVKIIKNLNRSLYYIFINLFHMENICTSVFDRGVPNGEFANSISTKVEVEESFLNEDLSIQSYHIDIHNTLLRRTHAKSPNRGNVLHMLRKKCYNGSKHFGYIFLNKLITVYHFLRAKKRTPLESLLNQVEVNYLTSEANNLTKEDEIFVHIDLIYLMRFFQMCESLKFRCIDVVHKNRELLVLSKMNTKLCINTFENLKNENISKFECNLFYVFKFMSYYCLINFVYVLRSLILHMLTKIGCSKLVDVNENIISKYFKYVEVLILLKLCRFYNVSYYINSIIYIEFEIIMIYEKEKLCAEQYDILYHTKLKYIFKDLYKLNVQEKKNLLSLFFDKNFIHESFMKQKAILKDERVLYEVISILKCFFEKELICNRMYEEIKRIIGEDNLNVYVFYPVLSVLCKHNNDINEILNFFYERIDSYIKEEDKLQGNKNEVVLIFLCLNYIHTNVSQIPNFYVFLTNMVRNTNLSGAEISTILALHRSELSLGNLCFYLFDSKYVIYGLCSLYLSHRMHEIIVQYFEEQDDKNVSLISYDYFDSNEYSNMTILFMNRFIKKDFEIKKCVSATNNIYLFCYKYYEEVSKSLIRVENIEKKNMLYHVYSNLLRIENYIKGFLRVGNLLDILLLFRREDVQIKDAVLNIYSYVTKLYECRISVIFCNFSNYFDWFSTYEKYMHEDTSLWYYDLGSYIKFAFVTVFNETVLHVDVPFNVMLCIADPVLIQGYFTFRERLQDFVKECISLAYIYSHFGEKQKILDGLLQMCSVSQVNKDYLYIVVRTKMRNSFNDQRTKLRQSYNKLISLFCKEKQNLFIKPGNIDTDDIATAGYTQDISGEREIFTKYLTVPLCMKDVFTFFELNLNKNILTSSYKELFNSKYYSVNNYLYLVHMGFQFLNSSEYFFPDNKNHFVQKVINFLWQEYVSKYKFIQRNLDGNQYDDELFKYILNTDNHLYGHYKELIFKRCCMLFHRLKNIHSNCLVVTNNNALNFPYIYFDSVLCDVPCSGDGTLRKDRNIWLNWNPYNAYNLFQMQVSILKRSIELTKEGGNIVYSTCSLNPIENEAVICEVFNSVENRNCLKLINFGNELIDKLNYLQSREHGKYKKIYDKIQPGMFTPGEEFMNEINLKYVKRFFPHHYNAGGFFIAVIIRLINKQSEEALKQQEYVSLEYYEKHDLLNRVKNYFNLNDNFMSIKENLYIHLKDDSNFAKLSIDERINVNIKKINLVSKHTKDILECYTKIKLKIISAGITVIQIDKNKKNGVENYYRINYSGCLNFLPFFKDVDTFLLDKTCREEIIKSYFAPVYENEQRVFDFEGYMEQLIGERKILLTLILAIPVDIKNSIIMLFLSFVECLRSCEDIWVKLIKDNSSNFVYKCFDMELCFDMCVYCNDLIVGTKEYMSPDCLKGIYSIRTDIYSYMFCKNSEIVYENMHHSYILNSIKNGEESEKLAALNDLYEQLNLSADGGLSVSQMEEYINVLIHVINKPHKITVDSGLNSFFKIIQERIGVYAKMFLNDACAIDVKLDIYPQTIRYVINNKDGINILNRKLNDIEYIDVAEVILKIFEKLVEKDPMLILKKKSIKYMLMHIDFYNVNIQKKIFFCIIQMPYCCTLWRSLLDKMITSYESKLLIECKIEDNLYAFMETFYIISILVNYSDSILEDFCNSYQPMCTFNGLVIYDYFPVDVRKHKLDFYRNHFNHLATETVYYDIKYLCVVITLSVFISMYKISLTLSDSAEFVSCLEYMFLYHKETCAFIRVEHFSALINKEIYNIMFCYFYELYLFFNWEREMKNISLEFEVIFLNYQNVKERTCYNGIVMGEDASIYFYQYNVAKRNRRNLLNVRLYIFLYALLFGNHNKRGEVVQGLFLNSVKTLYIDDIDEVQLDKIKAVVTDIFDSYHYYLIMNNLSFTKCSLLIRLTRECLNVHDNLPIYFFKEDDFPSKDSFYENLCHFPVHLRRNGLYVDNVSIFSSLGEGLPISRGVVPNRNAYTKDFFGRNYQDKPKNLHATFSIFDSDLVVLSVNGIDIHNDSCLSEYLIKLDLYYMKRNVYNDIVETPLNCRIVSDKFNVFNISFDLVKNLLIDYLKENYQEKELNLRNCVESDSMYLSTFLKTEMRKVTELVFLDDHYINKDVMLSTHLHSIHRIRQYLLFNYMPMYSEKDIFLQNIYNSINNKVMYYLNNPLFLFSEKIPSWVYKIFYLFNFVVDIDIRLLFFEIVYFGNYRGLYNYKQKILTEEHLLSVCANYTYNCDKKKLFNFLSDNTTLTLPRTKIKLHRNKMVDSSFRIFNHMHFINSNFITPSYLDIEFFNEEGTGLGPSLEFYYLFPLSYKIKKPKKRHFLYSMTKMGKNESYENGFLIFEDYNFVTYTKRRGNCNLSYLFVLHTSDIGLFAGTFDKIHFGHVLLLFYSIFLTEKFYYVGEIDDLKLRIYNISDILFLIKNVYPFIKIKNSHKILFQIKNELLGRVLNRIHDPFSFAVDINDLYCLTMSKESEANGYILVKPRTSLNIFDTINLGDGEKISSTLVREENVDACLFFHIDHFLIQMYADIFVKNYFYIVNDFFRNLFVLLSFFVNHFFHPCDDNALRIYLHREPLLEEVLNQCKSSLRKMNYAAYFYNKDRGLHKRGPIVTPYTLFNHALTRRFKLIYKYLDLVHFEKHIEMVVNSFLKRTWELKPKPFDPYVLYQKRYSLIHRYLVMNLSPVNNYLLDFEPFHIKISVLTFYNTIFQSILTHANYYYPFFASLNYLYLMQKLLSKCLSGNNSDNETIGEEGLLKTCKIVIGLDEVNCFLCGFENLNEYCENHFNEMFNIEYVDFSLSFYEVIFLNFFSSFKTQKYVLLHKANSIPGDAFLCSDNMIAIADLLKKCLNLYLHRCVNSALFEEQNRVVFDQYSIKHKEEEVLKPIVCRSACSSNFLGASTLLLSSVENEKLHICTIGDCQMLILRFYAQRKELLYMEEVLTGNTCEQFEAYLAYKNYKIGNLTFVVKSNTKTAGLPGEKYSTESDWYNETMDESGYRNLLRFFDIDRKSKVQQHYFNCPFQITFMPKMSTYNDIISKCIRYCEYGSDGLFDNLYDDDIMEINSEHDSYVLFESNNIYLNTKKACDEIVQLSSILANQELNEKETHLFDKVNYDDIQSNKSSDKIILTPISEFIFDKYKKYFNMGKPDDITVFLCKSVKRVSKNYLCSYIKKDVENYSKYFKNSCSLILSSGTGGTEACDFCSMLYNMEVIDLSKNEVGIKKVEIKIDGEYSFYNFVSEKGIHRMVRNSPFNAQNKKMTSFVKVDVIPTLSYNDTNVINFLNKSDLVIQTMRSGGKGGQNVNKVETAVRILHKPTNISVKVSSERSQILNKRIALKTIYEKLLYMQLEALKNKKYEFSNKSLTHFGEQIRNYILYGNKMIKDTRTDVFSTDVDRVLSQGEIELFVDAYKKYLIDKNNLFHEFYKDNCTQIKPYAIFDEYIHSSVVELRGSFNDEVLNYIYVDILYRRKIIYTVISAFKEVENDTVCVYYPNSSYNQCYDIYKRYVRDISIYNFCCDEKYKGCSLFLHVAFSNNLDIIKMYEVGKLFELEKDWKVNVDIYVDINKLDYVIYNFYKNFECLIYFYPKMIGDVNEEIRKHYDKKKVILLKKSNIKYIRIFNNEVKRIMILFFVPYGSKILDLACGHGQDMLKYNTVKNKVYVGLDISKKEIELAKERLSQNDVKGLCNLDNFLFLQGDILFDIISINLAMHYVVYNEKSSKKFFMKRSVTEVVNDSITLTLENDLFTIRFDQENLLKIFKNKMCLKYDYFHKLIKNALENTLGIKYYFYLYDTIDANEFVIPNMVELFNNSAIMFLHYITNNLETYDKYQNINYFNLINKTIDKYIFDDIKMRLNKIHGYNRDSQIYFDICSLYHVYVYKKNFDASILGIVIYLKYKETTCTSKDIQVTNSEIANLYLSFLITEPLSFGFVELNYMLCYDKNNNKYIFGYFVLLLANQIKWTICNRKISHEFIDKSNHFDLKNILQNCVNTTSLYIKSVLKDKSVSKQEKDIFVVYDDIVDNIKKAYIGRHVSTAFRYYQDKWKRKLSGVRSYLKKLKYEQTPLNRFYFIFYKNVDCLSEAEVIDLLYLAVRDYVLSYCLRHYYIVTYILLKGGIFSLSCKNICLLLQVNNFEVSKYDDVNYLLFYQLKNYDNFVEIVYHMYSYYFSRNALYYIYLPLNWERLSSYINKFYKHLLRLFDLDKILFTYEKYFEKDVNYPTIERYLNNLNRIVLHLKTDFSDETVAMQLSLIFDMRRKSSIRMNNEYTQILRLFSLLCPMIIETKAFSVAVQVIFTPTENVDTYATLFNVMRAFLKSYNYDVILMKIQVNSPKKVVYLITNLTENNKNMPSLIVRIPENTYGSSDVKLIKSFKQNYVEKHQTDNESVAFLREHTKNELEYFLQKKLHSSYEMPYFLTNMFDNIYNDPTLYGIEGSSDYSEGLKSDVENQKLISYDYYSSVNIKEVVKPSYKIKSLTPFIPIEENIDNLDHVQKLQYLIKNLPHTHIKEKRSLYHYNIKQFIKWKVYLMNNINICLYGVGSKYHVLNLFCNICLNDGNKCDLLYELIHKVNETNLPLYFVIHNIDNVKLYPYYEYFSFMSQYDNIHFVCSIDDVSFELNMNFKNISSINFHYVKCHTWLDYRHEILRQWNKFLPEWVFNKKCEEVDVKKNIETILNALSINHKRLFKIIASIQLENLEKGIYGVEKESLLQDKRIFTVGASSIRINSLLVEFVSHNVITETRLKEGNTFLKINADKEELKRVAEQLMNAYNTEGRYLLIIYEKVFPSLFIFRDSGKCTEDELFLFVVDKWKLLCKFFYLNKYRSIYKIEKVHYIPYYKMDGKHFTAKRWLTNQFNHKNILNIISDITNYEKRNSYPLGFKNHMYYSYDYDLEKNFMWNYQMWFCSVIQGYISYTSIEINRRCLEGGTRFNKRGINDDGYVANYVETEQIVRINNRNVTYLNRFNFENRIISLVQIRGSIPLFWKQHSMSSHVNIQRSSLLSIKAFKEHNDFHISVKNKSFEDAMNDFINKVLLREIKNVSFFMEGVFRTNCLDCLDRTNVFQSKNDIFLKPVKKSHLCFYKNFNTLFNSKSVTIVTTLPTDSYLVELSEKYCYEQPEEYVHILKHFFKKMWVENGDIISTHYTGTGSVFSSQINVGRSSLSTNIDHAIKSIERFYQNNFEDNFRQECIDIILCTGKYSKRRNFIGDYLSHDLINHYYMDFDESLWAGTWNLCGNDLYELNDISSWLNQINECIDMYVFCFQEVVELTGFRILMNMLAEMSQRQKEMYLKSFSVSMIGLFIIIFIDEGLVDYIREIDVCKVKVGMKGNTGNKGSVSIKFRLGFNSFCFNNIHLASGQTNIFERNNQMQSIDYFFACGDFNFRINKSHEEVFKSIANKNANQLLNYDQFIYNKLYNILPFCLFYEHPIMFNPTYKYKKNSNMYDVRRTPAWCDRILVSGKLIHLSELEKKRKEIYFNYLNYKTHNNFFSSDHKPVSAIIELKVFFDKKDIEYKLYNSYSMKTNDDDYFFPNNYGLSKYTAYPISQIFHEDAMKNVDRLDDFSLQNASFLEFNFKTDVYLKLNEMKIFTPTQIQRNVIPLLLCREILKSRSCINGYLKESFNMFYDKCFNDVYVIVSPDNTGKTLSYFLPILNNFYMNNEKIMKFYHFLNKFHVAYEFFPYAVILTNTREAAFELFSFLKNFDVNIELLAGGYSYKRKSVKKFHVLVGTPDKIFEKIDNSKNKHLYNFKFLKYVVVEQAETLCNAFNEGKLQLVLNHIRNYTNMYYFRGVEGKNTLSSNIPISIFVSATKTFCISEFLANNVRSKFINSKNKEKTALLLELLNSKFLSRHVIFCNTRKSVQNVADLLTELKYKVSCIHNEMSYKERSQNYRNFKKNKTNILVCTNILSRGIQFETSLVNDIIEKTADKKQIIFQNLNKKVSKMLKLIAPRRNCYFYNKMNIERKRLIKKGILKGHEKIPRFPNRKAEIYDSNEYNSVQRLDDGALQIVLDNMPTYTYFMGCIQNVHPKKYGQGSRQCRVCSNRHAIIRKYNINICRQCFRERADIIGFKKYRNDERSCVNHKLGVRHDSGVGGVAQGIGNLFSALVLGTSRNPSIKDELFTYTLIGMGFLEFLGIICVLMSAVLLYSMNSILSTEKLCEVLEGSISASKEKRTQCEEYLKQVCKVEGYSALIFLKNTIKNNYEGLKKEEICGLTKDIYESFLYLEKKDKQIYMQLFEIMKVLIHNSFPEHFVILDNILNDVNQRKDVRRLYVSLYCYTEMLNKYFYPLINCLYDLSSLDINNSEVSEILCIICKIYQYVNDNFFINEVIILEYMDNYFSLFDFILKNEIVISNYVQDESYLKCLPQYKCKRIVLDIVTRLFSRYVNTNYNKCNNEITEKFCHAFLNKWLCPFFEDFIIMLQSYQKNKKTLTDECLVYILQGLSYGVENALIYKNYIKSNFEFLVRDVIFPLLCYNDDDVEKFLCDEYDFTMNIFNTYILEDKKVNATSFIKDLTRYRGSKHISELFHLCEEELLRNEFCKYKYGALKILECLYSRLCDKKRNMNIEQFLKTYVENDLNNPNQLVCYQSIVTYCCFIKKVQHFNDVNGLVRNYEVVLNHSYIKKFFKIKNEYLKNVIIKSIPILIERLLNVIKEVKCEYIVMTLDNLAYTYKDYITPYVNDVVVTLCTSFVFLINKKDDVDEGNKEQIYKNTMSYLYVVVDETFKSPSIDYLEEALSLLTNITYYLDIDNDVYLRFEKLYDIFYFNTDENLKMQELNCIRNNPQLILSTDLILSDKNTDGVFDNIISKATEQFVNLYSERYGMKYIHMVYRLGIFALHSKIVKDSCKLFFILFEATVKIRGVDELVIPVLTAYSMKLFKHDEASALMDQEDTSICSEYDEDILSKTSIEYIKKLFYSIIIYDYILSLLSSLGDVQMNNTRKLYILAMSTILEANSFILNIVNVAKVYATNDKTFKLIKTRKGFFDDINAFKILYDTTSSFYGKYESVYNGEILEKIKYLVDADLMGKAGKGTGSFGKRNGKSHFLCIRCGKRSYHLQKKKCASCGYPSAKKRRFNWSIKAKRRNTIGTGRCRYIKTLRRKLKNKFTEGSTPKPKQRHITGNFDPTALERGAKALKELDQSSNSKKAFELIKLQELTKQKEYEKQMEELSLQKAQYLSNKMRIERKRNELELLNLKMFNNIVLNEELQEKLSWHGPPGTGKTLFAKTLSHFSNFDYIIINGGDVSALGVHASVELNDEAEAFLRRGRNESSAHFSESLRNALATFLYHTGTESKKFCIILATNCREILDPAVIDRMDEQYIFDFPKINEIRKMLSLYFNKYVFPLYLDVLASRLVGLSGRQISKLCLNIQNCVFGSNSKMIVRYIHFYSLQYYWLNKMCYREMKIFIVEDIWRDMKEFYLYDVKLYFQQCQYEKFLFYKLLYFHCFSAGQIQIVHCMKRVKRLQNTHFLLGNELLIDAIGIVNKFSQSKLSYIQSEMKNRTRKLYYGLYLSSQTLINMDHFNYLTKNMIFFVCRFLISRTLCDNSTIFNIYAKEDNRYDDQRLEDNRFYPKKIYYRISLIDVSMKSISKMSYWEKQMIISQYMPQNDYIELHRKRYGYRFDYFEKSRKKEARKVHKEALKAKKLRGLKKTIKAHEPKDVKTNTKINDDNGLPSYLLDRTQVKGTKVLTNLLKQKRKSKAGKWELPIPKIQALNEAEMLLIDKISFVGNDFTRKNPKFERYIRPSSLRFKKANVYHSELKTTFSLDIISVKVNPQSNLYTNLGVITKGTIIEVNVSELGLVTQSGKIIWAKFAQVTNNPELDGCINATLLVMENVFDNKKELSVGMRVFSCIFDENLIRYLFNEQKKVKVGTVRFIGTLKNHNKTFYGIEWYFVPPCSFMPMEKIHVGLTFFQALHFRYIYFTDSDLYVEDYQTKYFQNFYQLTNITLNKYLIYTCGWKDIFHIISLAKELSYLNVSDNKMLKLSLESVIRFEQIKELCIDNTMIDWEDVLILSFVFPNMELHKIVFICQVKSIRSVFLVAEKVCINEKFSHLKELLLDENKIMNYKTLRDLFYIFYHLETLLRFIFVAILPMLQTLNRSYINKSERINSERFFISLYQKDDVVRVFNEPVLGCRHSDRLECLHYEALQDQPSAETSKGMQSNLINITIIPEFDLKYLCSRLYSVPLPKMQLFYTDENNPMCVEIVDSNSSLYTYGIDNNSKIKITMEMIIPVRCFTCGKLIGNLWSLYEKKLEEGVSKCDALDELNLTRYCCRRMILTHADMMDKLLCYNIYERKLMNISIKDSLEHVCRVFNFFGIDYITADLLYNFLINDLSLLYCFDFKRRFKPTYSAYVEKEISRVEQEIFSRGKYVDGVNIVSPMALLLLEHFEYPRLFHLIKCHFQMCKELLLCIGFLIDCTHLFEHYDKRQPFYESFFNEAMLLLSNRPYDLELFQYRHMYQFYVTYDYATYQEDRNRLLLFHKFNTLVSAYMEPHKVDLMHNTMFTVQVDNYELNDKVTINEFLNRNGVNLFHVEQLRAVFWLWLQSIFLSIHVLSDLNNFEQNFKLLKEYLLDKGCTIGYNKHEEFVAYKKKSMTISSSVEKEDYTNLASIVNRHLIGIDKILRYNPILNFSNVVEGIKSQSFIRTEVDVSRVDSQDWDNMYSFHINFTTNSKYQINTKPKTYASTIFSYSDQFISNNDIYSFSENVTKSGEEFAAFVKGKRDKCRHNFHHVLRKVERYMSCVAYNLISAGSDAKIYKCVFIGKEAVKKEIFRKYYRHKKIDAKIRKLRVSNEVKFTKKLASINIDVPVLYFVDVNEKSLYLEFVKGCTINQILKNVKEYEPNIPRCIGKVLAKIHNGNVIHGDFTTSNLILRNSIRLCVIDFGLSFLSTSVEDKAVDLFVLLKAIKSFHSEFSLLEEDILSGYQTKSNNFDEIKKKLEIVKQRGRKRPMVGGPKPLDVNVKLANQQIDYGVAMMPGEGQAIAQFVQKGKRIPRRGEVGLSAEAIENFESLGYVMSGSRHKRMNAIRMRKENQVYSAEEQRALAMFNYEERANRENALISDLKEVLRKQNEAILNESKNMSVLGIDIGNDNSVVAAINKGAINIVRNDVSERLTPTMVAFTEKERLIGDNALAKVKSNFKNTCRDDMELSESFGNIVPCEHNYLGYQVEYKKEKVDISVVRVLSALLFFLIKLAEKFIGKECNEIVLSYPPTFTNSQKECLLAATKIINVNALRIISDNTAVALDYGMYRMKEFKEDVGSVVVFVNIGYANTCVCVARFFSNKCEILSDLADTNLGGRNIDNELIKYINNVFITSHKMNPLYKVKSTDLCEMGTGRLKIRVKLQDVAVKTKKVLSANNDTSIHVECLYEDMDCQGSISRENFEELCAMQVSKLNLGGSTRIPFIQKYLEQYFDKPLSKTLIADESVARGCVLSGAMISKHYKVKEYQCIEKVTHPISVEWHNVNDPSKKVEPEKGHIKVTAYYEDSPDLPPHCIKELGSCLIKVNEKNDKIVESHVMTTFSESDTFTFLGAQTVGEEGKIQTCYTTLPIEVIAPPGSYSSKDIYNFSEAEINMQHSDLQEAERLKNINELETIIYETRNRLNGMYKDFVIEEERDSILLALDDCENWIYWNAKQCEKRPSEESQKIISRTTNLLDNINAMQEKEMKQPLYEAPLYTLKDIESEFNEVTQMAQKHFSYQELDEIRENMNKIMAKRTLKKIGNYSFVTSETHNTICERHQNFGLQFLLISLLDACSVIIAFIGLTRTTGNIQSFVMQLSIPINMFFCFLILRYRYHLFNYVGEFILSFETQEEPMSFSNMTREVVFKKYKINILRLNAVVSFFQIFTSCLMLPMYTLPFLKQINLPFSEIGTNIKNGFRCLILGQNTIVEKTFIAYSFFNICDNLITSFIIDKFSTMTYTIVSCIQGPNTKYEVQLDHSIPSEFLHNDRSHKYTNVTIGNDSFLCVEEKLNYLLKYIYYDLCNFQKVYDYIFYKHKFNVYHKNRTYRNVNEQVLLKNHMIRGKMLTIKNTCINVFSSENELKICLNRSISFYQKDKDLLFANNTVVQYYTDGTYFFEVLFICGNNNLRVNRFEKLHRHYFPLIFQIYEHKLNNMLNAFFPKVTHLYRVTLSAYMFCDYTDKVNPPNHFLLKGLMNKCFQFSKHDGYIYEVCLPNSVIRYEKDEFDRVKYPGKPFFEKMYDAFPVLKMNYRLRKDAENYLKYISTYMIDKPVDILKYENENFYKSLAVDLKGERCRDSLGDVHDYITTIYFDCSLHYQNETQTNIMNIFQTTECHYYVHVSSPVLCAHPTLHTSLTSQKEVIRCFRNESVPKNTKMEFGVKYDFGLGNYIRKRVYKGTPIFHIGNIVRHRYWNYEAVVVSWDYMCYAPDEWKYHFFLEYPTEVQNSVHYFAYVPESSLVYGDKMIYSEHLSQFFEQYNSFFHFYIPKKDHIIWKLFPYDFFNLIMDTEEIVCVHVTLKFVIFKSIEKNENSRCDNFLINLAEANDIEEIATFLSQHMELYIQIDDIQFENIYFKCLFKDLLSDFEFIHQSKYENISNFYVSNDFIFSIYEESFFRHNCVEVTVGDMLQSLSGCHFSLILIDRVEELYDYFRLNDIRIIFNKMQLEVEKWIRYKDMERMTCQLSTVGSAPSLKFNLFLSVERCHILELSNIYAESGLLERCFVSPFYPFEESRQIELKNCHVSHDGADPCDQLEDQVVHFHLALREINIGVGLYLHVFKEKYLTSELTVRIFLSIPSNIYFKQKLRKYNSRDNAIISFVPQIEQIYDLTNDDLLEEKVRSILEIKRLKVGKLISEKYLSLKSVNGNNVDCVIRDKLVNADVKYVGIKGTVSDDLKIIETRGITYLIFMENANSEIFLSSYWVSSFFSLKEEDFAIFGNTLRRRNIFKRCFQRIHKNRRRRCMSFNPYRVPLACKKVTLEEMGKKNWLETHPYHSRRFHMASIYGYKLPLKNLIHDMSYVEIIQLTAEEKTIVDMLKTCTNVEQANMLVCPAHFLWRRDLWIFVHPLCLVKIKHVKDICMYELIGPESYTVQDEGEYRFDYERVTLPYDFVIPLYALLPKAIGPFLLNYKVKNGNLKASSFSPYDNNILMNEYEHVRNKNIQSYDANAVYAELKKNKLTISQNCKKYIKIPILVINQTCNNNQRYLILCPAKKKSSVLFQLLVRNGSIAIGLKEREKILKCSDFLCYPKDFPDSHGGILYNKFRERINYYCLGINSPFNYSWLCIFPYNSHIKIIRATDSYNQFLLKTFLHRFFYSFMDEFKAKAYREGTPKRLSHVCSLKMEHLVKFFTNKMTEWEIILASRKIIGYVSSGGHVLSKGRGCGVAHISFFLDGKPKVDSFHNRDGLKLKTYSWLVKNPIGVIFLVHGLNTNLRLEYMRHNVDIVEKAILKDADNYYVYKDSWIEHLNKNGYSVYGMDHQGHGLSDGWRNLKTHVKKFDDMVYDLIQYINRVHDLMCLYIMGLSMGGNIVLRTLEILEKSKGCICLAGMISIDELATKASYKYFYIPFGKFLAAVFPTLRLTPSLYFKKYPYVNQIITCKLGYELLNAIENLHNDIDHIPKDTPILFVHSKHDSACFFGGAETFFKKINTNLKELHVLDDMDHVLTMEPGNERVLQKVLTWMPLGVPLRKYLFIVSTSFLCMAMGSCCVHLVMKPEMREHDISKHLQNRNSAIQEVQREILRRKNLSKAEESIVKDLVHLIYTYEEKMSKQNSKFMTCLSEELNKQIAMYFLQLDADKSSGFLISDAISFLNIEMKKLSGCSLQQFAELLESLILVSKTYIADLSLSLKHRINWSEQIDEYDNLLYEYSFAFIDEELCLLAQEMKENVLTYREIIVEDNRMLEQSANKQLSNLDNITDVNLVPPVSPMKGNLIIKIDIKRESLRGMCNLTHSVDRNKKILVLVDEDHQALRKAGADYVGLEYINRIKNGWLDFHICLSDFKNINKILPVAKILGPKKLMPNVKSNTLVHNLVDAILSIKSGNRIEYRSEQVDAETFDLFNHIYQFRNVHLGSIANLSVNIASTEMNPYDTLENIKCFVTEILKCNVHSSHGAYVTVPGVPKIFLHPQLLLPHSDGYNYVTYECQHIYCKFYVLAIFNTGLFLTSIIHWRKPTLGLRRNSMCFFVCICGAIFMTGLYLTGKKFNYNPYSTLYHLLVHTTGTMSALSIYYISKNKLIEKTCPFLLRLFYKLDDEYDVEDVKLSNELQIYAWLDITMREIVTLVKDFYQESRKRDAHWVFKVYSNEKKELTFLSRVHSTKYNYREDNKTLLSLDYEIGDILLLSIMFDKVKNTLFIFGSGECGQLPPEYCADYVQVNPTAVQNLPNDIDQVVCGSMHTIIKTKDDRLFSFGCNDMGVLGRKTHANSTKDPEHSPTLLNFTCKSKIKKISCGDNHTAVLLEDGKVYITGGFRDSCGVIGLPSFHKKGEIIPKSEEVEGEDHLVCLEQSGEYIYTMGNSDSCQVCNTFYDVENAHEIRNRYIFPNRYHFKDLGFTSKFRDIYCGGNNTFVQLEASLDVYAIGRNAYGSCGVSMRDNIIKKFAKIEELSSKEIVQLCGGQSFTVCLLKNNDLYIWGNREILGMESEEDAYSPCGTDHCLVNDFEEDTCIAVIEKNEPSEIGFHNFVTKGRKESEVSSHIQIVSFAGGSSHCAFITSHDSDRMSIKRGHDEIYEDMFAKKHRYLSNESPTRRQPRRSCKENINLSEKTYRQFYQIVSDKYIKYLECIKNNWERFLYMSSSLKVRVLTSFFYLPDKLRVENERYLLLIKRGIKEFKSNFTDIKEKDELYKTVLFFDIKICLEDYYKKNKEIYHGIDPLMSINVVNLPSIEDEYAFKIQISGRITFYCLCGYFKCIKEDNEWKQITNCHFDEKDKRKPKAPNVFCTRCKELLVTNRFLDKDKTKIIMICECGSRNYDRTDLFWSRRGNIKQRKAPQILCDECNSKMWVHTWLDDIGSKVKLLCKCGFKNFLKKNNSWVRSPRWKKPVPLIICNSCQQKMYMSQWLNNDGTKVKMKCECGWKTLIKEGNTWVRSEWSKKLLCLRLVKNPDYKNKNEEMYKAQMNDMSQDKNYNFNSDSDEKACTHERKYKINDFITVCTNCNEYLNNMDCKLNHEDFLLRNLKNYEENVENHLYNQYCDYYFFQDQNNYSPASDNCTNSQTPKSENFYFSEDNNYLSDSTTYMHGNTNANINSECNNNSCYNIIHMGDTMACLVSKENNTRNECSCSFKKLKEFEKKCSSNFKKNQEDAKNEDDYKIVFKKLIEFIRIFYPSNVLNYYPIRKRASANYTNKSLAKNQTIMDDLSEEFSPYDEFFSVAIIAHVDHGKTTLVDKLLKQGGEETKNERVMDHNDLEKERGITIMSKVTRIKYDDYFFNIVDTPGHSDFGGEVERVLNLIDGVCLIIDVVEGPKNQTKFVLKKSLLNPKCKIIVIMNKFDKPFDLFADLNAPDELMNYPILYASAKNGWCTDNFEDAKQNKCEHNNVLVIFKKIIEYFDSPITSEPFSMLVSLIDHQEGVGVTVTGKIYGGVVKKGDTIIVKNEENKVKGTCVIKNIFYMKGRKIENANFASAGDIVNISFSKGVTPSVNDTRPIDPPVLCLKISQNTSPLTGKDGKHITLSSIGNRLDSYEVKGRGELQLGILIEKLRREGYEMTISSPNVIYTKDEKGNLLEPVEEFHEKLNGRKATFIKCICPSRNFFGMRSYLRDVSKGTSIINSELREYKKKQTSYRSDRNGVIIAFSLDPIQLKGNLFVSENYPTYEGMIIGEHFLSNDIEMNAVKVKPVQHLRNKGHEETIRINHKNVTIEYALSFIQDDEEIEVTPKRIVMRKKILNTEQRKTANRKAKFLLVQKNYAHKFASPDCPNPICFHIKQDYTMGHHVHDMHFYGILCSPLFENKSYKDMNMMVEKLMSEINLAGRVKLHCQPPSRFNKMRKHVRWRWNLEKLYGINYILMNDESVTGALRQVIVIIALQYTDSHNVAIIQPTIPIFTALMSYYMKIEKMNYITCFSIFLSFFGLAITAEVWNVPVTKGLQVIYINIATRYVSNDIIQFSQMAVLFLITLPFGILGEMFQFLCILYSTLGIIFLCWKIQIIALNYLTPVTVSLYQSFQPCFTFVLARLFLKETINYNKYIGTIFIVLSLLLYQYGCTKRPKNFMDRVSHLYDSSQKKATKKLNSLSLMTDASHLFCDLLSFALNLFSIYVSTFEGNVDMSFGYHRAEIIGALFSIFFIWALSAYILYSAVFRLFEVQTVDGYIMFVTAFVSTLANIFIAFVLKVHSHGFEFCSYVAFELSSISLKTAYLHAISDLLQNIGVMIASLIIWYNPKYSITDPVIKEILNVLMEGTPVSINLMDIKNDLLKIPGVIDVHDLHVWSLSIGKPALACHIVAHKNFSHTVLNNATLLCQNKYKILHTTVQTDYPSNISNCETYAHLKCSNLKMSLLKDSELEEVHRKIIDGTIEKCSQFYNTRILEAIKLRPPTSNVIVGICDKITKPCGRRNASSNWKIKLKGGLMKVEGKEMFFRSLQGELEFKSIGGGVDSLCLALYLEVGYTFPLEDEVILSNPYANNLSYLDEFGRIYFLSKRFDANLFESVIRPYCFHYFGYSPRDVLMRSHFPNFNITLVNKLRDHLGRFRSHAVRISNVCFAKNVYDRNIFPETRFMSFLRGVLGVQEKPDMHRVFPFDARADWTFYFFRSFEFCLEEAKRFKPHIDAGVVNYFKQIREEFPFFCPAYFDSASTTQKPACVIERLTQFYSNENANIHRGIYKMSLDATNSYEQVRKKIKNYINCEREDEIIFTSGSTHGLNLICYLEHHSNIVPWQEGYNVLGDAAQSFAHPDVLIASGHKFCAPLGCGFIYLKNTLTCSYKFKPLLYGSNMITTVGKYESEFVPSPHLFETGTQNIAGVISMGVAIDFLEKIYIHNWSNQFTSYDLVTFLDFKNVCIRSGHHCASLLLKEFLRIPDCARVSLFFYNTPEEVEYLAEQIASVARMLSGMIFDHVNAYLLSIAVQEPRHFLQIFLVLVKHTFRSEKNLLHVLTLHCAENINLFTLNDVAMTCEALCFFTLRDNPFVPFWNDVLSHVFELSGRNMLSILKYLCLYTYLHADTTLHECIEIFYEYDVKCLVTLAQLKLHFVPFLSIFLNNVHKFSSEYTEMLLLCGAMDLPKRSILKRVAKRICEDLKKLYNILLIWIAYPSRPGRKMFDLLIVMNAFSQDVRSYLDPVDYILNPAKYVQNCRRGQPVLGALSAYMKYCFQPLLIDIIKYNGCGNSSTFIFLLPHYLSMIIVGFLPKKQKLKECKWMKIFFVSMLDLVNQVLKKIGLIYAGSALYIIIDSCTLIFTAIWRGLTFVLNEKYMGEMEGQNIVCLMGIFWYIMKISGSLTVGILKGLKCKYDSKQCLNFHSSLSVFFCILGVLIYSYNEFLLILMSKMLQENLIAERTPNDGKDIFVFNNYAISLVKLSHVFLVRVFPSMLNEIIPQNSVGVFLLGANGIATLYADLSLQNIELAHQSIENRIMHTYVSSVHSSKKIPGMSVGDKLNEAFCWLKELNYSLFSKRRFSPSLAFHPLISSIDASYFNFLLFCITYTYSDDNSYKENFVVTKEDYAALSEVYTKVPNVQRCLEQDALFNFYAFSLKHKTYMVHPEMNSKITFFNGDISAVDTDAIVLFANHNYRFTKTVCENEVYLTNSYDGIHKYVLHVVLPKYNSKYILATHNTMNLCVQEILCVCVDKRIQSISPQFYNAIRSIVFVTNSNDLYLLTLKYASIFFPRCREEMFLSANIAILGNKLGSIDVIFKETDTEFLSLKTESEGHKNFYKLHEINKREDNLERCLRLMRNHFVLLFIFSESISTQITNVLSLFKDLFQLVTDFLHNLKVIVLYPFIPASIYDNIVYLNDEDRRGDKEREVIYGVKLNQAFKNPTIFHERFEFLNVDEYKKEGVGVLVVTCECTALKNKPFNVSRNNFFNMTAYIYGREYGDDEWAIKTFTSLFKKMEKSKEIFYDKEKRFFLHLMIYVSRFFLNDEEIVVFDLFVHNECLYLEKDIINCLNMNEQKIRSILSKLLKEKFIIQVQKLKTTERGSTFQVYYCLNNYIVYVIDYRVRQMEVQLKKDRSDNDMYVCNFCNTTYSQLDAQLLPLDSYDAHFLCFCNNKIELVEKDESSNDRIYNRYTKYINILKEHTEKLKNYFIPLYTEKETPTDACCMYLDKKSPIFMPVGTKSCIKGLVQEEVQLLCNDIILSNTYHLANIFDMLTDSGGFQMVSLSKRIKILEEGILFDNIYDAEVMRKNGREILLTPESSIRLQNQIGSDIIMALDDVRPATETDVEKIEEATHRTNRWLQRCIKAHTREREQTLFGIIQGGLHIRLRNVSMEFILKQKLNGYAVGGLCGALSYDGTIKLKQAKYAFDFSPLVSKCHCYVCSNFSKSALHLLISKKNPIVNVLLTIHNIYFTLHFCYLLRVAIFSEKIDLFVTTFLYNYFVIGCKNGNYKIPLPYWALQALQYAEIELTFMGQEISTKKIAQNSFNSSKLRPGMFIQNSNVVFNEQYKGIKILGKGSFGEVILSRDKHTGHEYAIKVISKKHVKRKTDKQSLLREVELLKMLDHINIMKLYEFFEDNNYYYLVSDVYSGGELFDEIISRKRFYEVDAARIIKQVLSGITYMHKNNVVHRDLKPENILLETKNKEDDFGLSTHFEYSKKMKDKIGTAYYIAPDVLHGTYDEKCDIWSCGVILYILLSGCPPFNGSNEYDILKKVETGKYTFDLPQFKKISDKAKDLIRKMLMYTSAVRISARDALEHEWIRLMTSKDNVSIDIPSLELSITNIRQFQSTQKLAQAALLYMGSKLTTIDETKELTKIFKRMDKNGDGQLDRNELIIGYKENAAIEYEVDQILSSIDLDQNGYIEYSEFLTVSIDRKLLLSTERLEKAFKLFDKDGSGKISANELAQLFGLSDVGPECWKTVLKEVDQNNDGEIDFKEFRDMLVKMCNYMKHAKSVIEGVKEHLRCTAKEASKNMNYPFCKSPCFSCNNRDITFRGTHNFGFAYDTDSRKRIPCVYRWTRIYSEYELTCDDIGLKICVECSYVGVAVAEVGPFSLNEKTKKMLQTVIQNDIIRYPIYVYMLFSDVYPYVEFFFLHTSDEEYYVCKCLHKRHRDLIAIILRYMHAKNIFDNVDVKRFKDENELIKTNEHLMKEIKLLQDKYKNVDIEEKRSKNIAISDQVNLLVTEKNRLSKMVDSLTKENELLKKRIKKFAMVLDINLFRKEKGGNPEKIKESERKRFHDETNVDKVIEYDEKWRKCIFLKKKSLTMKEEIPQRNKYLSKVGNLLNKDVVTSNDEDNNKVVTTWGVCKKREKYYYHFDLLRKIGGANFKKGIQVAGHRGYYLTGAGFLLHNAILQYAINFLVSKNYTPVYPPFFMKKNIMEECAELDDFEETLYRIDDLFLIATSEQPLCALHKDETIESKYLPLKYAGVSSCFRKEAGAHGKDIRGILRVHQFDKIEQFCVSLPQTSNKVHKEMMKTCEEFYQSLNIPYRIVSIVSGALNNAAAIKYDLEGYFPSSNQYRELVSCSNCTDYQSNNLNVKYVDSSVKISDHEEFLQNFQTESRNSVHLLNGTMVAAQRFLCCLLENYQNGEGIVVPEKLRPYMNNVEFIPFIEMNKRYAALKWNEKRDVTCFLSEMKEISDDIFDKLDNIVLFLYTYHEESKDYACYLYKGRRRRNITKEELVKDIFEPFFTPVSEDYEKVNEGNKGNFPVCVTHDTFEKEIIEDSKRNEILLVLFENTCFLCFLYKPFINTLHDYAPNMIICRGTPTFLLYHNGKGNKLDEYQMVEKAELIHARMHQFGYLTMWMTESKIIENMLIRRHVKDIPNSNDDDVVYNEILTALIEEDTQRNDLIEDSLNYTKEKINAAEKSCFVAAMMMANELIDEEKKNRNEKKKDKYKITDSVIYPNSETWPNLGYINYVGNLVGNGSFGHVRKALYNIEDNIKDLKFYIDKVKSPEFAHLKENQCPCCDLKGNVPLAIKEIDVNRKGMDYQFLREQEMMGHFNSNVIKPISTKNGNLEERRNYEILMHCAHGDGEKYKCYKNENKCIGLCYPTLDLIYDSINAYNCGLTELECKFLFFQIANGISFLQTCHQSNIIRLTDVKLQNILVFTNDQNIFNPFKWHLCISDFGCSVMEYATYHLENLRGCTEQYKIDVRQWKQELINQLSSFFQGTVYTMAPEGLCYDHKGNFRHSQYNPLMYFYEQNFGNIDDRFAELQEYFPFDARCDSWALGIILADLGKCGMGSYDYIEVFSLEWGDELENEFVNYFKDNKEYHSFLKTDIAIRNIGSGIFKFRDKGEKEKYLVDFRANLHKEHMNGNKDYWHSRLTNKYLAYILKEICHKNFCDRKKNIKRCFSRFEYPLYYSNDYWNLLTLLLNYVPYERLLSSEVLGHDFFSLFSQKELLYVIRKNKNRCDFCDKVKDCLNYICNNVYYFLNEASIFAQLTKLDIFMKEHLPFEHLYLPMCNEKTNKDKLQVNFFFKPMYFYSLPYKIIHAWYTGPLHIYLNHPGIPDYINSICLRESHTLRRKEIHFWNCECSDDFLCTPYVSEEALNFFSFVLIHPSGSMAFICALCSICFKNCAIWKDIPVHCSILVVPLRNFLIVKACDEVIKRRKKENMFPSRKIQNLKNEFFGLSSSFTDICGILLASKMLRNIYVSYYYIMKKSIKQAEQKVKMYNPDVIVGIYFGAVVAMNLNYRNGKKPLVLVSPSVKTFQKFTHNSETDLSSFPYVIIVHGSRDCDKLISSMPLGKGRLEVVEDDHSYSKLKESDFMVEIRLKTKHTSCEFHLDFNEVKLPDDVNILKDLEKEVENSIYHLKRSNDEIKKFDPEGADQDLLMALNENRFSLIYLMSRNVFGKLTGGIGPHLWQSNALALNTYKTYSSAMGCLIQRLRDDIGPLKLMRSLPALNHYVSLLDMTKFTIKYILSYRFFFIYMARTTFQAVRPLMAFCVFGELMKLILATMTSGYFFLQCYISYTFLTMFFDVMFMKIINISQMTPKEKRQCLKEVELLSKLNHPFIVKYIESYIEGDTLRIVMKHCKDMKSLNILIDNDKRVRLCDFGISKVLENTLDYANTLIGTPYYLSPELCKDKKYSWPSDVWATGCLIYELATFRTPFHSTKGIQQLCYNIRYAPIPDLPNIYSKELNNIYKSMLIREPSYRATVQQLLVSDIVQKQNMKRPYNKYTHRVYLEERFRGDNWQVVQDPNFLLPLSLRNPCALYVDVGFSHTYVLPYIEYKLIEYAILRTKVSASILNTYLKNVLSYKHVNLEHNELLVENIKERACYVSLDYPHDYNNASKREISEVYDTLRTNCSNDCIYVDSDCDDQMEFANIINLTNERIGIPEVLFNPKDINVEHCSIVELIYRCISLLPKEIQRYFLAQIYVSGGSTKFKNFKHRLYKELRAMFPSEWEINIYSHRNSLYSNYIGTYVWLSDHNIYNYNVITREQYFNHGNVVVHPSLTDFFVERIGDHIFTSFDNVCHKYTYLHTTPFYSYFIGLFIGEHLNDAKNFSFLSPLSLAIDYVFLILNRLRIGICTCAFFRSVNHSELYKKWHADYNGIGKWLNNKVEPAERYKRLKEEPVVVSDLYVRLHPNPLYRSACIYVESQKVYNYVPTFEPIFWAHIMQLRCGVSQCIVPYLDLLVAYTRDAMPAMWIYSALLPTESAKMVQTNDTKVYFKNIIPLTRYEDYQQELNSKQRSWTPIGLRKECRVPYSIQLEISEAFCQGPARPFHKHAYVYYELHNFYQNHKKYLISKSHSQLMGTVYTRPDDLAQCFPIAQNKEGKVLHPCGLIARSVFNDTFTLYWYSDLNKFKNPSQQQMDENKEQVDFWLMKQNYISLLNMSEKNGFGVENSHFIVWMKTAALSEFRKRYARLNQELVLPVYVKIENNFPVKKFHGKKYLVIAEGSVFVNEKSRSYNQLKRPRLMGCRFTIRSFGVRRNEKISCFVTVRGKKALEILEKGLKVKEYELRRKNFSETGNFGFGIQEHIDLGIKYDPSTGIYGMDFYVHLVTKDEAMKWFQTKFDGILLKPHHKYSYIPKQNKKLIYEYLFKEGVIVVEKDAKVPRHPHLNIPNLHIMMTLKSLKSRNYVDEKYNWKHQYFILNNEGIEYLREYLHLPPSIFPATLSKKVVNRAPKMEEEFSRELRQPMGRGRSYDKRAFVSKPAQKKANQLLEGYPFTAPSVQRLPFMLLKGKVKGEFLQGMELPFGLIDPVKYELLKLIGRLGDPFRNLCSHSMTPRLLIDALFKNQPELTYDEFCYRLEYRRRFLMPSYTDVFMYEKELLWQQWIAVRNLKEVSPETPEEDHERVQKILEPDETTMPIVMVKVNREISNQGIHPAVLKMFFDFLNVDRLSRDYAFLKLESIMRKLKNRDFLEGIKPDYIYFMEALNHNNMKQNLLSQNATYKKERKLFSEKTKKSLMKFYDIELPSFKINRMITGKYLKRKRRREDLAGDSIVLPGEALGSSDLYVSGENTYILQKEVRSSILGLPQVGDLVTCKVYRVTFNVIYCNIILLNNRAIKNSFRAFINKSDIHVYDGELGDNFECFKQGDIIRAKVLSVGQHGSYKLSTVGSDLGVILALSDKGQIMKPVAWNLMVNLSDMSFEKRKVSRDFSVPDERFQFNDNLWKRVRKEESKKGIVYLADVPIGLTASRLREIFSHYGTVNRIHLNEEEGKGFLSSHMRQISRWNFLWSEITSSALYRRMSRKDKLTHALKDMYKGYEAYVELLMEGTQYYSRLVELNMLAESIFCQGVRATKGGYRRNEIDNKIGKLCTYNNLFITLSKAQINEHLMSNHKMSKAEYSDYNRSRCYNPKVHVSGWHNIQHDETYIQNYNRMRDFYMEAYPSDKRVIFYEEAGDWVTESRRAFCAPLYAKRNHMNLTTSCEGLEKVHLAKKDELKNGEMKEIKVRGEKDGPKCPHYSAPLKTGMLTKDYVTCPWHDAKFDLKTGECINGPSFDDIPRYEVAVEGNDIYAFLPKEMELFETFLKMGYTGKLVICSKDAYKPYDRPTLSKTISKYDSAEELYEGIKLKEVERVDVEGKKAHLSNGQVIQYDKLLVTTGVRPSPSKIASYAKEGSKCAIIGSSFIGCELPFHSTFGDKIGSVVLDILKDQKVTFYGGVHPTEYIIDLKIHGVRLSNGEVIKCDYVVEALGCLPVVVDKHFQVKGSSDVYAAGDVCSFPYFVTGEMINVCHWNVAIQQGRIAAHNMLSNDKKRYCGFVKEAEKVIYEGDLRKHNFVAYFVKNDKVASILTLGNAKMAALNECLSKDKVPKVYELEGGLQNSDSMIASMRECPGTPRRAYEHNCFDRIRFKPTFNPYVKLNKDKKYRLDNWESRLSGRYRADIEKQYYMGKKCLFYDKRNSELKQTFYVPTSDVDMYKATIQKLLTREIYRNYARSILKNVEFKCEDIEDYESKVKCNLCVYTEIVNNKHIRQGQIIQIFMNECMYGFYYYDNINKYAQNSKADRNSQAKLDDIYFSITKDVAEGNTSQINFFKQPASKYHPVCYVTESGDVFRASFELVGPKKYAGNLSQKQENINLPFLLFYSNPIVLCTDVNFATPSETTHYHLSCILPPFLPPTYNGKLIKFKYCMYVQAVKRPIKPHDFNSPSIPLHLYNHVEKTPLDRLLCIYLLSSQRKEDSYVPIRWYDNLTIVQCMQEGDMFTVHVDIRLVSTLHCSVKNVSFVLGEDVVPSFSNDQLLLQNSHKFVYADMRHFVRVLSESLLQTLEKNRFIKTTSIQKRSIPIMLSDNDVFLKSMTGSGKTLCYALPSVQTRDMGTFILVLSPTRELAVQINSLFFTLTKPYPYIVVSCVSILTCTPGRLLDHLEHTKALKLVHLQCVILDEADKVIFLGTQFQMVFISATLNHAVKSLANYCLTNRTVWVEYELPEQLKQFCIVADPVVFLSNCHSVEYMRALLKSLYWPTDLKKENMEAHKKLNEGVSSVDRHKRKYLFGDTQIYILHGNLSKEDRLGNFSDFANNKSILICTQIVSRGVNFDELDVVIQYDPPQVFEEYVHKVGRTARLHKEGSSYLFLLPTEVEFIGKFRREDVPPSFSSIGGNILSFIYNHFKVTVKSDEALMEKATSAFLASVTAYYSVSKSLRHIFCAKDESPKEIAKLNKQQRYLKVKAVKKYLKNFDHQNETESINGFAELLKELNIKMAVFDFDLTIIGAHSGGYVDKDNDVDHIGTAVTAHFKILSKALNERGIKITVATFSDDEAIRYSRGRNSTLIAGEEMVKFSMQQSKCLGLDKPMSHDKSYHLKQIRCVSAKKEGYLTFNVMGKNGFNFKMETTADIKLFKKWSYEDVNIADLSLVDCIAVSQKACVYTPHTAGRYQKKRFRKALCPIVERLVNSMMMHGRNNGKKLKAIRIVAYAFEIIHLMTGENPIQVYVNAVQKGGPREDSTRIGSAGVVRRQAVDVSPLRRVNQAIYLICTGARNAAFRNIKSISECLAEEIINCANESSSSYAIKKKDEIERVAKANRMNKRPPNRYKSFNLEESIKYERKNNYELYVDSDGELQQERFGVKEPRQLLKKNDHLRYLINDLEVLTGVYKFNARDKEKVLKETLKPESLCFTMLGLLSNNINKVEDSPIYGLLIKGLSIYAILSNLSVYVGEFKFPSLKTAPYEIPFLVYLCPLPTFLIDVVRTTKFGLKFNFNGTDLDAQELFPASLTHWIEQPSMVPVQTGDYRAQERILASTSFSNMRETVKSFLSSGGKTPMDGSSSALYFLALSQVEVSNNKGGFLQGYSLKLTLEDSTFVAIEANVQGKNILVPVPVAYGISVGLTYSFAGLSFDLSSALPYSMNSLASFVNAFDYFSNDISSEKLLPSYIMEEKNKYEKDVFEKAYGLSLDGIYECYSCKAKNVYANVQCCKMTTAHRPTWYNAIGGENQGGNRKVSQTAKVCSRDLPGHTKMKTRDLSDYVEAIENIKKLTNHDYTNPFPKRKWTEEAIFFINDTVRTAFHKKFLFKYIHSSKKNRKFEGFIQKELYAQADVGTKKKVIDLRLNLGPYQCRYSRNGKYLLATGEKGHITLMDTHNRCSTILHNHKLFAVGQKKYIYLYDNTGIEVNCIKDILYSYQLEFLPYHFLLTSIGEFGELVYQDCKVMKQNKQDATIYLGHKNGHVTVWTPNIDKPVCDIYCHATPISAIAVHKNYLITSSVDCTYKLWDLRKLQFIESNRSHVAMGINSHFRTYKDFFNKPQLYLTHNTYGDKINSLSFQPFEDICCVGSRYSIKSLLVPGAGLANIDTYVNNPYETKKEVRENEIRSLLDKLPPDTITFGKNQLGRINPMSKAVYAKIWMSTRFFNLRRRYGCGRLAPWLCVWSFYCVSLVFPALSNENKKLLTFGIWKENDVGYNKCAPPPYELANFANPNELYDLLKNTFLTLYESALSHFDVDGYSVFMQEVHCDVEYPGGAIRSAYGNNLSKWMKESLENIESPASIKEPGLANMLIQSLTMVKGLIQSVASSLPCLPMVTGKNCLGSILYPITAAEFVTADITDSTMNGIISSFPAKYASKVGKTSDTQYRLCAMAYLGMYCASIFPICWMPIGLKVAETMSVCFPQCLATLIACPGFWIDDIEGNQKIVPPQLTSYDDSHAYPDTCPTHDYEYDKRDSYSNLPYPDLVAKIYEELDSCKCVEISPLCRRHFAIPVEEPVKLLFPERLYKSSVRNLSHRNKTSMFDKKPGEIKKILQQEPFHMMSKRSGRRIHPEVASGNIFNPYRWGVDVHVDNLSTCLVPNKSADTFVPKKSPTHYKSLCPKESKLEINCIPKNLGRSETKPACTLRRDNLNRRPFHINTTCRNKQSSLSFNRSGKRIGYITTKREHSVFMANSKFAYVKQLEEERRVLPCCYFVVRIDGGNFKAFTKTHGYTKPNDVRGLHLMNACAYGHSDEYSFLFRKKTKVWNRRHDKILWKEFFQELLYVPCFDGRIVLLPTEREAKDYFRWRQVDCHINTQYNECFWNLINRGGYSHQEAYNTLMTTQKKDKNELLFSRFGINYNELPEIFRRGSIKFTLSHENLVSMEGKTWCDRKLLKFEDICRRSHSIHHHLVNNDVMAAIDQLKKGTSPFVRDECNRTALDLAIVLFMGKFHESLCTSLIADKYEQALLDGRLRRMKAEEIAKLSFPFLYTNTMHMLFKRFSKWNIKNPADSRGSEVIKFIGNILSCFSSLIGIFGEKVYLQESTISQYLLHMSFTFDDEYLWDGLINSLLYARLNKFFFETCLRVPNGLIGKWTFDDMYAVDYSWNNNHMHKLVRPAPGFNGRGYSGAFVGDNSGLVHAGDTLKFWIYLLERPTNNFRNVISQMIAVLLYPHVNKLSVRVLTGQNSNEGMSSMGQIPLRRWTNVAVRMDDTKVELYINGVLDNSVLIKGSYLMNLLSEGYLETYNTATFQQSETFNRVEYILTASGNKVSRDSILCGMKNIHMLGKSIIKSGAMLRGDLSSLYFGKYVIVGSKTLICPCFYVTLTIGDNVYIGNECIIKAAERTYIPNDTIIASFAKYAGCPATYVKELPESAQIYLKDISYQHYKNFVPERRSEDMIHRYERVYMSYLHLQFCVLDFKDTMFISVTDERNQLTDLQASYPDADNTACLVGEPNSHGNDVARLLGMKFKIPFYVSVNVDEGDEGLTNFIFSTCDTLDREIRNYVDGKTGDVKVKRNCFEDGNEKRSNWKLIFLGTGSMYPSTNRGTSSFLLQTTKKKCNEAFLFDCGENTFIALQTHLHGDHCLGIISVLTMLRNSNTINIYGPEGTHRFLRNTFSSTYSKRMAKFFVYEMKNTYTVLRNDYLEILGFPIKHTVPTIGYIVRELNVESKFNAPYIDELIRKNYDELKKCEKLEFDPYKIYEHVIRKMNEGDVVVFPDKTQLTFGNAYKEIYRGRKIVICQDTYDASSLEKFATDADVLIHEATNSLIDLTYNKIIAERGHSTANMAGTFAKKINAKKLILTHFSQRYIGDVIAAYDGLTVYVPPQYESIFYAFKLFAKYTSTCDFFSKNEEVDDINTGVLCYETISMDIRSDRLKDAKLYFAEFEKKFQDFYSLIKCKCLQTLNKKPWLFTIKKNMPLADRTQMRNYYRDLVFTPAHNLPTISLEECAKIEMEYALREWDDWKDMHQRQQRNKTFDERERSFFDQMHSEWWVLCKVAGANTYSLHDYNKHRFVSSKLIYYNCDITDLTEKYNGKKEEYVRCISQLCSPEALVVFTTIDKNLLSYFYSIVLAEYVKGTHHYDQFIGSDELSELCALFDLQNVSTEHAVYIPFVRFVYMWPVVILLFGGGILFAKKGMNYERNMSKSEAYKILNINPTTNRERIREVHKQLMLKNHPDNGGSTYIAAKVNEAKDVLLKMHRLYSKNLIQDLLSLIEYMDRLKMVDCYMRKETDGLLEEFFRCVKEAIVKQSNLCYLIREDMNQLKISGKEEAFRKHVLALRKLYEHNSVLRAQVALFNTFKLKDENLIHVDFEQRSTEKKLHYDETSVITKNVFEEFHPYSNYDSLELIARDGNFYLGFGYVGSDDLALTTGKGNLYNNIIAFQKFKNCNVKKLSELCVDKHQIHEWKPNSVDENKFFLCLLKIEIVEDDGVRVPTRFSVNARPEKGRKKVAFKHETVKFVGITNDSDKHIIEYCKQKVLKKDKSLMCLDNRKLVAKICSKGKIPLLWIRIDNDFSILGRIRRTQSASMWIQQLFNDNNVFAQLESSFALAFIPFFFLQRNNNDLNFSTSTVDDLNEVIKCLYKSITATYLHYMVKIRCIFSLCFIHNRYLCTQKIIQNLFLDYTEEFYGNDLNQKKFMHAFYVAMSLLRNKNNRTPKIIIFFLAQKCANFVYSLSLLECLGNIRFKESLFSEYYVQELVDVIFLIYQLKKLSDAFKRKMYVEYKDQFDFCKCLRAIIHLVLHGSIRLFQVFYFFVSNYTNYVERKTICSHVLNIYSAFHFCQQIVQLYDAQFEQQKHPFFFLPFSKMFSKYFKDYQKRSYSPFEFYFLLYGVSDVNAFEKFIQMSFIKYVVRYVHILFELKNIMAFFFGLRSIANKGVQINDLIKFLRTYYDNDKLLEWKIVASEFINVLKNMKELHLFVDSPTVSLQNFNFSKETIWLTLIDAKIRNDIYVDMSLGTNHYEHINNIFTVCWFIIVKIFQNYEKSKMDVLSKALPDYVYWKQINLMHFPRSNFCGICTEDDDLFILGGEGNHHILNSVEYYDSKINSWRSLPPLNCVRHSASASIFKNVHKSMEMLNLKDKNMKWIMGKPLKQARLGLATVVFQDKLYAIGIYDMGINNLLPFLKPIARSTHISKYKNEVVGVDIMCWIHRGLVSCAYDVIINNYNDSYLNFIEKMLECIYQYNIKVIFVFDGDPRSDVMVRRKCTQALSVSKDIIDTVIHFCKTKNIDYIISPFEADAQLSYLCRMGYISCAISEDSDLLVYGCPRVLYKLKSTGECDEFNEFYMTPELDQLKHFSIDMFLAMCILSGCDYTSDFHITGMGIKTAFSLTSKYKTIEEIFSFLISHQTWKRKIPPTLNTLEKLLGKYEEIKNAFLNHQVYDFILCEKIPINQSFNSNIFKNLTSECLEYLEISPKSARAMYQNMKSNFLLFKTFQLRITNFFKKSERYILQNLNYNYHPRSHKINTFDYFKEKEFDLSIFAKTDHASNKIRQLNYRNYSSKIFYHLVNIDFDVFHGKIKTCLFHSCHSFFFTKIHYCHKFFYEFLSNILGCFVSLPIEKQVTTVKYFFLLFFTKLLQCLHNFMDLYYCLSIYFYALLRCDFFFSQSSISFVQYFVFLGEEEAMVLLDRVFKCTFRIIVRNDIYVNDLQYNLSTHIEFQLPVRKMSLNRNICAYCIMEEVAKLQKLNERLAQKEERYLFPMSKRDRFSFRYYVGHEGKFGHEFLEFEFNSKGRLRYANNSNYKNDKIIRKEAYVSKSVLNELKRIIEESEICKESDKLWPAPDKVGKQELEIFLDGNEYYFTTSKIGSLSDLKQCDDPEGLRVFYYLVQDLKCFVFSLICLHFRIKPVNGLVESFAFPYDEPNPNISDTCLLSFLTCNNCVYTRMLNHHHSVIYPDMPLYTSENGVYESYLQNDRLLLTVSNGGHVHVLNWDCNKYHLYFKNYKDQVLEDICTDYHFDNMLSEEAICQSYILSNPIDAACVNEILTNRLAIGGYKNSLKVFDLFTGSYIWKSKNIGTTLLNLNCESLIKSVSFLNDINVNILSAATYDHKIVLYDMRCQAKPVYVYDHYKRGNVSESDLVFTKFNALQMKANNYFIKKLASKDSQIIFISDNYGNVYKFEVVTGNKLLQYIYVTKCAQRNNKTHMRNDLPVMWAKDNFDQFSSLSLHRGGNFLCSVSYDRFHVGHILTSCLFRSLPIDEFYSEAIGNIGRTENARSRRCSDRRTVSKYGDTVTISLERHIFICWRVFFERIDKNKQLNEIRLLRKFHFQKGQVYFKVKNGNTLIIINCLDFNDNYIVVLFLDKNKASVIKYFKNKNFHEVELLLTYSERFLDKFSNNSLLYDINEQLIKSHNEKGFLNMDFLYLCSLDDYYVMLENAEDDFNITLYKVKFLNMSEFLIHLFFYNYHDGVLAAEQNGMASLQQLFVYSVYDYGGRYFEAPLSDFQCLFIKNLFDFLERAVTYDPFLFRFYLLVDINVQMLKLKTVLCVSLRVVLYLLGDDYYRKEILRQERIFKKNYILSWTKFKYYYTPFDIVKYFVINWQRIFDYIPVNTKVEDFFFLLPTRLVKSRLLAFVYYDYSFFILIKLYVLCKENHKNVKLEDFLLMDMYTRLCLILDFDIKYMSLELDQDAIKVFYNSLEEFLSNYYLIDEHICKLFTKEIVNLVYEKPKNIFQSIYFNLLYSSQQIFVLFCFKTLRLLQYEYKYMHINLLHFISILGDFYNLLPRKLLDVFEKDLNALFKKIMTCTYKDANFTKNCFQDFEYLTNLLKFFKYYINYLLLNRVKIVTINENFEHLYKFLKILKYIQNEDIYKSFSKLISQSYEKDQKRALHNAIMFYAFLYFLQVEDSMYIIVEDSYILQILIKIGDISRMNLKNEIDYPTSLALQNLFYKLHCMNEAVSCKELIRSFGWDASDVFTQQDTHEDKVEEQMKGTVVEGSVKKMFEGEVETYIECLDIDYKSVRKETYEDIQLDVQGCNNIYESLDKAIEAEVLEGDNIYETDGYGKQKAKKGMRFLSFPNICIFLLKRFTFDLQRMETVKLNNRFEFYKELDLSKYCGGEYVLQAVSVHQGNMNSGHYYSFSYKHNENFWLKCDDDKIFRVSEYSVIIADKIKQRMKHYSAYMLVYVKKSLIPKLIKECDPAVVNPQVVKRCRMEEIINRRRTKLKQEILQLPPVGIPSLFNIKFDRNKTKKCFYVLLPTNDVYRYFPLDMKINSQLYLYELLKKTNKESNDLFPTIDILYLPYNKKTSIDIYAEEKIGDTALICLDLMYCDVYLKPKELESVIIRKILKAMKKGYITIFIEDILIFNFLSNAELEKKKNFIVRLGTRKEDLFLTEENQVTYDLFFNAYLCLKNICRDYQYPFYSPPTSDLSTDTAYYMFNAEESLESVYCGGQKDKEEPILPFYVICDYLDFVERKIYVNRFRFKLYDPIYQLGKYRNCAGVVLKKNLKKSCLNYIDSNFIFLKKELCKIDLDIDIRCPTKQIFKHVCYRMNVDPTHVLIFPYPPLNSPINFNPYNIDSFTSNSDDGESYQKGPMPFETLIKQHAIALEHNSLTEQKTFCLSLLPFHYKYFTRLYPEDSPKYFHYVVHLFNANVQSVAAFTGHIYLSNNYTTVQDLIDKIKLEINPYLKKRGIDVKQKFRLLFTFGPKIKYLSHNEQLIQMDFVKTNHIKNVYVTPLRMEPDFTDEQKHLIETDQLKIIHVFNQTPSKEVFGYSFDVLVDPNDNMLDIKNRIRKRTLLPKYIFDKITFFEFENGQRIWRSNEDTINWKNKQFAIIIGEHHAPSQSKPQMGMKIAITCILEQCVQEWFPFLGVSSPNFPLKKLGKMDRSISNSLYMNLLFYDCMDSYGTVYLSICTKVLEKDVDYFLTPFYSHFKFIPNKIYKETLRPIYSYYQNLKEYKNLGISHLENILFEYQKKFVQNNNRCVKTYRDIYPVETGDVCQSYIYMKRLRNASVEIDIENRKDLSKLEIIKMFLKGVKDCKNVERLREMAKGHVPPSTKRKLMKQRRMANLRAHVKNCRIRKQEEVPPEKNILNFPKNQIKNINAAVLYFRHYFEKYEENFGERISVAAIFTAIGNLTFLVALREQLTNKSLFNLKREKVIFDFVMCTLVLYIGVFSYMHLNKQRECIEKYNDILQELIDKYFPLSNEPLLPDFKDLNYPENLPTLVIDLNYVIAKLEYDRKSGWRVLKRPYADMFFKELSSFYEIVIWSEDNFPVAQEVISKWGIPAIGCLHRDQCGRNLDRVVIIDHDAHAFMLQPENGILIKEFHGDVNDKEILCLIDLLKSFAISSYDISQFLKKYGGGDYNIGKRYMQLKSDTEQKSQRIRNFGKIFHVDGKRTPNGMSFNNSNIAKIEDVEENHILSQNEYNVTEAISGLCIPLISVIKEMLIHINILFDDVKHQIREDIDLVYDPDVHIEKNLIIVNLFDACNCLYHLLEKYIDRRMAWLKRALNTYEHVYAHIFPPVYNMPYHIVCKFCNPVSLIQTVIKVINFENFLSKSVTYFTEKRITSHDYSSLDFPFPELIMQFKGVMSCAFDSYLCSWLKVYKSAYKFYLYKSYINMILQFSDCQTLYDFVTFFKTLLLKYSLLSIIINTSYYVEQTMNEAFEEEQQFLTPYIIFNDCHEMEKILIPLIKIFISNIYDMNSFNMLLYVHDIKERGIKAAEEVKFFFNKIMKLFHLVKSLNIPRRNVLKLCKCDVANERDRKKINRFYLDSQATTMIDPRVLDKMMPYMTYIYGNAHSRNHFFGWESEKAVEDAFTSGATESNNLALIGICTYYHIITSQIEHKCILQTCRYLQTKGFEVTYLKPEPNGASFIHVNNEIGVVQDIENIGLLCKEKNVIFHTDASQAVGKIPIDVQKMNIDLLSMSGHKLYGPKGVGALYIKRKKPNIRLNALIHGGGQERGLRSGTLPTHLIVGLGEAANLGSIEMNRDHKKMKFFFDYVKNHLMQNLDYIVFNGCQTNRYFGNMNVSFLFVEGESLLMSLNEIALSSGSACTSSTLEPSYVLRSIGISEDIAHTSIRIGFNRFTTFFEVQQLCENLVKSVKRLRSISPLYEMEMEKSSDTPHFVWTFISIDLNYLANQTHYHNFEENSIYLKQTDINNLDENFLDYHKFFILLISNPCQPYTRQNKNFQQINLEKDERSRSFIHICNLLKKVKEENLPKYIFIENVRNFELSTSFFYFINSVKKNYNFQTYLLSPLQYGIPNERLRFYCICYSNSFYTPSLVTFLDLEEHQVPNSTLEKCSSFCFDMIDINRNGNVCCHSMCFTSNYGRYINGSGSVLYVRYFTPVEICRLMGYKMHTGNIYWNMDHINHMCAYTCNVHYCANSHSNTCFLTNRQKYKLVGNSVNVIVISLIFQAHDIFMFSTRSEYDRGVNTFSPEGRLFQVEYALGAIKLGSTAVGICVNDGVILASERRIASTLIEKSSVEKLLPIDDHIGCAMSGLMADARTLIDYARVECNHYKFIYNENINIKSCVELISELALDFSNLSDNKRKKIMSRPFGVALLIGGVDKNGPCLWYTEPSGTNTRFLAASIGSAQEGAELLLQENYNKDMTFEEAEILALTVLRQVMEDKLSSSNVEIAAVKKSDQTFYKYNTEDISRIIEALPSPIYPTIDMTKYLNKNVPSKLSHHMRYAKNNKFYEQIFLCAFYHVIGKLVQRDPLFHFEQLYNRMKNVKTCKLCFDEFIIMAALRKFIDYVKMFYTPGQEINEFYMFISYIERYKMTIPNRYLDLTSYLFIILHFINKYKIYRYLFRNDFLEDIETKYYADINFLNREAYPSHLVESCRGNRTLELELIKQQLKNGNVKYAIKLLKDRRYIIYYLYDNPKYLKMYFSALLKKKNLEACLLAVYFLYPYISSEDVDFRMFYFLFLKNECVIINDLNFCFKNEMPFDSYKLTDLCKYFDIFEKLKKINTEIIRNSFDYLIRRNGKCSCTKNFICIKDLGSSLKVVKVLETFQDDAEWKCTIFRENAIVSIFQVALKDTPVSYIIDLKLFRDPNIIKVGVAFLSNDMLHFRKYYDIVTMLKWEKLSNDISYKNIFPVNYFCSGCGKVGIYSCIHFPHLRKNMSYSVKMFGKLCPKEVNKECQIMNWNFRPLSEYAILDVLILKFFLIQSKLIEQALYGEELQNLVYIPELLNIDVEKYWGDETFEIFFPAIFLYSKTLRSKHTIMYFHSNSCDLGQIYEYIGFGLCYLWGSPNQYNINRRALAAYNFLRSLNLKSEQIILFGRSIGTGVATKLASPYVSIEKLVEEYFTYSSYIIENIYPLLLIHGKEDEVIGVSHSEFLMKNLNNKFKTASYPADSYHNYYYVIDDLGVPSKTFLDTQSKSRHEKSVDIIVPNSFFKKECFLIPKQGNLFFRRFSTSCNCLCRKKDIQGVWKFYFPVFIMDTEFLRGERMQPLPMFVYNYENINIFECTLQGYLFRLMPCQIFGNLFLANNDNAEDSLIPPNMKVYDMNGNQVKDVLAILSFLGIKKWKFLGVSTAYKVVGEGKNMFNINHFLTGKDESVFYNVMNFDVVNTNYDKNGVVHLAEIFNSYFEKPPGDVLSLIMKNLEEKSINGPFWLVYVNNQSYGPYNLDQMKKLWSEKRLNIMSVIFKKGDQNWGLCDKKVKNSCIYITGLPSDITKEEIHNVFKKAGIIKIDAETTEPKIKIYYDENNQVKGDALVTYVYTQSVDIAIKYFDNFYLRQDCMIRVEKAQFRLQKWEDGYTGTKKKIVIFRNVFSYEDAVKHDEGDPFYDFIKDLVEMEGIVCVKFKGVEEAEMIVSYFKDMELNGKKLEVYFYDGKQDLKAQCLAFHDWIDNQSEDEEHEIMVEKNVNEFIGNSSNDTYHVDVLKLYFGKPIGGGTHQPFESDKDSFGSELNEEDSLLKRYEENSSPLILSKPLFNDKLFEEKERETNERKEREYLFDSMSDSYNYDDYYKDEQNFDLPRNLYSSINETTNSSHTIVSKRSKYILKHSNASSLCDDVPLFFNFVNCSSIVLGSEIIYVTDETYGKCENILKDKPFNNVERGYYEECPGWLTKRRIKKYFDFCIVKLCKPTLIKGIDIDTNNFLGNYAPYVSIEGAYIEDDMLMSAESFSREEVELVIDGKTYFKRNKYFYEPILIDPLDKSDQEYENYLEILRYKSTSFVANGNEYRYIDNKLYTLVDVTKEIASRYPGIHKGCLYNSNTLFLDNDYSIEKKIYNDLHKQYQWVSILEDERMNPGFKNYNHNCFNINTCNKIFTHLIVCLLPDGGINKLRVYGLDGSHVVYTTWQCVSIMSLAREKYLKRKRELREDPSLEKHKEINIEYLENNILSIIEAPTVIEEMRIKKFQKKDDSVKIICPHLTKKVHFKKIISEHTDVSLGDCSYLDTCRHIETCKFVHYAVTYGPQWIRCDLRNFDLSIFNQYVSVVMADPPWDIHMDLPYGTMTDNEMKLLPVQLIQDEGMIFLWVTGRAMELARECLQIWGYKRVEEILWVKTNHLQRIIRTGRTGHWLNHSKEHCLVGIKGNPVVNRNIDCNVIVSEVRETSRKPDEIYSLIERMCPQNLKIELFGRPHNIRRNWITLGNQLNGVVLHHPQIKERYNKVAAQFNMPLCMRKIWTPIRRTEDQSLPKDFIENNRNNRIPYFEIKEATRDKCRAEIDDYVECSVGRLWTILRCKDVMIKMRQCLKKYENLEYVKFRERQIIEERKRNGTSLHRSDERARYNRFVYTDKEKGWIPERLIRGFLRDERGIFEKYKPCYNDLLFLTRKDMDSERFHLKKIQEATTEVCNRLKFYKAENHDIHKFRPLQYGDHTIEKKTLRMVQEKCKKIVQGLNFNLNVITTPDFDERLDKCRYLKLFLNKYHYVYPYEDIPRLRKIRKYIRTKHLTRADFYIDQNDISKFYLKTNLEKILKNEQFINNMLNLHIDNGKFWVQLVHNIWIPLAMEIFNTTRNSFYSYLMNYESDASVLDQYVYSRANGKFYKFSHYIFTGALFSGVPSIYRLLMRLHAYKYSSLNYHIDVIRNLFPFFKEYINIDMEKIVQKYLTFINSFFLMITEFLYGFYEDMNLTNENTWKQVYVIAVKIHHFVSCALQRQQTVGDNIMLQELTIVNRYYFNNLKQENSIGEFYFLKNINYGIYCWNSVCNKYLNVHHFEHNKHNFDYCPGCYIATYCSEKCKLTHLISSHHNVCVYFKTVPSFLKYNDLPFDQMKYLNIFQHIDTFDRGNDKYQIIYMELEKTHLINYFLEICPTVLDCSRKELQSVLAKKEEEKIRRFMADKNVNLIVILFVELNINYKCVTKSVAIAFMKRKKENFSNELLMFVCGQHDCDTPLDLVYLYLSQGFNTIFDYGRKKYLTYEGENKLSNVLMTNVSKKLNELLISMKNAQIDLNIPIINLSVDRRIKELVREYPNVDEIKPEKLKALCESQEFLNQLQKDVTKWVEEIQKLTRLNGDFKSGSALAEINFWIGYENALSQLENQLKTPEVLLTLQILKSAKRYFATMSFDSDIQLKQSKEYVLNVNILMKDFPIDDLLGRIIFTHLKKLKNTTKYPLSRSYNFVEALSRDLGNTLKKVSMDYQEFDVLISGCMEVFRLWNDEMRVFKDMVRELIKKRSFNERAPAKMVFEHINLQERLDEIKDINSAYDIKTGEELWEKSKLSYESRINKVESQITFKLRDQLGGAKTSTEMFNAFSKFNPLFFRPKIRGAIQEYQNSLIQIVVDDLRKLQMVYINGYVKSPSEKVSTIRDIPLVAGSIIWAKQIERKLEDSLKRIENVLGRGWEQHSEGKNLRQSIDNFKTLLSQNKTFEKWLKGVKSADLANYDFEFFNLFKEVRYLQSINLRVPYSIKVKADETKLIYPYALTLQKTFRSYMKICLFMENEAKAVPFNSTISKLVASIHNNVQAKIKEGIGLHWDSDVLETYVRKLTEVVNTFESMVDEAVRKNSFVLDTLDRIKVCEIAIEGEEVTKLVKSIQEKADELYLEHYRNVHIWIDELNTLLNKILTDRLEEVIKTWTGEFVNWGKKFIMKETTHEFKIINQKFYLHPSIDTMRQMWYSNLAQAINIICGIPRVKNIYQKKDRTKETIQIAIECINEMVEKARKYESMWLQYNTLWKIEIGDIITNFGEDIQTWKGFMNEIRQTGYTFDTLDTEKNFGPIVIDYRILQSKVSSKFENWQKEIVLNELNLQAEVTNESEITAMHILSMAPCNSVWDSRCDVLKQSEVLLEKQRYVFPGSWIYIDSVIGKVETVNQICSYQIKLVKDYFPYIQSLVLEFDANVKIYYNKLTLGNLWSLNLSAHENALREILNQSQGEMALEEFLRGLKDTWNEYELELVQYQNKCKLIKGWNDIFSTIDDHLNALQSMKISSYVKIFEEETLTWDEKDVWMNVQRKWVYLEGVLKGSSDIKSLLPQEYNRFKIIDTDFINIMRKTSEKPKLLLQILWTSNFQRSEKICVSLLEFLAVSVVKQRDHRTRQKIVQMITELVHQRDVIRVLIEKNVRSVHDFTWLQYMRFYWDMADATFEYGYEYLGMCEKLVQTKLTDACFLTLTQALKMKLGGNPFGPAGTGKTESVKALGAQLGRYVLVFNCDESFDFTAMGRIFVGLCQVGAWGCFDEFNRLEERILSAVSEQILTIQMSLAQRKSEIEILNKKIGLNKNVGIFVTMNPGYAGRSNLPDNLKQLFRSFAMIEPNKQLIVEVTLFSQGFISAEHLSSKIVSLFELCSEQLSKQPHYDFGLRSLKSVLNSAGNLKRQNLLLKSVCDTVYPGVFPNINVAPFEEKALVNEIHRICKSRFYTPEEKWVTKICQIYQIMKLQHGVMLVGDVGTGKSSAWKVLLDAMEALDNVKGVSYIIDAKSLDKEEIYGKLDNINLEWTDGVFTAILRKKRHWIIFDGDVDPEWAENLNSVLDDNKLLTLPNGERLPIPESVRILFEVDTLKHATLATVSRCGMIWFSRDILSPTLLFKHKLAKLKYGYPRQMDRFKSHIFFDENEDELNVCSTNTIACRAIKLISDYFEENEFVHQCLLGANKFDHVMDYEYIRAIESTFLLLEKGIDNLVVKNEKTNNGITDGDIEKYISKWLVMSILWGIGGSLNLEAREKFSIYVESICSIPLPADLMDDNDSSDYEPNIEDGEWHCWKERVEMIDVDRGEVSDATLVIETMDTIRHATVLEGWLNLKKPFILCGPPGSGKTMTLTSVLKKSSEFDIAALNFSSGSLPNLLLQTFDHYCEYVKTTSELVLRPVQPGKWLIIFADEINLPTPDKYDTQRIIMFMRQIYESQGFWKYDSNNNQWNWVKIERITFAGACNPPTDAGRNPLSNRFLRHTAILYVDFPGYESLKQIYGTFNRAILRKFGEASHMADNLTLAMVNFYTKFSETFTIDMQPHYIYSPRELTRWKLALYETLEHCDHLEKRDLVRLCICEGLRIFQDRLIFCFPGIGEADLERPILFFNEEEINVQLVLFDDVLDHITRIDASGAGKTILSRFVSWINGLSVFQIRAGRNYCTESFEADLRSVMKRSGIKEEKITFIFDESNVLGPAFLERMNALLASGEVPGLFEGDNYTALINECKAAYGSNVGLDESDIFKKFTKQVQKNLHIVFTMNPANPDFANRQATSPALFNRCVIDWFGDWPYSALLQVASEFIYNLDLPDKNFHMDNVEEVPIKGKIQYKDNKSYYLSRAIVEIHNSVVRINGVLLKKGSKYNYMTPRDFLDFIKHFLDTEVQVAELRNSLAINKKTLAEKDTEAEEKMKLMILSEVEPKFREAEEAVKNIPKKNFDELRAMANPPILVRNAVEAVAILIMNEGDKSVTWEDARKIMKGQDFINKVLYLDKKMVKPQTSAQIKKRISHTDWDVDRINKASRAAGPLAKWVESVITFLNILETVQPLENEIEKLQEETRIAEDQYNEQKDIISELEKKLVQYKNDYAQLISQVQSIKQEMENVENKIKRSINLIDNLKSEKERWSETFINLEEASETFVGDCLIAAAFCAYIGFFEHYERQKLKKTWGEDLSFIEFLSNPSERLQWIANELPSDELSIENAIIIKSYIRYPMIIDPSDQASTFLLNQYRDKKIVKTSFSDKNFIKNLESALRFGSTLLVYDVEKVDAILNSVLNQETHKQGGRLLITIGDSEIDYSPSFNLFLTSRDAHFQFTPDLCSRVTFVNFTLTPSSLQNQCLNMILKNERPDIDKKRCDLLKLQGEYKVKIRGNILDDDNVITTMEKLKVQAAEASKYLFLAQGSARIYFILQHLGSINFLYQYDLNFFFNLMKDMERLKCLENLLFSLTYSRVARGLLQEDRYVFALQLCYVKGVINPICIDPNHLHFLLKDHYIEKELLPDYTDEQISTLNNLLKHNSFWIHLIHSTEPEQLISSILACLKESLIIKAVRPDKLDKCFNKLINVILGKDFLWIPELSTNEFEKYVKENASGNIPIVLISAPGFDPSNKVQQLSEKCRVSLFSIAMGSEEGYISAEKIISSAQKNGGWVLLKNIHLSPKWLHQLEKNIHKATTNHNFRLFLTMEINPKIPPNLLRISLTFMFEPPVGIKSSILRTFSLFLENRNLEDPKIARIRLYFLVSFLHAIILERRRYTPIGWTKGYEFGDSDLACALSVVDNWLDRASTKIGKSVIEHIDPSNIPWDAIKKILNEVVYGGRLDNLVDSKILDTFIEHLMNSNSFEADFKLNICNSSSKDLLTSPDLFRQLNDYLKWTSNMSNTDLPAWLGFGKQAEGLLTTRTNFSILSKWNILYSKSCSDVYEPLPQNENVLFINQILDSLPEYIPELERNEENMSNAVFRCFEREYTNKLRALAKDLNSFNVPRELINRFYQIIVITLEAYHQKNNDTITAHFKLKKLSIHFIWLGGLFYPRAFITATRQLSASKFKNSLDDLELSVAIGASPGDLLDDTVHFTITCLSIEGAQWSDVEGCLILSDELAIDLPPVTITWFMELPIYLDKSRRSFIGFWKFPVSRGVLKENWYQRGVAIFLSKTYEEDVGINHFMSDFLCIFKYKCEDFHVYEIVLFYYAGFKDKRSVSTQIISTLGAHSGNRFVVVLRNVQRHEDYLRHKLEQIKKHGFINYFGMQRFGVYKNTFNKGKALIRRDYKEYIGHVLDPLIFENKRFYGNVTKDNLTIFLKNACDIYHKKNATFAFRYLSHKTNKLKHLFSYLTNSEYEAYILLRNLYMCEFYKNEKTCVKGVSMETRRFHMHSYSAKIFNMLTSYRLENFGAAPGKGDYVFVKEMQSEGGEAKAQHNYIIYNVVLPVLGSMPPRLSYLNVFKRLYRKYRGSQVRLVFDKLFRVHDDVVTAFLQHLIRIASDNILSNSIPIKQVLHTIKKFDTYVNSFEYEYGMTCVFRNIVTRPANMYFCFCQYKEPKRKFLSDLYATMLVRELYGKHNELLVYNLIKNCEKYDEEVGMLLPMNHSYICSATIEMLANILRKYEEYTKVIIEEIIKHDNKLIDNDGIRSYIWIVGEYSEYIENAPYILEEYVTLTDCSYLFMLELLTACVKVLYRRPSEMVVIIASLFDNILKNYKYPELTDEEAFKIIVCKKKLVKNFCESNENILLDKLFNEFNTLSVLYKQPIYKFVEYSKIRFGGTYNSDHLNKLSDILIDAESINPEHYQEQWSILPEQNNEKLFLRKNYYNLQLETIDEFISKYNIVTLASGEIDQCLKFYMYAQFYTKQYIFIEIIFNKAENSINWILKSQCEDSNMLDRFTDYFRDIFMDFMMIKSFINNGIKIYSLTSGRVSPVEILHDLEFSGRYICISGMYPPQVGLYDTKEMSIKHRRHFDEEVVNFEFLTSNYEKLAFLCKNRHLEFHNAAGKYYKMRIPKEGRNLLYNRENSNLYICSSFDEIYVLNLNKGGFESSMSTKNEHNNFLCRNMQLPVLATGGSSGFLEIWDERKKSISCLDIQGEELTAGCFSESGLKLGVGTEKGIVKMYDIRHNRPLLVKDHCNDLAIKKIEFNEYVTSADANCIKIYNENLLSFHVVNSFTFYKNSGLCFIPCDSTNVSLYFIPYIGIAPKWCNFLFVSNEQVERMNISHLKGTPNLISYLHGYYMPSKMYTDIKSVMRIPDRMVNREYAQELLQDERFNKLFYDPEYMVETVDLMDMNLEERAYTSPLMRYIYFTPFSIRLGSLPIKNPSDFSNYNSNNMSSTDILFLPKFSTFLFFTIPIFVMLPNLTLYTKHWFFFAPKNELCEILSSFIIVELISYIGGNSRIMTYYPSTRSKSGEIYIYEVKLFDSVHCSYDFSTIEFTKFNNPDLFLHFREPADIYMNQFAAFDQETCTKEINGFLKDLQSYESDVSIYSNDLYFSDTQVVTVQKYVFLKHKVGSLFDVIKVICCNRHFKYTSKLKFYITTFLNFSKINAWFRLGKFKYIDDSNDIYIFNTFFYKKIELYEDSCKAVFVPINISNTHWSLVLLYFPFSDYMIYLDSLFPSIRGNKILHKLKKYLEHMLQRDPRIFFKFVYPNVIPKQTNTYDCGIYIIQFVLHLCLNKHLVESELIYSRSCVGKPTPWFSPKDIKLCINECIPYVQKYEWGEGKDGMVYDVMKNILKENYDLVKKDIHKVEYIKYAELWIGNHEKGPNLVLYKNNFIKIEKFEADGKRHSDTEISSNYSLYELFPYLFKLLSISKPLSIQIHPNEVQKDKVFKTEMCVCINSMSLLCGFMNIFKIAFLVTRVRELHDFFKNEHVEELMRMLARIYIYIINYSLKRGSTQTYDVLSVVDNYAECIQKYVFDEGFFAGFYRNKKIQSFYEHVFKYLTYRTMLVENISKFYPNDGGRDGDVVYIKPGVIHSYISGHCLECMTNSDLVIRGGLTNKEVDLEKELFLTVRPGESVTFLFSEVSFTSCIVLSEFFIAPSIHVTLANFYKSEADGDKELVLYCATSNIYNIFEEDNIFLYNHNVDVTVYEARNRIGGYLGEMDFLINRNNPLINFCLKKNIYDVNRHLRSEFFKVLYKLRFYYDLRMSLGEATAGIDLDSLSIQYLFYNLSFLDVLQNICCNFEGNIKIGFCNHVDNRLYDYCIVTVPIGVLKDSGLIEFIPKLPKWKTNSIQRLGVTKNQNVLKRERLYNHLIFYSAHPVIALCKAFLKDLLPGIKIEKICYYDWVGNRFSRGLNSFPVNRVLFAGEHTKREAYRIIEKINKSIYKNKLVKYFYKEDDEVIGLERKEYNAWFQNVRCILCNEKQTLSRLFIGVIKLKHKNGSYLKYTCHKDCLYFNNYTYNHVYGNRYFNLTVLFNFLFYKRCSICLLNFPSLKCSLKNCNNFLHVNCASSYLSWPNFSKTSRHEILYCYKHQYMHGIYHNYLTDNVHANIKLMCENKLLENYYHILNGNLNGRLSREKYNRRRKYDTDLSSHMGQATYSFIQYSDMKMDVDVRSPLAHPFERELFSNNSITWSYNLFSDHLINYSVDFYFNKLGFNRLHFEETSPLLISKVVVCIITAKINEQYSSDKYFPTFEEKHDNVIFIITRVFADDNKTRLNYKMEKKIEEKYFHFSDMSKDCYRMKSFRSVHSVFDKEHTYEEPLRTYILELPTYSEDIISENETDLEKLMDVNFYSYIKGTKREKIYYELNKAVLYDLTGQFIQTYYYTTSENTFSLTIAVKRSNVISSIFSLIGDCLNMHRCFSYSKFVEPLEGKIHKIVKSLKTLCLFNDSKFIQLSVKRIFTAEESAYVEHALHLILNDFYIIKEKLKSSKYTKEEILSCALSNNQHKKILQYFHLFEKHAIKTNFFRMHKISFAVSFDGALLKDSIYDAEPYSVIMICGLHFVGFHIRFLFDEAYNLAYTQNFKNKDIPEGGSKGILLLDPDVCIKNLCFYSYVNSDLIFLGPDENTGSDQLMDWACIIAKKRGYKFWKTFSTGKLRKNGGVPHDYYGMTTLGIETYIISRSIVGGPDGDLGSNAILQSNTKITSIIDGSGVLYDKNGLNKEELIRLANRRKLPTSCTLYNEEYLSKDGFKISIEDHNVDVLGKIIKSGLEYRNSFFLNPLNTCDLFNPCGGRPHCIYKYIVEGANVFISDDARKILEAKNVILFKDASTNKDQQFIQMMCVSPFYKQYVKEIQKKIVHYCELEFESLWSETRRTKTSISQATNVLSNKISELKKDILSSDTLCTDRKLMQKVLKDVIPSILLEKVTFDQIFERVPYIYLDLSVFNFFEYIRRLQMAYHLGSTFPNFTATASNVEGPFNLYDYVGDKWCILFSHPHDFTPVCTTELAEFGNMYDEFLKSNCKLVGFSCNSKESHEKWIEDIKHYGKLTQWKIPMVCDESRELANKLGLPLTCRCVFFISPEKIVKATVLYPATTGRNANEILRVLKSLQLTNEKPVATPVNWKVGDKCCVLPTVADADLPALFPKGVQKIQLPSEKPYLRFMLNYTLSNICGCVYTGGKIRFSGDGNSLFVPVNNRINVYDLNNNKCNTLRSESKNDLRHIVIHPDMEIAITIDKFEYGCIINLLKDQIISRILFKSKTGIVTSFNYENMFSPQEEQDSVNCALFTHKGEYFLLGIGRRVVIWKSPNRKNNYRLVKYNDICYHSLFLTCSYDLTIRIHTVEKRKVRPTVLGGNKSIIVAAFFSKGGDFIFSVNKSGLILVWSYRWRQKKVYFCNQEKNEEVTSVCFNREHCLVVIAYSSGRFGIYNAPDMTSLYWIALAEANNGTVIVWEWKSESYILKQSTTSRNVMCVKFSPIISHLKIGSHIVETANAYHESENFTSKFVIVTGSEDGTVRLYDYVSYMNFVTFSVHTDAVTDVCFLPQGNAFVSCSLDGTVRAFDLLRYRNFKVYTACGLVQFLCVSVNLSGNIVAAGGRGTEYVVYIWNVQTAKCIDKLYGHNSPIIKVCFSTSLKNEGVIASCSWSKKVLVWDLYARRNKGSKFDEMINSHDVSYMCFDPRGNDILAICTMSCKILFWDVNSQEIIGTVEGARDIKRGRFIGQQYASIPGINSVVNQNCYFTAVDYIQNGNYLIGCANCSVSLYIYDTNLYVLMRIIDLTTNFCVDGIRREISRRYLTPNGTNICEFDLSDEEGDIYTDKYLPGISGDDRHVAVASSGGLYVFTKDHQFQYKNYRGLVAPLLYQPQYLTEYVKAFLLCLALNSYEHMVEVYEKTPYHVVPLCVKILTKPFVFLLINFIKVLLLNDTMKHIHLHLCYLNAIFTSHFSVFVNTEDYRNALLLILKQLFTVYNGLQHLYGDNTHVLRYLMKALDMNMKFVIILGKHLNLSFSIIAMAYLIGGACIFLAWKMREDIENLKRTKKLYDIPKTFIIGYLSECNSRDVSECISASWVLKNSGQKLQLMQKVIIYYEGEILKSINYFLKPDKFSFDLFPFFIGTFVSIMKGYVTEEEVTCLQKIASLSFLDYYKTPLCLVFTSKEIMVASILRAYISLKWICGKLDLQKMSMQVGSLANLRKVKVYGSRDSLFIVGKSSYIRFLSYPYLYVITKKEKVAVLFNEHKVYQVKSVLLIPFKNIYFSYTYNLPCCVQENYYLQKEFLHSKAFIRQNVFICVPTISGFFVQSKFCCEGKVIDVTFIARRCNKYAGTRYRKRGINAKGYSANQVETELILFQRDFTAILSYVQLRGSVPVFWSQGVNYDVLFTCTKRHFSHLLRRYGYPIIAINCIAVLNDLRKAYKIGTKYVGYFYLRNGDVVVIQRGILRFNCVDCLDRTNAAQLSQMYEELGDAIAKQYAGSTAHKKYTPGQSNNFFVQSKELLTSIKRYYISSFNDLEKQKSINLFLGVADDKLQDIRHAHDLDTYVHGFRPEGFWWVLPLERFCAKVENLKFYRCFSETNVFKNLYNAHNWEGRFFSEYLKEVRRTDHEIKCERFRSFFPKILLKVYSRCDDPNKFFSKLFFCDASGFSNLAEQLDKRINGTELLGNCLNKFFNILIKIIDCWGGDIIKFSGDAVLVLLALGCCVDIHKLLNKFPTPIENKYLKVHIAITYGKVSFLQLGNVLNKRDYLLSGKPLEEIGVAESLARNGESVISHRFYFFLFERMKEELLKSFIPDIVYRKISTGCNVFVNEIRKVTIIFLSVKDIDTSTMIGVYSAHGIMKLTQKAVFTMEGTINKFIYDDKGILILIMFGLPPLYHCDDSVRALLTCFRLIDALKSLKLNGSIGISTGRIWCGIIGNKIRKEYTALGDSVNVAARLCCKAGNKEIYVDENTFNGCKHFISFQYSPIGTINRRSPEFGLYFTDEVTDYRVDPYNQLKTPLDYNTHTGPLLLHEYYDPLYCDFTQLYNTGGVLFLQGNEHLGSNMPHSLYINVTNPLLPWKMLCNDMLQLWSACREITYPSYHWFFKCMSSVVDDLVVPKDNRIGIISSMLYYFTLHEYTFIVFNYRAGTSLNVMGDESALGICKNIAKLAMHCRGCNYCKGNIAQMFREERKTQGLNRRFYKTLFPDINDNILLYVAEQSPLCDPVFKGKHKPLIFLFVNGCDFVGLCLRVKKDELNKELVDYLYKTCFGIPKFVQYINKQIITHQNGFRNFVRDLNLAPLVPRLTAHCMSLIDSLNQEELLLAKLCSFFKQKFNIKKMECIFPRYISRHNINFVYRFRRNSAIPDEALFFCIMNFSLKKVTKEEQHNMEPLPNPKNDRQVKDVEPPPAKPLSLELLYPNGTDEPPDYKALRDHLKKEGRSNEPNLLRLQDPITIVGDIHGQYYDFLKLLEVGGNPETTQFLFLGDYVDRGSFSIEVLLLLYALKINFPNRIWLIRGNHECRQMTSFFNFRDECEYKYDMVVYYAFMESFDTIPLSAVINGKFLAVHGGLSPQLVLLNQICSFTRFQEPPRSGIFCDILWSDPIDEDKEEHTIQTESYFPNDIRGCSYFFGYNAATTFLEKNGLLSIIRAHEAQLEGYKMHQTNLKTGFPIVITIFSAPNYCDVYNNKGAVLKFDSNTLNIQQFSFSPHPYHLPNFMNLFTWSLPFVSEKVTEPTEVLQIINYIDDAQTSKERSDALRKKVQSVGRLMRVFRTLRKENELIVQLKGCSPGYRIPVGLLLQGKEGLENELEKFTKAKQIDSINEKRPPNEMVLTKRYEYSPLEEIFFPKRITNVQSLELCQRKKNYYLNTRHASHVQSYLFFYDYRKCFLNMDGKMFIDRHPVRINYNSFIYAYNIMGKKRYVYLQLSINSIVLGKVYFQLFDDPEVKNSVENFLCLCRGNKYHSVYSEPLSYGYLRCKKYEQVECIFGPTFKKENSQRRHTNAGLLTMVQVGPKRCSSVFKITLGRVVKNMHVLRAIELIPVTSNFEPKTCIYISECGEVSESIFKGERVSSRQQYIDSLIELLNRILADIDAIARRMTNQSKGLNKSDEYACYHYEKNTSVYTTEVDRDSINRNLYDEKKKKLGKSFYGEDLLITDTSKCTERDKNNVITFCRKQLDRYFNQHTAEIRQNLEFIQFLYKDIDMLSILEEQKMNEHLAYVNNVEQINKLNKSFYVISNAQGVHFGSEEFEAEMQKNLRKSKMLIVSEHPDLAENLANYEKEYAYKNEELKKQMLKSFQFSFVRNALARDADLVNALRKGGILENLTVYWCNYETHTISVFNYEKTLNINLNKEVNDISAHAKLVAPRLSNRVGNIVSPLVRNPFEIARILTTLSNKVLNRLLVNDKVNVIRLSLNEKLLFCSRSNSVNVYDFRERDYKKKNTPLQVFNEAGNWLRVYDLRMGKLLSYDIKSSILSIDVTSDRNYFCVNCIDNSVKLVEKNSGDSNNFHRRNIKLDNRNKFILSCTHHNDLHIYDIVKSNLINNSTFYRNVQYEQNLDIYKKTYCKVPIGKPTYYVTVNRHMVLESSYIDKEKYNSVLFQNVDNKLVCGDVDGNIHVLQLYYFRKKYANPILIGRDKDATEKEQAIASERLAELSAITNKFILRRTNNLLSKVLPVKYLINIFIKLNPIQEALYVLEKICNHPLLLNGNDMKDVGQVSFAKLEMDYDKPVKKLLEECRRDTHRSYYNMSIKQNTTDKVVIVSNYTQTLDYMEILCRENFYKFVRLDGGINIKKRHKVINDFTHSSDIFIFLLSSKSGGCGDPDWNPANDKQALARVWREGQKKICYIYRFFCTGTIDEKMYQRQISKDGLSSMNVKKLFNYRMNTLCETHDNIECTRCMKGRNERKTNIEQVMSDYLINLSHLYLNTIFPPREREIYLQLKKILQQEHFADVEANEYLFCYLFVLAVKNMFYKNYIYPLFEALKKNKSYWLIPLSVLSCGYLYYKMKGRVAACINNYYLNDYNPSNNTFTYILMKFLLKNKFYENVEIKLDEKMMKLSFLEIIRKNLFDLVTYSLSLATFFYFYERTKKDIKGVLFFLLFSSMFILFTGETGTGKSLLAKAIARELDVEFIHVSGSTFIELYIGNGASKLRSHFFIDEIDSIGYTQTLNQLLIEIDSLHEIFNLRKHRTGKFILFIGATNRYRMLDSALVRSKRFDKVIHFHLPNLFTRRRLFEFYFNCADIDEIKFTYDNHGEKLSTQGNKTEEEYLSKFIHFCNEELRILYLLWKSIESFYVALMPREIITLQCGQCGNQIGVEFWKQLCNEHNIDKEGILKNNNYLNEDRKDIFFYQADDEHFIPRALLFDLEPRVINSIQASEYRNLYNPENMFISKEYSQGHKVEEEIIDMIDREVDNSDNLEGFILSHSIAGGTGSGMGSYLLELLNDNYSKKVIQTFSVFPLLTNESSDVVVQPYNSILTLKRLILSTDSVVVIDNTSLNRIFVDRLKLNNPTFQQTNTIISNVMSASTTTLRYPGSMNNDMISLISSLIINPKCHFLVTSYTPITIDKHLSNVQKTTVLDVMKRLLHTKNIMVSVPVRRGMYISILNIIRGETDPTQVHKGLQRIRDRKLVNFIKWNPASIQVTLAKPSPHVVSTHKVSGLMMANHTSISTLFERCVTQFDRLFKRRAFLENYKKEPMFSSADGQGNFEEMESSKEITQNLIDEYKSAERDDYFSHAYMTLGPVVTGTSVIALKYKHGILIAADKKASYGSYAKFQNVERIFKINNKTVMSFSGELADAQYLHEALTRVNVNNVMDKKSKYDVHNTKYYHAYVGRLFYNRKNKIDPLFNTIIVAGVNSQDYDDNDKDVLLYDLYIGFVDMHGTQFSADYMTTGYARYFALTLLRDHYKDYMTEEEAKTLLNECLRVLYYRDATASNKIQIVKVTSKGVEYEEPYFLSCDMNSRDYVYPSIMLPSTGCMWMQKHFNYTDECNPFGDNSLSTPFVWDYRLQLEKQRNQINIKDYLKKEQLFFIDQQIKSSDSRIEHNFLQLPDIFRLAMMIVNREVKKVRPALYRVPFHVLLEGQTERELENCAKQIKLLLQHDELNNGGKFRRYWESLLFFCGYFTDKQIQTFLENKNYDELDEVYWNRVLLKIPYFKAKNVLLHFHAKLRKRISLSGAHSEFTKDQEVYNRFVQRERKPLYFNRIKTSFDWNKYNKTHYDYENPPPKYICGYKFNIFYLNLLNKKEKPSWKLHPTDDESKVLIVFHGGAPYLDIAFQIVNAEWSYDKHRGFRNVFDKGILQLYFNFKKKRYRRYFCQINQHKYKCPFCEALTCSLENMLHRDYIFLHGIESILHGNYRYMRYTKLHQGNKTTIRHDSIFWMVKVTLVNDCLFVTHQDVSEKVEKSRKPLYLDNLNAIRVSLVLHTVSEVLRGQTFYEYPHLSFEIIFQDGLPVENGFSYEEDGPPSFHRYIENIKTRKIIHPSIRITDFDKKFMRCKESYNGRYSHLKDSELFGSFRFVGRQKKGIMSPKYYLPKYVERPNYHRTGTPNCLFARELMDDVSHIICEGVTTNDIDIYLLNKCINNGYYPSPLNYHLFPKSSCISINEILCHGIPDNNVLYENDIVKVDISVFKDGFHADMCESFYDFIYLNDKLRTKHTKFILKYNFDLTTNKVVKTGKQCSIRRIRYDPPNSKYDDNFHRQYDEQVIYNKSSKTYDDLQRYIYFAFFEKKKVDADEFKTYMRKKNIDLIRTAHECTMEAIRVCKAGAPFSAIGDAIANHLYAVVPHLCGHNIGKNFHEEPFIIHTRNNDDRRMCENLVFTIEPIISERPCDFIMWPDNWTLSNARYVFSAQFEHTIVVRKDGAEILTGKTDGSPKFVWLCIGYVGTRYHGCQGQGKDCMTIENEIERTLCQSRSARTDLGVHALYNVFVPEDIRCFDMHRVTKSFDARKFCSFRLYEYLFPVYVLSEVTVRDEYEDVFEIVQSYAGYHNFHCFTKNKVDQTTFRFIKYLDVSTVNLYNYNFVSVKILGQSFLMHQIRKMLTLSVETFRKATSVNSIYYCLKSGDYVPISLFPAEGLMLICPYFNAYNEKVCNPPQSPPIERMRSNVYLSNLLTNASNPVVFMDINLGNHFLGKFKFELFQNIVPKTSENFRQFCTGEYKSDKRVHDSGGDFVNYNGSGSLSIYGENFEDENFDIKHDKEGLLSMANSGPNTNGCQFFITTKKCEWLDGKNVVFGRIIDSDSLILLKKIENVSVECGEFMKKDMITEILAYEQDDRGYVLDGLKDKTFKAILSKNENKICFDCGNKNPKWLSLTYAIFICLNCSGKHRQLGTHISFVRSTGMDKFTAKQLVRMCLGGNLKASEFLKVNNSMIDYSSHACLKYKMYLDGQLEEALDLEEDSKLNKFKDCKSIRSDQYFYDERHQNVIRNVHITNSISSDQYFGGWNLDEQTIQNLQGLKVTAREGLSNIVAAGNEVFLKAKEWFNNIAAPLTKRRSGSYMVNVLNINAESIVLYGKSIGSCAAIDIAIMRKVKGIILQSALMSLLNICFKTRFILPFDSFCNIKKIGMVPCFAFFIHGTDDKIVPFYHGLSLYEKCKLKVHPYWVVGGKHNDIELIETKKFNQGIKSFLKFLRNMKAAHPVNGGHFMYGASLNNQRKMKEPKNYEYLDASHLEMLDLNKNIQHILPKPVKPSLNLENLCKNVKHLYELGLPQIIGTYIQPLNLYGLPSYLIPEDKPKSLTVTVVPNGIVNSTPDYQKIIFFNELYDANNFTPYGKTNEKEKNLEPSTCFRNPKTYVNIRLGKPKKFYVTNSSDPIDKKLKDWHNTHNSQIGWKKSRRGVYTFGRTEVVLSLVHLLSVEKFVSMIPNKINIHNKIYASEMEKIKMDNNKSMKYNFKKLDLQFCKSKNDFYESNLAYNLCQAPQSPKKQDKIPKPLASQLDINSVSRLEKTQSYPFEEKGRVYNEITKQTKLAKNKDTLQKTKYLDISSISVPQVEIKGNLEKALSIIYGNNFSKFEFAILTRIATPLLNWYNQTLRKFQVPLHSETLSNPFLKSFASYVLFKDKEEPHIVKDFSDCIKIFLIFYRYGYIPIVLQNQYFNNPCEVAILLQLKFIQFFIRNEGYVNLGGYQIPKTVFDGLSPMERHKLMMSLHSLFIHDDNENNSLLQKYYKSICNKYVVCYLSEYKEKKIGLRWRTNTDLKTYEFLFRYDEGGIQKTKVKLRACMDCAENFCVYCSSNQTFSYECYLNVNRRFRKFNKYYRRVSKVWLRRFLRKDVELWNNFGKEGSEKERFLEDLFLSFPFIYYGRCPIVSDCRYKETRIALVKQFVWKSCIVQVLLKYVYLWKELNLNVHRRQYLITTSFSKADLGKLCRDECRERLNLQTESHAVIRTHEIGLDSVIAEEELVGKLREEVGILLYGKSGSGKTFMGESEKFLNDVFVYAGGRVGSCVILFDGIENICYNKFMERLKLCFYQHLDRIHFQNKWRLRHVFCTKEFHLWCLHRCNVHEDSFVLSVEFEKFFKEYILSRKGRLTPLCVSNIADHLKKIEQESTSLLFVKSCGIIFSLKFKCLVKSKKIVMYACVCPHCEKHFYVLSPSQFLAYTHVVALFGLDLTFFPRYLLCTYLPFVLAALIITNIYKDDSHVLSLLKVRLHLSSHDFDSMIYSLGSEFNPFTKYMFGMIKQYPFAKYFPTYEYINLAENDPVNIEKNLDLVVWLRQNLKEGEPIITDIPTSSFLRTNFKVLNPQYENVAMRRRVQDYYMFSSCLPFSDAVANIFRCASTSTQVNAFSIAELVGSDYARCKTSMRFCQRVLYDDRNYKTLYRNGKFSVIYFDPLDDSPYEQFDEEKYADMRFYTPWISRCIKTDSKCKKHIVDVARSHLDILRYNKIFHLAEAHELYKKMSNWKFKNEYKTGYCLDEEAKSVLCVDTTYYDILNVKPTATFSEIKTSYYKLALKCHFQKINEAYQVLSDAERRADYNKYGLNATKDMVVIDPSLLFMMLYSSDELSDYVGTLRVAFFIKLAFECNSTIEDQSKREVYVDGDGWNYRNSASSFIAEVTTLWGMGATVPNIQAQKRSVQNNFGLATSLISTFFTMKHGTLVLPSDRAREYLDCLGKNVDIQFIDMNEKTMKRQYKKYIQRIDDMERILRFLEENIKKLPNVKIKKSKIDSFLEHDNVYELDQVEESLNRLHVQFVRFCAIEEKHVILTAMNQLNPSLQTFTNISGVIKTKDQESFSRTIFRALRGNTYTYFQSIDEVFVVYCQGSSQSNIYQKILKICKAYDVKTYDWPKTYEQARQRLKELKEIITDKEKALKAYEEYFINEIFVLINVVEPNKNSLIEEWKLFCKKERYIYNSLNCFEGSDITLRCDCWFSANDEEKIRHMLITKSSNTPNISPPTYIKTNKFTKSYQSMVDTYGIPRYGEINPAISTIITFPFLFGIMYGDVGHGGRYMLLLMGFFAIYAGVLYNDFFSMPLNLFTSMFEVDRQVDSVTYYKRRTGKMEDADPYIFGFDAKWLGAENELTYINSFKMKFSIIIGFLHMTFGVLMKGLNALHYRRKMDFFFEFLPQLMMMLSIIGYLVFLIIYKWVTPNTVINMYLMKDLTADNQFYFVLCIPLMFVCKPAEKEMTHTFYLTDDEMEAHLLQLIETIEFILGLISNTASYLRLWALSLAHQQLSFVFFEQTILNSLKKDSFMSVIAVILCMDTLECFLHSLRLQWVEFQNKFYKGDGIPFRPFNIKKVLSEERSVDKVTGNFLHDRDLFYEQIHKYIQPLSENDVQDFLNPYIVSQRKKKAKEKVEYMIACILKGENIDQIITDMFRKKLIDVYVLTFIDDKVMEAMSMTEKILRMLKDRIVAQQKLQVKGTFDFTRIVFLSTTLDMSEDRQSSSIRTIKMKQYVPHLELLLNTCKKMNPVFNQLLNKQTENVRFFPDKIDMSQFKELPKEVILALGRMDIFHPSTIQNGTGKPTRELCVQLCDNIKEIVLYGGTDVVENLRMIFSYLPHVIISTPGRDEVDALLDEQFQEQIKLILSQVVSPKVQVLCYSSTFLESTITSFLKMLHLQDVGYQTCTSLGSPILRNVRHCFITQCFLFINNTYEGVQVSKMLNKHDVSCYYTSSKVDHHERCSDVMSRGIDNIVCDLVINLDIPQNKETYIHRSGRCGRYGNRGLCIVHDFCYFFAEGIHESSDTERKKILTFSQQCSEVPCMNDQRKIAQKVNNLVAPQVFKGLFLQNHVQLVIFLSNLVGTLLYLSILTSFVFPPHINSANKNYNKIFGSNMDLYSSVVMDTYLNEMLCTKDNLPYQLEINLLLTQVVLLFSTRCANVVSGPFMSLSWIGYAANYYKNVKREMLQKYLGSLFRNKLDIIYRKNLDVICQSNVFFYTVLNVDRYSHFLPYKSKITDKAEEHFRAFLQIENPTTVKVSSADTNLFNHLTTEWIIEEKTGCINVDFYISFRLKNMVYQNFMRMYIQEMGKKILYAFIREARMNSLRNVDVLMVRQSQSMYDRHLTIFSPDGNLYQIEYAIKAVKNTNITSIGVKGENCAVIISQKKMATQYISQDKLLDDEIGCSMVGMPGDCLSMVYKARMEAAEFLYSNGHNVNVETLCRNICDKIQVFTQHAYMRLHACSGFCSKTNPNFTQISEKMRYKLYFQWKCIFSPLDFFQASDNMSAYFELSIKFKFYRSDKMNSYDNRRDDKKRYEKRGRDYDMKKMNAEMQDPYASTKDTNKYYDILSVASECICYDGFEPSGRMHIAQGLLKCQIVNKLTSNGCTFIFWIADWFAQLNNKMSGDLKKIKKVGKYFIEVWKSCGMNMENVQFLWASDEINKKPNDYWSLVIDISKSFNINRIKRCLKIMGRSEGEENYCSQIMYPCMQCADIFFLNVDICQLGIDQRKVNMLAREYCDLSHEMLPGLLEGQEKMSKSDENSAIFMDDSEADVNRKIKKGYCPPMVIENNPIFAYARSIVFPHYKEFALQRKEKNVAIYMKIRNYIFGKVTDPYSHIEKIKGLFEIAKKCYKIKYDVHASLREDFLSSEGNTNEELLFSNRYIYFEHSTEKNLLVCNKSLDELKREGYISRETSEVVERSDCYVNWGYVFRGTGVQNIFLTTELDEKHRCLNIYLSKDMKRIFLLSGIKLLRGKKEEVPIDFDMNKYGLVLYTYRYFFVGSTRVVIDLRRGVVALPRNFRAKNYDLQLEHIFAKNKKYKIKDLFIHTEEGRELPITLYKSFLPLFIKPSRTIINVYPFYRQLNICNYSDESHFYLLNNFIVVYFHLTGSGGDLTDSINCLKYLNITDTVYSERLEFGCPYNNIEPTYSECPNVNSVKYFVKYTHYRNFLYISRIMNGSFNVQRNYDLCVQMYGRKIDPEHNFAVIEMLTSDKYVLRRRGHLFLHHCIDRDDVTFLSINLFRKELYKKETNIYNTALVLNTLSNVCTPIMSSNLHHHVMHLLNSSQVYIKKKTIICLYKIVISNLETLPAFFETIKKRNNTALCCLIVNILAELFCALERKFLAFIPLIYSILNERLNLIDNWYENRIYKKFLPLIVHVFFTNKAKSVIYECLSFLLVNYVYVTTKIYLSIFANPDVHTKFAQQNDVTFEAIYHKSEGDFVGEYVHKKESQVIEEILHVNYDLLEYIYKFYQNLERPFKYNDAFFISESAHVKLYSVHFVKLAYSYLCNSVLYEIPFVPLEPATLSFSCCVFLAELQHGYSADTLRLIFCDKTVFLINYKVEAKMKVLNDSEEECVRMLDYIQFYLTKLLTGKKMMKCHKVYKVGPEPIPCSQCRDVRECSACVFEEQESPYAIHDSLKLGGVKYYVKRVQKHVEQTEENVFLVPLKHLRDSQFVGKLLVGVPPQEIHPIFDTGSTNLWVVTTDCEENSCKKVNRYNPYKSKTFRRSFIGKNLHFVLGDHTVRNQTFGLVESESNDSLNGDNIFDYIDFEGIVGLGFPEMLSAGKVSFFDNLLKQNKNLSPQFSFYISPDDNTSTFIIGGLSKSFYEGSIYMLPVIKEYYWEVELDAIYVGEKKICCEEKSYAIFDTGTSYNTMPSAQIKDFFDVVASVPCTEENYQDVLKKYPVIKYVFGDLVIELMPEEYMILNEDSCIPAYMQIDVPSEKNHAYLLGSIAFMRHYYTVFVRGVGGKPSMSKLPENCRRITLYKNGFIVNKKFMQNIEAGILPKELAGKDKTMNVAVKLVRLYNGKKVSQKFNYDHTVEDLFQFVYSYTPVNFSLFFDFPLKKIERSTLQDAKLMKITSPNGNILKSRGPIEVTSAKNRHDLVSQIIEDYRMNDENQKEAFLIFDDLESMFGSTVNDSSTVILNGKGVSNILNYEFNDAKEFLKNPTNGDALYNLITCSFPSHESLSVLKNIDDAVDNFVAQFSFIEFQYDSTSSALRNDMHEQILSSRLFLDLCEFRFLKESDIDDVFDLHNELFPVKYQSDFYFSEKIFSIGAFLPFSFIDYINSDHIDYIKEKICFNKEGCVSNLSMNFLENVLNDLSVLRVNNDTKFEKKLYEEIYMNTVGISEYFRGLNLASKFYCYIDNDLFYSISEGLLTDNSSDIGNLWHASANSVYRNSILCKLKISEELPKKFKHLSTIKILDIDSVPLDVLNNLFAYKIVKNCSAELCLKIISRIGMYRDKYSQVSYENMINYLGQLFSRCYETVSIPFLVNFVRKYATFSRSFIVNMYDKYFRKRLFDFVRYENNFGIRKIPNILTHPYHLSSYIKLLGECSAKKDMYIQLKMRGHVPHWANLNVERPKMYDVILSAEYTGLPIEHFMLEDECDIYLYKGFNKLNKSSLKLQTTLVLALCPSQGEHYEEVEQNDQALWELPWKTRRKNSFFFKGRFFKVLPNEGWSEIKDISNQYIMLENSIKALEEKILRLEIEYHQNCNVNGGNIMKGWDNYIKRASLEPLCFKTFRDDYNDAYIERMLSLTSCTSPAAAFFQSEPKICRKITLYNSLYSKVTLYDAYVYIAQNKFSDYFPKIFLYSKLHIIINIKRSFYEQNYPMCYSLCKLLLMDHMYDSSVVAFFVNSAYLLKKVSIYFLFCNAALLLHFKQIERSIQIYKYIVDSYQNIFSDLYFYSLFNLIYTLQLTQKAHQIVIFCVNDIPTKCYASLRRAHQIYRYHPDISLQDEHLSPILGKALKIVCNSADVMPTSQLKSVLKEELGKDYEKKFDSFDYVPFASASIGQQYPGVYESIDSDIKNVLLINQYTNLILKNLYIENDYINEAKYYVLFKNIFKNSKYFYVPSVYTEYVTKHVLVTSYVEGISLDEVAERFPQAIRDSIGQRILYLCLHELFVFKIMNTDPNLGNFLYDQKRDKLCLIDFGATRSYKNEFVDNYLRLVKASVEEDEAKIYHYSYELNFFVGKEIEEMKNSHIKSVILVGEPFKYPEYDFANNDIAKQIYKLLPKIIYNRLVPPRSEIYTLHRKLSGSFLICMKLKAKVKAAHIFNSIYDNYKFTTEDTYMGTCTSALRKTDEIKAGVRASHFQEDFEKKCVKIKGAVDKLNENGIGYVCRKGLKPESPNQDDFTIITTENLALYAIFDGHGPYGHDVSNYVQKELPYMIIKNENFLKNPKEVFTNAFLNIHANIEKTTNAYLEYFDSTMSGTTATIIVHLFQEKKLYVAYVGDSRAVLLEAFDLTKDHKPNSAAEKKRIINSGGQVLKLEPIDNFDDIKRVNYDKTTPIQKYSLSIIMNKNDLIGVAQTGSGKTAGYLLPIINHMLLNDPPKHTRVCLPVCLILAPTRELAVQIFYDSKKFCFETGIKPVVLYGGSNIKMQLSNLDKGADIIVATPGRLNDILEKGKIKLFLTSFLVLDEADRMLDMGFSPQIRSIMYDYDMPGNDNESRMNTNQMEYKRYTNEIVKRQTIMFSATFRKEIQVLAKEYLYNYTFLQIGKVGSTNEYIKQNLIYIEEENKCTIIFVETKRKADILERFLNSQKLNAVCIHGDKSQDERERALKLFKRGIKNMLVATDVAARGLDISNIKHVINFDLPSNIDDYIHRIGRTGRAGNIGIATSFVNDDNRNIFKDLLATLEECNQAIPRWFLNLVMRYTASAKDQIFYDWYRTFTCIKTIRKVNTFVYVSHSCSFLYVHAMYLSRNTISKLIQLNLKESANEGIANNVAQMYEKDEPEDYLNLVKKVLKDKVSYLKEKTHIVGILNVNYDSFSDGGLFVDPVKAVERIFEMTNDGASVIDIGGESSAPYVVPNPSITERDLVMPVLKLFKEKWKPIISIDTVNYDLFKECVEDELVDILNDISACTHNPMHKRGNPHTMDKLTNYDDLINDIKKYLEDRLNFLVLNGIPRYRILFDVGLGFAKKHDQSIELLKHIHVYDEYPLFLGYSRKRFIVHCMFKMNHMRQDKDKHLYQKNICGGLAIASYSYYKKVDLIRVHDVLETKAVLDVLTSIHKRDVSQFQVFHKILADWFECAHFCIFNFFLKMYRSEVRDKDTNFVQINYDIVVIDCNTLNNNIPKMMSFCSLRKFISFLSFPIVVYESKECYALSMDIANVNFESGWYLENENIEHNKHLFSATEYTRLYTVVYNMCARKNPFCYSKEVYRKYGESLSIYTVEKIKPLLRNKDELMKVKILIDAWFKYSFYTTWMNKFLRYLDRYYVEYNSSLCLSAYTKNIFKITLFNDLREVIRNIVYQIYDNLRLFCDLVHLYKELDEDSNEKMYEHDIEKKILENVENYYKKEGDNWLLNLTFDEYIISIESSIQKEFEKNKTLNLIEETCERVTNIFTYILFSYFPEAIEGLKKMIGDYVKTEGNNLKEKYTVELKKQMTEIVEIFNYTSNKESFFEYYRIYLANRLINNIYISLSVEKKFIESLYFLCGSQYTSKLVGMIQDMINNQTTNNKFFFSVKILNKGFWPTFEKTPIKLSDTFNKYIELFEEYYKVDNKNKKLEWIYELSEVILTCTFQNCVYYLYCNVVNAQIILLFNKHKFINYEIVKTELNLDLKTFTNNMYSCLHYFKIICSNDQPVDWVYIKKATTLLSKEHEKIKEDRTMAIEAAIVRVMKAHKKLFYDQIFDYVKKSLSSFAPTNQIIEKKIDLLVEREYLQKEENSQVYVYIPRTLNFMASSALVLCVLHPLDTIRTRKQYNIKRKIAHNYLLYKYYTLSILERKQMTKMFISNHRKKFSRRYLTYLKGFFTGNQILRIFKREESKNAISTIYNYKNYFQFVYNVYKKEKLFSFYKGFLTSILLTPHVAIQFYVYEYLTYHFSCEYFRNEFIGKDGYISSNTLAKALPFLYGVLSKFIAVIFTYPLYTIKVRQQVQMKNYGFLNVVVNIFRLEGIRSLRNCLQNGMLFFIFEYLNYSNIASLIGHVNFIVPLNYKTGTLDYVQNHRENEKVKKLHGDDSHAAVLIYSYINVYSTMDSNLLSSFEYRNEIIEDFLINEEKIFILLLFYVDDFMSQWNTENCFVVKLGEKQLAYTYLVATLNNFIFAIHLYTGLILYKIDGNKFKGFSPKKVFSLNKDNWSEMFKSFTKDTVITIFKAHEEKLTSFDIKNIFIDDSLFYRINGSSNFIEGFKLLIRTYSINLHKEKLEVFSKSDADGITGDLIISKMLDKHTKPPFHLMISENDPGFFNLITSEKNYIIDHNVKSFNFTDTKRGITNKHILLLLDSNKITSLNLGEKDQNVYKNLNTFITQTDILYNSRGFISNFSWGNYLYFTCYQPNGSFDTYISYIRRINKTVYSKWIFFANIEMSNISNIYNDYICENKKMNTFKLMNIMNREKKKILTAYYFESSELTPIFFLRLSNMHIYDINRQLNSVFEYINYNNKTFTPFLKKYAKYEMNVQLDLLENMYNINNELYLLYISVHFTVSFNYAYDRVNSHFELKPSYYITHVESDSAANYIAFISKYVHSKVNLCTPFNHTANLCHERTDGNFYTYDISATVFYCYVSIYNNISKNLFLKLTLEFLKSPALHIKMIQNGRFYLISCISSYKRRLKFNKLQQYNHLNDVDICNIVDFLNEFKQSHKIKSVICKEIHKYFKPSTDMKHLCLILYRRLCYQYFLPYHISKNCTRKKNYISPLTIVYKDIAPSLKGLADEEYSYKQLLNAYFPEQIDITNFEHINKISDYKKKNKILDIAYDSMEDSLKDIYTFDLFGVFNLEPLKSNGNILQTVDTLLKKNNLPPHIRNFLVKYRYLKDVNKVLMTDELYDAYKKHLRTMHVKRNRLEPQKNNYDFLTISNYQKRKPNNIITNAYGFNNYIDNEKYEKEINATFNKYSILNYDSKEDLNKVEKLYVGKLIFGKIFKIEKTYAYVDINYAFYAELHEDQMPYNIKNIKDVFKVNDKLVFEIYKMYPERILLTLKNIQKVNDLNKILHYKTQDVPFDVKVVTILKNGISVSYNDIYAFKYKIKVEENEKIQELLNQKIKVICTDISKLNFSNLIYEQNEQLKHISKYGLMVKCDDIVGLIHGILINIDYDNKRFSLSTKILETDGRNFIDDSNIKNQLLSLIDIYKNQLVPYWNLEDEEYQWSYLKDKKWVNFAYYVNRIMNYYFNINDDFFTYKEKNVVYEIDFVKSVRIDLATGLQNRIRKITKMLNTLRELNDYSNFLPKKNNSYNVTLVIKLYNLYETINTTKHKSFHFYIFMIKYLWYSLHNKNISPNLKSYICQTISGILDNIKSHILDDYFFEYDKELICKDSDVTNNSYDGISDHYYDEYYYLSINGIFERGKDEGYRLYIQKCIFNIIDEYSHNAYKNFITSVINLLAMLRPFCYYNIDVYEEYINVELNDLATHPIDRLEICPRYNTVFLNFVILSQLGSNWHSINYAFVRIVYKGLKYAYMYNLSLEKEKLPCNVQLSSAKKYIPDDYNLLINDDDSVVKTVSKTFVFLLNRMYDTHEFFNVITCLFMPHIHPSSVGKHLGNINLFINTFLFCFIRKLKRENLYLFISEEDKKFVIEKFTQLAVQGMFPKGNKGVSLFENILKHICVVDINCLDIFVRKMLECLINVNISTQVMSMGIDICDVYKDLQIAVKEYKKLNDQQIEEVMKERKELVDYLCYWIHEFFDKILYFIKFGLKTTLISLFIHLDHDILYELCQKFLNNIDQENAKSLSIIPLAFGMVNNKKIYDTLFNAFYYSKNEYANDDTIKCYLHFLSNLIRRAKNEYLNNNVAFKYICKIMYRFLEVNFSLSVKEYACFKVEENISAQEKIRTLAGWGIPWLVKWKTPSKENIKVGKQCDVPVSTPNLKFPLNHSNVISRIYKIIKCIVKPLSCLYPDERYNYNNLLTKCHVVNTKLSFLSLHVLKIPKQILIINNREKTIKADAKMQRVLSFTYNMYPYSYNYDIIKSQYVNNVLSLYNERLKQRKKNYCFKGYREQLCNILFFTNLSIYSQVRSYAQSTTKLVLPTFKIIKIPFLKICSFYLKNYIKLYILVKDYFENKCLIKKDEITLKCMKLVYAIINSRFIESEKKNNVYAQIVILSFLICYENFVILNHSEFYFSYLLENLMIKKNVNVYNLAYYGFIPAHIVNVFRCPDVYNNFVEVCIQKSFKGFAHIGETHVKDLVNLQNFFQIDNLKELQQDAHDNEYKSTAVVNMDVYTIWMYYFHLLFLFKFCLCFNFQDTSNLIFKKKTQLLSIMLMYSMHKNITVRQVVGDLLAYLLYVLHDKQSKFIYTLETLAYITITIFSIRSMYVLNNVSIPFLKMFILSFQLVDNFINEIVNKAVNCFMCPSLYLFLNDHMGNLRNCVLQRTEDNYIEIQNLSRDILSSVLCFYDSQTVQGISQYFLTVLISVINSFPNHVPDWLPNILISVAKMSNNKVHIIKKEIEKCIQNFLRTHKDEWEYKYKLVFTEDQLNILDMYKGGLNYFTFIKKEDKPFKNISSDVKHVSFLGKFHNYEKIENYGVNEICILGRSNVGKSTFLRNFIKYLTNVNEHATVKVSKNSGCTRSINLYSFENGKKKKLFILTDMPGFGYAAGIGRKKMEYLRKNLEDYIFLRNQICLFFILIDMSVDIQKVDVSIVDAIKKTNIPFRVICTKSDKLSTNPEERLQAIKNFYQLEKIPIHISKFSTHNGYVCDFSSSKVTCYHEIGQGDTIGVIIPKYRDGRENTHILTQCFEEVSLNKSGNNPVSIYNIFTQDEIQVSASNLYTEYVSSILIHCVFQPGHILYILGKLSNGKNVYFDKNCPIRFEQIGDIYKHVFPIVNEVEVLFDCPMYYDEKKIGNLLVTFHIEKKLHDILNGYMEQSVEINETQTSNLQCSSLCGNGYRLRDGYDVRYDIQSVIPCNHGDCTPEDSIEPLVIFKQKDPFFNYDSNMDRRIEARRKEFKKNCDDTRRKREDLVVQIRKQQRECQLESKRALIMANIGLEENSYNNYLKSGQEMLKKIPSLAIGVRSTEYVTQLNSTRELRKLLSIEKGPPIQEVINSGVVPYIVEFLKYDDKTDLQFEAAWVLTNIASGSQEQTKVVIENNAVPHLVRLLNSEKEDVCEQAVWALGNIAGDSAECREFVLNQNSLPLLLKILRTSHKRTLIRNAAWTLSNLCRGKPAPKFEIVSKALPTLAALIYNDDEEILTDACWTLSYLSDGSNENINAVLDAGVAERVVELLSHCSFLVQTPALRTVGNIVTGDDLQTDVVVKLGAVQEACWALSNITAGNISQIQAVIDNNVIPQLINILMKEDFEVRKEAAWAISNASSGGSESQIEYLVECGAIHSLSNLLDVEDANIISVTLEGLENILEMGENKKLRDNLPANPYVHFFEECDSVHKIDALQDRKVDNICNKAWKILYKYFPFVFANNDDAVLNKDFTFDMSNLAKKRLIRDFRKLQADSPYGVSGSPIGNDIMKWRAVIFGPADTPWEGGTFQLELLFGNEYPNKPPKVKFLTKMFHPNIYMDGNICIDILQKQWSPIYDISAILTSIQSLLSDPNPNSPANQEAALLFVENRIEYNRRIKNCVKDSISFMPKYYCEYCDIYLTHSSPVGRRQHIQGRKHISAKIEYFQNLLREEGITPQNFSDHSGGLLPSPMTRGNQREVDRIRSSKRNDKAKQNSTVKDASKNLNVICKLCRHTFMCTVNPSILYEDCFMSSATQLGISEREYEEALAVEKLFFLSSKERCNYCSSGKPTFVDTYNYEFVCDIGEDPISYYDVQKLEKKFGYDPFDDNNYKMLYDDRTKWDFSPVIVSDKNPFSLQLGNLLSRSFTKSDHFNSVPFVRRATRKLTFKSQGGLAGCVSDMEIKIANLKRRARELAQRYKTKNQTTEDQLKSDQIKTKFEHISTWNGGQTEKYFWNQALNEINIEMPLHTEIKTSEINVQITNKSIKVYHKNEIKLEGTFYEEVNKQECMWNWWPCVIMGDPEIDTSKIESKKNLTDFDEKTQGEIRKFLHQQKIKNEGAKSPEELNAQTMLKNAMSSKGYPFMFYGKVIKADETVIPEIKDGYSVIHLSRACLNNPEDEGKLYVQVEDANGCYNICCLQKNVCEDTALDIFLMLDNEVKLKTSGSKNEVHIVGYYEVSFGQKKSKLFDENQYEKDLVAFLKKNGKCKLPELGKVKKPEGLKMKLGFFIKKHSNVFKLDTDTQVVSLKQESKNNIQALSKNVIIHYGINPVQLKSKFPPNTFDELYYILPGLSFHGHPDFIDPQTEMFKLRLNLFCFSFLKSSKNIIKPDGYVYILFPKHGLPFLPIEPKKLARFCNVMREYSKDYNLNLAMHENWLPVLFNMPIVNELPEWVKTCKYYCFKMTDEYNVLKIPPQVFDYPIEKLGHVNECFLFKLYSVNSKSVLISRLTLKYDPRISGWKYKQNNFPFVNNFKGMPNNLSQNVQNSMYQGHNMNIKRKNDMYNCDSMEEDADYYFKAECHQQEERNCQITLFEVFRKSLLSKNFYIIGEDILHFENFFKVLYKLLSNISYNSKEEKYKIIKFSNSQIKTSFLTNCEIFNLTKLLFEILWKFENPFSDKESILFEFVLKYLEKLSNNISPLSDIRKLHNEKYAVHKMEELQNEFDKMKEPVLVDYCKVCGMPYEYCEYGKKGLHTYVKLDKMAKIFSRFYACGASVIKGANGAPDQIDIQGDVEHNIVEVIMKNCPEIPEGVFVTLPPKYVHRCKGLQISKLSPKYNMNIYNILECVGLIGNNGCGKTSLLNLIFKNKFDFLYKILIFYFKQNIHLLEKNNLTVFEKVLKFYQPVLDKYEVLNYIEGQISLYFAKSKLFQMVLKLYMHEKEHVFKEVYYSLKYKEIGIVLASHDFFLVSKLCNRILDFNKIYGHDIDNITFFKGNYTQYLHSMKILFDNQLQYMYYNLIYSRKFVYNKMKDVEGNMNKNILIDMSKKIKNNELIETGERYAKNNVSLYNLSINSGENVLLLGKNGIGKSTFFKILTNYAYGFEGNIHCNFDNVLLTYFEQNMIKKLHLEINEYFRYLIEKVNYEPVHFYVLNLLKIFYIDSSTCMKDKSGGEKVRIGSYILTTHDFFDYQNVFTFYNVQDFINFYHFNRDNYDYKILQFLKTQYAKDRNERLIFGITGQDGSYLSELLLEKGYTVHGVIRRCSSFNTKRIDHIFDQLTLHYGPKEIYNLAAQSHVKVSFELPVYTAETTAVGTLRILEGIKISNLPNVKFYNASTSELYGQNESTPFNPVSPYAIAKLYAHYITICYRKSYQMFCVNGILFNHESPRRGETFVTRKITRGLANICKNEQDAIVLGDISTYRDWGHAKDYVRAMYLMLQQDEPNDFVISSNEKHTVKEFCEISFSFVGIFLKWKGTGIQEVGVDQHDRVLIKKDAKYYRECDVFHLHGDSSKAREVLKWAPTYSFFQLIYEMLKYDFEQCSLPIDNFDTCVRRYELYMTTKVKRVQTFGNGKGLIKLNGKNLDLVEPHILRTKVYEPLWLIGSAKLKNLDIRIRVKGGGQTAQIYAIRQAIGKGVISYYQKYVDESTKKELKDALLRYDRTLLVGDTRRCEPKKFGGKGARARYQKSYRMLSTTIRNRINLKNVVNNCTLIENALRREFLEYRRLPRNKLNALIVDVLANYKGIKNIKKDIFYSIIYPHKFRKTTLSYAIAGECDCPFFYLKLPEYVKYISNDYLFTYKPYDSVLYTKIKKFISIPIPTYEDRVEILEFMAEEFSLTFDAKYAAALTYGFHRGHLYDIANESMNLCIYVRNIKKKMITENICEVPNINLDNIGSPVKYANIYKHLGINKSMGILLYGPPGCGKTMLAKAISNEMKANFIAIKGPEILNKYVGESEKKVREIFSYASIYKPCLIFFDEIDSICINRANNKAAAASDRIVNQLLTEMDGLSQRESVYIIATTNRPDIIDKALLRSGRFDQLIYISLPKYQGRIDILRKLSKNMPLHEDVDFAKISRLTKGYSGADLYGVLRESAFIALQECRDKIDNKAISEKDKNNLIYEFIQRNKNILTISHKHIVMAIKMVPRSVTSKQMKYYKEISKKFKINFYEEEPYLDDKVNDVDYIILIIHGIGSNEEIITNQCEDLKNSFKIVKKMWFFDYPFNIHFHIFNWKKYIIDAQIHVFNRININTMLHPRYGDYIMSNLYNDINKALESLKSDPSGRFKNSKVCLLGYSLGSAMAYEILHNVKVRISDSDLKYHLKSKIDYFFMLGSPLSALLSLYKPDYINEGLRLMEGIKFYNLFHGFDPVAFRIEPLIYPKIKNIPEPVLINYWRNNGARYWFEWDKNMQNAKIAIVQNLNDFTSAITNGFYKFIGKSESNEEEQGTLNKNLCYNKCDSTKSICASQDLPLRYDYQLQEFIMEHYIYPLAVAKSHFNYFIIKDISFFILKELLNRTVTLSYEDYLTQIEQEYNNKSLNEQDHDKKERYLKISFKASKSLDEFRKYEKNVQAMSDPFNMKNFKNLIDKTHGYIPDKFGVESGNVKRKTIMFLEMDKKRDSDVKACIEYFNSLRKNNDDIKKILENQNFKELNIPREHLENRDFPTFYTIDDLMTNVVECTFKTPPETAKAPENAVIWNAFQYCDEKGWYSLTNHDEITLRPTAFSDGRIKFLPQLEKIPEEFESVLCGKYDAKAWGKDDCNIVIEGDKDVHISLPGLQEKINYNHRERFPTFLKNWKETAIIVSISEKSNVTVKCVDFNNGFLCVNPHTNLAIAYGGFALSELKKCELVPSITHEGAEWGFFVHLFKWGHIIIPKDIEIKLPSPGLKLIGKKIDTVAIISLPPNIYIHVKIDGPKCIRKLEYGQDYSITAIKSSESDIDIYLLFDGQLIKYEFSFDTRLNKVGKGRSINYAKLKCTNKSKEVTSFVFQASANSKLLLDSNCPTDNMGHLLCNQTISVFDAETGEYLSHPQGLKLTEVFNTLSYPPEMAIILPKLKYALNALSPHISEETLNFHYNKHHAGYVNKLNGLIKDTPFATKSLLEIMKESTGAIFNNAAQIWNHSFYWDSMGPNCGGEPHGEIKEKIQEDFGSFNNFKNEFSNVLCGHFGSGWGWQTHDAGNPIKDNTGIPILTCDIWEHAYYIDYRNDRASYVKAWWNLVNWYSLFVPSFERNFHYANSEMGQIYPYKWKKKCTYNFGKYKEFEAENLFDYIRIGKHEILLFQGKLKKQYWIHLPLKYEIVKKYYSTSVKAMFLTHRNANCTKPVITPWSFKIRIRKGKFKDELKSIGLFDHVRDENLWKKYVQNVFIISGYLDASEIVILFWCFGKIGYRDNRSFKKLEVKKYDTMELFTNQFCLHIQRWTSQDIALVANSLAFFYIYHKVFWKKCILKLQNGYYFSNPLHLCLIISALARLDIREGNVLLSLSKGAKKYAKQFSPNNLALVIHSFAKLKFSHPKFYNYLYQFVHTYITCTENMILKLTYLILPLKDHLGSHKMEKLKYVSEYIQYTYPETFAKFPKEIKMFYNYIDARWINELSKILARINVSHLKNVYINHICADIMLPDSQVIIMCLGPYSYYVNSLVTTSTSDVIPLSYHEWNKLNDYEEKIRFLYAFGRGAANSDEEDEFIKMEASNIAQVLYATVDPNISIRSEAESKLKHAKETDFVQYINQLSNEFCKTQNDPYLRQIAGLLIKNAFAAKDNYENEEKARTWINFPEKVVIGTACQIISLIAKIELSHNKSSELLHKLVNNIIEKNAYTKKSSTVCLAYLTEDIADICNESKSKYVFTQPDLDLILTAIINSLCEPGEESVHCASMKVLYNLMSFIDQNFKTQVERDIIMKTVIDGCKDSERSTVQVAAYECLINIVSYFYSYLDAYMYAIGPLTWAAIESDNERIAISAIEFWNTVCEEETFIDQYELQEGKKNHNIVKQAMVFLLPKIFNAMITQESEDLDIDAWTLSMASATFLALSAQLLKNDIVEPVISFVEENFTHEDWRRRDAAVLAYGSIMEGPDTEKLKPLVEESVGQLSEVLRDPSVSVRDTAAWTIGKITTYHSEIIYNVLGNYNDSNSLYGILLERLNDYPRVAANVCWVFNQLAANKRSSYNKMTNSCTTELDDSFCVLCKKLIDVTSREDSDTRNLREAAFNALNVVIDNVSDNCLKYMIELLSHMMEEVKSLQGYYCGTMQFIINRLGNQCKPFLKPIYLSIFRLFEIRTDICEDALLACSAIINVMGEDFREHLKTFLNVIFKGLRNVSETSTCRICIEMISDICIPWTFEFEKEMELILECLWDALKTFGVHDSIKISILTVLGDIATALNRSFSRYLNFFANILAETSKITIASGSPESDDWVNYVFELRDAILLTYSNIIYALIDGNEIVKLKVYITNNHFNAQNFQNAVSLLGDLVHAYGYELIENSKLTDLIISVYGKIDILSSQGDEKCDSCVSKIKWLKRICNARLGQKMKARKTFQKHRIPHILIEKDKHIEKVPKAHYYNNQTMEAWRGIFHLDKCFLNETENVNLWKTFQYGLSLKKDKTVCKYTYYEDISPSKVTHLSQYKLLGILYSYYFSKIKCSTHRLLRYICGNSYKNYFSYDPSEFLIGYEFINFTRVRNLHNNEEVILSNYVFVNDENRKDYMKFINIHFQSLRLSDIVKCNPSMLYFLFSEYIGVLVSHNYKQGDFVLHIPYITEREAEIYNNRSKCLEIIKKLTGFELPDMCIHNVYKWTMHSSIASTFIDKKTKRIVLLGDAAHKLPPSGGFGLNLGIGDVINSYNIERKLVANFTIHHAVRNYEKGNNVPSLLGYFYYLLANAKGLLKFINNLPYIFEFNRARAEYRMNILSLLYPGVDFGYSYNIYDHRMSNIVGAKIPHFNLYTFDAKCIYKISTVDDKFSFCLWDSNVVKYNVSYVFTADIIRDLFFDTLMLKSDNSFVILRPDRHIISVGEGNWADQLRDVNEVYIMRPCTEQYDVGILGCGVGGHAAAINAMERGLKVIIFTGGEDNIGGTCVNVGCIPSKSLLYATGKYRELKNMAKLYTYGIYTNAFQLLANTVQIDVGKLKEYTQNVIDKLKGGIESGLKKKKFSKNSEHVQVIYERGHIVEKNIIIATGSTPHIPDNIEVDEKTVFTSDQAVKLEGLQKYEFTDIYTALGSEVVSFDYSPQLLPLLDADVANYFERVFIKSKPMRVHFNTCIEYVRAGRGGQPVVIGHSERIRETRVDSCLVATGRKPNTNNIGLEQLQIQTNRGYITVDEHLRVVYDNIFCIGDANGKQMLAHTASHQALKVVDILYRNIPSVCYTTPELAFVGLSEKEAKKLYPENVGTEISFYKANSKVLCEGMVKIIYLKDSKEILGLFIVGSYASILIHEGVLALNLKLSVIDLAHMVHSHPTISEVLDTAFKAIARVRTHMDEKLDVDEEAYDMLFSPVTPWPCLSLDFILNKPGGGHPSKKYPLQITCVAGSQAAKGNQNEIYLLRWVVCKAIKHPYGSLIATWCLDERPYNEEVVKKPLHVFDGHTSEGFSLDWNPVHAAKLLSGDNEGNLFLWLPDNSEKWTYESIEDIQWSKGGNGFGHVFAMCSSDKSVNVISWNEHVPFLLASGGDDSVVKIWDIRNVSNSVGALKFHKRPISAVSWDHSDTYVVETESLEFGLSKHPDQLLFEHLNQKFITDAKFHPLHPGVVVSTSSDNFNIFKPCNLKERCAESNLHVEIKYVATNLAYDKFLKFGEKVLLDRDEWAWEKRGDDILHVELRKWADLFVICPMDANTLASVSCGACPNLLTCICRCWDFRKPLLVFPCMNTHMYDHPITREQLKRITSWGVQVVEPVEKLLACGDYALPPVEDVVGEIMGGYFSIRELEREIFKKNNIPIVRTLARDYISIKKTITKYNKLKSHLFSMKIKLQSVKSSEQLYLKLSSLNKSINEYQKENNEVSLKEDMLDDLFETFDYVTKVLEGMGIQLNAKLEDIPEARLNNLRMQGLQKYWAESTKKKIHDSKINEWREQFPILNEYDDKDLAIWREAFNKMDRDNDNYISHADLQKSDWSLEKYNLFQNYDMDQNNLIDFGEFIQAVIDIDTQYFKNKYAITEKEENKQVIPLTKLMQMLKDKEFTCVTHTDSQKLFEAMDFNKDGAIDLEDFLAWLGKNKRRLFYSLRMSDEEYTINSDDYTEKAWEAITTLNKIGEKYESAYVEAEMLLLALLNDGPEGLAQRILKESGIDTELLIQEIDEYLKKQPKMPSGFGEQKILGRTLQAVLGTSKRLKKEFHDDSKFTRPWLLKYNVNYEKVKKATERVRGKKKVTSKTPEMTYQALEKYSRDLTALARAGKLDPVIGRDTEIRRAIQILSRRTKNNPILLGDPGVGKTAIVEGLAIKIVQGDVPDSLKGRKLVSLDLSSLIAGAKYRGDFEERLKAILKEVQDAEGQVVMFIDEIHTNILKPMLARGELRCIGATTVSEYRQFIEKDKALERRFQQILVEQPSVDEAISILRGLKERYEVHHGVRILDSALIQAAVLSDRYISYRFLPDKAIDLIDEAASNLKIQLSSKPIQLDNIEKQLVQLEMEKISILGDSPNFLKKKINEKEINRLKMIDHIMSQLRKEQKSILESWSTEKSYVDNIRAIKERIDVVKIEIEKAERYFDLNRAAELRFETLPDLEKQLKKAEDNYLNDIPERSRMLKDEVTSEDIMHIISLSTGIRQIIGQDDAVRIVSKAVQRSRVGMNDPKRPIASLMFLGPTGVGKTELSKVLADVLFDTPDAVIHFDMSEYMEKHSISKLIGAAPGYVGYEQGGLLTDAVRKKPYSIILFDEIEKAHPDVYNLLLRVIEEGKLTDTKGNLANFRNTIIIFTSNLGSQSILDLANDPNKKEKIKEQVMKSVRETFRPEFYNRIDDHVIFDSLSKKELKQIANIEIEKVANRLIDKNFKISIDDAVFSYIVDKAYDPAFGARPLKRVIQSEIETEIAVRILNETFVENDTIRVSLKDGALHFSKFINGAAGSGKDTQCRLIAQKYNFAIITISGSLVPDDTVNGFPRTYEQALLFVKKDKLLSRISNRMVDPVTNINYNLSSQGDAFKNISDEFLKRFHLYEQNEEKIISLFPTVYRSVDGNGSIEETFVQKHITIVDHDTVEVSNLSRQFFFTCDDIGRSKAVVIEEKVKERYIHITSFCLDNISSRMYLNNVVFTLRKDVIYIDGGVEGLRGSVKIVDRGRHFACVQCTVGNYPVCSIAGRPTNFTHCVLHAMHVAFEQKPNVKDKTHLLWIHEEAKRRATQFDVDHEDYHVTRQIVQNYSDILYVGENGCIICSRKRIHVVFKRSDKFSQFYEERLNATFAQLVDRGELKERDYLNVQTYALSSGRDVSAIAVVRMSGPLSRIVLEVLLQEERKMYNGEIYSNCHEPIDQIMYTFFKSPKSYTGEDVVEIYCHGFNKIRLSMKGEFTRRSFLNGKMNLLQVEGLKELLEDLSPLDVLLFGQVNSGKSTLMNRICRSDVSIVTRIKGSTIDVVQKGITVGGRSYNFCDSAGLERMGVKKTLKYLKSACVILNVRKYEEELKSILPHFIICVNKCDLGHNVDALLGGLNEVMFLPFERHKTHLRRALKHLLFIKRHRHLLTFDIIAEEIILNEILDSFCVGKEKNKSATTKFFLDILQNSKLRSVFLDVSSYLCNNEQVQTKVYHLLAEAIHLPIAIDTSKKWLNDLFKSESVTSNVRKVIRDEIFNNEQVVNNSVLFVQNALLNAMQDKKTSGSLWKIVKLALSPKWMCASECLRHAECLGGHLCIARKEPVFEEVVKRYQWTFFDNCYSARSGRNRAIAMGYRYLNSSTSAKRYVRNFVTNNTWIEFNSTYHEKNCLKRALCVWNRYYGCLFKPVKIASFDFDGTLIIVLYKVVIFSNQTNVSSYFFFAVGKGNIEALDIYPKPSEGQYCLFICLEGMKYVLLLLGEFLLLVLDMLSNPYLRALKKLFHLNKKMELYGDNVGRDFDKSDMNCSIRNIAFNCFTKLAYRNKHLTNRRLSKMADEEERALAAAGKDENGDSIFGKIARKEDKVRDGLTRLSKAEERHKDILGHMMWAVSEIVRKNNLGDFRLVVNNGPEACQSVYYLHLHILAKRQMRWPPGSSEVGPLSTSKTSTLVRDTHYINAFSRMDGNYMGKVTGPPPIDYYDKKPQHSGGQKMFYVKDKRLELIKEKPELAKNVAQVGKLVGEAWGKLSAAQKTPYEKKAQLDKVRYSMACTPLLSEEDLYRFRTKQCLRLAKGGCEFGLDRCQYSHSAKWIRRCPYYISLPSYLRYIPVSCPFFNSLFLTNKDGSVNNNFYKYIEEKNQSKCPLGVECPLAHSKEEIDYHPLLYKTKRCEDYMQANCNRYYCPNLHGLAEQRKIKEYFIPFCSKIDIPSYPNVTVVSKIQYGSFDVKYNSVRIPNSIYLNNDYKYTLYLNILKKFMHLFNLILDHIINKNLELTKNKEDDNQTYFTTDSRAHSSFDLYTQELANRIHCESKKMRDYRKKVEEELNNICQDILNLLTKKLIPNTSESESKVFYYKMKGDYYRYISEFSCDEGKKEASNFAQEAYQKATDIAENELPSTHPIRLGLALNYSVFFYEILNQPHQACEMAKRAFDDAITEFDNVSEDSYKDSTLIMQLLRDNLTLWTSDLQGDQTEEKSMNNDKLVKLFSLNLSCTSIKSEQLNPYKRVKSLSPLCSYLNNVKVGSGNILFPGCYISSNKGNIYIGDNNLFEDNITIINCANADMYIGNYNIFRSGTFIANVPTIGDHNYFDYKRYNPKDSRLIDSNLFFNYNENLCPPYNIILDTNFINSSIQYKLDIIKGCSELLLAKCNIYVTDCVVAEMEKLGQRFSLALKILKDPRYIRLTCTHKGTYADDCIVNRVTESRCYIIATNDRDLKIRLRKIPGVPILYAKNFKYRIERLPDNIMIMSSEKNATTPTPVLCENNCGFYGNPANNNLCSKCYREFKINSLMEPSYIGLLGIKCRCNHYFCSLHRYADAHNCTFDYKNYHKQQLMDVFEFVEPLRKRKITNNLFDFDNLQDLFECYFTEFVKGSFRVSNFDANFTNFEKDVDTFHKLKKYQKCGVFWLYVLYKEKKNGILADEMGLGKTAQTCVFLDYMYRTKELKNKTIIVAPTSLLKNWDNEINMWCPYLKNHKIIYYGNQNERKYLAYDIFSIHLIVTSVNMLIGKNDVSYFRQIKKYDYLIFDEAHFLKNKNSLVYKKLQKKISFNNKILLTGSPIQNKTQELMNLLLFLMPEIFTEKNINNALNAFVKMYQVIKNYLIETIKLLQLIIEPYILRRSKKHVFIDMPKKHSVIIKLPLNTTQLNLYKDEIMSKIQHTHKHLEFLQKHSNKKELEKLAVIFEKKKEVRGRMINASIFILRRICNHPLLHKYYYSVEDIKKIAKYFYANTDQYLDLDLKTVENEFMKISDFDIHLSIKHLISQGDENLNKYLISKEHILNSSKIHHMISLIKDIRKKKEKVLIFSQFTTFLDIIEEALLYEFVYDEQDFSNHIYVRLDGSTNTIERQKIIKRFSNNENVFIFLLTTKALNLIAANHVILMDQDWNPHNDRQAEDRVHRLGQKNETNIIAIKKSGMNSVFKSLCRDLAEVFSPYSVTLYIISNQKFMYNITSNYTKLTLTFIIQSKPLLILKNFNNNPEMLNYLIIIQNILKNMFPNINLRADAEHKPKRVILYSYNSADETIYFRQYVTNLRQRSVKEIINEAYRNDNNNMYNFLSEVGPRVSFKIFKIEDQDKVIYVRCVSDLFDPRLYTHNVDTSEREHLINYLGMTYDIIRGNPLGDPLYGVDMGYRRYVLRDKSYKFEQYDIHPFNASNYYKMLVERINKGYFVSLLEGSDDMLDPFFLNMLGELCLKTVTPWMTFFNLYGTHLNPFGGARLFFGWKNSIKGSSARPVKLILKPFSDFIKLADEKNAYYKALERSEEDLDKMHIKRWHQYIDKNTNFNVTPKCKKGEKILSGFIITNKKRLYDENNVMHLCPLSRECSSGMNIESDKSFEFGWVLCSRENVQEIHQKKLVQGNITCPTNMKIGFGFSLTMQKGVHTNMHIEPWINCLPKMHLNDNTLVRLECSRGKFIIAGFAVDCPVGSSACELKIRVQQVRTQEVHVPIIFIVCSSKAKYYILSVLMFRIVSRMSTYQVKELIYVLHAYKENNFLSPFLMVHIMTKFVVGYFLARNNLYNESVLNFIAEFYKDIHKHVFILSKYGYRPLQICSILKSLQNMNYYNSCLFEVLVGHIRRNLSQYKTSTLMDCLNSLSYFNHVDDRMLTKILVTLPRRISTYTANDFTKLIFFKIFAHQNLISQPILHLLNVKIIHIMNFMYPQMAHNCLESMFCCYFVLVNDHYGASSIGLHKRIIIRTFLTEFIYLKKLLPLMYYPKHVQMNRHFLSTYFVGPTRLSQSEHVRREFSYHQKSLNEMYQVLKDLPQTDYKFKLVKNANSNSVFLYIHYIFAKRTQGVGKVAILFGTHNYYYQLQYFKLFFDKVHLVPAHLWENMEKRRFFVTLLCLDERFSKYIGKGYDILFGYPLPNNELVEDPGFRNEIFDTRNSVDMINQVACHRDEYFSFVEGINDVTHLAPFSASMPYKSYFADLEIGRKKYLVVQNSCVHKYVTYNLRDSTRHINREFLLETDKLPILNERCSGSIKLWIDFFQKYGTHLVVSAHFGGRSFNSLELDVFREALLLDIRGGNQTYNGWNQLTYAVWKDSIYTNLLPVHLDLISLSSFMRKEKKESGMDKEKYYLSQDIIDVLADGKQITGSAKGSLILSCPVGYVKSTGFILTYDTSVYPCLNNGEYDISCSHINESNSVISFGWLYCVKYSFVQFETFYNGSHSGGTSLEGKCSEGNSIAFGFCPVGEKCVISHEKANSDYLLWGFCAPLSFHSINSLQVTYIKQSNVMTDVQGACSDVQKNKYDNIFLGFSFSFDDELMFLLCRNDGGTRRKFMYVLFKDQPKYFRKENRRFKHDLPSERQNELDILKAKKNEPTGIIIACCIGTDFRFSTFIVYSEVIFCSAFSQKKTFFLFRFGCIVLWDFSIKEKEILFIHLKDYLTEAYTENDNELDSMFYILNRADDPNDNQSKNVERCSFKIKNDIIYIYTNDIFEKLSYSYAFSQSVKLSYFEKVVDDTIDKTKSIPECLARTGGELFVNRFYINMNTDMLDTPDISKRVEIIIVAHMSIYVEFTVVKFVNSEGVRDNKTVEGLIRKILDFDPLYVQPICTDVDVVLSLRIGHPFNKDGIQPWVLSNAEVYEFFDYSVASVRQALAYYGSSLQRHGIGSESIKAFPFLHDQLIITRKIVASYDIFHITLNINSLVGYYCGRSSYNIMVDGVYNIPKMAKKNSHTFQLKFLDFCLNDGALVEDEIEYIYNFLFYESFNVNAYLLCVNEGKKMDSLCGRFEVNISDVITNVINAKYYVLLTIQFNILEGIQYVNHQIDKLKEEDQIKIYRKSKEYVSFLDRLKETPTYLNLYNNIKDVMIKLAYEIVRKKVYKNFNLEENENCILAHLFNLVHESSNVIINGYFLMSAMYLFQYMDHFENIISIMNSPQNEEIKKIFFECHNNFNSYDKYLDGENADACISCLSAYVELTNENTESIFTLALAYLNAHKYAELHLYSSFSQTHLDVTVEICVYIKALCFFFQETNIPAKDSFMLLFLIHCTKLNILNVVMFIHENRCKFLTQSSLDTPLYRQLIIRAFFKCLGNFIKMKKYDKMEKIALIQNPLDYIRLNMEEEIFLKCKGDREIRGKLDAYDNHLNMILSNAHETYTVVENEESVKSIILVSSATKTLRKTKKFCNYLTSKLGRLNKKLREIKKLETIFYANPSILTQEFRKILQSEDPKVTDYLVFNKVGKKEEVKILFGLKAVKINGNILDDENYMINPGVDKVEVFNEEVQIHESHYVVRKRFFFNIKMTLKFVIREPKARVLFSPTEFFDTLKGMFRSSRNRIVISCLYIGIGQRGTRPEGDINISLFHNPLLGAVLYNILPYRANEAIGVMHMKVYIGDDRLILSGANLSDSYLRNRQDRYILIENKLLADSVHKIVNCIQKMSFSVNVDLGVHWGSDSMNPLIDAHTFREQYYRRIQFMLSQIREDIFFSPLFVNESILTVELALQSGFSSPPIYDESQMLENMLKNVNKYDQSLIISSGYLNFPENFLKLFRNIYNNLCFKKGIIRFITASPAANSFFKSKGISYYIPLGYTVSAHMCVEFITIYLEYHKPSWTFHSKGLPWGTVIGSSNYGYRATYRDLEMSFVIKTNDENLKRQFQKELDIIYESSNFVHMDELMEEKALQTHITKNFTFSFMDMPTIIRFNVETYYIDKYLTEDDAYKLFGEYNVANSDIFSYYNMRNNVSVEELPQRRKEHEAKVKEKILNDVSNIERYVCGIERVENKAPRNLCIDVLNPYYNDVLNQLSIYNKQFVSKSVEKKVYIPPFSYSLTSLKNQTVYILDSPQQYYANEAATLRSCVFWRYYLASKDGFTLLRLCQKEDYADLFTESKRDEVLQASISKHYLYRRKVNNAKEYVNAHPVWGSKLNFVNKGIMHNIFESLTVANMVSFIGNKLALLRGYFDVTHSYVRKALCESRTYYVYTHLERMMGNKNYTSPFVDGIFKADLYIPLMVAQKNNFVFNPDNLFSITSYVFLLLFFETAIIKFLFLLTCRDINLSFLHILSFISYKFVILCGLSLYGVSVQMMQLFKSIHLYVHDDSSLCWILTPYFKNEQSYNVPLNVLFSKGKNIRKRLCSECFFKNEVNLIYNSCFVKESPKILKRYVSLRSLSILSVRYLVQLAASFLLFHYVNIVSQKTQACILFNQYEGHLIRTIIYNSSDYYINTRLTNKYQLLYQCTKKFVLTRINKLSLFTFNYLRYFVLTNLFFKISGGTYNKFSPSDVKMPGVYSNPRKSLNKDMKYATKREIEVLRSFCKETGCHTCGVSCHDRFIGDHQPPVQVDTKQRLYPQCVRCSQLQAASVRCKKLRLIPHYNTKMLLLTQWNKIVFWDGDNVNKLKENGDMLRRRFHVGGYASSDNFNPSMASYIEGAYRIWRQDRNSLHKSWDHYFIKITYVNNEMLDKGRMGNIYDIARIVQLIRWYQKKGHLYAKMSYSDFGPSITGFLEQTYCGTIGFEYMHITDENVVNYIVKRIEKDTARAFIFENYMAAKFATTKRFGIDGCETLITGMKALISRAAMVHIDSVLMSMSHRGRLNVLFNVLHKPLENMMSEFRGKTGFTDNIWGNTGDVKYHLGVEIDHFDEESNRYIHMGIVDNSSHLESVDPILMGQARAQQYYCNDKEKEKVLPITIHGDASIAGQGIAYETLQMSKLPSYNVGGTIHIVVNNQIGFTTYPVDARSGKYCTDIAKCIDIPIIHVNADDPEAVTYVFELALDIRNRFHIDTIIDIVGYRRFGHNELDMPKFTNPLLYDIITRHESVLDLYSKKLIREGVITLDEFEQNKTDIYNLYEEVYEKSKSFVPTPKEKYLPQWEHMVTPQKFSPSRKTGVEKKVLLDLGKQIFTIRENFHAHPIIAKLFKGRIDSLNTGKNIDFGTAELLAYATLLSDGFHARLSGQDSQRGTFSHRHAVLHDQVTYESYNIFDSLKTPHTIEVNNSLLSEYAALGFEIGYSYEHPDALVVWEAQFGDFANGAQVMIDNYIASGETKWNKQSGIVMFLPHGYDGQGPEHSSARIERFLQLCDDREDIATYSVEKDKTIIQQHNMQVINCTKPSNLFHALRRQMHRSFRKPLIAITPKKMLKMRMAFDTIENFLSSTEFLPYLPCSGQVYYDLLNYRQLSPFPFKQFMQDLQTYPNLRDVIWVQEEHMNMGPWFYVSRRIEAAIQQLKRDNPDWDIEVPHVFYSGRDVYAAQSAGDLNLHLYQLDEFLLDAFNLKTHHMHMDLIKIYKQNEILENYVNIYFYKILDIIGNGVYGVVYKAYCLDSSCVVALKQTYQKNARIFKEVEIMKKLRHPNIVKLKHAFYTTTSNGIYVHMIMEYGNTDLATSLYYISIENSESCPCHNISEYIKKSFLNENQIKIYLYQLIRATLYLHTLCITHRDIKPQIQNSFKVKYIKRSASLERIYMNSITYKYIKLCDFNTSIKLKENYKYFSYVCSRYYRAPELLFGSNYYSQAIDTWSIGCVMGELILGKPLFLGNCASDQLVEIIKILGTPNDEDFLSFKSGHKNVKLPQVKPITLKKLIQFNPQKRIKLCNALLHTYFDDIRNLSAFKDENGGTFQLPYITNCFNFTKEELLHFTVEERKILVPLEVRRRKLDEVMQYIDMTLESFDQMYPNKEIKEGYDIILENPSTFRNERRTVTSILSNKTLVVHEDFTTDISTTCTFYYAKVFEQTPKQDQVEVREKTGLWSYRVVKKKVDGKLTNEEKLDMRVKSGRDKFCWLISLPRRVATITVAERVAKEMDRGQIGTYVGYAIRFKNVTSDQTRIKFVTDGILIREIMNDPLLKKYTFLVLDEVHERSIRTDVLLGYMSAFYPIKPVEDYLISVVCTVLQIHFLVFLPGQEEIEAVNLMICFHFGHREVVPDKIYAMKILQLYSSLPNRKQRVVFEPAPPNTRHSAKVLFRINAIDVDNNLTEVGKKMCLLPLNPIYANMMLCSVEFHCMDEVATIVAFLNCESIFLNYNFYNMARRKLLHPDGDHLTLLHIFYLWEEENERKDFCNLYALNNETLQQVHMHKWDQVLICLCKSCFFNVASNANEFMNVVTKSKLYIHPSTKRLYARRVIIILEGAHLQLIETKRYIYELANTMKHKHLRGQKEDEMRNFRPDILHQCLIHLLESALNKYGLLQVYIKTHDNQLFFVSSNLKIPKTYDQFESLMVTFLRKYKIKAILPINGKKIGLSVKGRKVHLSDYVQNFQNETVPVTFFIGAVAYSNPNLWGVFYVLDCTKPVKDTILDISGLEQFFKDKITSDDCKIYITVHIPFSHQIRDFLRVIAKGKLAYEFKYFQLNNMVSLFQIHKRFMYWPPKNKIKTIKFPSGKKSFIFIGKRDEDGKDEPLLCFVDNQNHKLTWMNEEEVLNLEKLMPRLDSYFSLYLEKASLHDSGDYKFIFERPKHLAHVDDEPVVRRPGCIIDIKTLLRNNWTFPAVGFNSKLEIPIYKFECGPDDSIKYVTVPNDIFGLPIRPDILHKCYYFYRTALAGYTERMQLYKWEWPGSTKKYRSQKKSGKARMNWRKTCGRYLGVKNHPLRPFDQRTKINRKLLWKGMKIILSAKFAQDQIKVVDNFLIKSHKTKYAVKYLRNILGNNCNSALLVHEGKTDVNDNFFWACANIASVKRENVQGVNIYNLLKYRYVVFTYKALQNLIYELKTYPQKMKWLPTCATPDNSVAPIPFAFFDKEALKKNIEEWKWSSDLKGPLKVKKKDPYKNFILTKFSCNEPLPEFVKYCQLVMGRPPPVPLRSNYNVFGINHQVEKKKNLKNEFIKLFKKYKDSFFDLFDDIVNNRRDDKTKIKMLIKVHVNLFHILAKLRFYQDKMKLSLLRIYGYINFVQENFLDLHEELTFQRETIKLRKAFLNVYNFELFYELNRHVCFLEKEIMNRNLSIHRCLLCLYHALKTFSIVRVNMYFYLCMVQSNLSYEDWQEDCFYIQKNYFVHEKDYRTRRAYKIPLVFSFLFNRVFCVCTGCLGRYLVHDCFYKQIGMLIKNRKNIFVRNFHFLVLFLLMRYHTLVGNVRHSGLQSCVPKRVMTLLRRKLKIKRECFSSPLNAVLPSYCYEVNPPFDVYLINQLIVHITFFLVIPVLQDKNYTFSTRLLESREEEYISTCDCFVFILWENMEKRLQVYLNGNRQIVGVLRGYDTFMNLVLDNTVEIKKEEQIDIGIVVIRGNSISYWECLDRVDIKAFLHHVCTIHKYKNILKNILEKNICLHWEREKSTGEFYSIQLNLPEKQQTVYYDNAKTMILSMITQCKILLFELFSEIIQKHVDFRYLHVLIHNQKLNYDRLMREHEDSYSCLSKLLKEVTISQCIKNWEQKNRKISEEEEVSFICHVPLIEKLDNSINSLEKCKRLSLSTNRIEKLIPMSILSLGRNCIKKFQFLEDISGTLKQLWMSYNSIDKLDNLQSLKKLQVLYLFHNKIKNIEEVDKLSALPELAELGLKGNPLYEGKTNEYMVDNETITEKQRNDALTVEVMDIHLQENQTGIRFSWNLWPPTKNEASKIEVPLGCLYTVLKRTDDNSVKLVEYEPLKCKTSNCILNPYCNIDFRNKTWTCPFSNIKNPFPLHYAEHISEKNLPADVMYSNIEYIQPSNVGDIPPPTFLFVIDTCLLEEELEQLKDSIQQCISLMPPDAHIGIITFGNMCYVHEIGFKDCLKSYVFKGTKDVTAQDLQKQLNLGTRNDPFLQPVSECEYNINMLLEDIQKDNWPTPPDQRAKRCTGVALSVAIGLLECCCNQLSGRVMMFIGGADTTSPGKIVDTPLSESLRHHLDLQKENNNARHVKKALKYYVALANRAVASGHAIDIFACSLDQIGLYEMKVCCEKTNGYMVMADSFSMNVFKDSFKKIFETDSNGYIKHGYNAKLTIICSKEFRVCGAIGGCSSNKKIANYVSDTCVGEGGTCEWTICALDRQSTIAFYFEIVNQNISSLPPDRQAYLQFQTLYQHPSGRRRLRVTTISYRFAEANIAEISQGFDQETAAVIMARFAVLKAETDEPIDVLRWLDRKLIRLVSTFADYQKDDVNSFHLSPEFSIYPQFMYHLRRSHFLQTFNASPDETAYYRSILLRENAMNSLIMIQPALLQYSFESHTPVPVLLDAQSLKSNVILLLDSYFHIVVWYGEMIYQWREQGFHEKPEYEHFSQLLNAPHEDAKSILEDRFPIPKFVLCNSGGSQSRFLLAKVNPSTTHNYIINTDDVSLKIFMDHLVKLAVQTNTNQYFKCFVDKWVDPQHNSCYCSEENTQPCSMNDISNSKFISQLMFIVLENYSTMKCLYNYCKSGLPAWIKELCNKSSQFYSFEMCSKYYEINHFTADIFNKTFKTFQDNCSYFDPTNRGLLLCKHKHIPCEFSEWSDWTTCTKSCKNGSYDAEAIRSRKRYLVKEVKYAGKACSCGEVPLCPFVIPLKEICTVADMSCACPPYHSPCYFKDIYKSDYWKKSFDRHCADNPTLNVVTADFVMLSCDNSITIRKKEIAVNTYLAMTFDCRSPTFRYLFCSKSNESSRTNMEIVQANPHALKTGLHFPNMLISSHKGEVYSDMTIMVHNVYNECETLCVLRGHKNAVLQAKWCRDDTHICSASADFNAFLWDVENEIKVRSFKGHTSIVNGLDVINFNLFATCSDDSTVKVWDFRCKKWVHTVTYEYPFLAICSDKKGESLYVSSADGHKHYISGLAVNNEETVLASLSADETICFWDIQPFPCDDKLLFQLPAPRFNIDYNLIKLSFNNDSLLACGSGDNHLYIYDYKQKMLKYTLPGHTSTINDVAFHPYEDIVVSCSSDKTIFLGELEYSFEDSHIKACNPFTASSYTDFVKHYVTRAGKFYRQSFGLRHLKKYMPTHLGYYENFNYSKALDTIGNYDCTNAKEYLENYDCGARAFVEENSCGTGNAQCFDGNYVKKKIKVNKEFFDNYFRACTIDCNMGSNDLSSLFDYGNSLNLSLFKCFNRLKHLKSVLADSGESDIIYDQKKNIFFDFNDNAYVHVEGNLYFNAKDKLFYEIDYIDDFSYRKGLLQLGHFLITEKYAPCKLIMRLCTQFNSFMYNFLGLHKYNVFYADRDNLVEIIIKMGNTLYSSTGCSSTQLDEHFFMNCYALNSFCHVLEGINNNEGHVLIKVFKQRCETQKIKRILYTLKFLFSFDLFPNVLPYNRMSVYESNIYIYRTFVLKSLDHYLHSLGIYHGHIKSENFLLQNGMHILITDINILNKYLYFIPRCEDKWHALSLPFFQENKHVKMPYKIWKIVNVAKHPFIVYSLYWSYYVFPSTYKYVFFPLTILQLHPVFKNADLFILLLHYNLPFILFHLDLFVVKEFTTSVNKRQMETYIYHSTCLFPFPTLSYRNTHSYIDIFSGLEICKREIYAPLFWRFNEDVLQLLNREIASFLLFCYVEKFLPSFFSLKDSEKMEKYFYVKYLPLIANVTIQYIYNISEVKHMDMLKTLRNQLVHILKYATILFEFYEHLITFCKIMSRKWVKIYILPYLLNELAILFLLSECNILLMSNSTKIFIGSIPVTEAEASKHGVITQVYYVPATAQSPRGWAFITYKQRSEAYKAIEALDYKCIFPNSQRPLDVRFASYKHNNKNVWQKHVTSDGHPYYYNSVTGHSQWEKPKESVTTPASGKNTVAPYGPPLSARIQRDSSGRNKGYGFVSFNNPESAMNAIKGMHGFYVSGKHLKVQLKKGEEHYYTVQQPIMGNPQQPYMAHMMYGSMDSTNQMRKMEDLTFSENVYLKNVDGLDLSKNFVNGKYCSKLPPNEKSLNKYILTEITKSICSIINLQQLMPVNNRISNPNLIYDPNYDTIYSKWKTFLRKEQSSGNVISMCFSRDFLHTVLLCNYVTIIEDLLNLCLEAGLSVNVALMLFINAAKQSNKLQSLLPSETGLGYLHRDAGGAKEENMGIITFECITNDREPDHLIKLITLKNIFSRQLPKMPREYIVRLVFDRNHYTFCLLKKNTVIGGVCFRPYFEQRFAEIAFLAVTSTEQVKGYGTRLMNHLKEHVKKFGIEYFLTYADNFAIGYFRKQGFSQKISMPKERWFGYIKDYDGGTLMECYIFPNINYLRLSEMLYEQKKTVKKAIHFIKPQVIFKGLNYFVQNKGVNIHPSNIPGLLEVGWKKEMKKKAQNKDIQLKDQILSVLDFLEKQQSAWPFLKPVSLSEAPDYYDIIKEPTDILTMRRKARHGEYKTKEDFGIELKRMFDNCRLYNAPTTIYFKYANELQALIWPKYECITDGGKMFFLRNPRDKYEEEFLGPIFLHFNGKNYYRRDMVINNRRGEKLKCSFFTPFNYNENTPCVIYTHSSCSCQFSYDCSGCGLSDGYFSTSGWNESQDLFLILHHLRNVEHVKNFALWGKYSGLDANIKLLIVDSPYVSLTELYKTTFHLSAKGKGEVIFKNICLYFAKRRIKKKFHYDIENICPIFFSRNDKVVHPAHSESFSYDNKLMAAIRTVLFGKAENVFSVYTYMRVFNGLMEKYAHEFCFEYPFMHMQSARWDTKLQRAITYSKEDCPFELLKVPYTFEHSRNLGNKILKPIRQEKVVRVPVTDVIKPIITYKTKHISKPIYLDRNKIVEIPVYLHKENIIEKKVPLIIIPSICEMESQDMYNKETYRNVESKNETMYNDATKKSNLTHVSIHLPRTKEELHESFNGSRRDMSKEENVGRYYSDVKNRIEPSNMNVYKENYSSTQNVCRNSGRTRSNFMPSYANSNGQAIVSVRPATILEYVPKQRKAKGRFCSFMNRCCGNEILIFDLSEKLINYKLAFELQNWLHQSYDFCFILQHTPCYTLGSSAHMGDILLDKRDYYIEELGDIYNNFDERSLSQFVSKHEYIKHEIFSQNRNKMPIYRINRGGKATYHGPGQCNYFDLHKTVNNIQKVGVETLGKFKIKANTKEDSIGVFHKDKKLISIGVKIRKYVSMHGCGMSHADYTSMHEANRTTVLNELVVNCAHSVGSIFNAKVKISSDIGDLFAFKSKDNGDSFDYYEVLKCKRGDSINKIKKNYRDLSKMYHPDSFRDITKAYKTLSDPRLKKAYDHSKGKVLKLIESNSVNLTMRNYKDLVENSNDYWIIQIYSDTDNLSLNFSKIWEEAFDKYHEYISFGRINILTDKKLVKSKVPFNVKIFPTIFILAPDGTYHLYSNIFNATSKDFQIDITFKYRNIYTTYAIRYDEDYIKENENIDYFRRISSTNIKNVYKDALMKNLVEINATNVDSVCSTVGSRHTYCYVTIIDSLNNEDTLTSLKKIYQHVNNSYASFTSKLGADESDSSMFIQPVYVNTYATINEIKNLSNYSQKKEDLSFLSNIYKDIEILTFEKIPKYCLPMEVNCLYNPKKTFSYRLYNIFKRTSPMQPSFKNYGKLRYKDFLLLMNKDIAKYDLEDSPFAVGGASGMFATFCVQPLDMIKVRIQLNAEGNEGVLSLYKGLDAGLTRQIVYTTGRLGLFRTFSDMVKEEGQPLPFYNPADLSLIRLQADNTLPKELKRNYTGVFNAVYRISKEEGIFALWKGSVPTIARAMSLNLGMLSTYDQSKEYLEKYLGVGMKTNLVASVISGFFAVTLSLPFDFVKTCMQKMKVDPVTKKMPYKNMLDCSLQLYRKGGISIFVRIAPHAMITLITMDYLNNLLKMEEASCIPGYRNINAQLLYRLQEDYAFVNDIRARKFFYNPYFRKEPEGSYVKEYHEKYPIGGPLKGCVFSPLTMAQQKMNRQCNPFEKANRNSQEKRPIKQVKICEHENVLNKYSVTENSKERLKGRVCRKNEKIAIGRAKSLRFRDTVTFNTKNINSMAVLARSKTKVLVDNETKIFKKENVKMVSSTPFKPIASKLKSKKEEMFQNIISLTKNMKEKPLKKKYNDQIKDIKIDFEGTNLGKYGKVCIMQVYTEEKYYIFDTLKLVHDCREDSSALYNQLGIKFENVYDTSRAHDIYQVSFLQLLNDYLGIKDECLSSIKKEMYKNEKIWEVRPLSKMSIIIFDNMISKKIVLEKSKDFVNYCFMNSRYKLPVDLAKRGNIVQAMLVSKSMLNCVFKLNSTRKGIACTPSSVAQFSNKSIDQKILYLCKHDDVYDYWNLKERPRGKFKPSIHENATDPMIQFCDEEIQADFSEFLMEEKNIISDEKLVNQEIFNEREKYVHEIDHLWAYMEWHYNFEDEIKVQVPRLYVSAHIIDGIIHEMSKNENICMLKYTTYDSFYVCDVADKSLVFASSPIINTTIKNVLSITKSGWQIYLSKRIKCINDQWLLICINQEVKDIIKNGGHIYFKIFNKYIKEYNDFLKSHNYNFSGNKDINYILYKLCLNLGKFNDAVLCTKNKTYNILLNDIDGTLAICLKSFFSKYYLVKTLSIMGLCKEKLVLSEKPTIFSNIELLFQYYLIVSRKALFGNLQFSTEEICSYLLHVQKYSTNNLLFVKNRGFRYVKSEIIYEFLVKVIELVSIHDELYYREDLHRVVRKRKIPMDTYVILQLCWKCCDSEELSFEGIFDHYLHFLDDDSKVGDTVVYFNLYKLHNIMSLNVLRSSGKVVIHSDELFTFDMDMFTYVKYIDEMFRNFNSNLMDKMIQDFIKSYQFFLDYGYDYKMFEYFIVVKYYYTDNTFSLNYKIFKYQTTSFPQIRVYTPLSIHFSIFHENVIYNKKQNSFQLIPSFLLKENLRSCLTALFTFKNSYFAQEFYPFLNPLLNNKDLIGTIAVPPLRHCRTNIVLSTLEKLCKLYNCNLPVNSFKKESSECVYKNEALMRILTEPTHHLMMRNERRFCDFLWVVAKSGKGGEPNYKRRRSKKLKNVILKSKRSIYDLIKIEQKVKANDGENFKENSRGKDGSDKVVFVPVGTIVRKRIYCSVFWHQFLKENEELLVARGGKGGISYSFFKKHDYRNDVAFIGIENSGKTSLCSSLSRYYGNISSNIFSTTIPHVSNINYIDGVEITLLDTPFLFHNAHKDCSHGKRILRHLYRSKLIVYVIDVASDKLENVDDTQVEDYYTESYHNDTIKQIKMLRNELFLFNPDYLKKKELVVATKCDMLHKNALLNLDSLYFRLQNLFPHIEVIGTSAKFGLGIKLLSRKIRELIYPQHVLMSHKMYAKNIEDYVIPTPENVKHIYDHNYMENFDYFLFANITLCLMGMSSVLMYNCVLNTTPHIHELLNRNIYDICFVISFSVMKTMIFSIATIVLNSSKVICLSYGLTGYSVLCTFYNIFLKIAVFPVVCPEMWTKNVDERYILIGMVQLGDCVSRIFPTFAESVPAFKKFLLPQRKVNFLFKCALIFSNIYLNGWFVVLSFINISDVLKPLNSMSNVAMVYGTSIIYRHYVIRRYLKIYPSIYYTKHVKTAPEVNEHSTLLKKDYVFNQYIYYFKLWNALTEHNFTLFENTIQQFLNEGHKYDEVIYSILIHSYVLNHKKKNENAYLVIEEMKRSYMHPAIIKFNERMINSFLELEMIFCEPSKSLWINICRLAWETSIEYEDALLNMVDTMALEDESSYDHIQLLKKYYNFKMMNFTLVILNEDGPCELLRKKYAQMLVPTVSVYRDYDFQRCLNECLYSGFINISNETSMAENGIIAENPEDNKKVVNRVCANCTCGKKTNGVKLDKVTISSCGNCYLGDAFRCASCPYKGLPAFQPGENVKLNLDVRQNMDSTVNSFDKYLHLRTSRFILTYSNVLYLVSFFSLNNQVEVHHVVLCVYQFWLSIANFLIQENVQNDKIGMRDFMVFQCDLLMNELGFLLIFLCLSDSHHLRHSNTLVICALRLVAFKILFGSAVHKLVNNSPKWLHLEACQNLFICQPAPSILSHIANCTFNKPALEQWNVEDLKCFHLSYHLFYELCPLNICNSYAMLLHKIGKRYQWKSFNFCYKAGNLNEIGPILWWGHVPRLEWKFYFFPVYICSFLKKLCSREGQLVSLFEQMGRVPYLLRLTSYHYKMESDFIKKVGQLNNIINPKMTIESDASFVQISNIIELRVRQIIEEANKFYQKRKRYCINRFLNINDFTNSCHYLNKNDMQNVLPMEANMTIFWLFIFDYQCYEMLTNIFLLPKFYPINKEYAILSKYILEIIKDIINYRVNFFDYNNILHIFTTSKEINKFYCLQILKMLIHVILYEHACDIMINFCSSLRLSKLLTHSKCTYMHIYVSYYLIYLMPLNIHLKFFLAYTPNQNVYFISHIYTLIQGSLYRIFKIIQYADYHLPLLLSIMTVKKGFLTAYIAVNKMLLYNSCYYFLYTKWRRDFLLSSILTSKHYLKRVRNILHSLMSIPLSEYLVHLAKDCEKEFLNFLIMQLLNYLGTMSRDYLANKFTYIIDNVFSFFRGLIKEQDAESISMNLNHLVDFLKLFFIQNNESDLFLINFVGTNFSTYCKELLEKCPCALDELVHIMCLFRVVRMLYSNEQIKEKILIQYEHFFFKLIKLEMELSLYKNGLHSNKIKTFILANLDLIKELADNVKVSSSDAMNSLQYMKQSILNDLFNQAAFTDDEKRIDLHVSNIDSLEEIKKKYEINVKRKLYELKIRKDFEEKNEYRNLYEETWNNKMKSHYHDVGDNFYLQDCSDHFFIKFDDFDYNYLNEVNRSVLEKRNPNLLKPKVILTDSEGSIPKINILNNRENYIPLDVALNFVITFVQWLMDERKKRLKNNLPIDICFYIPKVCKKFFYLKESNDASSYSEGRERYVKQLRITPRIGANDLLIKINSAKQFLLRRHRVKFILTLKGREYTNVENVKKIFAKISEELKSYGNSETMRQNGNVVSQLFNLKAKRKNFSHPKITSTILLCSCFGYSIFNKGRKYLIGDLRMNQIETELRKNRFYVKGSSKYNNNDLSDETQYENYISSMMLQLLTLYHTCIMEPCPILTIAQQNTLKFFPLYLQDSYTNNLPIVHLLLRIMETLLDFTPNFYFTAKNEEELYKILLSRFQYEIFMMSDSFYHLNREHFLRFYFEPFDYRGYDCTYFQTYDINESATEETLLNRFTFWWKLHIYEERVKIIKMIIKALNLALKGYSPTDTLLDIFTNNYISVFGLCLYGYILGFIYEHIYEDPTILSTNSIVEDNLKDETVLIYVPSLLSLMFIHSIGKSAMKKLNYSPIYNLFHYMIKIDYFFFDRFGDIAVSIGNIINELENYGFVMKDFLTFHVWRCLDYDYVQKYVEASVKQLHHVQLKDLNIDRYKHRKDNFFLDRLSILCRSILSYMKTSWIKSFLKLNGLKFLMACTNLISLPPNYIHIFEYHSIYTFVMKVYLYASFKNVYNQFLYPLYNYSNFVSYVQYISLLLSGSFYFDLGDNGPFIDRNQLLLCNITQLFNILYFLISAYTDSKGLYSNEEKLYDLSELSNRKILEIFSDVLITIESVFDFYFTLYFHQTNDSNQNMFLHLKDKVCIHEHIKRTLRNSQNKSDYLLYNLFGSSRSLFCYSHILCDHDNDYKRTDHLTGLDNEDRVYKAIYKYTFSQVLTEFNTFMNKSMKMPHTRLAYDSKYVLCESLRSLLVVIKKFFIMINLACHTRQLKLKPTPNYIFYNVIQQKHILCIIRCLTKCMMNVPVVSKPIQENYRVLSDHITYLLYDYAYTSFTSHHVEKIENYYPEPFYMEEILFKRYNFNFSLIDVVPNRVNISIEHYSPMKTVKYIAELINILHKLLSDNKLEFISYFYFLDLLYKVGTFDFIFNMFNYVMYIPIHMSKNFTCTNTYFVRYVVRIMEYYSGADISMLKIYLQIVVKGISAFLDFFVSLINIGKFNLMLFCSKMLHPLTRLHNFTYTIRSVKCEIADNIFMWLTYINSTSVHSIEVEPFNYPHVNILEEWGLMGFDEKTIYDCLNYSGTTDLDCTLNYLDKAKEKQDDKYVLEKFPFMYEILKEAKAKSTHARVYYYETIMDPNGKRNMIYEEKNDIKQFWDEEEGGYTNLFLSFLLIDIDKKSVKLLLDHYRKTIHDKNTNKSRIFNHQDVKIIILYYFIENISKKIKTLKNDEAFPIEPFYHCHHLFMYQMNNYDVSNHSDYSSDKDMEIYSYHFCLYMLFFTLCNIIDKYTIARNLILHIDRNILDYCIFFLHKFNAAYVKNVEANVNYFLNKGLVINKNIKTYNMLIPYWNLADTDISEVNQKTANYSLQENEENKYISLYSKPPCFYTPLFMCLYKIIINYSLENIRFMSSEKQHNIIKICIDTLYFFKGYNAQLCMSILQIIEYLTTTYSNVIFFISYAPPNVYRNFGKVFLILNNISRSGLGILLTISKQAKFKDMQCFTDNYVIANRIEYSLKSFFLSHGIPVKCFMRKDDLKVIEDPKISNALGYEEILSCLCFFPNLLPIPEHIKSIYMLSETANSTKYLILAVLLDFLNLFTIIQSKTRLVKLNEKEERLQFNKRLMEIYGTHSDFDTELDYKVMYPFALTADNMLFILNLIFKTFKHLIVYLVKVPSFNPKIMKTFFMNEYIVKPELISTYREMSEFYLQNYMQYYALFDLSKLTFRSCLFPFFTPLLIFLFKRILPQFICLSHPKNVNYVKHIINFVQLIFDIHSSSYDVHKKVVQEIMHLLKVYFATLIDVFSYAVSALLYKLVNEQNIKIEFTYSREQLAHFRMALCSLLNKLDYTKEDFANTATSIIRCLSVLTSAPILGHPIKTTFLNPSYVRFRLHVHAYLVQDRNVIPHDSSNDMEGQGVHRIRNNGAFQHEILDILMEEDGYYHFYNNNNRETETIHPAVVKNIFALMYYHLNLDRVNFSLVDTVLDNDKKLKSSICNMMYNRLCKAIPKVHILPIFDNVLKIESLLIICCALGINEGQFFQLLNVDRSFLIELPNNLVDEIIVQHLKNITLAGVNELAQEGDKNLLIYNSIKKSYLEALPGNKNQRNETQDETNIAFIDSLTPELRRDVLSSASLRFIRTLTEEMIEEARQERITRNNITYNENNNPIIMINTGHENYDSLTVSRFLDHFLGGRKFAEKEDDITLSKYLLYVCLEEPVSSQALIDICRLLFLKKEINKKIMFTLFCNLTCSYQKTKICALQLFMNILWSASVDLHGKNNAPRVVALEVVNFPPKMLYHNVNKKNYGLFSDNYFTTAYVSAERVLEQVQSLLITIPHITSFFSMLLVHPAFFVPILQYELKRKRPKMYPINILFKLLNSFIYLTSKKLMSHLLSVIFNLLINCGKKWHTYSNFTKWVYPFYLLEVISVDALSNLSKLICNYKTNFLWILEQGKYGIINYDLRGNKKGTLVITFHGLNGTNLTFLDIQKTLVKYKYQVLNFDLYGHGLSACPKYNHRKKTYGIFYLIGFSMGCVIAISFAKKYIKQVKKIILISPVGNISSFFMLPCFISYNRIMWQAFVKKNITHSILGCINNLKMWSAHDIFKEVGLNHIPVLILCGEKDNICSVHVFKNTSKFFINCHMIIFKNASHLVLVEKSKEINSCVVTFFHFPNNADLKTVHHMFPVDRSPGNLSYISEAYRKIIYDIEQKTEQFDNLLLNIFFSYTSRNEMSLCKFNPNLYFNTYKSLLEEREICICGQIKIVNYHKKLLTCNLPPPNILIRTSGEKRLSDFMLYQISEFTEIYFINEYWPMFSFLQFIYVILHYTIFQTTKLDFSYSNPCPHMLDKVKEDAILQSALQICLRKEEASTTKENLYFILLHKIAYLHKQKKNCLTYLCSCSSRLSDKTLFKEINNQLINSVIIYLENLEVYPEVNIPVKERVNTFYEFLKDSCTSRFLKKLLLNKFFTPIVDLIFENLNGRNLVYPKNDVAVLLKFLSSFKQIAEHIIYSKSIFLHLNLRDKIRDSKDKEINSCGYPTVITMPNVTNKEEIAMYKYFYKNTYVMLRRDTDWILENCVEWLACIIISNEKKTKIMYHYSTYPQSLDASYGLFLKLLGENSYGFEPITMNKILKNITNQSSFFRKEPKFITSIFWITFKSLSVFFKPAIDEFIRIVQEVPNAKDKNFYYMNIHTWKIFLYSSRFIQLLFKFLHLSIAYFLHVAYLYDMEGNACMDMMNSLSEHNGNFTHLVLKSCPPPNELFASPQFSIIPTFFLNDIFDIIYLLYELDTFKSPGNENFLSYLNVDLFLAFCIFTMLSENHIKSIHLRCEAAPKTFTYLYRSDNMKKIIEESDLTRKYIIKSLTYVFIASQKGEYTERMQTRVRIVENFNSLFLNQIYVDQFTQLVIKNNNLFVHLIHLLLNDVNFLVEEVVSYLSNESMRNLAARTKMIITYCYKSCIFLNLLCKNYPNSIVTSNTILSQIVTCLNCYFDYLVGPKCLNIKVKNMEQYNFRPQLWLTSIVESYLFLLNSDKKNEELLTREIANEGRYYKPEVFNKAYYICKREGLLRKEDLNKFKNFCQQIIDMKDEVELFDDVDDIPDKYLDPILQDIMLDPVLLPTSGIVIDRKNIERHLMSEPNDPFNRAPLSKEQLVPMPELKEEIHKFIMYMLSDFKYVCIASIEDAEILFKCSFLPHDLDWDNKIIYFTICAEKKMAFFLIGLHMKAYFKNYAFEFLKKLEIYTKSDLFTTEAFLQRTIIAVKQKLHKINSVMNNHIDNLYQSRGNIKALKYKTQDMSKNTLHFVQNSKKLKRIMFVKYWKTYALLACFAIIGFKVYRSMENIKEAEISLRGVLEGGHSDWVTSVSTPTDAKLKTIVSASRDKKLIVWNINPDDDSGEIGTAKKSLTGHSQAINDVSISSDGLFALSGSWDHSVRLWDLSCGETIRSFIGHTSDVFSVSFSPDNRQIVSASRDKTIKLWNTLAQCKYTITEQQHTDWITCVRFSPSPKQAIIVSCGWDKLVKVWNLKNCDLNKNLEAHTGVLNTVTISPDGSLCASGGKDGVAKLWDVNEGKHLYSLETGCTINSLCFSPCDYWLCAATDRFIRIWNLESKLIISEIYPVKQSKVGLPWCTSITWSANGQFLFCGSTDGNIYVYEVKKQSIYYDEARYLSKEQMKAYIEIKYLRRKIERLKGIIQNDSMRSINSIHNNKRKFKLKSHLISNDIKSYYSSKQSILSDLFDYAHHQRILKRSDYLKESNILNISFNDLDKRIKRYSWLFFHNLGLSENMCRSISSNLKYNRPTDIQKLCIPKIMHRKDIICISKTGTGKSLVYVSTMIDLLAEHSQFFGVRGLVLVPTKELAIQIFKLSKKKQFDMLKENLDVLICTPGRLSFILKETNLSLEKVEILIIDEADRLLELNYFNDMKQTLLISATLPTDVQNYFKLKLNNPEVLSLSSDNTISDKMNLHFLFTRSYECTKYHILFFSKILSSLKIPHAMLYGNSDTSFRFEQIRMFTNSEEIQFLLVTDVAARGINITSVQNVINYSLPFSPKLFIHRVGRACRSGYAVSLVTYQDVLYAYEVYLGSLNHVSDYVELVDNQKNADEELASLNRSILASYKLYYAMRPKVHPDEIYHNFQDMDELPGFDLPPDEEEELNKQTFQYQKWVKRTKNRIKNVGELEDLKQNHPEITDSLSRNIKLTKKQQRLYKKYLSGRYSARSRSLMTKPRVRKFEDPNLWIYEYDRELKEKPKSFFNDHMSYYDTHLKEKYMSQYEHLDSNNITVHALSQHISMEEEKIINVSKFILDNEHVTKYTKKLKYSHVNLKKRNPVVTILGHVDHGKTTLLDRFRNSNIAQNEVGGITQKLGAFEVITFLDTPGHSVFKKIRQRCAQCTDLIILVISLDDGIMSETVECIQLAKKFNIPLIIAANKIDKFGSEKISKSLVAYDVITELENGNVPIVPISAKENINIDRLQKCILQLSDSLNLMCDYGSLCSAYVLEKKIDPSRGKLLTMVCKSGTLKINSYLLIGHMYTKVKQIYNSNNQLVKEAYPSEVVQIVSPISLDNAINYGDLVFEMSNLRSAQRVAKYKLKVAQYSLKAGDEGSIEAFVERNFENWEPFRVVSKGVGSFNMSDLKYCSDVKPIIYKLFEDLEKICSFYFDSLHLYEPVSRMVVSKTGFYEGSCNVNHYFTVMRNKQIIHKRLSVLSMIIFNTPSEDFQVGDEIVAYRKVPRAPLFNRVKNFDLRVDTDDGENEYARLTQTPVVKMNLSKVKFKTSLQNVLVEPYTERVKDFVAKTNYEIKMERALLDEIYFRYLKDEDFGLSFFPVYKTFKSNSSHFPERGDVLINSPAQIKLSEVEDDRDRSGKFCVIEICGKARWVEEGRYYDVFRIKQEENKSIYLNRVFFYSTMEGKLLFGTPFLDNVRIKATVMKHFRGQEMSRIYINKFEINNNLMDREQRKYNFFRDDSIYYVLNRIHNMVRPSLELKHLKKHFMDYLNKFCSLKFETFYKHRGNYKREKMLRNILKTKKLSDPLADFDPVANECFIREHFYILYRICCCTLCGMSGGFVNKLHMFTHPFAYVSLSKFSVTSVIPLIMSNIVFLSSLTTIIMREEESQYFFLKMSSKDSLMEQFMLYNLFSYDIALLKGPLKFIYTYCLFKNLRLYYQIQDKNVYIDEKANCRIKDNLIDTHSIILAMYENYCKSLNKSKIPIDDFFNLNYFNIHNVKFAKKNVQKNYLYSNCKNFFCNNLSLLGNVNVMLLERIKNNYKYMLSVDWLYHNNFNILDIKVNTHFSHNYHIALFFLCKYTSYNLFLHPINKNEHIVSSVILNSKNEVLTDNGNFFVLRYRKCYANALYNSYLLQMPIRIFRHNNLKTKYCPNYGIRYDGIYKIVNAFTINDYSTSEYKRDILYVFKRLYVDKCFIPNCRFNQCERKKYLIEKNSVSINVFLDSEMIMTLTVPYLKNYKSTTFMNFNHASKWVRSDVRMYEMCFPFWCRGKYLPLVLVLETLNFEKEINENQRIRTEIPINCEMAKRPAHLFIPIKSKEAIAAHIELKKPFDDTWNPYEDLSAGKEKFKIPVENTVDDSLPPMNFTYVSKTLFFSRLPPYNLLPLCSGCAPQNYSKKEFDEIYINGYCKALRHKRTGKIYCDGNKSYDINDFNVLAACSGNCLCDPLKCTNKFPEGLHYPVKVVKTRDIGWDIVSSSYIKANSLIMHYVGEITTRKEMISREHEYDKKGYFNYFIETAEVDETYTDDWKIPCIDALFISNVARFLNHSCEPNVNVITIWRGDNYPSVGIFASRDIKPDEPLKYHYGINYKNIKCMCNSKKCKGYIGHEDLFNEHITTIHDGELNNFITKNDVVLVMFFAPWCGHCKRLIPEYNEAANMLAEKKSEIKLASVDATTENALAQEYGITGYPTMIMFNKKNRVNYGGGRTAQSIVDWLQQMTGPVFTEITTNIEDVLKEKNIAVAFYLEYTSEDNELYKSFNEVGDKNREIAKFFVKKNDKHNKISCYRLSEFVSTESFPLFGEINTENYRFYAESPKELVWVCATTEQYNEIKEEVRLAASELRKKTHFVLLNIPEYADHARASLGLNEFPGLAYQSSEGRYLLPNAKESLHNHKAIVTFFPIPEDDKAAPVKVVVGNSFIDVVLKSGKDVLIEIYAPWCGHCKKLEPIYEDLGRKLKKHDSIIVAKMDGTLNETPIKDFEWSGFPTIFFVKAGSKIPLPYEGERSLKGFVDFLNKHATNTPISLEGVPDMEDGTAEELLMEGSPKGTFYDMLFPDMSLSCLLSENLTAPNVQVLMFLGATYGPAIKQGDFWRLVLPIFLHASGVVGNVLTTICNPCQLAVGASTSGFGLIGFSILEIFLAWANLSRRAKGHIGGFLCGAFLACHYNRAMGYDSFQTSLLFNIYELTCLYKIEKVIHSYWIVKNLTEKKKHDRVIFVTLLSYLRKYALHFNLLIKYRNFLSAKTMIDVVIRYILLCSYCHFTLFSNWWADTVIRMPYKSHLADQVKYLPYLLKSFMRVDAFVSLYELSSICEFFFLDAFEKTLYIFLESNGQDVITLDKQDILKVLDFFYAGDFLRPSSIFLLCLNEKWEDVYQPFYNFRAIEQKWQVVWNSKRLLDRDLDMFPYPSAQGLHMGHILCFTITDVLAKFKRMTNHCVFHPIGWDSFGLPCDRMSMMGFLFNWENEINTSDESFYKWTQWIVIQMYIKKLGYKKKSYVNWSKELKCVISTKYATRLIEDLKDIDWPDKIKRMQYDFFYVKIFISVVRTAVKQNDTERLKNERIFFTGSVCTYVLENSGHLLFNLKDWLFSRQRYWGEPFPFLYIDDIPVHLPKFHKKVYESVLSRFKKWVFQRRGNTLYKRECDIMPQWAGSSWYFLRYLDWMPVDLYVGGSEHAVLHLLYARFFHKFLYDLNLVNHKEPFQRLFNQGLLLSASSFFAYTTLEGKLVSKKYQIPEELVMQKYYLKDAPHVEVKANYEKMSKSRGNTVNPNDIVKKYGSDCLRLYILFLGPIDQNKKWDLKGIKGTFKFLTNLYSLFVKLNTAVSFFMIFFNEIKKWDCPHICEEFWLMYFARWPSLFYLSPLDIETDSIVVGTFDPHNRTPKEKLVAQLLIRGFRKVYEISAFPGVFRDATGQAYDLRDKESCPCYNNFMKKTICQAIRNQIESLKKSIYDEYTHFIIEKCKANMQQDVDNYESSWYVELVYELLNCTKIMFDCSWMTSPLTVSAERDRRKQKILNPLIKELTNKLKSNAQDGNIKMALEFKKKILNIRNTHGISLIPKSIILMAFFQTPLFFIFYFSMKKMASYPEVFKEFTDKEFQKKMKQVSKLAMRLFYISSLFFFKSMPSGLLIYLITNTFFQLLTTQICKIKVVERFLDLPPLYSRGMDDDAPEEHEVVRAFKKHYFEDKDQMHIAATNFELFVNLNEANGKLKSFVKNEKTQKDILSMPHSKRMTIYPILSSSDIYLHFAVKKYTHNEFAENVKHSLTAIGNSSNIMFINKKTTILTHSNSECVYFTCTEIDFVVIGTELVIDLCSSNRKEFYVTCEAYKFLKIEKIKFAQEFYSYCTPHHFITLFYTDIGIFPPSAISYELNKLYINDSYETCSTLTIESAGSVNENSYLIEKIVNDMLQGVEVLCNLSILYLFKDNYKVHPATLSVILSLIKLPWSIKLLWAIISDSFPIWGFRRKYYGSSLCNVIGEAQVVTSSRKGTMKCSAQNVMTKQHISMPSCGSTLFFYMTNELNFSPDLLGKMAMFQIEFIAEFQTMPILVKCSRIIPEGFESTIITSRFTQNDLMQCMELCIVDTINNRDLNRIKKEQSKVQEELKKAHDERDILIKMLDEEKFKLQEHLQRSKNEYTVLEADMVGRQKEILYKFDFQTQVLTKKLNVASGISTFIYTTMNLKIELDKMKEIFDLNALNLQVHDCNNLELKLEIIQTNKTFSDNIKCLNPEYKKKINDIFIKIERASNQLVPLEKRVFKQIQCFKSHGDNAVVREIYQAIEMKIRNGNNPQALVPCEIQIMEPLQSKLTDDHLCSKLKYTNVCLHEKDKTPLTFPCTSPEYEKLIQQFTYQKLCNSKVAFSNVLLKSFIDKKNEENTFNAIIQNYKVLSTCIDEDLKDIYTEKLWSKNMIDVLKTREQAIAGILCELRNYENFGILKVLLEKGGFVERLVAIHESLTNYRTKNILKKINEKSKNEVIKFEKNEPTSQIDDEGIKKLIESSFFDLSDNTMLMRLLIKPQAAILFIIQSFIMMTPSPTRDAKMYCKKKLVNGQLIMITEFSSKYNLQVLIVVVGDELGEKTDDIIKKNEAEIVLITTLRAQNLLNCKKYLYVVVDSNRDTSTAKNLKDEELFNKWKEDEFLQSNENGVVLPQILIDGVSIGNDIALQNLEDEGNLDFIVSRLKCPNCLQEKSNTDVQCPHCKFDYVSLISDELIRDNAVVRMLQGELYNELVITNDSRIFTGKLKGFDQTTNIILGNCYERIYKESLEKISLGLYIIRGDTVTLIGEIDEDVDKNILHHKIKPETLKPIMNLANDEYRINKLLDMKDLFYSKLHSKIFDIFRIVADYNCLYIINGEGLIIHICMLLSKFYSFENEEDYYVEKILSDNYNLVRNAFIIHCKKNLIPPLFMFVEDSSSFLYAFNKFYVSNEEIRELSICFYFLLINNISRDIKCVFFYNFESEKNTINAFSINYMGINFKVLAMLNKEASVLFDRKFYIKDYDFSKRVIQNGTNLKNVVLGLFYEKLIEKLNMKNLCVYDKTLQKDAHCDALKSAKNVDLLNFFNASIVHNLINFVCFKLKKNVYVIETFFSVEDKLNLVNKCVEYDSEFFELSGLLHISDRESLMDILKSYDDKYKLRRQQRDEKRKAVIAKYLNISSLHHPIVISENHPWIKYYVYTIEKLYNYLKDELSRKDEIYEVDLERYNVLEAKVNKLRSNNSYSDMNTWSLDIISGFNRLVDVYNFNNVTNLIKSVELQIKISIKVLTSMFEIIMYTDAIRSVMLIYKLTNEIFNKFKENLSEKDIVQLQTVLLSLGFKNSSYNLFEEYVKYSELKIDEKKEHEFQLYYMYYLLDRTTGNIKDKRVLFTLDTWQYNILNLVDRRKSILVSCPTSSGKTFICYYVMDKVLRLNNDSVVVYVAPNDTLAFQIYHEVNGRFSTKGYSKYGGNKLCSYMTDKYAEENAYAVNDENNVSKFISRIEYIIFDEIHCIGDKEFYGAQIENIIHLCNAPFLALSATIGNIKYFYSWLQNVMMKKGKGEQDLHLIKFYERFSDLILYVYTNNNLHHLNPLACFNFRDILYKGINKDFYCNPRLFELARKNNFYHLVEFLEPSFYFQYTRCINKKQFIYYMHTVKETIVYLIQNKYISNLDYDMFIHILLSNYMKNLYSKSTQEVVPKQQLFQELYKSVVLDKKYIMNKSHDLVKYTETVNTEQEYFLPCIVFNFERKELEDMTINLINELMKRQHDKYYGDEERTFNTKMENKMRQERYENLLKQREILLKMKTVSRNQRLEQNMDKEYLDMLNGDFYFCNRKVYINYVTEIEDLIREAERAIEGRKYKSVLIEGMKRGIGLHYEVLPYKFTIIVESLFRLGYIKIIFSNKNLSLGINIPCKSIIFAGHTFELNSVMFKQTSGRAGRRGFDLYGNIIIWNINFKNLSRLITSPLQTLSGSYAVNFTNICRSMLLYNCLKKNKDMEETMTVAEKEEIFEKNRIINVNFFTRINGILSVFYNSLYYVNAFELLNYHPSEFDLQKEKLKKYVDRKYEFRIKAHFLMFINILVEMEAIDEECNIINMTELAIFLKKECDNNHNIVGDGTFLGSSVIPLQKIIDRVTFEKNYSRNVLVDDSARGQFILLFILSHFINKIKENKIALTELFSSTYFPLLHILPAPVRKHIPYTQLYIFEQHPSLHLREIFQSEYLAFYQEKLREYKVRSPFLASLYHCDNFDIRKNMIPDIGEDYISFFKFEDDVIKEEKVCLKNSYILDYFIHGKYNVLRSKNDLGQYSWYIVDRFIQALNNIEHFLHGVKKDLLSSDVFYTYLNTLKDVLEKYFKSINSKKDVYPKQSTLGSSIALGSQLNDDRSTEGGLFSKEQLENPFQSMALQAFGLRFKKDLDKIEKMNDEKNNHIKEFVQTFYFAKNVEIIIDWLCMNEIYPSWFDISIHPAQFDSELDAYECLLKYLNEYHENKFEFIDIYSLVILAALVSDDKQKHINNILSLSHETQKYIHSIVKEAENLTESMINAACEKSKNQYMAQIEEQERKIHELQQNILKQENSNIENLQNKINKYKEKLDSLMVVQNINKELEDKLRDNTQKMVDMENEVEKLKLESSNLIIYKDKCADLDANLVNAKTENEKLKQDLDEKNKTLQMLKNDLEAKNQSYEQLKKEQNFDKINIGLSNVDQTKELEDLKRINKKLETNQKMKIEMSNMQGNNEKIIKLEAELLMFNAALQIFKEQLQIREKETEYYKDALKTQVDISKDEQKLLSEIIHGLGLKYKQLQTYNLSLRNEITAIKLRAQTCAEMEKKSDSRIFLKHKDAYCLYAENVIENNKFEVASDDCDKLAHGNEITWLSSTNGRLRTQNGLCLKTYKNFLTVSTCSPDLNDKSEMWKIDSEKRLRNENNTCAQLAGNKLFAFTCNDLSTREFEIKVFSEEEVNLMKAKYAHKKLQNVNEEHSKSEVLIKSYLINTSSSLANYGTGALMKIYDNIDISRRNNLLRVPLESLFLNPPDDGNYTFVAKNVVGKLIVKLARNKLVPIHIEVSSSFSLFWSPEEVINSLYLYTTVYEKVCYTPFQKKIDCATTFERVNRESHFLCPSDCCYPLTSPMCASAVEANLLPHERGGIIKVTIKERTNDKGTSSPCALILPTNMEDNTFKGITDIKLVDMDDFFLNYDTNRNLYEGYTGVVTDDKHSLLTKTDFSKRYYEFSSGSFIVKRIQRSNLTKEESIVVDAFALFEKYIYLPGWTRKTCNNIQLYIKYRQPNGMMNYPSLLLTCDDTFEQIHFVVARCLPYCSEKVLGSYIYGPQSAICKSAIHSGIITNGGLIQIRKLQNITQSFTSTMTITRNGVIATIGDHNSEDSYYLTKPNGSICNFSFIQTKSYLMDVPPVALVHQKHAVLKNQLVNMHNLYNTESYKFQQSYLAKRNEQYETFIRENQSSVVSLIKQFALITDIKPITVQTFEESNWAVEKFTNGNLFAAITNDRIKSGDYASYILQRHTKVYKGFISCDVKIPYEGNIGKKEFYFVEMADGKRSPPIRKRQIQLGAWATLFIEFGYKNIRAYINGKYVSGFETKNDSYGYVGVGMNGSLDQAKYYPLDKRHNICTNMKAFSGVIFRVLSSDDFLSVILDTTQMDGKLYLLKISNGIPYQLNAPTHMPIAPDMWHHLMVSYNGERVNVTLNDELVVNSKLNMAQSNRFMRVKPAWRKPRGIDCRVRRRYKGTNLMPSIGYGSNKKTKYLLPEMEPLIMNNTKYCVQIAHNVSSKKRRDIIERAKQMNVSVINAKAKLQKTEEMIVGKNFWDEEKDAPILKRNGNYINKENCEYVCKRAEHFYKIMLSYLRIIKLDAERTFNKEENRSLLIEVLQSIYPITNDYHQGEPREVVKIITGLHRYYLPGYFKAMPKAYVRDSRVFLSILNHFHPNLYEHIKNLITPEAFVSKWFIGLNVHVKYSIALCRTLEQEIMNTNDVSFPNDYKKSDAQKIGDFFLNIIEASLKVDMTNIDLDKLREEACEMLGFSGSCLSKEFFDLAKSIGEARSKQEEDRIICNEIVLLKSRFADPSASVKQIKEYLIRAIYIEMLGHDASFAYIHAVKLAHEKNILCKRTGYLSCNLFLNKDHELMLLLINTIQKDLKSDNHLEIWAALNCVCKLLNSEMIPAIFPIIKNLLNHKNELIRKKVCMLLHKMYLIDPSLIKEIDVFLKKLLCDVDPSVMGASLNLIFCIAKNDITYCIKLVPYLVSILKQICENKLPKDYDYHRIPAPWIQIKILAIFRILGYSNKKISEQMYEVLQKTMQRADFGINVGYAIIYECVKTIATIYPSHHLLELASLSISRFISSDNHNLKYVGVTGLALIVKINPMYASKHQLAVVDCLEDKDETLKMKTLDLLYQMTNPLNVKVIVDKLLFHVENSLDIHFKHDLACKIIQLIERYTPDDIWFLNTINSLFLSVGELLDESYSYSLIKDVYNLRKYAVNTYITMLENNENIPFILMQIICWVLGEYSYLCDIENYTTEDIIDLLCECLEKTFNNPDRVKSCIITAIFKLCCFNNITDHVVAKKLIEKYKNSRLTDMQQRCYEYSSILNNPTLMKNVFSKQKIVMDENLSFLNPFVDKYLASGGKAYIKKELRETEANFESAKNSVPVLNFTPYELPINNNERERTFKLNVVGPKKRMDDYQNYELTEKEKMAAALFNGLLFDILDLNEISSQRKAVFLNSTTLSIFQIIKKALMSCIYFLVKSAELDKWTKELLKVSKRKYCGQSLKHLAGLILDKTDKEGKLIIEGSIVSNKLILRLGLPIETLSSKCINIREGKDSTILCLASKVLRNFWVNSITDAVLCKMTKNRGKLPEGLKVRIAKSKFGSPQVKINGSKKWIMFLQNVVDLSDEPEKCLSMLISLTLEKEFPSLDLDACLEIVQKNYFESAIIFAWGLSILSFGNLQDVNYNLSLVLFHVSNVLAKCRYMKYIMDYYGIIYYINGKYMNSVSHEVLNLEKELQMSIFGNSCFGNNNIGLCSSEMFFIYFTQSQKEKTRVVALTNDSNYRVKIYQLRYGYNVYLKKVSRKEDPKIYGINIFSDLLCYACDLSKFYNLILDPPLSIYNELVKPFGYTLCLWVFLPIEENVSFSSLVSGEKDAHICVFSDRLVIGCVQNYTFYHSSGFSVKNLKRGWYYLTVVGTLRGQFYFINGCFKGHHNFCSFDDIKYVGNSSLFVNPFSYICFFKMVTKPLSVTEIMCEYYVHFEITEFLNVHIYPYLERKDYQFALSVTSIRNRKLFFFNRKKEQPSWAIFAVINLAYVNKSTYHCLVGGQNGNSHVAIKGSNLALGVLYPPFHSSGYNLQKELNEEILLTTRCVGVCKSCLSPICCIGNCRSVSGEYLSPFGFYKFVRVVFEDVTDEQVIQFYRSFPLFLKRMQQYFYQKYINIKFPNDFIFTPNGEFPGCITNYKLYGKDYICTNQYMWRFLHFLFRGGPCIKRNSNNIYDEPQYVDNLFSTFAHNYYEFLFHYGLNSGNEIYKSCEEYNNGSSNGYITAKEQPAGLVNYSATCYINVVLQCLSVQFKLIYTLTNSIPFMHYSYLFEYNEQQDCHEFLLLLFDFIHIDYCLKKEQSIISDLFLGLIEEKITCSQCLSVNVFEYFKKEEVNSTQPNVLIVHLIRLLEDGSKIDNPIKFDLNDFTIQNVLKKKNGQYIENPKKYSLFGVIVHRGLNSNYGHYICYTKRRHSNGATVWYKFKGIFGFGVSKTPQNNALVNKNLFYDNMNTQSNLGNKKGIASSGNMFGNLSSNQNKSSLFQNKTGSQNKFNSIFGQHLHDKFYKIIQIIFDFIWEEWEEYKGDVPLWQHIFCGSIAGLMEHVFMYPLDTIKTYIQTKKKFCTSGCDGCIKKTCTYNFCMKMMAAFNRCEWNFFYVTKDRSINWSLIRSNISNLYKGVNVVVLGCIPAHALYFSTFEYSYKLNYFGIAVSGFLATIAHDLIITPIDTLKQRLQLGIEHGIRSLYLSLPITLLMNIPYQIIMICTNEKMKKVYFEYFTGAKVPLRHITSYFTNPLDVIKTRIQTECFNAKGFNFYRVVSNLYHKEGFRSFFKGSMARMALCIPASAISWGTYETMKRFFKVNLNPDPNSFLDFIGEPEQFYWFIEHYLSVPFTIPCANRSWVSEFLRKYEEPDVKELMKYLDKEEKVYFSYTFENVEPVPKYTSFPLQEFHKYCILPPLVETSIKQKDQDLSFQLNQEEYKIYLSSVGSPISALKKLCPVYDLKLHYHKECDSQPNVLKCLDNYIKKLCLKDPYVDNFKKFLTRDDVHLVKPKSVWGFPLFNTYKPRDIKNPNSNIPVDVFKVLSSKNKLFLSFFDQIPKGPHYMEESQGLVKLSDFASSIFISPVSVKELSHNISDFSFKRDTSNIECKKVKKSLNLDLEVEVVKGVAAQKICKGFRIQCILIGTHVEAFNIVRQLLNMESMLSLTRYTSLYLHKFFKSVTTLKGNFCGRAVLHVPAVLYRRNIYLAETFLSEYAIIEFLVYYYNKDPEKFLLYLFSIVSVLYINMYYYEQLFCHHKEQFELLKSKMIHPNIADRILENIKTLMKNPRYMKMRSFYLKFENEDLFDKRKVFDVLYAFDEFLNSTDAQQKAKIEIPDESLELDNSNDIGSTMSLMYDLGNKHKFDTPRPFLFISHLLVVVIGVDCFCSYLSFKYFCFTVVNMICGITDSIWLLFKCIGKNRFKWLDPQHYWKSTALHYMFEKKSTQNVHKKHEYIKNFFKLLPVQKKTYAWKSWQLYKYTLNYNQNDLLISKYHYGTFFIPFIGQPYRISDFLEKEHTLDEPVTLKFCYGINKGKDSFIILWRNQNLVPVKKFTEKQLYTKQEVVIFDTNGGEDNIVCRDKIYGKQSQEKIRFNKKYEIISNSKSSPSLYKSNIINERFIFTETSFVYLIVWDYSSIFLSKTKQTVKQREYQKYLEYGNFVILGLSDGSVQVFDKDLKCYAWFENIHVGQIIIFTEKNVIKQIYPSSFLHFDSSLIEIFDFDKNEKLHSICLTSKEIVSMLFSNSGSILCVGCKCGFIQLIKADNLEIFFSSRDMKYQVTYLYFSEDDRILISSSRNANMIIYKWKFAYYNFSENNVTISYLPVEQIYAPTCLSQNLYFYDRQILCICNEASKIRFFDLETKKIVKTVHLPFREKNVKKFLPLLFVLNEKMIVFTQTPIDANCFRYIGVIVSSGILSNNKIFYYTLQNFIEQIGGKTSNMYKQIMDSFSIEYIFASINVFLSKFEIQNIIQEYHFYYKYVLPLLTLVNYKSDDDLLLQNVFFDITKDCEHIYFNINAFIYTYFNFATEEETNLDQVIQNLENHGESMDQNEFQRIFQIFTLNIVDSSNEIKKIDGLNTNEVKTLDAWYSANKLKIIPCLFEDKPPSFMKKVLEFIKNESSFINLKHYFDFLEPIDLDVFLEEDGLSCIGIPINFIARNKVDEKNDLNYTTDNEQVRNMARGLIDEWKRIRDKALIMLEIIDTLNFSSLSKFENVKINYQVAIKGNHYPPKIFEDSEVLKNDIIIKFNYDSLEKVIYDFLNIFDEDIPDVVKKMLKGPQYINEAMPLNLDIKKKLNSRIGKVKCVDVHETETWILAALYNGKLIIFDYANQNTIKNIEVSAFPLRCAKFIEKKQWILCAGDDMTLRVYNYNTFEKIKSFEDHTDYIRYIEVHQTLPYVLTSSDDMTIKLYDYENNFEKLCSFENHIHYVMMCKFNPKDTYIFASASLDKTIKIWGVQNNTPVVTKPHFTLTGHTKGVNCIDYSCSGETSYIISGSDDKTIRIWDYHTKQCIQVLSGHTQNVSCLIYHSNLPIIVSSSEDCNVKIWNSSTFKLESTLNYNMDRCWSLCAKKTKNDLCIGYDEGLVVIQIGSDKPIFAMFKVNKKELGNCDFYPTNVSFHPSGRFICVSGHHEFNIYTSQVLRNKAYGKSAFFVWAHNGDYAIKEEGNKINIYKDFTSYHSFQAPFTVLQLFGGYLLGVKSNNFICFYDWNDYTMVQKIDINVKNVYWNEAGTYVALTTEENIYILSYWIYDSFLYVSKNLRLYIYTRKFIDIYAYIDKYLYICGYVYEYDRIFLLDKNYTFHSFFLPITYLQYQKYVMNKDLASADLILKKIPESLYNKLSLFLEKMGHKNEALNICTDLEKKFELSLSIGNLQQCVIHNKYKALGDTALVYNDIPMAIYCYKKTNDFSSLLIILSTLGDKLGLEELGTMCINNQKYNIAFICFFLLHKVNKCRVYKPSAVKCESIFDNVKTVGRTQNYNSLKKLIFLKQFNEEMEKDVQKFDMLNSMLFFKNATRCCFYTKIYENFYKDVYLKVEYEQYWDGERISPYDTSKCVVISEIYGYISRNRALNDDVVYAYTFCRVVNIVERKNAPIVAKVQPVDPRLPCFKKWDTHQINPYGSITTILGNEKNDMSYLRSKMEVGDKVLTALANRLKNREIITDLDIFTIDPPTAKDLDDALSIEFDTNAVNDFEYRIGVHISDVSFFVTPDSYYDRVASKMCNTIYMDLMVIHMLPSILSEEICSLNTQGEKPYEIKIRSKQKLNYDTVEDFLDEVYQDILVRGDLPLSFVANFEAACERYNLSTKLGSDIFRVNSKPSLSHMLIEEMMILTNFLVANKISGKLGILRIHENTSEEIKNNLLLNVCERILDNNQLTCMQYNILKHYKEAIYIPYTEGEKKHFGLALSKYIHFTSPYSYEDLKRICDQCNVQKKKTDEAQIHICFPTEAYCLNIAVVFYVPLLETEKSISDSYEESTFVYDLSRGVLYFEKIYDFLYIHDVYETISRFQKKEILIVPGSQVWTLRIGKNKNVKKNLGGLTWFVTGYAKNLFSENSYYHIIGFEHVKEMLCSYAYFIFYVYDKEKKKYYYEFNSYLKRLFNVCHNITFIDQQKNLLELIFKDNKGYKFYVQNDVTDKSSYFFVYAKILFDSYSIYILFNLTKQNNVLFLSYDEKNEQCDVCDRYRKNYMSNMYFFVLGSTSNSRKYILKQSNLDFLSVRIHIDEKKIGCRKSHDPLTLTSNIAVGKGLKLLVGDEVIYCNNKIYEKPKNEKEASNFLDESYFCAGALKIENTHMHKYIKVIKGNIDKLGGQKASAKSHIIILGNKDVGDKNGAELYENGGGVLPLDYACLSVKNLEENKKANEVKGSSHVWILQHSSYCTDLYKPYDIMSDINQWIDVLYVIFEHLHSDYNIEVLRELKENLQNYVYLIKINMSFPILFVICKSDGYEILNNRTYQGYIDVIIAYLRNLAVNYQAAIIFCNTANKKEAKNVKLLYRYIMHRIYNFPFSDNAILDDYERVFIPSGYDDEGLINQSIQNTFVQNFNKPYDEHSHNIVADCYFNDFLALHSFFQSLLAKGRSKSPSAPITPQTLYVKKKVSIIGSPLSAGQPLGGVNLACDNLRMLGLHKVIESLGWSYEDIGKFSEKLFRAMSKELRKKNFVLNIGGDHSVAFPSILSSLQFYPNLRVVWIDAHGDINIPETSPSGNYHGMALAHTIGLFKNRAPFFEWSENLTYLKPENVAIIGIRDIDIYEKIILKKCNINYYTIFDIEKNGIYNTICTALNLLDPEENCPIHVSFDIDSVDSFFAPGTGTIAKGGLNYREINLLMKVLADTRRVVSMDLVEYNPSLDENDKKVHGDSLPISEYATKTGKLCLELIARVLGNDIVNGRKKYMEKKTSERRILFYKTKICPWYIKGKCERRKTCLYAHAQNELRELPNLCKTSLCPKLKINESCNDKKCKYAHTNIELRATENLYKTALCESFLKGKCFSGQFCRYAHGQNELREHPMEITDKNIIIGTRNETYCVMPKKKENKVSALTNGSTTDNSYNYLKNEDSTNFNEEQFLNDNLNVLGFLEENNEKFGKSMWENFSLFGKAKSLGAEKDYFKIFNYGMCNNYDKKFENHDVHKREMDKVDKSLFILMSDFVKVDLVHKKKIYTHTGTPHNSMDLYAYDELNIENSQVHLSNDNFCLNDYNVKDNYIIYIHDEDYDKRQDTFRYDEQTYQIGNRCRIKIGDRRISVGVDLDEPLGNSDGTYQNKFLFECKGSKYGYLGNINSIEVGDFPPFDIMDLDEFMSKEELIQEMSEYKISNEKFPDMLKSYVKENISDQQLAERFLKEFDDSYLKIMNNILEDVLLKEFFCFFETIEEAHRYHLIYVWFIPLGGVYLSEWVSLENWSFVLDLIKFVYAEGDILSKYYHEDIHNIIKAYFSLPFILFKCITDVKKGDDERRKLYIYQHIIPNELNEEGFSKHAVKTCVFYWLHGDNYELTRMNHLLQNLFYYLHLYPFLCFVPIILSKLLYTFSYNFGALSEVRELFKRKDEVSLVAGQILADHFRLYLFNLQQPEESFPEELRCFKVIKQSGFVYADSLIDNELYLNMDRNKNMYTDPPEDLFECLHRMKNRANYIERNFRISQAVASLPRFIRKGDKCSFATIKLFNMILLTINAPMEICNFVFLREVFYTKLLNVNIKKSCNDQDGPSVQLMQCILGFHMGDPNAVELEETKFMENWEETQKRLYDPTIGLRRHYTNELLSCGEKNNVRVLEKWSSMINRDINWFMKTHKTTFLRRVKRGIPQKYRWKVWFQITNSKILTNLITIDISRTFPELLIFDKYAQEQLFRILNAYSNYEPSVGYCQGMNFLVGLLLIVSNFNEMETFCVLVSLMNNYHLKEFYKEKFPLLNRYIYLFEKILQCEVPDLVDHFNQEEVFPPVYLHQWLLTLFIASLPIKSVIVIWDYFEKILKLLKSLKYNESNDDILIAKLLIKKSESVNLSPELSFLFDNIEREDIPFDGQFKFFIGDILDGVYYHAIHSYAKESSWFDVSSINKYYQFGKASGDMELGDITKRTIEVISTLTKKLNYKIIIPYSKVAFYEGQIKYTNNIYQDIGCNTYCERTTEKANVFVRPDGFLEIREEYHESDGLLNIMKNLDLTIQIGYCLYPHEIVEYLNKYIIGQTEAKKVVANALRQRWRRIQVDDDMRKDIIPKNILMIGPTGVGKTEIARRISMFVDAPFIKVEATKFTEVGFHGKDVDQIIKDLVEIAVKRQKTKFEIEIREQAQETVENIILYSLLGNGSLDDKFSNDSVENAVKEALSNHQNIKSVKIIHQNINKQNDKKTMTIREAKQKLLQLEIDSSMNQDVILKTAISSVEEEGIVFIDEIDKICSKSNSSYNGPDASAEGVQRDLLPLIEGCVINTKYGNINTNYILFIASGAFQRVKPNDMLNELQGRLPVHVNLSSLTIKDFIEILTKTHNNLLQQNIALLKTEGIDLQFTDDAIETIANAAHDMNFYVENIGVRRLHTIIEKIMEDINYDVYNYVNKTIVIDKEKVKKSLEGFIKQFDLKKYIIMFKSKIALGNKNYLGNKDRKKLALTIKNTFCKVQKTKITIYLSKNIPVLFTIKNDLFPTVYTLWKFPHIIPCFVIYPPASEFLMKGADLMIPGICKEVDHVEELKVGSVWGVRVFNNPHLFAVGQCSVDYNKNFYNLKGKCLKVVHIFNDELWKLGSQTIPHSSFQGKIIDSVENVVDNFDEFKVYNFYKHFAVIKKFQLNSEQQDSGVYSRMTKEFLYIHRNEPFLKELQHLSKLKLIKIKENRNVISVVNIRKGSSIISSYGAQVLEFYMPSSKGINIFKCVDSKSERSSYYNIMQLKDVLKSYVQKQKLVSGKDSQMVKLNDDLRAVLLYESLLSQFISTQLPCYAIIKPNANFDVDPIKVTKGKCPSIHIYAVARMKGKKYVTHITNLFLFHVDLNKFTEHVQKQLACSCSIVISASTKKEEVLVQGNVVNMIHDILIKNYNLPRKYIALNTKMENILSKVDKIEPFDAKVKEEYNQFKYDVTKQAIESLRERIPKRILYFNTLVNVNAEPGSILDVSDLDTNTYKYTTNQTEEKKIVIDENVIYTHYVPSHKQISAELEKIKAYSSELIEIIGNIKLWIQLNVPRIEDGNNFGVGIQEEAIQELARVEESAFNLYDAVVKYYMDRAKLSTKVIKYPNVHDYQEAVQELDKKEWIHIKITLIDMRNNYIMLYDLLCKNWEKVVKPKNEDAHHRMTFLYVRGNTNVKPKTNKSIAKRFKITKNGKLIRKKAGRNHMLRKKTSSNKASLRKTTTIASNRIAKKYKSAIKIVLYPDPVLRKKCNEVVNFDDNLRTLVRSMFNVMYESKGMGLAAPQVNISMKIIVWNALYEKKKKENERVFLNPSIVESSLIRSKLVEGCLSFPGIEGKVDRPSVVSISYYDLDGNKHLKILKGIHARIFQHEYDHLDGVLFIDRFSQSEKHKVRAKLNEMIRTYRSNYEGEPAIEGHEAIGMVAMSGLKSEQLYELKKLLSGKDIVDIGKWGHLVHEKIKGAESMHFNLQNGDCKRAVFKCEDENGLCLINSIKHFYDALKYLVSLIADMHQPLRIAYRYDNGGKDIKVIHTVKKMMKKYQSAWYGGWTHVNRLFDEHKKDEKLFSEKGIHAIDIWGEQIVNEFCSEFYLNSYVTNFMVGKKDELHFDTSKEIEITYDLEFAGSRIAILLNSLFINCRRVHRANMIFATISNDNNYICIITMKKIFRKTVPDCVTSQNGSIYILDMKKENTPSENTTKRFKCDKLEIVDIFWINVEKDNRHIIHSLDVGFKNNISFNRSFLSSLKRMIMNKYNMCLLGMQKPADVEREKSVQKIVLYLLHASNILHSVFHIYKQMSTMYSKFNEYKKMHQIYRSIVELNDHFKRFYYKDRTIVYFSKFIKNRRENFDENLYNLFMINENTIFRTSRKFIVPPGQNICTSCINDIYHMYSEQKCPQVILNYYEKIFLCKTLTDNTHRLDLIKKIQELTIFCVRKFQKYYNLSKNIYFEKFPHYKEAFSNYRNEILKNYNNKKIHFNHFDRYLHNSQLKRQKFFQYHYFTLPGNFIKYDLPRNFSYFGDYPFYVCTCDQFSFLRIEKYYQISLHPLTVNSVSKNFFYIFARNERKLNVTSMGKLSKDRRDIYYRKAKENGYRARSSFKLIQINEKFGIFKLFDPCYNIVDLCAAPGSWSQVLKNICLYNYYQMLFLNNFSLYVNFNDAVDLQEIGNMKYVQIIQGDITKASTVHEILRCMYAHAVVNDGAPDITGMNDIDEFIQSQLILSSLKVCCSVLKIGGNFISKIFRGEHTGLLILHLNKFFERVYVCKPQSSRNKSLESFLVCLNFSLPLCKITALLRKMHAKLIDIFNFYCSDSDEEIKYFNSDDEEVATQNYYDSDKSYLLPQNYVRHEKRQEGKKLYNQIRHMVAALFQVGTGNFKIANEDGLLLYMEKYMQSAVLLVSLCYPRKVKQPNGNLFEDIADIFIDKKSAINSILSSTFAGIMSRTVTAPLDRVKYIMQVTNNLPISEIFKIIKKDGMVCGFFRGNCVNIVKIIPELSIKMYSYEFNLDIPFFIRFIIGSSSGVIAALFIYPLEIVKTRLIVSNKNNGIIKCFYNIYKNEQWRNFYNGLSMHIYGVILFSGCNMSIYDYLKYLFFTLYKDYIHSTHCRVKNVNCLSFLFFGITSSFIAQIVSYPFLVLRTRMQTLNNEITTNYLNNERKHIKSCSFILYNVRVYGFKSLYRGRKLMFKVAPYVPYIYKCSNGSNFFKFYNQIKTKGYSDLLNFAKGLYLFLCHKNDDLFIHFSKQLFRDISTVLTFLNCTANKLYSRSDNYLHNFRQTKNLCILYSYLCRENISVKLHNNILGRIFSDVDRCGDTDLNKIGELLDRCNFIDNIWKNCRLMHVFYLYNIFCEDNFDACRAFLDKYILNLLFKLNIRRMYLSLFLTDELLYFALSYNIHEFEVEICYRQIVLSKRAHIFHSLKILYPYKNFILYGKCRLFSYILQQHPHVSREAYHHLRDVYFFENRFVSEILYRYFNMYVKDTGDDFLNFSVISKRVYKNFLFDYLIDLVDVNGMLCFSRNKYIDYRHFHLVYEDNEVFYFVTKKEDLNTFIYFYVNLLIPSNFVYVIAAMIESNLFKSWIPFYSFPFKFGISECKTLKQRGMLDKIVYTKIAMPWMIKDRCLLMDVWICEDLKFSKGIFLYASNIPKNSENNLVLDTDSCTEIDMAIHAFISPRTSDETVVKCYVEISPNMNVNEFFISFLTKCISHFVNACKKSSLFYDRLRKAAEECKIYVEKMNLFDNSPFSNYIHFYEIYKNLREKNKEIYRNTETLIEGCKDEVFNKFTNIFKYILAVYYLNQEERTQVHYLVLPPWCYEYTEYEEQFGPHVDYILSYRFQFMVVYSGNCTNVKGKKTECLEFFFITSYFSVLIKHGSNILVSFVNELVEANLEDVLPYSEDLINEGNQFVQKKLNSSNYISCHLRYTDFRKISTYDVPPIGISLLKLLYSTGQVAIVDQWICTRSGTFVGNIFSRFSMHIKWERSLIGKNLDLCGYSISTDQGLALQKLHPLYMRLSEADRNFLRTICYDYVSHYPQNVSIYRMGVPTFYRWLVTRYPKIAKATYETRDSDVYARRTKIGKATYRVPDLSDYVNNTDETHCSDNINGYFDNLYLDMNGIIHLCSHIFLNIFLYIERLFDIIEPKKLLYMAIDGVAPKAKMNQQRSRRFKSILCSEIERKAYIELREKFLSENREVPEEFTFWDSNIITPGTQFMYELSVALKYFVEHKITNDEKWKNIVVIFSDANVCGEGEHKIYNFIKSQRGQPGYDPNTRHVIHGMDADLIMLSLASHEPYFYILREIIILDFVGMLKSKQDLPLCNDPHYANINRSHNCQINDENWNELQILDLTILREYLSKDFFFDSTYNLERLPHLPSISIASGSIDGDYLINEGKINLKPFSKYVSFIAEVERETFISQYDFKRVKCTDLYESKIQSMQPIRNFKFKEKKGEKSINFLVRPASETKRMNDINEFNMLLKEAVKKASQCENPKEDVELGGDENPELIRIKYYKSKFHLDETDYVDDFVKEVVYKYIEGLAWVLSYYFQSCPMWHWYYPYYYAPFQKDESNSSHCLPKGYRELMVRHDSPIIDFYPKTQWVILLPFVDKERIIKHARELNDTLTEEERKRNRRGMNKIYMNCSHPLSKYDQFFKNMLFGFLNCKHEDSDVNILCNSAFFVQPELIKHRSSLLPNHKRPRKVLTVVDINNEERKLRFNAPAAKRMILNSLSTNHPHIYSYARRSVPYKDRMEIIAEKPKVKFNFVPEYANRILSLDRNSEQRRKESPSKRPGLCVDEMCTCGFHKCPKIIKPLPFEGESNYRSEFGPKPLPELPPRQEAKLTRSLPFEGESNYRSEFGPKALPELPPRVEQKPPKSLPFEGESNYRSEFGSLPFEGESNYRSEFGPKPLPELPPRVEQKPPKSLPFEGESNYRSEFGKSLPFEGESNYRSEFGPKPLPPFEGESSYRSEYVRKAIPICPVNLLPKYPAPTYPSEHVFWDSTCKRWYDKNNINDFIKVKENNFLFSVTCGTSKFLTWDRENKEFLETTKKLIEQYTENDLFILQIGLNSIASAIIDKPENVIFVEENVQVCKNYFIHKENRCLLLLKGVEFYCIHDTLDLISKIYQDSSTLVILMDNLNHQMKEAIFEYYNFIGEADFSKSFEYELNENAYIYSKMKQSPFYVITLNPKIMMNPPQNRYKFFISKEYTSSYETEFSVIKKHVTDMLTSILNSFATTGDINKNNYNYALENLGNIFQLMLFNVYNNSKFKLLFTPLIDFFKLYLNKNDANYITYEFLLYGLIKNSSQVASYELKELLFLDVLRDVSKTVNKLSIRSREDITHVKEYVKRDFNLDYINNELMSVGIPIKLLHEGIGHTISVETKAGVLYRGTLLFAEDNMNCLLENVSVVKKDGKQVLLEQVYIRGGSVSFMIFPDMLRYAPIFKVNNFATIRRAMEVHARMATKNREARAMAYIYSNLSDFWTNINEVMSGNNVVDNFSIKYCEAGVAINDDSVSREKLSLNENFHFVKYIRKKWVIEDNHSDVSNFSQNDLLLSYNFELDDFQKRSIKHLNNFKHVFVAAHTSAGKTLIAEHAIAMSIKLNKKAIYTSPIKALSNQKYHEFKNIFKSVGIITGDIKMNVNANCLIMTTEHCVIFDEVHYVNDNERGFIWEESIIMLPPHVQILLLSATVPNYLEFADWVGFRPVPLLHYIYAYDSIFQIMDENNKIYSSAFKLFANEANMKTEIQKLQALIKKLEQDNKLPVVLFCFSRIKCETYAKSMPHLNFLDNKHKSKVHLFIKESIAKLCTQDRELNQIKILTKLLEKGIGIHHSGLLPILKEIVEILFSKGLIKILFATETFAMGINMPAKSVVFTSIYKHDQLKKRILTSSEYTQMSGRAGRRSSDKYGYVYIYCPDKIPDQVQLTEMLMQKAVSLKSKFKVTYMLFSSFLESCRAVQIPQSIKQVQCIYNDKYVSPIESYVQIDCKLKHIGLSLHRKLFTTKSSNCFVIGRVMLLNNIATIHSSIYGVYLGCFAPNSIFFQNTGEESNERFFFLFILPDFMTYEELENYKNLFHNSFDTDMQKKHFVVVIVLPNVKTELDRLIEKGNFEPFVLTKMLKSLKSEFYSVLIKQADYLEALKKSQCYSCNMREKHYELVAKSLNLYEDLEGRLDVLRHFSFIDEEHNLTVKGKIASYITMTDEITLTQVIFEPPEIAAVLSCFVAPEKKIEESPDLTVNLQDVKMALTNIHSQFEEFYKIIRLKISSEEHWKLCSFKIMFIAYKWALGVSFIVRSILRLDDLCRKVKIAFLYLGNVDLAERLETTCTLLRRDIIFMTSLYLQDNPNEVEFCSRVIKWLDYYNDIVRDELLLHNPFDFNLFEDFVWNNELRRYSQALKNVANKRIEIGQVIFIEECVLETSILLENLWDTFNSLDNEQRRKLDKILIKFETFTDASLLNHSCFPNASYSYIDLNKICFISMRTINRYEEITISLIDELYASIEHRRSKLDEVKNGTCFCNRCSQIIDEERHILCPLCKYSYVRKEIDPKCIGCCRFHNNWICDTCGEEVSSCALPLVYIIGILGEKHWLYASFNYLMADLCFFNSFQNFLWFIQTRSPHSIHTDLVPLVLKFFLVCIYTCNYKTLYEFARSGFLELIRQKYGPWNIPFMCLHLSFEMCYEHINRREILLVMAMSESELQQLQVLCEAMYCGNKEEQNQAHTILLPLVNNVGNVSKLKNILGNTSHVHTLIFTTSGLLQLITFVLSYLYNKYVRIVKLSWLENTNYSLIIKQVDYFLNSVTSHWIIGLYIYAALIEDMHPQCGVNSAKNRRCAISFRDYVLKDIFKVGIETLEEFVKGSIRIELRIDENRLLIKILELIYNSLSFDFMGTMINDESLDENVSLMIPQSWDIFNEKNIPKLFFDMYEICMSDEDDLRNCCGKYCLRSLILLGGLRKTFFSSEKQKTNYMNEFLLHDEDCFHELCRLIGKIDTSIRLQELSTYPNFLSWCHNIYLFTIDGMKNWKYLCNSKHYLLGIWSNMLRTDENELLNTRLELAKYICEEGDNCEMENPLYNDVLRSEQLELISNLSKLQYHFIGAKLLSIFYELKISKTVFIEQTTWLVFELCFLVFSLMEQTNKSPEVFEYLEFAYLNCLELFKKIYISGKKNNNFLKEMSKILFNLNNRTECEQIVKRSLDLFHDLVSGMNIVCLEDKTPKLIVFARHNRDSKFLKVAKYYKYRTNYYLILTKLLFMEQNLVSSSFEKYILPINNLLECIKREISLNGKDIILKNNEIKLSFIGVLRDLRGICMACNNVETYNMFFNFFINSYPLEDNQMNILTSLVDVIWDNYNICIPFLKFMCEFVYNKSQRITFPKSSPNGILLFKVVQKEKFMDIYKEKYKIISLLLNMFNNCLNGDFVNFAIFVIPTNDLLSYIKHLKPYFSFLDLVTKNFFQRILNLEFQLIADIIHNVKEGLCSFDYTVSMTCCSILDNIVTYIFTNRKSSNEQGQIIKNFLESQPQALKEVLNLMTWSMSQPLLGLILLDAQGYFRHSFCKLMDHIESNLAPNNRENFTRNLYTFAQEIRNILIYDTFDIFGINKDEKKFSYPYVLEHSFKKEVYKKHVVKNYFDIRIKGQKELQKITQIESIISRKFDRIKIENILDGTRRKYTINCIMDKLRKVYDLYSDKTTYNIYNTKMCVNYFLEEKMHSPENKEFIKNFFVEYFNYQLSFIKEDEMVHENNQYVHEYCDIEDNEIRTVGNYEVNYKNCFDILELEEYKLRKDMLKMHCECLSIGLTTHEREFLNEFKLFMPDINIMDDMNILYILRHSKNEKNCVFKCLLFEKIEYPQKLTKIKYYDSNSHIDKTHLYKYVAKPSLQDLVVTVPKGKSYLKITGDWSQYPKEKNETICLAFCPSNIFSSDNVYKVCYKENNYSIRNLFLYLEISQAYLERLFESFKDEKPPLDLHICYKSTEEKPYYLGKVIFNSYPVNIERNINKYDVIYTKSFLTSNWEYQLVIKGEYITFYNCPPFWNYAILGAGIPFIKSDNLQTNENYLICLYSDENDFHGMELTNVHFYINTTDTYLCDQYEMRICKSQLFVDKFLRKNELKGVNIIIICKDNFVFLDPYVQCEEACRESYTDVYNFCKNRNILFINEKVQYVHTESRNIFFASDRNPLKSSDLSTDMSHMNIYAYRNKNLFFYHVHVMYLALIPMKRFLNFHSYNDRYVEEIFSAYGKCLCGDYYDECINVTGMRYPSYNAFCQCVRDDYLYLLNQVKNYDDYAVCETSIEHVLPLLVSKKIDSYIKESIEKIINRNTCGGCGSKVPPNVYLGIEACDDCCIFVHSKSKKGEESPALVQTIDFFKSFIDDEYILGEIIAIHCLSDVYSMGGTGICALCVLIVKDNIEKKLQQRLQNILTGCCQKLKEEKCVLSGGHTCAGNENYVGLAVTGRHQMMKENYLFLPKGSGNIKAGDIIITTKMFGFGFRWIYNCLDEMLLSNRKSGLYLLQNNAKACTDVTGFGVLGHLNEMIKCSRREIYNLIGAKINLKNFIVAEGVEQCIENNIFSSMYKKNHYYGLLFDPQTSGGLMAIVERDRADQILADLKNMGYPNCSAVGEIINVQDYKFKGVPISQVSLDDYLDTTNSVYVEMNLLAIILTRHVDDIIFLCSATDLNAYSRTVPSRIITCPVERVAFYMINEIYMDFIRTIPKDVWSEVKQDNKIDFNLNSYLSKYKDPLTCDAIANTNMKISENIVSMEAAKIAKEKRVFTPKTREDCGYLSLLYDRTPRNYLVSSFELHFNKISSSAVTSTEIFFSPCYLGNYLKTESYKQLHTYDVNTLPCVIYDTIQKCPIDTRKELFENIYLTGGSSIIRGFRERFYSNVCINVHAVRRKMLQKYATYSGAHYFLELFITRADYQECGDSILERLSLQGKLLIPEGCPGMENEQAGKSKICEGCPNQRICNDPLKNVKYKILVLSGKGGVGKSTVATQLAFSLSYLNYDVGLLDIDICGPSIPVLTQTVNCDVNYSMNGWVPIYKNNLSIMSVGYLLPNFDDPVIWRGPKKNGLIKQFLCDVYWKSLDFLIIDTPPGTSDEHLTICSYLKNNLNGCIIVTTPHILSICDVKKEIEFCKKTNIPILGIVENMYQSVFVSNYTVDKMCAEMNVDYAGRITFNQELINACQHGVKEIFQLCMIVRKRSINGQNITIKNYEIKMNFFDYYGCIYPFNMPISLYKYPPIFGYCSLSDFQEIGAKRLALLQFLDTCSISEEENYNDSKNKQIRQKIFEYNFGIQSMKNYSKEEMENIIMTDLLSHYILRIAFAKDKEKQQWFLKQELKLFIFRLNELKNINVLNSHNLGESERGLIHLLKRENVDKAIAYVPDIYLDVILVTQFKITIKESFKHNDSRISSFLTALPKAYVAKDYRQNYEHTQETRLMPQNLYNIYKQSFPPCMRRIFVNFIKEKHLKHWGRQQLWLFLKGAGMTLEENIHTNRSIWLQPDKFDKEHRYTIRYMYGKEGKKTDFSPYNCDTHGCPFKNFDEAHLKSLLFFFGLTDSQIKNIMPFKMSNEYQMACVKFFMEMHPGSTADGVGNHPNSYYIESRCDSELDRNVIFIQVRNFSQKIDEYISDEKIFRAQKLILHVKKYVEYYINYFKKINDEEVVQMLFLNFFRLHEMSNMLQDYSYYFSLDSDVIVDKIYHRHMVKIIQEGWIKENDKYLDLWHRVDSDNNISVHIRGKLPYDVSMILSIISETELSTHWVPFLTQLYEYPIIGKKESLMYGLGANTLEELGCIILCCMCPPELKKDIEFETPLKFRRVKREVTFFDCQLPDPTPKIDRQRAANLCFLIYPLNNMTDKICHKLINENIKTLCCSAKCDELCNNINDRLQKIKDIVHLRSAKPNNNVIYEENKAYSYVEDIITSLCSKNIVITKNNSELVLQKPQSYSSLSAKFVNNLFSYEKYVCSLEMGDNKLDVGIKPEKRITIKECEEKKYLSEDIGNHPFLTVLSCYFLHHSNVTNCNDSFDSIYMNIFENDNREFVSTAEIIDHIVTKNSWLHRDDYKSGLLKITDSLIYHCRRRRRYVMKNLFLVKRCFAKFINQVVFETKEVNTDSIKENCKELQKCIRMICKLKSVSKHVTKMSIHEGYSFFEKVTLDVEYVVEHFQRINSKSSFMDVKNVVHYVKFYSASRNVLVKCISRGYIQQVLLLYYSLFLNTYRKSYIILEEVSKEDPNFFVKSVIFNDLCYFGFSPPLLVLLSNFFYSPDTFFFAMELRLHFPYLINYMITGRRMKLTVLCKIFHLFMEYLEIVLKKVLNFSFLLSSREHSKLSGFHTDMCVLYTLMKIEMESVENYFNCIFHTVLIDYSCLSLYTDMPSDQEYAFTYYVMSLCYKELAGTLQMIYFIYFSYTNVDSEPIEEDSYNMKYKAWNFCYPDISKIDFYNFQYRNSKKRISKYSNLDICSYLKGCVSEIQKLIKPPFCVENSSIFLNPDCEVVSDHSYFLSVFLLRAIMRKKWKDPEGLEHNKKISETVKNKWKNDMNYKQKTLDGQRRYFISDKTREKISKAMNNLQHWEDIYSLILNQKVGDFGGYQSLHNLSINLQAALQENVRNFCILAHIDSGKSTLADRFLELTKTIKKKKMQDQFLDMMSLEREKGITIKLKAVRMNYKNYIFNLIDTPGHFDFYHEVKRSLSVCEGVILLIDGTKGIQSQTLNIFMELQKHNLKIIPVINKIDLNICRLEKIENDLLNKFHFMKKDILHISAKYSHGVESLFQRIVSEIPCPAIKSNSFFRAIVFDSFYDQYKGVILIIKVLNGVLTKKTEVFFIQSEKSYIVQEVGYLTPEMKPTESIRQGDIAYVSSNIRKCDEVQISETIAASKYPVVFCNIYSVNDKQANELQVALNKLKLNDASFSFKTDVCETLGKGFKCGFNGLLHLNIIQERIKREYGVETIVTAPSVNYYYMTSNVNDIPQKNYIHGIYEPYVRTSIMTPEEYQKYIMAECFQRRGIFIKKENMDSHVIFFFDMPLSEILINFLDQIKSCTKGYGSMSYENYITYRESDLDSLSFLAHKLNYHEIKPHQFLVVIQAGVGTRIFASERINPLRKNVTAKCYGGDITRRRKLLEKQAAGKKKMFSIGKVKLPPNMFTKLFDLKMETIKTFVPVDGYVDNVTLKYSKNFFQGTFHLYKIFVHQVQTNEYTRNIFDQVSKEKSEPLYDINNLFPWYKKRIRFVVISCSDQNTYSFDIVNRNTWYSIAKKIFQGTTPCNFTVIPLLIREPCDSYVKLGEIINSTNEKTIEAISGNGYLWALLGVHKEKPQINPEQFPRKKITKSFFSNEISVTQPSMVKAHKAGTFYVVYSYYRPFDPTANANTKILQLTVEEKEQVTSCCWLNFNICLTSLSLPIIKLKNDLDRISMLLRSKAFNETWRIMNSYMNCREINFTQTCPFVNLLQYRIASCIVNVYTHDSVEDKKNMNELFNYIKLKSSIFSGLLLYLLHLKELSALSNLDYSVKKNVHVEYVRDFFDKKILSFLNLPLIYFYTKFSTFKGEISNYLNDLHVGDLRQKFVLLLYASNFYEEHIRHLKSKGKHHTLYKKRKFYNCIYFQNYNLAECLSPMNRIVNKDFVDDCNCIKVYVINNLTEHMKVEHNFDSLEVLKKEWKNNEYWKIQQYELLYLQKCLAKSIYSSLRKRNVKDLTKANEEIEKEFKQMVNTICDYIIKLEKYIGLCIAHDHSPDAQDNKLEDMVIIFHIVQNLNARHLNVCSMFIEYFQELFYNFVIATMSLFYYLKIIHIPSTFVKKDEYKNYILDMLGSMNIRRLIFGRGYHVKVSELKINSAYLFDPSPRIDLDLALSALKGGMPCIKIICEGYMRGKNVAKKYIAKVSTLIMTFYFYSVSMNPCEKIPFLKKSSIKKEPIGWVLIVFAESLIIGNILYHAVCTPAKKAQNVFSLRMWKSRGIFQIEPMMYVSCHADQIINEKLTSLVFMSCNYQKGKTNEKLIKSVAKKKPQLMLWVGDYFYSECKDLKCLHEAYFVIDGIYDDHDYNKNNGDRVPKNDVRYKRNGAYISKLYIDPENEKNQVKIIILDTRYNKDPYPFYAPDSYHDGFMHMFVSFAVRFHAALFGLYCDSKNDILGNEQWTWLEKELTNSSARAHIVISSTQIFSNHVVNENWGLMPFLSGDVHFGSILGSYINNYFIYFSTYFLNKKSPFELNKIFAFNNFGGNEIIVANQSFNKKKNVYQKTQNLHLLHDDIATFACKSNAKNYQNLELKDLLAKRGLPSHGKMKNYFKNILSSNVIPKITFSETSLSTKNTLQKNILSYLTFGVSKDDVLESRAKRFCIVTQKMEKENRKKRAERFGMNMGKLNNSEMKRKRAERFGKLEARALRFGIMIPARWVHRRVISLNEIKERYLNDPVYKKYAKKVLTNTLIDSFIDVDINDFFEKRSIRKFINSRLYAVSIFGKPKIFRTCLLRSKSDALLDFLKMSRFFTATYSFYNDKRCMKIRKHDFVLIDDELKCRLHYGSTYTYILDIDFQGNIEGTNKDIFQHTNSQKLTEENIAELKDNPSENPYEVIQKLVHNSSTYKDKTVISKFKYVEKKLKRHLCQFTVYECSVVNLVNFYYKYFPEKISSVRVDYLANLLFHLNRNVIIYDDSFGLLISSLVYKNASNSIIPSFGKRVSLKFLKNDSKIIIHTDDTNSFIHIKLNEFVLREQQVVKRRTHPVIKNAKLADGFLLTALKVMENDIFEKSKNELERIYLNKDHYNRIASNTKKRVLGTILGEKIDGVVHLTNSYALPLFNMIRKINTREKIVGWYTTGSNIKPNDIFINEIFYKYHHAPIFLLVNVHTDQSVFPVNAYVAIEKAISDNKFRKTFIHIPVTIGAFEAEDVGVEFLLKELKSVSTSTLATKVGDNDILNGNIEMNIKILYNLQNVFSLLPDTENPNLLEAFMVKNNDIMLNVFIGSITRSVIALHKRIHVNEIIEDLIRPPNKFLYPDDERAVVPQHKSPKVIDFRSEALPLSGFANVGNRRKYSLSEKMEIKELNKMIDDMHKRSMFSNLFSKSRTLRSIHVKYVRFLKTLYGLFLLLHTDSETCTTLAVSNTFYSFAYLYRENEIKTYHEIKGYNEENVTDVLYSYSKFSMYIDELYNEILLLLQNVYKHMSCSELSQSLISLTKVHCNVRILLSKIHMERFNVQVKYQNFFANCTPIDLMNYLLSYSKNLYFERDVYDIIGDFLLKINSLEGSDLINIVHAYSKIYYLNGKVFSAVDNILCERLDNNSNYLSTEDAIKYLNSCAKLSLETHIRMVVPNVTFDDLHVRRKKWVWASNANLLTVKGEGDYAKLNAFFAEHSYYQNHMLSAQDLKIYNQIKSVICKDKHPHLYRWYKHISSLESYVTDQFRSILIIEIKPKSIDTDIGKIPKLVKQKIVDENIKWGEEVKKLPVAFGLYKLHMSCIIYDDFVNTNDLMEKIENIDLENEEDKKKRKLILGLFLVQSAEIISFNKLKYDRILLIEKYTKYDNLRKQGGDGTYLESAHIINKYIVDDNSGGTKKHIELVGINSDPRGSEGKLCLEYDVSNLIIAQNNSLRYEYARNTLKCFFETYRSINEVYIYEAVKNNICTYAWADLFSEYINNSICFHPSSKQMKCIVKEPVENSVYDSTDHVYDCQYVNIRTCTSNTIVYIDGIYNIKIQPNDSVILHIKEGDFIVSYKVSVLANELRSGHIFLHNDKYCEVTDQRQVKQGRLATTNMISFIDLSTLKSSSAKFACQAKVEKIEPVKSNVQVQYTDKQKNIVVCLDENYEDIEIPMNIFAISEEYLQPGLQITVFKHEDKIVKTELAGNSLSKEKQKMDQHTVLKEIKQSKNDCEAFRGMVVETKLRKELYSDRYKFTQSFTFFLLLYKEAIIMDFDMHCFEEVNTKVSTFDRFFTQLQDLDSSFERTYPTGVDVNISSLLIPDPDENICFIVETIFLYIHIFHEDTQYFINVFERNGINVPQDVAMFGKMNIYYVRESFKYINQDRDYIAQVGNSPKVDVYERRYRADEQKLQRMFENINEVNIQLLQEKDEIMDIHGNVDMDEEEKNEVIKKFYMVEKKTDKYLEENVYLVMQTWEKFYNDFDIKKYHEKFNEANFAHDLENVPSDINEDPEVENMDTKFTKNEPMPPVVIINTRKNFLVQEWECKNFKNRQKRNKAQEYTRIQRAFRPFSYVDLSDITCIYKNNFLQLKMKMCHRKYKDDVYPFFVPINKTPDLLDFQGYKKNGDYAWSFFWHHFKYDQDTDYGFLNRNVKLNITETILQDLPKHCLLEDNKIFDEYEYQSSVILFLEIDSLHISPNGILNIRVDDAFVLREFLRFDFCGVNMAKNMHMGHLKSLLLGSALSNIFRSLNYSVKCRSHIGDWNMNLAIVYKMGKKLFTTSDVFKRISKNSLRMMYGESFYVKFVYDVNDEKANKIIYVVDENQRKHFMQIFSIAKFAHILPDDVECICLNYGFVVKDRNIILGKVNESDYSVTQEVTHTYSVDRLCSFLFTLSQKIKNNRIFEVLIMQAYLTLVMRIVIPNTSGLNVVDLRFVSPYVYTYKLYTKKRWIGKRIADVLTSEFCAYDLSYIKESIRKGYIKVNKENVSCDYLLQSNDLIQHKLLLFEKPVICNKIIILYEDQNFICVYKSASMPTHPVGFYQYNSLLRILQNYIYIYTLHRLDKLTSGIVLFGKNKYITRVEGDFRFKNDIFLLLDEFDVDKFFVVDFGYMYCENKKLLKYVFTKYTQKNHQIAEEYCLKPSITRFMFLAYNPELKESLVLCQPITGRTHQIRAHLKSLSFPISNDAQYNDNFAKEYMDKSVYLHFEKYTHFPLIPFLNTSFHWLYDTYHSSGIFLHSFRYTWENVFDVFTLLPKWCSLFYLPKGLLTFLLYGSLSMTKALLLSLVHNASTQLSNEIVALNDDILFYVMFLLLKEEVSDKSGSFNVMRKCFINYDFHFSFLRRGGKVCGVEKLKYERLRGDMKNNTAPFDNFKKVVLGKITKTNGDILHEKNRNLLDSVTSFSDNSSLFLDMDTKCRAALWLFGINEIESNYLCDKDWPKNIVANHVSALDPFYFISEHACSFVAKKSLRKDFIVGLSVISLRCVFVYREKSEDRKIALESIKERQQLVEEKKNNFPSFVIFSEGTTSNGKQIIEQKKGAFFSLLPITPVLLVYDYDFFNPAYDILPFTWWLILIASNSISLKTYWLMTEEERINHFHDEVSKIMFENMKKYNPRAPQNIDDYNDWPGSLRIKLEFFQAALGNIATKYLIKEKNRSMSNAGTTDLSWLPSDADEQLALGFKIVTNAYKTRVTSQEAEIRSLKGQLTEKLEQLSSIQKKYSNLEVQLIESTQRGNQLADENKQLITTIKKLNRDIDRLENLKKAVLNSIQEEHDVEDAHKYYSADDMLQTTAPRTMLEINGNEDSCQTLINKIVNSDAHNIINGSFNSPYLGAGSAGEKNTDGRAFFRNARSRLTYEQFNQFLSNIKKLNNHQQKREETLKKAQAIFGEANSDLYEEFKVLISKHSVSAVGTFVHAGFSGWQPIIYKSGAFSELCGPTDDMREFKVDANISYMTCGNRDVAVNNVLDTFGEKVCFLSGQYVWYIFFLMLGISADLSFIPLLKISKYFPGKESLIFGILGSARSTYAFNFKDNEFFIVGIFIVPSKSEGATGSSNPEKKNEMDRMEIKSLWKHPQKWEYLITVFICSSSMIRFDFFIKSNRSILIWDDNDFGYLAGKFGSIYSIVDEKYSKKHFGKLCGIMFAVSAGDKKHMPVCIYLKITEIKDINTPFSFIDLVEVPCVPLVDIYGLSLLSNEAYLEYKNGLREDKLNADDEIRLTLFFAFPSYYDIIETLKFDPVSVTIGLFNQFYFETAYELCDLLPVSEWPSTNFYDILRKAEKTRIHFLINNKTKLNSYFLEGLTNKEKKIYKYFLEGTSKERESMNKETTLFYFYELDKSGWGGIHFFINIDFKKYDVTLISPRSYGTLSAKVCTEECTNNEVKIGYDYLVISVGAKTNSFNIKGVDKHAFFVKDVDGVINIRKKFLDVLNICEEKKKLLHADFNLLPTFTQNISDFTEDTVCVQYGLLIWASGLAQTPLITNFLKKIPEQVNNRILNVNGHLAVIGIQNIYAIGDCKQIQPLQLHDHLNEVFPQVSQSKWDYKKNKKAQMDKHQFFEYLKQIDQNYKSPIPTAQNAKQEAEKWKGSIAYIGNHQVVAHLPFLEITGGLFSFTFWKMVYIQLLLTWRSRFAFIMDFLRIKFFGRPFMNSFFCEDPKVILEILNKEVHANIFTFHLKKNGHVNADTFFIPYKSIEKTNKLFHNMEKFLVHFRGRLFIGCNLIYSHFKCNTFLKEIQTYNTIHNATYWKQDEYPDVSDPNIRSVSHDTLAGIPWMSHSRITKTIERVSNEGPYDRITWERLSERANKISNTFDTKEMGRILHAYSKVNYRDMLACAHICHSLNALNYFDRNSFPLIVTLNAFSKHCNDYSFRQGLAMLLNCFSQVTKPTPHFLQVANVKLDRINILKLEITKEVHKMNTQSLSLIINACCRIWFTIRHLSLIINGFIKLGVEPAYLSAVFSEIEKKVHSCDEQQLSFILKFILMARRMNISTLCNILYCYTKLGFDHEDVYQMFQIYFTKQVEQATLHHLALAGYIVSKKCLLILVNSFSELGIYSSRKAISLYMIDCFYLVDNENMKIKKLKEHGHSASLNDDLSPLQYERIKYQPTLPKALASEYQILEENHGDLPILNVKETNNHESFPAPGGHNVISGIYDYAKRYNEQSQVIGFLGGIDGLYSKNYVTITDSLMNRFRNLGGFNMLWSGRGKVRNKDDLIAIENIVAKLKMNGLVIIGGDGSNSNAALISEYFAERDGDLKSEAIEISFGFDTATKTYSEVIGNLCTDVKTGNNVYHVVRVMGRSASHVVLECALQTRPNIVLIGEEVEKEKLSLKDIVSNIVNTILKRRSLNKNYGVILIPEGKEGPFDADKLKHSREVWDFLPSIIQDQLLMDRESTGYIQVGKIATERLIIVLVESELAKMKDNNLNIQFMAHYLGYEGRCAIPSNFDCNYCYALGYNAALLIDHKKTGYMSIIQNLEDSYSNWIPAAIPFLRIMHVNRDNTGKEFPAVKRYLVDLNSPLFNVLKEVRNLWSLYDLYRSPGPIQFNGHLSNSRCYTVKIPTKNELLCQNSEDLQLIISSYKSLGCMSELQTSRLYNKLMLLELCSDLKAKVRAGKQYISSDPYTQKQILSNYPHMSYENKFQIQEIFHDKYATPISFEIKIGIVFLSRQAPGAMNVLCGLYHRLKLLKGVCIAFNIAKHMNQGGLELTGNSPEHSLFDKENRNKVCETVTNLQLNGLVMPGSNVTITEAALLAEYFLEKKIPTSVVGIPLTGSNNLIHELIETCVGFDSSTKVYASLIGNVLTDAVSMPKYWHFIRLMGRSPSHEVLECALQTHPNMVIIAEEYGAADKTLWRVVQDIADVVCARAELGKNYGTVLIPDALLMHLPHMKILLTEISDILNEANEKGQLVEARNDLVNLSSPWVQKLTPWSLALLKTFPQFIIKELLHVDLRSMRFMVKEELHQRKQEGKYSGSFMGLTHFFGYQGRSSLPSEFDCKLAYSYGHAASIVIESGLTGYIVSIRGLCGNIKDWKLFAIPFISLMNILPRGQDSKYLKSASKGDLPVIPSAPVDLNGKAYRSLKIALQKWQMEDRFCNPGPIQFEGNASNYYNRILFEEQSEYFEMLRYVECYANILKDTCRFGVSADYLKNVFVQLCGMLVLAYKPNDILSNMPYIGSIEDYYDWENQRKEKNAYLYTNQKYYVESLLKCETDVYYPYKLPIYMSGLVICCRDLLIYKKFLQMIRENKLVRKYRCLVHDPSLQAQKEVSLADLTIFVSAFLRRSPPVKTLENNSVPISMIYRMENYRDYLFVLLDNPKPDLIRFFFSELNTPFTIPFIILCLELFELQFLDPINGDHVKIENSLPSAWMIFKSATRLSNKVCDVLVSFGVRQNKTTFISHPGVMAVSQLLEMKLITRPRANLTQENVNAMVEFDYELAKKAQIAVDNDLPVNFFDLEYIDRVLKREKGNYKTPEILKNYKRVEVPREWRQELEIDEKILKAQPGLKENIELQKIMHNYVQSKFNKIPGQAPKKCREGDEIVVLKLCELCNCIHPIYRKIFGDGFIADMLIKDLKNSYVSTMYDTDNGIVDFLWMKRTIEFIVIFLEKCYVTNYTSKLNVCARDAYDQVLKAYHGFTTGKVVTLALKLSPSRETLTERLQFESNEQAKAHLQGCLSITKLLISDISKTIEQSGCNFEDKDDWELHPLFLSKIPNKKDIDKNPALSALPRRKNLKKKITEKGQIIYKKDRRNFYEPYQTSIGEVLVCLSMMNLKEQKNARKKGNLTYSGLLTSMVSSILTQQNERQSQEDNCCNYDHGAIPVTLEEIQKDFPLSYIEQSLLGSLVYFGLIIGTIIASVLFEYVFSANCITFMYISRFINGLCQAIPVVYLPVWVDEFSPHEKATQWMSYIQLASIGGTVFGYFLGGVLTTWRSNISSATYIMTLGMSNLYFVVTGIQFWITEYMSVVLLTEKMKIVTVSTLCFLTSPTSGVWFGGFVCDLFGGYKNTNYSRTIKVATAFAISACIFGILSAHLNNFFFFSISLWLCLFTGSALVPVAVGMLLSCVNNHQKSLSSAVSQVIYNVFGWFSAPLLSGIIMDIIHKYTNDNRLALKAGFTMILYSSFIGFMALICIGSVCFSNYFYAHLKKYLPLQRREKNKDYAGSTYIELAEGDTLSGVLESTKNVSVVLKFGATWCKPCNKIKRFFKNQTITYAVTLVDVDVDIHETLRDEYNIKALPTFLFYVQIKNDWVLTERIEIGNSLKEQDVKKALSNLDDLLYTKDNKLCRNMSTLCGNVLNLCSKYNDENSFLALLTINKMIQKKITIRERFYKYILVHVLDLLIKNIDYSNFEKHVEEVEKYRILSEEDIDIFKHMNENVQHLIDQLRDILELYKMNYESMSINIRTLYYQVNKIIKKLPFIKLTENVKNTFNCKNCEENINTYFLSLKKEIFKIKHFFSILNKLFERGTYTCLLDGANIGYNKQNVENGRFSFLQYHYKNSLKHLLSYIRRMFNKLDCLYICNYNMYDDYYYILGSLARSNNLFNICTYVDRLAKHFREILHVYNNIIFDRNNHIMVLVSNENMNKEKKYISMNEVSYNVFMETYLCDYSNIYVKCIKDVRSVQKPIYIYTNDKMKNHYFNEYTNISDLLSQPFVNLENPKLYIDDIVSYRDKGIYHIKINTPSKTFLSYQNENPFNNVVRYLCIDFSKMDPYKFNSWIRILICLCSIGAYLLISLMLPLFVAVHNFETWFGIFFVCPYNDKYISWYKFEGHICCGSINFLKHYIYTHFREHPETFALKHVGRRHYLHAGFYILMADFLSHFLIIIFLKRDKTILKCVCELELLPWEKKQKLHVHNADYNDTLISPAELTNYLQAMFQQEHITEDQLKNFFGTCLNVRVTGLHIFEGIFLTACSGGIMSIFDKNLNNILSRRVATSPISNISVSKKENALCFICVLTSNKIVSVLNIFEFHINNSVLFCTGVSIFVVNFFEKTKIAHIVLICEKGEYFDVHNSIISIRPYYSVHMILTQYLYIYFRSKTQIAANVFILLCNHFFFVYEFRKVYDLDAGVLVKHIVHFLIIKMLIRRKNKKVFAYLKQCYVKFGYINKALTIYKQLSNYDEVIYLVKVHKLLIDDSVMKKAEDNLIDTYVRRNVDFPNLDREIMLSLILKRCKENTYINDYYQRPPNYYFYSELHKLSYWCDLDVGCGNGLFLHKLRQRGFGNLCGFDFSASAIDLAKKLFVYVQVLDIYNIGTFDIFFMNEKAQEYFTHVSFFFQVDTLFCLTSCNACKEELLSIVLTLFDEIRYETITFGGVKGQIITTLIFSCMEEMDYNVICPNCVVCLQNKYRFVCCCKGYCSYVRSVFKHFTTSKDKIAYLSNYINDPTIVQVVDQIMKSVKGNVYDVEHKRYVNEYCIYELCSRIVLNMVRSHAKDENFNKMMEFLFDILYYCDVLQEYELIDKFWNRLLDNIFIKDRKQRINQIDVSNKLCKKHVNIFLSLLNDKDHNIRILCLSILEPFQDFNTTASYLRCLDDLIILKNFLVRINDTNPNVRISVYEKLKSYYFFIPSDMKFEFLLCGLNDKDNSVRQSCYSMIIHWVQHFDDKIEEQICRIHLNSIRNGYGEAWYSHCINNLFLLNAAELYMLRVYVQHFCDEQEKEKIDALKVINVVYYYMYLSCFNEKVYYNRKNYINCIENNENDQGDNLHLFCTCGKGKTDIKALEEERKRKFMESSIFDDDFCDKCMYYLLLICKHLDIIETYQVEKILKCCCTVLLRGPLREVIIKCMLNNTGVNYYKLQKGHITCAYWLSSSYIYACLELLRQMIYIKNKNCDANEVEISLTNQILGIISEIKNPLATLFSNILNVENDTIFEIIRKKKLSTLSIEHLLILCRRMQHKLDVTEAKIKDLTEMFHDQIRLHTQIFLKQITMFILECFLCKSKSHCSFDSALREFPNELLLPALNFCCSIMPEWDDKEIEDQFYDIIVSKCLGNWCMYISNDDELKKQIYAYKTAIVDTCEVLNSCLLSIESIHAKVCPNVYQKANIDIFYEYNPPNESLLNYFATNQNAWINSLRCEIYICVLGDLLMTHPNLNNDKLIIDAVENIWNYLSGTVNTSKYIQSICLRVFCKLLLTEFLGNHIYRLSNEEMHKMVRRSSDKLRALFEMCFLISPSTYNCVQDFKKISTFNITNINAHDKLFLFSVFSMYPSMSETNLLVFHFTFEEVLLKTCDGVLKHKLRHKANIHFLVAHFPKYTSRSNFHDLTIFFRSALTDVNATVKDLKTFYVLINFCMHCSDIIKSKNEIKLCRKFSYPVVPKGAMAFKRLNKLKRTSYTNVVSKDVNDFFNLQFPLSKNIEMWKKKDKRMKEITDRISGLRILKADSVESFFSFLCSTNNNIPRITLMIDCLRRRYGRFLATVMFDGKNVLVFPFYEFPSVEVLSKLKEEDLRNLGFGYRSSYVIESAKMLVKRGFPGIGLKVANCICLFGLNKFDCIPIDTYIRLYTRLKDLLGPNCGWAQTILFASELKKFSHLFLKKVYYENFIDDLTDEELMYKKTVEDLFYIYKSFGFIYSIIKKANLLLSQESFDMFLKSLVSFIDELFLNNPNLFIYKKRKEELLKDINNIDPDFNERNAQDYLFIKNRIDLMKQSLWYKQIINKSEYDSLNSILNLDVDADHKMVESTYEDVILLLGEKMTQNKDLLTAKEKLERLKINYDAEIQRKLQQEMELSKKLEDKRKAVQFIIDRYNEYTWNPILGCQQEFKTKILKNLEPGPAAPYLGLILPQYYPTQAYYPKFDLKCVDQKIGTILIDIKCPVQLGVVKKVILYVHRPIYGAEPLNLIPEDSFLSHKMEQNVNVKNLNQSIEARVDFVQPLEIAASTKYYIGIQLIAERGNTMINWNSINITLHFKNASFINQGQLNVVLSNENKDEMTKYLNECIAAAKIWAQTVGKSTYVAGVEHILKQINRKLVLINLDPFVENDVYKADVNISELVDIKKVFCDLGLGPNGTLIYCMEYLLTNFDWLEEKLNEHKDHYLLIDTPGQVELYTHNDATSVHIVDSTLCSDNYKYVQIHLELPHVNVFSKIDLLKYFKDDLNFPLSYYVEAQNLEQLMLYARYQNEYICETVEDYNMINFALLDIQDKYSVLKLLKIIDGANGFRFSSIYSEYSLFDTYVEAIEYDCDDIQERIVHVSDEEMNADKLVADLTIFNTKNEFRKTEINVEKTQCIEVTFETDNDMQQLSEEKSFHMYKYPDVKQIIKDTTRDVFSFNRQIHNGSLGFKSIMSRTNNTVDILYTLEYYFKNKNFCELSICNNIILLRSHVKYFIENLISDNFSTYFYQYLIIELMSVNRYNFKTLSSLLKDKTPQHFDILPHTSIKCVVHPSVIFTILDAYLRRDEDQTHVIGTLMGCIIDSNLVEISDCFVDKHSLNEGLLVDAALESGFLNIKAYVQLPITLVKEYFVHFHEIQTELLPSNVERAEVLQYQEKEMSLKKLLIMLKQCKSYVQDVIDKKKKGNIDVGRYLHKVFSNDSFSTLEKFDSINESILQDNLMISYLSNLAHLQFLIAEKLNASSLQKYGKIDIDKARGILQEHFGITDFKEKQVECLNAIKNFEHVLNIMPTGGGKSLIYQKNIVAETINSSINVLYVTPETATSEYFIILLKELYMNEKIALISIDEVHCISTWGCDFRKSYRNLSKVLQVCPYVRVYTCTATATKCVTSFNRPNLKYVIIYSDLIHTEKKRSIFHIIQEKRNVDKIGIIYCFKRNTCDEISKYLREQGIQALSYHAGLTTSARKRIQEKWINGKAKILVATIAFGMGIDRKDVSFIIHFNLPKSIENYYQECGRSGRNGNVSFCYLYYSKEDVEKLSYIIRSRYSNLDQQDLTIQKKFEKEIYNLECMHNLCVQEKCVRSQILAHFGEGVKGSRDKIEQVIKLYKKHKLSDYSDSYKLTNKKIKGFVPFQRASSIISKDIRDKGIRRLMSVAAEGNVEEGIHLCEQEFNLEISTCVSKCENVPFIQVAPMINVTNRHFRALVRTLTRRAQLWTEMIVDGFNANEHPVVCQLGGSDATSLAEAAVLVEQAGYDEINLNVGCPSTKVANKGAFGAYLMKKPEHVRNIVHEIKRKVHIPVSVKIRTGVDDCDSFPFLRSFIECVSSVGCTHFIVHARKAWLKGLDPKQNRSVPPLEYHKVYTLCQLYPHLKFTLNGGVKTVEEAVALLNGYLPYVQVQNYHVNPLYKKPILGILKGMPGHRTFRNKMDMYIRSYASTMPCSGILEKAMVDVDAVAPGCLDLPLADYKLQQEYIKNYMGFLKIGTPLSWEDVQKVKSLIRLYGILQFVHTYKCNKDRVDENIMFGDEIEYIVICNDENLKESSALLCATDLIDEMMNLESVTYCEYGSHWTPEYSSFTIEGTPSVPFKFDINSSPFVEDSMRIRRIKLNNVLSAIAGVRAITLPCFPNSLLENSLLMEGKSTQFVNSDVIAQKFINEAKENLLFECDLFKPEQTRNYSNSCLVTDMVISPHARYVTLTKNIRKRRGTKVISFNEIYKDENTEKMPRWEHSLIWLMNEVIKNSLFSNRKFIQEYSEKCKNPIKNYVYLDAMFFGMSMCCQQVTMSFPTIDDAKYLYDQLAVIAPLFLALTACTPYLGGFLTETDTRWRVISNSVDCRTEEELSYLSKPRYSGISLYISNELPLRKNYHFYNDIDVVLDKNVYDKLVKENVDDFLARHVASLFVRDPIVVFEGSYSEKDINSVYLSDDFNFLEDYEETVLSSHQHFENFQSTNWNSVRFKPPPILNNHGPSSIGWRVEFRTPDIQITDFENASVVTLIMVLSKFILKERLNLYIPMSMLEENLFRSANRDAIFKEKFYFRRDLTYDTEDNQVEEKTLYDIFFNEHNGIFFLCSKYIEEQFREGQLSHAAKNKIDEYIEFVKQRCAGKICTGAAYLRNFILNHPAYEKDSYINSRINYDICKLIADIGKGLIIPQELLGVFVDPYKERIKSDLRQINESQYVKSLAYKFISGEDYTQYLLLSEAIKEGKDYYTGTRRSYGEESMDNTLEFGKKLYQLSAEQLDIKCAHEQMNIQKQYDEKKKPLFEKRDEIIEKVPGFWANTLRKHPALSDIVPNMDNNGSYKITFTFNEKAKEYMEPLTLVKHVTFDNNQEKVVECTRIKWKDGKNPIAAVSNNRSDLDNEMPKWSIFEWFTTEELQDKPDVGELIRREIWHNPLSYYMLNDVNSDKIKFLQKFRYAIYVLILSFLLYKGVPWKRENYYTYLNIRPNATKQEIQTAYRQAAKIYHPDKNPDESADSAFIKLKQAYDVLTDDVRRSNYNRFGDYKNGEVDDNTATLLICLSLVQHTMFFIIGYFLSYPRKLVFARQIFLVYNIASFCFELQFRFIEDDTTFDWLPSIGYLLPYEKIKLLRMLFPIVFFISICSSAYTYTDRNATLIYLMRSILATNRIVFERSNDVIESTNYLKKNGEQLVSKLQEMRKVQEFALTLDSHQMSLLENCFQMIFGIIFVYIWFTSKMNIWLHTYTLDVPFFLKNVRHTGIEVFGSEYTFSMDGITTELTFVEITYAQFAEILNALGKIYRPNTYNFVCKNCNHFCDDLFELLSGKRLFHTFMIYSRLGKLFGNFKNLAFCGYIDSMELSGNDKEMYVYANTFNGPMDSLPDEMACTNFNSPYQAEKRRTTENVENTKLESVSAAIDYREMGSLKNINNTVVSEKHLVGKSVALFFSNGSDPKCRAFLPFLQQYYKTINEAGASQKIEVIFVSTDPDRTSFEDHKKHMPWLYIDIADPLTDILKKHFRVMNPYEVPFYGSGPRSDVPCLIVIGSDGREAQLLHICSGRDEGEKGILRWDYRNNVYSLNKNACLAIARMMLLKDFKICPEGHIKCDKEKWYFATFYFTLYMSAFFGCLISLYFRSSNRRKGSLLTIYSTPHIIIFLFSQAFFYILEYTPKDHQKFYGFYIQIFFALGLLISYIFGAMYANMRFANTTYWVLTVLYKLHHLYYHNELLRKTSFVGMLLCFLYWTHVFDLFPKECKVVGAFFSYYSLESIKLSLNSVNGKSGMQFLAQLHIQVHGGGSYVKDPFFYTGEIIRDTPILFQGTAHVSSSQWDNNNGENKKFAQEIVAWNFKKSGIVRYSIDLYELKSSCWVPRDFLNRYQNADCPTYYKNFHLPNEHGVYKIKIYFRRKGYNVLNLYFFLPVRSPLHYDKNKKVPFDDSMKCDVAPPKILIVTKYVGTEEIKNIHAYDKKYHFGENSLEALEEKAKQLPDTIKWHFIGNLQSKKCKVLANLKNLHMVETLDKQKKAKKIRVLMQIKTTDDPNKTGIGHNHYDDIESTILYIINNCEFLIFKGLMTISSLEIANRENSFYFRDRKFHMSMGMSGDLELAIKHQTTQLRIGSAIFMEEKQTKIKVLNVFHNEEIEKMHYPNKFEFEKGIIRFREQCEYCLTNFSISGHLILTKESLLFEPDLRDKNVITYGFGTYQIFIDLYDIYECAHIVVPTKDTYLCNNEDTCGFIQVLLKSIYNLAQPLVQGISSNNIVEHLQDSDLKIYQKINETDYSSAIPAHPNITIKRENIFILFRFFNNNKAYSENKIKKTITSVPFTSNELLRSDAKDLNYLPLIPKLDYMNGAVKLLSKEMTKQINYYLPPTLSIKIWKMVFCSSIHGVSFKTLYRSVTNKGSVILLICDMDNVLFGCFLDKLHCDNCYYGSGENFLFTFEDSLKDSIKGDANQEYMNRSKTDIHIQVFNWTTRNNYFVYSDERSITIGGGDNYSLLINDDLCKGQTNKSSTYDNDLLTHDEEFEIQFLQLWVFDDWSPLSRAFWAPGKGRELAGKYEKTILLISLLYIPSVLLLQVAWNYDRNVLKSIILEETEYRPETRAVISIFTLTKVVEYGDLSVVIYCLYSQKELVSHAHYFVFLNLVVHTCLQILQMFIGIFISYYAIKNVDNKIYVKNAIANVKSNVATYCTSNDTWRLFLEVSIGCVFTLTLLIGDTNFFEQTDLFNTYKDKYFSNMCFNGLATYAHDTIFLFVNFYSERLKRIRVYNDALLGLCVHGALRWLIEIYSTMSLDVPLSCQTCSALELFRTTYHIDKAHLKEKFNDIQKLYHPDKHAQNEQLEQINEVSSYLNSAYRTLQNDVDRAMTFHFEKGDFEHILKALKKLKFINRILDRLQNYIFKLYKGCGTTCSYEWVERDDNVEVKICLAPDVTSDDIQCILKSDHLYAKLKNKPQSLIEGKLKGQVDVNQSTWFLEKYKEFSVLMIHLKKKKGINEWVGVIEKENILHLSFPNAKADDVFSFVLKWANTKSNGPNEFGIPRMKLKTTVINDEHEIEIIISGYDLKWEAEDSLVIKFSSLENGVELITHRGKVASGVRGLHGNMVSFLVKECENGILKKLQHDLKGVFYLNPMSKKAETLMHGHTPQTNYDYQHISINELKLHSKVNLTCEDKSKEPAFMKDWSEEKKIEFRRNSVLQLKRNLEMSQENKLIMKLEDYVNYMKVSFDLTDEEAKLVWKKGMAKSDEQKSKERFYRFTEVEKLTDRIFFNCTLYEIYCKSRLNTLINELAYSEEDMIPTVCNNYRDVLLSDEYACLMQIRLNSFALSLYDDCEKAVNDEKGLNDFIESMKPLLDYSFLGYIKHADFREQPSDWLIILMIIQKGIYSILEKDIWEDVIHITTIICQEQPSVRKTMLTTMVASMPKADWIFFKDVIKTIYKCVQERKITANHFPDFPHIPEAIFQLNYDIERILPDWFIKQMLDEYDKSVVELMKSRKPLFWKMKETNWDKKFVQDFKRMQRPLNVYYRDYSANLEPVVLVKIPAVDIYEQMEMLHDVGQLMDINEDVFYFDIDGYAIDMHFVDILISQSELICMNQELLKKLFSFFNNVLSDIIKCLYLFLNLFFTDILKTMHVLISFYNENIEQTPKRTMLFYKCFNKVIDQICIYLHNKTFFLNKCRKDLPGKSINRDMDEFLMYMKYATERGKLYIVLNVLGIIYAIVHPYELLCVIIIQQLKCFSNDTLKCYNPYFFTISRRLWRLLGRQINEKEETLALKMLTKIFFHVNDVGKNYFFFFGTLLRGIQSEELALGVMQFFLGTFHVHLQYTLNVLLRFLNLYLTREVQKTIYHSSAKICSFYENFFSNRYLYTLCSNHVYSCLFQVYEHFLEEYFCQQMYLDLNREKYMGNAVASFLRDCCDCGPAQSGKTTLVKYLQHSRFLKVKPTEPEKIDFEEFSVIIWDSRYSIEDDDKIFVNFCNYERDPRSLANLVYSYDKLVDRVDFYKGRRDRRFGREDLESVHFLVRQVMFKVDFSEKKKNANMMEYIYDRRRTITLNSRNIIFLLKYMLLAHFAKDCDVLFYDSKTKEQKFEETVFNRCKNELLQRKSLLKDFQINRVLSFFILGYRRSVLFRDYHRRLFSHSRYVLLRFRDPQFLYDFTHDIHIFVKNADVLRIVSEVSSDLIETNIFSFIYDENYDVFKVLTGRMTRILEILAKHDLHQFSTHPHTYNEHFAQTFFYHLYRRPYNFRDARLFLQAFLTYHNEKQEHLNLPIVHFILFNVEDFFGAQMAELLSLIRQLIHKKLYNRHIMRTLVLIIKHIIHIQDANVWRFIRFLDYDMDMNEEDRYKYVGTDITQRHDYYDIFMRLKKELYTIAYYDKIEDTYNEIKSSVNWLGYSDLYFLSDITILRFLDTYDYNLLKTSNKIIKFILWRQMTFSIFNIKDILMKTNIFRCGCDKKSRPMLYVYHVDMCMNSDESSLQLVIIVDCQKFELNNMFNEFYTDVLYRIYVINVPSFFKKVWSLFNMFIDNHTLMYDHIDTHVMIFFPSTSLLVGYVDTWVGTMIQVNHMANGWPAEKVFGDVMSYTYDDIICLPGYINFPMSEIDLCNNLTPDISLKTPFISSPMDTVTEHKMHNNMSRFENGFIFDPYTFSPEHTVADVIATKNKVGYKSYPITVDGKVGSKLVGIITGVDYLYLTDKTRKIKDIMTTDVVTGNYPINLSDANKVLCEEKKSVLPIVNSNYELIALVCRNDMHKNKIFPHASKSQNKQLIVGASISTREHDLERADQLIKNMIDIICIDSSQGNSIYQIDTIKKIKGAHPHIPIIGGNVVTCDQAKNLIDAGADVLRIGMGSGSICTTQDVCAIGRAQGTAVYHVSNYAHTRNIKTIADGGIKNSGNIVKALSIGADFVMMGNLLAATEESCSDYYFENNVRLKIYRGMGSMEAMYNKGFNSKSRYLVEERKNDPLCDHNEEIKVSQGVSASLVDKGSVLNLIPHLVKAVKHGFQSMGIKSIPELHSKLYSGDLKFDVRSFNTIKEGRISDNLIFTNKKHYLIYVKNITDEITKEDLIHFFCNATGFVDTRVVFAYVEFDTKENAANFFNTLKDSNVDKYKTFSVKGVDLYVAIFLARHGVTVEEIRLLGGSPPTHGYLQLSNNIVVKNLHFNTRKNKLKKLFEQIGEIEKIHLSKKVSENNIKRNRGYAFITFKNSNDATSALILNDSVVDGRSILVSKFRINLEKRTDQPLTNDDFRKFFFKMTHVARELLKKQFLELSRDHNAGFSVGLVDDANFFEWNVCFEGPKNTLYEGGIYNATLSFPTDFPNHPPQMKFTQEMWHPNVFPDGRVCISILHPPVDIYNEQEKSEERWRPIWSVEGILVSVISMLNEPNLESPANVDAAVQIKNNLNEYKKKVRALARMCFSEDFNLASVLEELKRHYNERKHLLSEVNYDVLSTHKRREDLNKYEPYCVQPKTNNTILRELNLRKKIAQYKVDHFNIMHTQIVFFDYRANMKFRRKRQGIATELYKDYIEKEDYPNYNWLVRCFCQLANVFGFNSFWSVKDKEAIHELKLFKFLVYDLIERKERIKARHCPRLLYAMSCLDYRCYYLLPTILELIEMDLDKFRVPTLSMMSFCLSYLGLTNQEVQFGSHDNLSRGYYNRKDEAKGDMTNFCWSLLAYVIVVNNMYEFPFLPEILKNACDGLTKENIAESGWIQYYLYMTLYCCDVEKPSNERIIKESVPYFIQEYLHLKWLDNILITAQNQGSEKMQLEMENIIQKLQLKNFFINLSVGRKIDEQHCFFTSHFYKPLNLCIEYDYFHPIGFNRPLVSGTISLKNRIFKKLNFNVVNIHKCFWDTLTEEQKESQLVRVLEVFFDSDLLHLKHKRVKFRSWPPEHITVKNAGSLKHPQGTLLFDGGLHYIRPKLQIDNGDVELVDIKNNDLYIKLLGIKKTLKMYIRNEKNEEPCLSDLKPYFDFLSVSLVFVKIPFSVKSEITERLKQKFPTLVVNFENMITIYKEHLKGHFSTSQIPKIYNKVNIIFSDHVLAKEEYDYTHTLGLFLENHHSFYKFYETAYVSFLNHRMNTRLFPDFKKAIYIDFDHAANLYVKYLWSRNQKESFYSDLVKMKFRKFYNMIYILKDEQVHVHSWIEVDLTKEGIEEYINPLNYLMESISILTQLVKKNKYDFVASIYLSLSLCLTYKLDLCIEFSSNVLIRLINLENFLKAIVATYASFCLTEAIKKIAQCNIEKNIYLYLDLCEIWSKYYFLIGMYYHIVGNRNAYFVKLYVFFFLHTANLFLNKYMKSNKVVLRMRIKIRELLITKYNHEGMVDYNKELNEVEEVKISYELINNYIISLFFIFLKVKRFSRYYLRHRIYIKRSNRQRYREIINYLKRIYLTICFNSAVLEEYLGYEGAFVRLANVYIQMRKFSKAKEVIDKGLQTNPKSIYALEKLTYLVIIKFCKLKRGKSKEEYDLSSEAFQLLIDSNEKQTFYCQSALRNLVLHMGINDKQFFLCYANFLHLIEKFEDAILLLYSAYVKWVSKYLSSDYVELTDVLLMGDLICFSFRAIHTILRFKRLSTSAELLASASRKYLINTYKKFEEKIKPYIESSVPSMVRQKKMYNQKKINDVSELTYHMTKEKQYSIQEIENIDVKRYNELSRSIERLIDEFSDYFKQGKEPNIVITSIKRPSKNTILFMKELSITFPHIFYEPRLDHSIEFLMSNSVQNNFSTFILIEEGIDKHPKYMFISTLPNGPTAKYSLTNVLYAHKKKTDIEITTLPPEVYITNFNTFIGERIKRQLHTLVPFKPAYKSQKVVVFYNQRDFIFFRHFKNFKIKIINMQEYKTKKFLEEKKNFVPSFPDLLDIVDMKKEYERIMRNFDDTMILCNKNETFTRFLFPKNPRAFANLVEFSFANEEFTSVDQVDHTVFHLDMKSCLVQRDSANSFTVLKDNDYVYHKPKNCFDYIDRYAQTVPVSFKDEATKTEPQEINEICDTCQSIIYDAYLHEFQKVSEKTHNELNFFLKTLKLMDRIYNKNNEEEIYLSYWIFSIPFFQLVVTDIKFHPFYEDLFAMSFKNNDIKINTGILCCFTFKNTKSPEHVLKTDFPIYDLKKKKNERLIFESNIKQIYNRDIISQISFDKKNKSFYSISYDGNMFCWKYNNKFTVGNFVQTQSITCIDFNPFQKNLFLIGTTTGKIYLYSSTFSDNHLRLYNEHSMSVNAVSYNPFKRGIFISASYDWTIRIWDQERSRSLLVLDIKECVYDVRWSPIVSTCFLVISSDNHGHLHIYDLSEVILIGDESGLLHSYKVSYSFNTSYVDYLRGKLGRSFQVQMMNSFLTKVELSVKVDKQDIRLIYQGQCLSNEKSVADYNIQNDHIIHLVLRKKEYFTHMRLTRNDNMDGDLMGQTNICSLLNDIMSQVNINPDDIVPLSDIEVRNDSMRTNSRVAINQMKCLNDANDSEHKNMEVNIPWRVTGYRRPLFVMNNDLNHEDLRNSTNRTNLQQEFEDYYKNYLVKGNKNMLLRKMIKICRNKRPLSNAYIGNGSSKDQISFSNLLPFLWKRNMSAFDMHVLEFVKKSIKNNEDYKLEKFKYPEMEKMNHLKIKRGNFLFTSESVNEGHPDKVCDQISDAILDACLREDPESKVACEVCAKKNFIFILGEITTKARVDYDKVARDVLKHIGYDDESKGLDYKTADIKIYIDEQSPDIAQCVHENKKPELIGAGDQGIMFGYATDEAENYMPLTHHYATLLGKRLTEVRKLGILPYLGPDGKTQITIEYKNKGNFGGHMEPLRVHTILISTQHAENVKYEQLKSDLIENVVKYVIPEKMLDEETLYYLNPSGKFVLGGPAADAGLTGRKIICDTYKDPSKVDRSAAYYLRYIAKSLVANKFCRRVLVQASYSIGIANPISLNVNSLEQIILRNFDLRPGFIIEELKLKEPIFSNTSAYGHFGRSDNSFTWEKIKDLTHEKNVLKNNDAQSCGLIFRIVGERNYWWYVLFAQEVIKDIKVKAGKYGDLSVDYLRQGAMEQRVVSLFIDFFDSYSYNIVHYLRKVNGPIVVHPGEITIEDFVSKYCFGHQLICHLYGCKIKKVKNMFHGDTNIINIKYQNLFENVKDGFKATCYNSLKVSKLRITCYSLCGNEFIVMGTQHKDLPYYTVQYHPESISHAIFKAICYRFTYMGNAKGYSEDPNNCLVKSDEEYNEMLLKFMSVARPIMLGNKLSITDVKDIKGKKVLVRVDFNVPIENGIIKDTNRITATLPTIHHLKKEGASKIILISHCGRPDGTKNLKYTDCVGDDVEKQINQAKDNSVILLENLRFHANKEDVEKFQSQLTKLGDIFINDAFGTAHRAHSSMVGIKLNVKASGFLMKKELEYFSKALENPQRPLLAILGGAKVSDKIQLIKNLLDKVDRMIIGGGMAYTFKYVLNNMKIGDSLFDEAGSKIVNEIMEKAKAKNVQIYLPVDFKVADKFDNNANTKIVTEKEGIEDHWMGLDAGPKSIENYKDVILSSKTIIWNGPQGVFEMPNFAKGSIECLKLVSLVEQQQKKSEISHVSTGGGASLELLEGKELPGVLALSNKMDSLDSFNKRWFKQAELELTNRQIIILLRQLKEPIRLFGETDLERYFGDVLRGKLKIKSTMATYLQTHVLDKIYNIVSRCQERNFKAAHDAYMLLAIGNAAWPMGVTMVGIHERAGRSKIFASEVAHILNDETTRKYIQMIKRLLSFCQRKYCTNPSEAVNLSTIHIMVSNRYGRIINMSSIVGLTGNAGQINYASSKAGVIGFTKSLSRELGSRNVTVNAVAPGFIASDMTMPVPFEDRNNKMSNAIPIVTLSKNQTLHMKLIATKGIGKMHAKWIPANVSYSAEHKLLLANSLNKDCYENMSVVMAESCIEVLNELGTKFHFKVESVGSMPPEQVVEMAPQIKSSFYSIDEVAKQLKEQGVSLYGIQLDLELRVSESLERDEQMEIQKLKREEMKRYSTFDRRISFILEKRLLAVDCELIKVPGDGNCLFRSISCNLFNEQKYHMYVRKRCVEHMLNCKEEFSIYFEEGTFHEYTEKMSQNGYWGDELCIKATADAFDCVVYIITSTEDNWHLKYESKRTEKKCVFLAYTSPVHYDSFRLALAYYCDLTTIPRVNILKKFKCFIKDVEELKMFNYILSNKQRSTFFNICKESDMTLIEFVDIFMPKAEFELTPFLQLIPRNVPKSYTISSSPKGGEDTISLTVKKKQYPIHSLRKALKYLTEELAPHDSIKFNLKSSKFCLPPHLESTNIIMIATGTGIAPFKAFITEFKHFDQTCVQNGVRKAKRILFFGCRKKEIDFLYEREIAEAEEGKHIDQVFLAFSRDQHEKVYVQDLIMERKDLVWSLIQKGAYIYVCGNTNMSKDVNKTINSLGRYVEEVWMAFQRNSDILHFLQVNLMNIYNDRHHTVVVYDGVDEEKDLMSTVVIQGTEYLGVGYDFIFGNPIGDPFLKVDPGYRDSIIKLTYPKSDLDYPDTYVNINPNGSYVYTKELSVDSNTISKKKFRLFMLKSYCFKYMASLSQYSQWKLSDQFVRAISLLPSYFNSLQHDDTYCTVEEFRKCGHSVESWMYFFKNFGTHVSTLIHLGGKITQQVKISKNEYKYDPNDPKNFEKWAKSIKDNPMPIKGEYEPLSRILPIRLTKVYEEALQFYISVNVPLNLGQITNDEMKRYNVKDQLRKATKVFASGTGLVVLECEEKKNFILGFSLSVPNDFTVLKDFYMNTCDEDSDKCYSKMSDNAYNYLFAMCNEEMIPFLEQKVKSGTGLLTLECSEKNQIILFGFGISVLNSNDPSIAIYPCKHGKPSCSMQGPTDQSAVGLWVVCGHEESQNSKFSMNVRKMVKENVSVLFNLIFEFTRTPLNKRNGKCFTVNGVCPKNFHVCSDKKHMKGFNYYSVSVYEFVQVDGNVEIELSSDADFTNWKFRNSHLRKFVPNYIIIKNMNNEPIDMLNLKAGKSFRAPKLLHVVKQMTSTKSFLNIVHEEFSLMTILEELAKSETPKFRSVKDSMDENLNLEFLRSSSENYTYKITSRGPVCYSALYRDDKYVYRHIILSDNVRQYAESKVRKTNAFLTEHCIVNELQIDIGKGWKHFMIYDGKIRELILRKVLTAEDKLRMAVQAQKFRSLYLLNLSKLHVKCVIFGISLIRRYTGGGTVYIRNNCLLFSLILPLKFAQERQLYPSNVTEWVFNSFYENDYVVGGNAQAFSKNYFVHHTSFLWSCDYDEMERVIVNPSKQPQYRNKRSHRDFLTSLEECLPGGGNTPWQFFDQVHTADRSTFCGSSMVLIHTKTEEEKHQFLFETTVDVLVVHLKEDLVKLHNLRCKILRLLDASIQLANHGPLRPEAIRGYNPKEVTNPDENNFRTGIPPPREGELKLRDVVNQVKKALKNIAITQDKLNELLKWIMEALNACYPSMEGLPPYDPTRLLLENENAFNDEFTTNETSLWWAGKELRGDFPLRSYIGKNEKTKIIVKLHPTKMGPPERERKVDEATYKAMLALNSEWANPLSLQKHLHGNLANIRWKPMNHNKGDNNGTNFNVPVEDINTIDKEFSDLQKLKMMNEGAEMQMNQSGGLDSHEMEQEEINNRSIFVGNVDYSTQPEEMKTPEFNAHTTKYTDESIFKIDRLMRSCSSYKDYIKYAYRMDELTGKTIHINENDDYINTYDVNLLKKTSATSPTIKAIFKEKYYCKTYSTPHIIVTDFITHVMEGLSDEYLLIKRIFKDIFRQWGNTALFLSGGAILGLHHFGVLEVFLKSSINVNYFNILPQIICGTSAGSIVAAWVCSRTNKELLEEFNIEFIYQIVSCFSSENRLYSFFNIYRKGNFLYGDMTFLEAFIKTNLVLNITVTRAESGNTNFPCDEDGHMVLNYMNSPNVLIYTAVLASCSFPYLMQPFKLLEKKYNRENVYRFMSLIDEEYTIINSVQFKNTYFHDGSLKSDIPAHNLNQILSVKYKIVSQVNPHVFPFTGVRVHGEAGKPVKWRGNSGHWRAGFLMSSMEILFKENMRYILRLMALLDLSPTIRGLNAGSIAMQKAKCGQIISEESLTYKRKVFLEKFNKNEKESIFKNEMRMYTDFDDHHIQVENYGKRILSKMGFDRIYDSFQSREFRFTGVDIENVKDYELLTSGMLKRKCSLSEVIECGNILKYVVDTASMVHFIYRLKKCDILNYKEKVISKDHVNYLFPIFYHYVHRRNSKAFIEILKRVKYKILKVESISFCVNEVKSKEVYAGIVNRLSLRKFSHIDSNILYAHSDLICENLELMTHHMITNFIFTIGTCKHVDEFCMFMLAKYVQNYVHTYTPNEITIIVNTYADASLEDVSFYETICEHMKRNFETFSSIDIIKIIYAFSKVRIRDEELLKMAYEKINHYLEERERKQGKLCAYALIAAGKLDYVEELDKLFIHLRNSIHSEGIDIRGVLWMPMAITSLLSSECIFHFLPIYVNLIYNAFKKTQSPKETDIIPKKYISKSTLNNLYYICKTKKDNSKEKVFIPDSSTFHIEVSNALLSLDIAHRKEVNIYPFTIDIFITFEEVYTDVPHDLNFMKCILRIITIVLNNTICCADGGANRLYNIGDLFIVPHIICGDFDSVIFEKCANQENTDLDKCIDLIRGHIRKNDKILILGATGNRFDHTCANISIGENNFLFLLQQGSHIIQVPPDVFCKGCGILPIGGKCTIKTEGLKYNLNDECLSFDDFPVIWSAQLRPFFIEYRLFKSLIYKLKYKRKIPIYHFKVWDHIRAMCSFLFKRFGSSNFVYLDDQLVFSYYMHDVPIKLIFPDSFDLTKYKNLQLPKEPIPIHYMNGYVQLEMPDSLFNSTWENMFQVDKSTFFDILFGAIVNNKSAEKKNFMENYESTRINLNLFNEVLKHKLWNNSGVVVHSFTFCKNGTDFEVQVLLEELKKSAHTDVTFELLFDAQVVNGRVEISSSFYRLSFYGYIGFTILHLKYLFQMQEKGSIHLNISNNNNEEEYAQHMDGKAAEEMYSNSLSYVDKIGMLFKILFGHSLNISSQKVFLQYQFKGSVSNKKGMEECLKNYLKNCLLYTTGFNDYLDFVEFFIDTLMRNHQEIQKLKHRNKTVNILYRTKDTSEVLKKEYFIEKVISFSQLDIRYDYAISYLVEKIQTKAKLLLQYYKDEDNLKKEEMQFIDLWKNYYERVKYIRDYHFSPVEKKGKYVDMHKFYSDFVNMKKIKNFRVSVYMDLVTYLHNFTRFYYIPRFFSKVNVLVDCQKMYTQYWEKYTYELDLYCNVNDKLYASEGTEYLIELYKNVLNKIFQKTIQKIQRKQAIYNPLNLPLGHDNKPIPYWLYKLHGLSKEYTCEICGNYSYFGRAQFEKHFYEWRHSFGMKCLNIPNTLHFKEITKIDDALNLYERLKKQTQMHIFKPDQEVECEDSKGNVMNMKAYDDLKRQGLLVKITNPLPKVERRDQLKEGYMQWLTTEKLMRPNERRKEYEEMQEKYLETLKLSEDIKKDVKLARVVKSHYPRGIVGVDSIYSENTELYKDNNRNGNFLVFEMEEMMYIFSSKMDYYTSFFLVIVISLVEINEYKNSSFGSVMDEEFSKVFLIVRLFYILKIQKPYSHYPEEIVNSSLFRYINEYMYTNKSDTVQQKLKETKNIFNIYHSGYLKKNFTKKSKIADLGCGEAEIAQALNGWSVTSYDLIQLNEHVTICNITELPLPDNSYDCFVLCLSLMNTDWPKVIFEALRATLIIADVVSRFTNYKAFMKFMKNVGFEKRIRKVSKLLAPCIYKRRSCMGSEFIFNRICNDTEKKNGDKASELLQRANYIKDVNGLYNFLPLGYKSIEKLIQFLNIHLKRVNSHCLFMSILQAKKWWNISDRAKLYSDEFLYVYKQKQGLILSPTCEEQAISLINQVYNENIPAKSLPLLIHQFNYKFRNEKRLEKTLFKSKEFLMKDGYSFHSSDNCLNETYEAYKECYEKIFSDLKLMNALESHEFQVLCRDGKYKEAAHIFKLGDYYSMGSDSFYDDEGIRLPEQIAPFSVYLIQTNQRSKYSAAKVAKIDVEYVLTLWVYNTFKTDLHLSRKLKNCDLIGPPDLYMTFRDVTVEYKSRFSPEKKIMTIHQLFRQFELSDEEVISENEKVSHNVDMCTLLRDILKEEPNCVQVSVPVTVAGDIHGQFYDLLELFHIGGFPPDVNYLFLGDYVDRGYYSCECFCLVACLKIKYPSRVTILRGNHESRQITKVYGFYDECMRKYNGDYNAWRYITDAFDYLPLTAIIGNQIFCDHGGISPYLHTINQINDLDRFKEIPQDGPICDLLWSDPAGPEDGIIEGWKASPRGAGVVFSEERTNAFLRQNKLSCICRAHQLVQDGFLWMHNDKVVTIFSAPNYCYRCGNSASLMLVDEYMEKDFVTFNTAPLRANAKALRRNVGYMLMGRSFKVFLSNYVYSCSECGNHLSDPTELVSTSFRGRTGPAWLFSKVINVCEGQYEDRMMTTGQHTIVDIYCNNCRNNVGWKYEDSSEESQKYKKGKYILEKALLSFLVIDQHGKEHEFELKSSDCDFMSNRKKVAYFHDPDIGSYYYGAGHPMKPQRIRMTHSLIVSYNLYKYMEVYRPHKSDVNELTLFHDYEYVDFLSSISMENYREFTYQLKRFNVGEATDCPVFDGLFQFQQSCAGASIDGAAKLNHHCADICVNWSGGLHHAKMSEASGFCYINDIVLGILELLKYHARVMYIDIDVHHGDGVEEAFYVTHRVMTVSFHKFGDYFPGTGDITDIGVHHGKYYSVNVPLNDGITDDAFVDLFKVVIDKCVQTYKPGAIILQCGADSLTGDRLGRFNLTIKGHARCVEHVRSYNLPLLVLGGGGYTIRNVSRCWAYETGVVLNKHHEMPDQISLNDYYDYYAPDFQLHLQPSSIPNYNSPEHLSRIKMKITENLRNIEHAPGVQFAYNQYELHSTTHHLRRKNYEDRYSDIDRTVFAKFFRLDEEDKNYFFLVFYELYNHVDQKAYIKEMCKNRDLLTYMFMNMDVLRSVKKHLSVSTVVTYDYVFSNKNHVLNFLHVFYYSSMVNLLVYLYGEHLINEYFFSVYLDAIQIVGIEMLGMKDASVKHIWANEEEKAFYTKFPDYFPKYLEKLLHMNSEKELEDHVMTFLLNYLNLIPFYCRYVAIINVYRKDPCQNKKNKCIKYICELAKFKNFTPDHAELSLYILENCKTHIRFFEECISVHMRKFNWDDLFFTSLLRKYIFKFLMYMSIYQISNLASLLFYIAKHRPCFVTQVIDELYERIVHIIERNDFKKFSLLIQYAHLFSELFIYRFHENKYFPVYITDLVNNLIDLFCKDMRVLTTVNLVDKYLLRLLKCEYKVELILENRSCQPQNIKHVITKNIDLKQLQGTFYEISTNASDKIFPGLLCRCTKYDFSGLKRDGNIAYILVNFSCDRNYLFGEQKSEMTFKLILNKPIDENTTTVEEFNASYAEANEQNEYEHIIIAGQKSTEPMIIMSKYRTVLLETYNKLLNSLYLAGYEPSLLSWPFIIQTDQTFCDSGEWLNNISHGFGCTYTNEQLFLGTYKFGLINGVGIFQSNRKKCKIKITKHMDIFPLYTDNTISRLVRKQIFDHLDSSEFTPSSQWRSYHIFVFLHLFGLHKYIAAFKCNHVNGFHFFTLNRKILRMLGVDKNELQMLVSWGSIYYANGPVRLLVTAAQKFLFMKEHFVLSNLRHPNVIKYIGNVKEKFGLVFEFLGMSLYLHSRRVVHGGSIKLCNFEKASILPLPYITYAAPEVLREEECTDKCDIYSFGVVIYEVLFGGLTCFKQKYIYIDRQCLNPEPTCRPDSEYLIDTLRKLKSNPEILLYLSGDVGDILIGLKYLIENLDHLIEFLQNRLCELDFYDNLMHSKRTFFEAGLVKDAVDVKDLRLIYLYTHGEIPVPNVHLGLHSCFREKSIYDDAKLRIKTHYYENYDFNFVFLGSVKKGSDRHRSLLFKLCDSVDIPCRFVRYVKNHRVKYFNLVLIPSIFWEKITISDSFFLKFIFERKLGVGGFGEVWDVSLKIKDTTHFALKIMDMNEFNLNESVILREKAHTNVVKIYCTFKGYQLLMNRQHQEERKECLCFLLQLADTSLEKVFCDKGAAYNLNFVRLTLLEIANVMSFIHKENSKQEFYIYRDTDFNLSRKVDQDFEYLMSQCCGTKGHLAPEQKSVAYNRTVDVWAFAVIVSKFLKHKNFHYFSHGGYKVDLKHFEIQDKFLINLLLSCIDENPFMRPTFGDISRMLINEIVRNELERYGRGAFLYNLNIGIINSYGNLNIYLTSYLRHKGQNVTYRDVSFIYELTVITLGISMLIGNVVQKKLGERVTILYAHSISFTIPLSCTYKHFKKNRGPFLYCPLQTLLINRNNVLPERYFEDPQVLNRIPHVLFIQSVIDLELFEYIRKSNSQAVHLLNCIWNIDDAYDYFQGILSTALKIYGEKKDEYISHMNNVVGRQNHSYVNNLIDIFYLHSGLEIARICISNLFKILGDLHRFNQLTLLYMGNPIAVKPAPNRDSLVMYMESILYMSYFKIVKLLFSEQIYFSFLLIHELLLSCEEIYTNFFPSYLSVFIYTLYWQYHEDYVREEDNSLLRYKVREDFYIYPFLSGLQFRFTRYQDNYKKYFDPFRPEEYLTGNDLLFFQNLHILGCLIIHPLESYYAFCVHLVQRWNSCFVTNVTLSELNMKVREFDKIGAHFISYTFLGDEFLPNPTFRWPNTFEVITIEERISQMIWCSFFVVQIGILKVAEVFSKNGKKTVYFICILSLSTSFYPLDLDRPQSQYYETYKKEMVQKHFSLLRSGLGIFHRKRNIILSEELKKKITYIYFDRDGNVKRSQIIPLYVLERHNLRLFYLIVNYVDDIVDGSFYDVIWRQNIRDSELEYILKYKNFTKWYRHWVSSVLFRYYKPSLNCLVNIYFGIVDISYSLNNRLYNMRQLYPVLNYYNIFDLFLVGKTSALVPPSFSIKLMYITNFVILIATAASTVHTNLGLSCCSISSIPLDYEENKRKIIESIKRCKELKCTIRVGGELELCGVSCRDSFKEVEDIHENCWYYLSELLKEKCLMENILCFVSMPVYFEKKLYSPKECEERKYFLPKCIQEVTNQTETYIGKALIQLGDISIGHVFLDDLVDVLLVSGHVPNELQLFKKYFIQMMHVTKWYPHMVLSYNTNSGCDNYFFKYDGFSFISQNNQVLTKNARFTFDEVQVASVSVIFSYNKEIELSVKYSKEVIWNNLPQNFNWQMYTKNNALMSTLMRKYHYQFANQTCALHNVYEELCFNSAIYFWHVLHLTNAKGFMLALSGGVDSGFNACMVYLLSIMIECRKDILNTLSLPSKNSSENTRSYSEQLSKAINSYHKSAGRNLISEEMKFKSQGGSNYEDLCLQNVQSRSRLLMVYFFSPLICHKRYSPLNLPNEFLLTIATGNLDETITGYYTKYDCSSGDINIIGNVSKILIKETMCLLANDPMYDLSVCNSMNQYQPSAELKPLDNTQTDEDDLNLKYLEMKLLAILKNNFFLGPSSMMSKAQLLEKVKTFFSRNLQNTHKLLVLPPSPMGEACMGGDGGSLPQRVDLVRMKHKKLNESTGSLGYGKNTLVTHCAISQEPFFCCRLGYLYNTEHIGSLKDLVLCKNKLNEENKLVCSISNEIINPSSGAMCLFSCGCVCTACNTKFDMGNNGVVIYEWEQSIDEGLKGMESFLEGELSGLIDEGCSYWFIEDNNLHILLTKVRKAETWSSVFKGHKCINAIDEDNTKKKILLERFQNEYPTFDFSSAAFNGQVPDARTFMGGVKYMSINIIEKEIKSWFIKRRLNMELNYSLHNLFTNYNIVGLSINKNIDVKEKMLWHDIVNGKPVLEDTLSLDAKEYKADMYSKMWDNSTTTENPCRLVGSIFFRCLKNNYHLTEHEREGTCMHSFVNFTNCRKALKLQQANNIKSALTKQNAEDTHAKALFERRSALLSTYLTGICARGNKCSWAHGELDVRPMPKFYTRMCYTFLSGSYCEASKCCAKADKCPMAHNINQLDPSVKFSSYDNEHNGFSYEHVKYEMAYKPLTYSFSECLAKNFYRRIDELSKYIEVGELKIHVPPFVLTKLCEYAFKEILFFLNKKHLKQLSNILKDGESSKNDKYVAMTLIKNAVISAEQNLPGCQDTGTAIILGKKDEEILTTYEHKYLNLGVYNAYRNNNFRYSQLSPLSMFSEENTKNNLPCQIPKYELIFIAKGGGSANKTFLFQQTKSILNEDKLYDFLLEKIKEIGTSACPPYHLAVVIGGLSAEMNLKVVKLASCRYLDNLKKKGGGYGKAFRDTKSEEIILQKAQALGIGAQFGGKYFVHDVRVIRLPRHSASCPIGIGVSCSADRQIKCVINKEGVFMEALEHEPIKYLPEITYKDLVPINLNQPMESILKCLSEHPVSTLLLLSGKLIVARDTAHKRIVDDFVMKGIPIPEYFKKFPIYYAGPAKTPDNYASGSFGPTTAGRMDAYAEVLMKNGASLISLAKGNRSSVVRNACKKYHGFYLGSIGGPGAILAKKNIKKVEVIDFAELGMEAVHLIDVVDFPAFIVIDDKGNDFYNKWIPMDELYQHLKMMDYIIICFAVTIDEYHKLIQKIISLYKESLYNSVHLKIDPPYDTAALYKIRHYRNAFLKRYSTITKNDNYLNANEQRKRFLQKLKSSAKDRNDQADGIFKDEHKNMFRIVSENYIFQQSQQMKEILIVNKFLNKAKGIISDVPQFLCKIINMYLFVLLALNKWIKKQCERFVILQRGAEQTMVFSEEKTLFPYPPNIHFNVNTSFLTYEQFCNLSNLTFRINREDIYPNIFLICNYLLEETKKIITSIYQIQRGSFHTMIKGGDRSYVCTFWRVLCYDFYKREEYTGILLMNDTEKGKQTISQFLEKMHYNDEKTNFWVSQILDTTLKELSKLNKPFKYVATCTLMEKNGSPLTTSNVCLWNENSDGLCSVQMGNETLDCILCIYAIKTMSTIRWVDDLDNSNVGINLKIKNMYIKKRKDRALLCENSKFNCTLSHDVTDDNVPLYLGDIKEIAVGKSTRMDDDPSTPNAYENVTNAKFQAKYNLWRKKLHKFDEAEVKHLCEQAKLILVNQENIKHVNLPVVVCGDIHGQFHDLTELFHIGNEPPEVNYIFLGDYVDRGKYSVETFTLLRGNHESRQITEVYGFYDECIKKYGSINVWKYCTDLMDYLSIGAIIENNYFCIHGGLSPSFNQIEDLNKINRFQEIPRNGSLCDIMWSDPNDKDGWDKSPRGAGHLFGPDVVHKFCHLNDIEVIARAHQLVMEGYKWWFDKKLVTVWSAPNYCYRCGNIASIMEIDENETFEFKCFGPSAAEKKYPPIYFSKFLLNKRRNKVQKRNYLHFARTLPEDYELPLDTFPENINEVLKKDKKTLDFIQSYWYWKIRSESNLLNYEKLVKKSYKQLAVDMGMQIANPDNEHMLALLEFYEYLKSSPFVGPFGTIENPVIVPSVHTERVVCCTGGTGENEHVPLFFRCREGFLYRCGECDQIFMHVRVLYSIEENMSLYNDDQYVRWPTGNVTYRQMFLQGKWGNEKPMKKNGRNNNFFYLYKKYFQYKYHEVLSLHNNNENVVQSSKLFWARLLFGRTRSRITGQILKMEIPNTYRLFIFNFLIKYMHINKEEIKYPIESYKSIGDFFSRYIKEEMRPIGDVSDYAIVSPCDSELVDYGELTSYLENVKGVKFNVNTFLGSKFQKKYNDGSTKFFYAIFYLSPKKYHHFHAPFNFKYNIRRHISGELFPIFQGMERVILSGEWKGGNIYYGAVSAYNVGNIKISYMGGDINTKIFDSYKSVEVGEEIGEFRMGSSVNHNQIVSVGQRLGGTKAISTQNNAQRFVNRMKDINKAFPHIRTKEDKNYMKENSKVESSLIHKNFGKLPTYMLKKKDIVDDSTDVPEGYRVLKNDERNYVLKELHSQLTETTQEYKPHVLVNENFFCTSDSKITALELNKIKIEGYMRNIKIEDVRTIRCIENAFLFNTEIRSYDSFYANELFYHLYLSYLYFNDKLKRLRLDYNFHLFLIYLSHFKSFFLLYNHEDNWKNVASVSSYIINYFCFFEGIKQLSFIERCCLFPNVKRIRLDYLYSILFSANNRNKFALNISFIDECIAIHNEDRTAYMLECLGMHMKEGRVCFNMSRCAMLDNKQDTVDLFLKTYQDRIEDYDVPSMVCFMESPTTQYEQFYKHVPLIAALHKIDFVLIEQHYVNTLDFTKLPKTSLIGILPLQDSDFGHPNYINTSPGCCYTFSSEVLKLSVISYYFWTSFCLRIHDQIVCAASSNVYVFSDGEGNQIQNSPLFLNLLGFNLFQLYVMTIDVMILPECNSFVVRGIVSRRRIFLPPHLYKPITNDVGYFVHVNNMLHSFGLFTIPSYDVRYEDVVKLERHLTRYMTHKNIVVMESFFCVNDEIVEVYPEYLLGEIMRQLLTVCHYLDEQQIFHSDDFEYAQKIFQGKNVGGTTSLFKPLEVWHPFSRINNDMHDLLTHMLQVDFARRATEFPSRFRFSISCTTGVDYYFLEFDNYANNFYGTLKSEYDMAVGENKICLFEMNINGVKQLKESEYIQDGIYIFVKPPTENPEEINKRMQELTREMDEADRVGFNYVIVNDDEKRYGYNLNDLHSYVYKINLPLKPRYVGYVLDMYVHEFTTNLSYHEYNHIVKMSLDELIEKENIKANQKNEKKTVNKSIEKNGQKFLHLELYKKEFSKFGKIYNIYHDSEKKITYVKYDNKNSCENAIKSMNGNPLDGDTLTIVLGYLNAEDIFSAFQETGKIVDVQILMNEKRKLTGIVSIEYERNESASDAVRMYDGGFLNDNRIRVFLDCRIQVENDKNKICKNAFLYINVAELLSQNEEESYVQKCNEFILSLLHARSYNKFIKDKNVQEMLVISSKEDEFMNEPKRIMIENIVNNFDMFHEYLVIWMGNVKVGKRYAGQSFLSIKNNAFCTTHIHLCQKFYEQSIIYYRLKIIFDNLVTYVDENLEDEMKTVKNYVLSITQIDNDISNLVRELDYEDVELIDYYSPLVHSESHCQEQTQSLFISLRDNDENNRMDIPDKIKKAYFQCKLDYYKNNHTDKTHLIKPRDFLDQKVYVLKQPYYLIGNIDNTHKNKLLRLFVTETTLDYLLLDNINIPECFGRCTVDHFSRVVLQQEKTNKHDVIKNALIPDNTASKKRKEMTVYVSNIYVHNIKTDVKVCLGVGTYFNQNFLTEQHFNLTHKPVLDFHNFKVFLKKNESQLSKNENDICFVNYTLNITNIEITDPYREISEDLIKNLYILMSKGEPAKVVARVKFNLSRKIKNIHREFSDGVLMAELVNICLPKFVELHNYSKANSISQKRYNWNTLNERVFRRLGFRIDKRHVEEIVNCKYMGVEKVLNTFKNQLHKFIVKILLSRMGQISSKEDDFEKQDIYASYPGLEQQLDMVFACHDIGNQGKLPYKTVEMILRHFLMQCGFMEYVCRFVDDNGQLDLKHVEGDNLLTVDEMKALVLMFLKKISDTYIDDQAKWMDKMRSSQEEQGKALEEAMNEYEKNILFTHALKEQQLLHNNKKLSEWNETIENAYEAQQEVLRQFENNELIIAKDYIDKIKEAATDSRYANSKCFVYPASSAPCGACTSAGAIAPSLCMHFNELNIYVQVKCISFCSSNFLIGNVYIGKVPYHDVVEYPCSHLKKDHAVCAALRSFYEAHICVSTLSCPNKLQYLAIFFHISSEVMQERVSIRTQDTNVQQHTQDVTNGLGVKTIVVFPSALNANIICMANVDYLNPHECKLLQEKGIKVADAFNYVLLSFLNGDVAIPSVPITTKSFSSIEEILYNIYVNRTKYRLEVIERRYKLFSCGVPMVLLMSLTITIGTFLIDLQYRIRNTRQQNINDYDCVNYENVPIKRKLHVLTFATHEQGYFKTLQESCSRLNIDLTVLGMGKKWEGFIDNDIVLFVDGFDTFFPANVIVERYIMNYDNLFVCTSESTYSNSFFLLRIIENMHLIFHNSIFKNNDSTEWDSTRIRDKYSGGWISNVFLAKKILQYIPSFIENDQIFLTNLYLDCNYYYNRIIVDNHNIIFHLFRSKGNVTLMNYQDCVQFFPFRPLLSAYYTILDEVYMDRKIGQIEKTFNYSIIDTHTHTSPCVLHMHCLRNVDEMIRTMGLKNIYSAKWYSNIWYLFYSLKGTLNFNYFSLLFSTLNDNKFCHDLLNLYKEKRHLANIVVCFYILKQLVKIYNFEKESESGENAFQKNVIYNNTFETILTDILKFLEKKEIYRVVDKTWLLWILVKLKIHKEEKYRSTFEGILTKSLCAILWSLAKCHDQNLMNILYGMTKLKRNNSTFAVVKDKLLFWCLNKNEYYHVDVNFKDKSFQQLNVKQAMQLLMFFVLNFLFKCMSNLTNKEIYDRILLNYLNLNYVMKNLSEMKIFDQSSNNISADHICDYLFYTLSAHTFLAHLQNNGVEDKDTFVFDYQTEHVQKLGDLISDKEFSSFVSISSLIHLFYDHYMDNLYTVVEKKKSEITAYQWLLIKDWELLLDNVNSYLYILQSEYRRDALIKKQHKSRNLTFLPNYCCISLRPFSDPYCDEDGRLYDKIDLKNLIKANFYKHNNEYICPVTRKYFNQHSKIILNKKTGNVYSSEIYKLFQNKKDMFDPITHDPMEKTDLIVLQDPIQDNGAIMSILCENYSDNKLAQSVTSTISNVTYKHSFVYLPENQVQDMIYEKVRKNKKNSYVRLITDVGMINMELYASTLPKLCHNFLFLSEYKYYDKTDIFDIVYFGSCKSNYHLAASGFYWETAMQALKEKYVKHSGHKPPSEKSCFGNVYLFRYYNQKYSNMFYICLAEEYTTGDACVGKVVGGNETLEKLKNLDHTLNEVIIYTNPFYIDDGKYVQNKNDSIGKYIMNFSDWMVKLLDLNSYDEIKNEYVTEHYKDMEILFKFCECLETIGRSKQYLSEKKDDCYIDMIHLTEFYNSFNGNSVNTPPLKIVDTKYVNICRYLEKPRLTIEHVKLLNSHTENFTPLFIHTNYENILYNSLDEDFFTLKTNNIYTSENMFNFENLEVKNVVISVHKIYVPVSSIFCGNNHVCAYSNGSIFMWGEQKLGQTSVPFENIYFDFNKLVLVPIQVCIFNLSYRNGNLKYIRIFEYLETFIKAEVVNIYMSLFRQDSLNSQKKMDILNVDDPNKFVKLMKENETINPQIYEYIEKEETVCNSILMVSNVSCGEANTVITCFTCSENYKHIYRNDIYDIKNYTSAIVNWGDKSFDEFKLMNSTYSCSDTSRLYRMIEEILAHYMCIYVCGRDTSVYTFTRIPLTVCSNTVTCVVDIHNNIYMAGDLKYYFPNYFQHMAYGSSPFFLIYDDNSLKILGYNDYIDFFKYNHPVFFTNKHNKKHPYNMLTIQNSDFLVKQVHAFLMEGKPKMTPEEAQRKAAMAKEMQRRKEQMEEFERAKFGIAYQAQSKKSIILKTYFCNIRDEKIKVYEEMLQVFLLVGFEDTGDFYEIKSFPNTYLIASAIKFIDLIMKNLRNNITDIRNLKYLTYKKVIQFKKDMNVCLVEAYNSFSYKNKKELLYIYFKLYSLTHVLLVMEEQLVFEIFSLGLQSRGVLSCEDFFFYAINCHMHFCEANRICSILFIRDLAYFNWHGLLFKYTRGGKYFTLNPRGMKIRLSDNISEGEEEKMISLCDGVERVELRDANYLQCILYVLKDREKISRDFKISKKMVCKGGKPFVEKLLSGSKVKTEVVTYQGSINAASLWGQNEFVNEDDVVADLPYPCEFVKTYAKSLYEKYYIDIEIIMYETMDMAGAFSCSLWTAYMEVEYDIKTPISDVMLACDTRTSSGTLISNKCSRKINRINENIYACRSGASAHSQKVIELIKHFCLSMKCENRKKGRFHYFYEDKFMDFNPLVENVAHMTKKLLYANNNFLSCGLILGGYDKDKKQQLYSINLNGSIVQRFDYAVSGSGSVYIQSYLQDKYKKNMSKKECFELILGCVKYAMYNDNSSGGLVRIVNITKLFVEEFTVTNTQLHFDYMETLLDSETLKNYEKETNEYIRKKKVEKLFDVILKNVLVNKPKIFVIGPPFSYYHLSASHMIDDLICSIVKSNINQLNAKQKRGYVVEGFPSTNLQADSCLRHLPSYVFVLYADELFEVAEFNTNPLKDEVKVYLRNISGVMTVLGDRKEVLNLREYDENGLIEHTKDEWMQVSLPLRNNTNEILVTFITANVMVNSAFSLLLGEPQSICSKHGLAIGGFFAPLIHCLKFCLFIFAKPTSLILDHFVGKNVLNTYNKKQLKALVDMHKSAADILHEDEAKIVVSALEMSQYKVMHIMTDIDYVFGIDYNSFINYETIKRILNSGFSRIPVLNRCNSECVVGLIHIKDLINIWFGINKIIFDNMEKKVREYAQGAVKFIQKSGSNFLACKNLREKLEEKGFKRIQEGEKWNLRKNEGYVCSKQNRNICHVDSCVECYGSGLWYTWFDRSLGLSGQVVYKKDDKLVEKLIQINRSILFLPSLAIHLQNRTRFEFSVKVNFENHLKPILSTVLYDQLVKELQCQEKDILDFELCLMDVNEPCFTGAYEEFIEGARFDNLLGSYCVFEMEEKLESDLLSVFAQSVSSNFEDIKQSEAKITALYEDPNRENYIRLLLKFVMMISIKNFVKKSVHSNMENLELSNEDIQSLDKYFYEILLYLFKDCIMLYDRHSLFLLSDCVLYFDFPGKGNDYVSKYDLKIILTHIEFPLTLYFVYLYGKFSESSCFLAMNDLPEYSETYQDESKKYIVKLVFSLTQVLYSEGDRNLLCHNYNCLASTIKLIHHMNLNKNDSNPYKDKQFLHKYFRNDLNKVNSFSVRSAATYFLKTLCDNYFDACFPMLEVRIPFYEACNLEYKIQLITCLGQVNLAQNFYEQNVQHILKEFVMTAKMKYPDVDSLCYGIHDYDFKSVWLSSEDLFSKQNTIYLLSILKFLLNNRSICINALDVFTFLHHLLFTDKVMIYCYACLCMEYSHNPLFNHYLFELLTLIISLIYKSQNNNSIHQVEEVVISTFSQILQMYVHDFIPYIFQILSIIVDNTFTVQKIHVKILRNLYEMDLWKSTVGNVNGIICVLRSFFKKYHLFEEIIKTNMQQLFNIYHYCLSNKKTYLPVEAYKTFLKPLFVLLFTFLQQYKNDKTDVLIFNVLKNLYMPILDEKIRGEPFVVLVMKKTKHHQEVQKDELDKNFEVTYVLRDINISKNYSLWIGNIPFDVTERELHEILSKVGQVVSVRIKYDVDKNISKGFAFCEYKDLETCMLALKYINGYELKGRKLRLYWANEEFREKHTLTTSQIMCLLRFFQKHAMENSGMIKLYLQKHRNVAYALLHCLFLMDVINKAERMVQMERSKVKIGLKELYPDEELVNEVMKNRDILNNILKSRVEDMKGWSSEQRVQVLSIQKALQLKGYVLMNERYSKCVTYTVECVLPYGDCPVILHKEVDSFFRLKETLQDIFHFEGVNKCEKTIRREHCEKVVLDDRVKFLHPSLKDYVLNLDYFLRGGKTLKEKNQHICFYWLCPQFYEEERGSTEHTIALSIMQMVNMQGAGEADENKHVLEMSKLSATARRYDHFGFIEGKLELPLKVDIFSRFYRAFFRMEFSVLKELVIISPSLFFGIMVSVILRDEQMPKYLKRLSFRIHRHASLEKLKQTKEKLIRHDWSQTADRVFLTLYKKGLRESDCLYYVEDGHLSLFSKIIPHRTSLSVTPMNLLNPFSGKSTHEWDKLTKSIKEDEDESIDTFFRKIYNEGDDDTKRAMIKSFKLRCEGIIYKKSSGGVYEASEHFNGLFLHKVYLMKNANPLYVRSDTLEHTYRGCVNKHCLSHNYVLLDWDDEWGIIYLSRVDLLEMHARNNNCVDGLKRGVFLLSYPTLFRDHLYLASDYVMYFADIETYKSVSPPAVTKYFSFDVQIGSRYFAPCCTDYDAVMLSNAKVFLKCYADATHVYFDDMLSVHTRDFFLFLSEVSFPRGYREKSITHFAKYLFFIAKKIAELKKALVKHLIYKLNKILSSLINFNVLCLKNSNITLNKIRLMLSKLENKSLYATIILNNKFNNLDVEETLLMKDLIYPLQGMSGQYIKYDKADRCFYVCNRKVSIGMHHLVNNISSVGLHFGSLVIDALHQIVREYINEYYKLLSYLESDINEHIHKNTVYVGVKKLQLRLQESYKIMRVLTNVVDESRRSTGCNFLSFLYSKSQTYDYEEQKIYRAILQRCLKPINAILKQWVDNGTLKDKYHETFISTNKNVPSEKVWCYKLLNDVFFKAFRHFLLLVDGDFFETIFDNMKTDLYMDAEELKRHYLNSKLDLCIKSSSLFTRGDIGWDVLVFDFLVEKPLDIIFTNIWYLFTHLRNEMFHFIQNLLSYFYYDVIDMNWREFKNVIFNCNDLDRLIHEHYQYISQIQNVDSTHLCMYRILDIITRFINLTSALISSVCEGYSEIKQLGEKTIRDLKVLLKYYRNYIYKFICSRVSKRDKDFNLYYVNISKLMDKLNISNQIKMRYSSLKSLPKEILNQPITRVTELPNKLKIATVKSTCEVPTIGIWISSGSKYENKHNNGVAHFLEHMIFKGTNKRNRIQLEKEIENMGAHLNAYTAREQTSYYCRCFKDDIKWCIELLSDILSNSIFDENLINMEKHVILREMEEVEKSKDEVIFDKLHMTAFRDHPLGYTILGPVENIKNMNRSDRMVLCAVGDVEHEQVVKLAEQHFSHLKPQKPYFCGSEIIMRDDDSGPSAHVAVAFEGVDWKSPDSITFMLMQCIIGTYKKSEEGILPGKLSANRTVNNICNKMTIGCADYFSAFNTCYNNTGLFGFYVQCDELAVEHALGELMFGVTSLSYSITDEEVELAKIQLKTQLINMFESSSTLAEEVSRQILVYGRNIPLAEFLLRLDKIDTEEVKRVAWKHLHDREIAVAAMGALHGMPQYYDLRQKTFWLRYMEEFFLQNFENINEESIPAPLIHHSYLCINANAFNGKCYRNQIPILDDIHLHFTLGESLAYLLNAYLRKGLIQRPLYNKLVHSFQAIKWTIKGKLINFKKENNIQLFYVENAVLSFGKFVLHVPLLKMKSIDMTVLTVQIGQCGNQLGHAFLDTIFKHVSSAKNEGFREKLADMYFEEEWQYGNNLLPVIQYIARSILIDMEPKVIEKCLYVCGMEEYYEPSNNLVKVFNTWKYNKRNFIYGLNGSGNNWSYGFNVHAKNICELFHKDEYSSVNLINVCVLPYMFGEISVQSLNSVLCLSSLYDSSDGIILLENEKFELMCKRKHISRFLTYTLGLPLDILADLCSHPSYKFLTTRYLPQVFEENMKFEQNTFSMLLKRMHKMVINGRIVDYDNSDPYFRLSPLHLRESLSKSYISVQQNCVLLYSARTQVFKMILRGVLYNHRSLSPMEVYIDESRDFTYNSLAMVSNCLTPVPTLKKILQHAKMLYGTNAYMYQYNSYGVSHDHVQSSLIAMDQVISAYEGLSCEVRGIRTFNPSEYAKREYIFNTWKELAKAFSYSFYDLPVLEDYHIFQRSKINEAYDFVKNKRHLILRPEITPQLVMSTIGQCFRYERTTSCRKREHYQWLHNLDKYKKIYFQEINLNNYFEIDLTVVRGMDYYTNIIFESFYRHKKYRAICGGGRYTYLLNVCAVGFGMGDVVITEEHFHIVDTLRRNGVRVFFLKDLRTGGQRAVTSEDVLSVYMVVFHLDDLEVFFPYDYIYPEQYAYMRYLKKTLDSEGHCVLEMPTGTGKTVAIFSLITSYQYKKNDEGKFIFCTRTVAEMEKSLIELDILAIGISARRCMCVNERVLRKHEREKIDEECRKLTATFVREDRISDFIVKNRQHIDIEDYFDIYNTTNSLEEYNDIGLCGYPGVYTIEDLKLMCKGYKNAKNENIPMCPYFCLNYQYVIDPKVSKSLFIGDIIVFDEAHNIDSVCLEALSVNIDRCNLILYIDEDLNLIFLHYSPLLMEDIVRNVVLPGNIRKSEHFLNLMRIVVMYLKKYVNIYEITSEGPLSFLYKCERETKLDTSFFKFCFDRLKSILNALQIVNVEDYSALNIVCNFCTLLGSYFQGFIIICEPYPEATGIYDPVIQFACLDSSIAMKSVINKYKSVVLTSGTITPLELYPKLLNFKTVLTASFPMSFDRSCVCPLIVTKSSDLVPLSSQFSLRSDITVIKNYGMLLVEMCKTIPDGIVAYFPSYIYMEEVISSWYELGIITNILDYKLIFIETKDIVSTTIALHNFKRACDLGKGAVFLSICRGKIAEGIDFDKHYGKCVILFGIPYQYTLSRILKARLDFLKETYNIQENEFLTFDAMRQASQCVGRIIRNKKDYGIMIFADIRYARNDKKSKLPPWIIKCMDLSNVNLTISTAVNISRKFLLNMSQEYKETGQTKLSQELICNQSKCWSLVKSVLNIDDFIMQYNLIGSRINNHYLVDPYVSMEVNLENYFNNIQRKEVCDLNTITNVTKKFDLLVCTDLALFYPYVKNVLIPKMLVADGNTFIKYKTFLHTFDYFIPLTNEKLDRHLHYVLARRKRSPIMFIFMAGKTIDFLTQKIFENEFGTSIHDNKVNLLVQKLKFKYANNMFAIGHPNYAKYLNKDDNEAQKQIQQMVNFILNEAKDKAHEIEAKALEDFNIEKLRIVQKMKEKIRLEFQKKSKQMEIKRSISRSSAINKARLKKMCAKDQVFKEIYIIDLIVQSLFYMQEPHVIVRCRNVDKSIVENCLNDAVQKYNDKLKKQFNVTKSVKIEVDKTGNYLTSDNEGNSCLGGIILTTPNRKINCDNTLDVRLKLAIEYCTPEIKRMFFEMKAICATILDVINNTNFLRGKFPNVLELIIGSCNPNPLFFNYIQNSFPRLICFKLIITSPVCIPLLKNFCFNSKNLRYIIISIVNRQLFFRQWGINVTLITELNHLGSLIFPIVKSVYGKRHVNFFKGSLSEAIKVSKQEEKLLLVYLHIENNDSTYFCECIFKNEEIKSFFDNSCVFFAQDITKGDIRELSNVLNVFMLPQISIIQTHVKQYEELSIIYGTPSVTHIPLPIRDNERVTRICIRLPNGVKIQDKFSLNHTLEDVYEWAECSEFLIPFKFELICGHTKAVLQRARNALGEFDLYPNAVLNMKYEDFNFIRTLGTDESYLYLVLEFVIGGEFFTFLRRNKRFPNDVGCFYAAQIVLIFEYLQSLNIVYRDLKPENLLLDKDGFIKMTDFGFAKVVDTRTYTLCGTPEYIAPEILLNIGHGKAADWWTLGIFIYEILVGCPPFYANEPLLIYQKILEGIIYFPKFLDTNCKHLMKKLLSHDLTKRYGNLKKGAQNVKEHPWFGNIDWVSLLFDSSNFERVQEDLTIADKITNENDPFFDWMDPFDIPPNQTLYVNNLEEKINVNDLRDLLFEFFCPYGRGQAFVVFNTIASSTNYAKTKSRIVEKLEGTYKPITNYKSATGHGSRNVFTLFVQNLPNEINKNALEILFDQYPGFCEVRHIPGRNVAFVDFSSYQNGEVAMSGLQSFKVTPQHPIKISWSMGNKHYEDNKKYMFDESLNSNDVKHPCHAQWFLFWVFASYLNEKFSDTEREYVHSFYSNFPEQCIKGKGKNCFLEFSKIYPVRAGTREELMTWLQMCENYCRQKADLPVKIFSYKKLLKRWRYDDDYIIENKMQQIKILASAKLIELHKMLQRILQVATVCKKDCEITLHDTEDSKVHIENVYIKEVYQLICNEINTKNKQLSAVLSNLTNYKKELNQAEVEYLNKLSNTNKAKHMHQERKLYISNLDNISDEILKEYENSTYIGTEELEQISKVWVAIQEFYDLNKENIVYQQINDLYNYSKQFIVQNGPIISSIMILRNRSIRYASSEFKSLPKPPAGTGVVFHGKLQQVKYAMGAMSGNFFFKKYIKKKFHALNYVRFRHEIYRKRFEREVKETLQSILYKKGIKINYKYVQLNSDCSVAKVFVEIMGDSIDSRQGYIWLKKNCKRIRYMLAQAIKHRKRVPLLNFVLSNLSEQTQLLCQMENIREYYMLSIRKSNVYDLLSMQQCNSVNLPENYNMKYYFYHALSWPSLSQVAEDGKGKVCGYTHLTSVAVLKTYRKQKLAYYLITQTHQFVNDIYHVHNICLHVRVEVEPLYYGNKEDAYLMEHQFVKKIKTKEASLGVLNISLNEILQLNKVKKIFWYLYFCELLKEKINEQMSKNYFKEYVFDYKMIILENLFFLLKSYPLDYEENKGCFYMLNPQRNKLLDKIFIPKDAFFFVKDFENITLMGNSSETLFVHQALVQDLKEDSEEKNSFDGFYAGSPPHQSDYEFILYYYGFPSVQHFFEALLEFERELTAFFNTVDAAKKVKEINLRTLKLFTENMRKVKGYPNFTSVDDVFWGICFSDPDLPKHILCEKKIFPKNVNFNGFMHSMRYVPYVIPDFPVFNSRNAFLNLLKYEGKNAEMVLLRNKIIYDLVKLFVFLSSNLGVETGMSYKYVPKWHMSNDMFLSRLVSFDEIQISLEKIYPLFMIQTALIYMVHISCCTLEEDEWRYFFEGPFTLYNSLTPEEVAMRYIKIKGSQFFMNIPENMQCAEIYRLAINGESTSTGYSAEPFDIYHLMFVARVFWYIFLYSDNFLLLRSSLMEGSIRSSNSFQKADSMDAKETSTVDRKWVALTAYQKTIIQEKIIHVPKNVTHHIHYWHDKIVEVPQIKEVVRFKEIEDAEEVIKYIPRNSKNINWEEEYEKYTQRKGRYSLDNYQQQMNSYNEYNEKAYSQNAYSRSEDFSQINFFNQYSRASYEQHRSIPTSNFEPLGSLQMKRLPSEEAKPVGCCTSACMESKKNLYDEFGNELQRAYEGVEVFVEQEDTQDIEEATINKINTNVERISFIKKLDVEANRKNFDLIETSLPNNTFSFKYMSQLMNQTQFIKNICIAGHFHHGKTTLIDRIIEFTRPFNTKKIDHLINYTDTRLDEQARGLSIKAIPISLILQNKMYEFNIMDTPGHVNFFDEFMYVTENVIKTCIYENIMDLRLPPNDAYHKINYTIEEINKKIESFCNNVLFASSIYGVFFTLKSFSKIYCNLYNAYNIDIDEFAQHLWGDIYFNEKDFSFVSSPLYSNQRRSFVEFILNPIYKIFGYVCSEEKEFLIPFLKNFNITLKKNDYLFNNKYLLKKINGMIFEDTTAFVDVILDNCPSPVENAKQKTRQIYSGSLKTKLCYDMMRCLKGDKTDNLMIYIIKNYHRPECIILDLFGRVMCGTIRKGQTVRILGEGYSPSDDEDMITRVVTHLWIYEGRYRVEVDEVPAGNFVLIGGVDICKFYPLHRKFKYINCANSVFKVACEPINPSELPKMLEGLRKIDKTYPLSSTKVEESGEHIILGTGELYLDCILHDLRKLYGDLEIKVSDPVVQFNETVIETSALNCFAETPNKKNKIHMIVEPMQKELTDDIVQGLVHLNKGDANVEEYLRTVDEQRTHTLNYNLDKNVISLLRDKHNWDMLSIRSIWAFGPENNSPNVLVDDTLYKETNKENLYSIKENIIQGFCWATKEGPLIEECMKNVKVKILKGEIDDDPINRGAGQIIPTTRRAIYSSFLLATPRLMEPILFTEIICSGDSVSSVYNVLSRRRGHVLKDFPKVGTPLYMVHAYLPAIESFGFETDLRTHTSGQAFCLSMFDHWHIVPGDPLDKSVILRPLEPAPIQHLAREFLLKTRRRKGLTEDVTINRFFDDPMLLNIKDEFAEYFPSDIQIRKMRNDFVFCNIVSSVNMKPVRTYEEKVSYEDYSAQEVEERREIQQFLSMLWKKQNLSAYFTQDEYVIDCKGHLLGRLASIIAKELLNGQRVVAVRCEDINISGSLYRNKLKYQEFLRLRTNTNPKKGPLHLREPSKILWRCVRGMLPHKTYKGKIALKKLKVFVGMPYPYDKKKKYVLPSALRAFRLKKHRRYCRLGTLSSRVGWNYDPEERKVLENFGYMNQVDDYEYFCHSCEDVKRTSDIEIIYDGEIKCKSCNHVGFVEKIDEDDPLSFHFNDLLMFRNVYQQMFNTNFRPTDTDFHFTAIDITNIPLNSPIRLNFHDLIDNILTNSFDNISLDQVLTIIMESDPSRNGPPPASEAIIKNLKVEVLTKERAEELESCAICREEYKENDEVHRITDNERCRHVFHCSCIIPWLKERNSCPTCRFELPTDDQEYNSKREELYIPFTEEYDINLVEGFASAQTNTFRIYEKVTVKKYLFDRLHWLMSTVDELKFIWNFLFSDITSMRTENIKFEQKYNASNILEKLKEVKDVKYEDILNQYSFENVAEEIQINDKIKYRRNEKCLGTEDFENQLNVSLKFNSLKDILSKLLVEMKEYEEAFFESKIIFVNFSCLFYVFIHKIKWFLKYIEKVNSVVQGGYFRQGISPKRDHLLAFLDQKVERYYLIWSNSFDLVYHVENAPLQLSGSYNVFRFITTFLTHGGSNLISKLLVSPLERIVIIRQTQPFFFRNVLLNSSFTYSNIVRGIYANQGLTSLWWGYHAHDKIKYISYPLDTIHNCMALNHETVKNKKLTSRGILLFVYDLILKKKIKHLYAGYSLCLLNFIPYLLISIKLNEIFTKYFIEKTPNVLSYIFLGVLTGYISQVATYPLETIRRKYQYHVIYEKNFPQTLMYSKNSNQKLIAKFSNVYRGFSLHSFKLIPEYLIFSCFFYYVKNNIPIHFIRTGRRHGGTSLLNRIGQSFNQESLKNAKIKLCLMKYEGIFTYRKFQSFLKDLCDMNPQLEKLKKQYEVMNSFLPYELDSDDYKIFHEESKKYIAQSCNVDINFIDELLLFHDSLKTDRTWFYRRIILKRKLPESFEEREIEAPYDRPITKTFNYGIKESSLEYEHPWFRKNSSGKNRWATRPYTKKFPYLYYSRVPGHLYLSRNRPRVKNVDDLYMYMNESYKLQENKMDYFFTFCQNVDETIEEAYVTSNLFLETNIFFCDVEVKPHFFSTYREKNHLSYYLLNVLDTNPKYLSSFEHPLAYFNKDIYRYLREYYELKSYFHYINSYVDVLYSNQNILNCDESFARPKILILCGFRHIAKEYTDLIIHMLAPTEVKNKNRFINEDYINLYRGNNDDCFRLGIKLLDDEKKIQLYSPFYESDILISSPLGLEYDFTLKNVLNFVNKPLLRWGSANINRIPKYVINGYMKNYRQTIITSSILDTTFISLIQAATNYRGFVKLFMKTILLSVRNFHINQYFKKIECPNILQIEENIIQFFATNVIDILTNIKQLLIFLPTYIKNEISFKGVNEYTTGRLVFYERCTFRGANHVIFFSPPKFIFMYYEMIKNLCYYTKYHTYELERIVGQKLAMQLMREKPGKITLFKMVKINEKLKKQFLTFEEGKDLVTSTLKTGRGLEILNKTISEKNLLNKYGIFKMEKAYTYLKHTHDIFKKKSIRIEKCKCFYEILNVESTATHPDKNSHLAEEEQKRCTNIFRQIQEAYECLVDERRRKWYDKNRNIWEYFSSSCYDGFNDERSFYNVYRKLAPSFGDSKSEGKQIDEFYSYWSNFSTVKKFDYSYEYMKMYEQENRHVRRNLFNENVRSLVEHLKKHDTRYLNIIYRCEVCRKNFKSMKQYNSHEKSKKHVSNFLKHAKRYAVGGIFKESTKSLVCKMCRETFDSRNKLFAHIQKEGHAAEKRKLQDEIVEHVKNSKLINYPVDKTCINLFHISLEYVEQRIPYSIHIKNEKSVSHLVAELGTDCAAYLKKINGVKIRYLIPISKHNYEFILNGVTEPALREKVLTLLNSPYRYDVATKLGYRNWVDYSMSHFTSEKGKYNKSMNKSDEYFVNTFFPHGHVWKNFMEIVSRILGYMYIVPYMEVKIRDYFRVPGHVVLDYKFIGTIPIEKKLFSSSEILTLFHEFGHAPLDYAEFFSHMNEHFKSIKFDSSRLANIYTHAVIDYEIHIENYYSIHSTSFPYHFSCYYAGSVLSYLLAEMRVYGIIDHALSEHLLLFYDAYKDNRNKWGIGLNKLNIHIENYKTNRTKLFLYALWLHKCAKYFHVLSIWCYFNYFIEIVITFNVIKSVLTFFTGQKIQYIFSCIRTSSFLFEDHTYGTFMTDMILAPKGSMHEKKTKEILEDPLKNYPWEISIPFHETITKELSPSYNFLKSEWAYVDHKKDVRRPCGKIDRPRYHKMEYYDDHGVEWRNINQEELIRFDFLPDGNQDQTFLETEEDLEHRQWGNWNYNASKETTQLNTAWRDPVLSRSLTNLIYPWNHKAHENHAIPYGFSSPALFIPEPKIEWELAARGFFAGYYEDPNWSRWHIDKIKMELFGQIKLINEHALLRAKEIILDHLLNPSGDPDYITYYLDRHEPIDYVGGGNHNCSDEEIKNKTVVLNMCIYPVKQRHETYSKNMSISEMAEMYHYYMTEIRGEGRSHQSSEDPVEDRYQCYELQKQRNQFPALVNLYKPLWTNKKFGEEFGDALCVGPPPEVKSTTVRVREGIYLIYSEENNGQLELHYSKQPIKGRGVLAYIFSSTIPDFYFMKNNMKQILLKDVAKIMQSIYVNDLKPYYEGVLYLLPAFNAQPPPKLDVIFFDSKEKKLHYAPMEKEIEFKGNFIFVIQKGLPIFKEEIETELERNTLKLQELIESSYTNCIKKSDRDHFRQYTPRVMCGNPCEFFPSTPLSDFQSPQLFEKLPLDTLFFIFYYQPGTYQQHLAAYTTWFLPCDKNIRMLNDKTEQGTYLSFDYESTWSKQLKEAFSFEDMYLEDEMGSTEEVTQERAENSIQVSMTKKPTFYARIGKRMFTGNEEKSPFDEVIITGLGSATKIAIGAASIMEKEDIGQIIKIETAYFSSDRINRRSVFVPSERDVAKLSAKSLGNYAFDILRISNENKAMYEMFKKRINGEIGSFDAKDCYRVISVQTCKYSMKEICDISFLCSKLNLVYIPLYASLSISFLNKINLATPENLSILSLSFCKVQIRDVNLFNRIAIATLNLLHMFDVEDIKKDMLLYSSVEIFVKNQNKLNGDQLVKIAHVYSKFRIPAFVLQLNNVQLAEFAISLNRLGVHSHITDKFVTNVNLSHLAFPVAIKVEFKYDQILSCVQNFLFIHGLNVDLFECLVNLLNCVEYEDKLKYFLNCISREIILSKEYLNFNCLVKIFSSLFKTPLFYINEDTNFYEQLLQRYFSIFHSSENADNHSLVLCFILNEDQSVYNFVEYFYKGISPWNKILTLELYTISLFEFDNYVAYLFLEPLICDMSYNPYEIFQNNNYFVKSETLVKINYLLIKGYSIIAIPFYSWRCMSYEEKLGSIGALRQNVLMAAFKPYKFVLFDKNVKNSNLYKQIIAHLDLSILCKEIYVSEKFCPFKYEHVSRNKLVYFSDHNLVDKLLVSFFTYDDHINRISIFCPSYIISDFLPLNYKHILMSDLIRAIIVNSELCQEVLKFMDMMQIIGKMNNKVTRNIEKHLLDALLEKKIYDDNDEELEFIYKEILSEKEFFEICKSSKNVCCHFYRNTTWRCEYLDSKLISMSAEKSPFLCERLKIWCIPTLMLIQNGKTEHSIIGFDELGGDNFSEQTLINVLKKWKLIMKVESNDPFAASQIIGDKLLQGWTLLNECCHEERFCAKCNVYIIKEIKYKKYVKERCGYELGEWMNYFPSGGIDFDKYTNYKVDFMILDKAKDTFMQKLDKYVEQLSSCDSKSDERECIQGRSKAINTLNDSKLEDRLIFVREDREENSGNYQKGRFNSVNCTLIVYNLPPQSTWKELKDLFKKHGRVVRADLRNEETPSKEITGTVIMESEYDAKNAIDALNFCNFDGYILKVNFDNTEIPQPDFNSSMVYLNIYDLDGAGAFHAGVEVYGYEYSFGYIVDGETGVTKTSARYHPYHVNCLNYADYFCNLLDVGGIPEWVMSLQKKVTWVKSNINVAASKLKELNKAAGIPMALFHFVNCSLTAFTPYYIIYDGFKLSKNAGSTKLFFLVCFYYIVSQILKLFVLAFFSIGLLQNMNLFNIIFQECANFIDLAGLYYILSHKHTNTINLKERILSVGLSWGFYESVATNFFPFFIGGRSMDFSLKHIYRSISANAFMFSNLSKTCLLFMWLNAWMNSNSSIESYVLINSDGIPLKYNEDVSYEHAVKQASLFSDLLTKTKRCVKELLPQENEFNSNLRIRTKKETEYIICNHGDYSLITKQNCKDRRGESKHMHFLNNVNSKKKLNIVEKGILEKVHILPIKKKGENEGFIIYVVVNCIPSKGVLTRDTLIYTDGKYVDNLNQFFNEAMSLIPFSFDEICLNADTYDPFRNVHIVPLYDTLPTTYNYDIFADYIKPYIERHYLSLFSMHDTFFYKGVQFKIMGIDPMNIKYGRGRITCNTFIYTDGAIKPTFFDVISNESINYIQCLPVEYKPYAVLNIRLFPSEQRILSHLNFAYEQCAVCFEYFQNYDKCIKLACLHTYHWKCVKSWFRFNLTCPCCRRELMNFIKTHIYEQEFTNEGIKEHEKDARSAKEIDENKRLKELPEFKRDNQFLSLSLLLGYSDYSDCRVNLLKKIKDKIPYGVKQSQHYKDAKKQERLSLEANRKLKETRGMLLDGKKNLFMSLRQNSDINWYRAGQILKHLEIHQRAKPEITPKLRERITNIANFVKRGRMIHLRYTCYEMFLNELITKKYNYLSKINSYAVYLQNCFLDTVFTTLPDNFFSHTFKPTPNNEKMKKEFYILYKEGVKEAFTQHNENYLKKIMGRVASFFYLNYEPKMSILLHRVQQNQFVDALRYIDELTGTCKNTFLPFSEHVRNVVLFKALDEHQFWTNIDNQYFSNFDKRLISAFEDHIKCTDYCYTSSVIDFMPMAMNCENKPSRDSNFFNPFLNKKYDGVGKLPYIQNKPVPNGLHISIYIPKNYEFTEITFGDRRNVLNPKMSIQDKEKCYNSILDELKNYASLPIILGNILPYWPNKATVPFNSSIFSLQRNQYKSSIYFEFILTNLNLDKYEICVLFSRYVHNPYKYWYSIEDKMINFYINEYLKNKLNTKHTYTLSKQIVDLLKLRILISNSSQLPNSWTEKALCNICSLGEDWEDNPIVFCDCCYTPMHSFCTGSRNKNYNIVQWICPLCSYLRNQILFIEDSTAFKIIRNLSGYTPPEEIYKHKSILLLFDIDKDITHYKEKYHVDIKDSHDFFEKVVLKNTHLYKYKIFFNCIIVNKRQEPFLVVVVRKRGRPLGEDIPTCCICEFKRTKNKNQWCHIRCACSLCLRTSNTGIIKCNIADCFKYYHISCATSSNKYLIELNESNKLVLFCSNHSQRKAPTEILRKYQILREKEFNKNKLEDKVNMSKVFDAYILQSYLKISDMKLFNFNYDIFDLEDFLYMQKDLQELNSVILSDKYKKLKNFENILLLYPHFNDFQLRRLSELILEKYCSVCLSKSNYNLREHLENKKERRLGSLSVLKKCSLCNVFICHFCCHRMNIDIIKNYLNEGVKHKVGRPSKFVCPRCQYFQVKRKIGFCMYCPRLDGFLNCFEDKAKKELLFVHPKCLEYVNTAYCKKNMNETKPGAIKKVCSYCRIKHGIVITCSSTECDMSFHISCGILLGCKMDNFFGRVDIYNPKKAYCFKHTFQSCKRSTVANFINTNKYNFIMGTYIFKQLNKNCATHLMKPIKIEENPCINIFERTQLNVLRKATHLLSNDKKKTGLKDLKFLIESKNSSHAQKNFADDNVTESAVSVLSENETEELRSFQNVSFNSKAIVSNSFIHQGRKYNQLEKKIYCPVCKSFYEELSDGSPADGLNWIGCDKCEKWYHWICCKYSIDNPPDMENDWYCSSCLNSPYGFSAPPLPTVTPNTKCRLKLLKLERIKDYLLLEEEFITNQEQIKTTEDKNYVKLKIDDLRGSPMSVGTLEELIDENHGIIATSVGPEYYVNILSFVDKDLLEPGCSVLLNNKTNSVVGILLDEVDPLVSVMKVEKAPLESYADIGGLESQIQEIKEAVELPLTHPELYEDIGIKPPKGVILYGPPGTGKTLLAKAVANETSATFLRVVGSELIQKMNIRLVCEIIAMILLHVIFDILNHSTFLVCMEFINTIFDSSNYKEILSPEFNSHSHLKNMIYQKNYNYVIADDNTELLINICALGVTTNSIVAGPKIQMQIYNIEESILINFTNYMFKKEELLQSNFDINRLKNMCGNFSDHESTLKRSNSCPSLKSISFPVNYNKLKKEIEDIVYTNTSIHVFNSHMNQPADIKYQFTKTKICRHFLENRCMNKDNCNYAHVCKSYAHRIEKLQPSTDLATYKTTLCYFWKKKKCMNQDKCRFAHGIEEIRPLLLNELKRRYSCRNIINEGPQCKKGFILDGYPRNVKQAEGVFYFNVPDDVLVKRISGRLIHKPSGRIYHKIFNPPKTPFKDDITNEPLIQREDDNEEVLKKRLNVFKSETTPDATQPANDLEKKISQHIMGRKKRNIELKPFCYYCDREFDDEKVLIQHQKAKHFKCLQCNRKLDVASGLVIHMMQVHKTNLKTVPNALPKRNDPELIIRGMDGVPAEIIEENLNKLKQKLGDKNIKRQQRVNWAQVAMAPTMEQFLQQAQMGNFSFPGFKYPPNINMAAQAAEMRLLNNFMSKDGEILNVSLGSCLTPEQYDNLFKNRKERDDKICNYLKKEDCYFYRQRNYKIIKHPDKVESEDCCLNGKGFMAIADGGSWIRHGVNPRKYPEKFLQLYAYLNNDIQGSTTVCLIIFNNNSTISTAVVGDSQFILIRNDSIIYRSKPQQYEFNFPYQLGSNNDADIAHIEVKKNDIIVAGSDGLWDNLYDNQILNLVKQNNFSTLSEKIANEAFNYSKMKRWMSPYINNYNKEFKGKMDDITVSCALINTRYEIISRVVDESEKWEANPDSTDWDVIWLDTSISDDRFRKLKKFQKINHFVGMKGITRFPQSYNFFPLTWILPIVKLKNSCQGKGIYLTKSLDNINKYDSCVIQKYIHKPLLINGLKFDIRLYVLVTGCDPLRIFLHEDGLVRFSIEKYKLPKSKNLKQVNMHLTNFSINKKSDKFENSLHPDDATTGHKRSWKAFLKKLKEEGLPMDSVMKRIEHMIVKTICSIQPELKHYYNSAHISDYSNSMCFEVLGFDILLDYRLKPWLLEVNHSPSFATSSLVDEKVKYSVIRDTLNMLYMHSKYRHMHIQEYLNLQKFRKKYSDSRFHYENRNLGGYKRIYPFVSNAWNKSIGIPYCMKMDSFEYLFHSDRVMANMSNCSTSCNDKKRSDFLASSYRSFLTNCICEELKNHQTFMYQNIYEYLSFNLFYDLISHWDEGNHIEIFAKLDLTLNLCEKYHQEKFFLKNDKAERFIAFIIQVITKNSDIRAYAKDCLNLILFHMDYISADQPVDYDEFFKSIWQDPLLKRYQAVYVLELLEEMYSTVILFLMPYISGEEAFYFAFCLDFLKTILYKFFLPATNTSSCFSQAVAVLCCDKALFEKPFKEYYLNNSLPVFYMSNFCKCLMKKTSEDFFYSARKYVLSFIQHFIYNIFTDHDVSVFSIIYSIAFSLKNYLTLCGAKVKKSNHYLAVCDDLIFQVVDEYYSYDFPETNLWEEYICKTVNFDSLKHTVDCPGNYKMVLGLKKVEINNLSSMCRDFHNIFRIDKHQLVKYTNDILPFVRYLRTSEIVMLHDIDCKELALIVYSMGKIKYNKDMLFFFEKEIKKWVNKFTGRDCSTHCKSKKSLTFYSVLNEQCIGSLLWSVSHANIKAEKYFCKYENVIPSIIYSYGKQKTSYSVEHSINSSPQESVYLFDISRHYNDLKNLLFGIAKIEMYKNYELINLSRSLSLLPHVKTDLWHCIIDCYKNNFMQNTSVKNNCYMFYIFSFVWKGLAGTKFQDDLIIKNYESFNLIDIVYILKYFTAMHLRDETLFNLFAHTISTIASFYLEMDITPKAIEDILLQERMSKEKNFTTEEIHCDEMCSNGVYQLKKILLQYSETGHSSRNVRFFLRFILPDYRDENKHLNFEIQHEQYEEPKAIFEYINNSRYEISLKDIKSKHIVDVINLYKDSAGNSVYLKHGGPRGLWCPSIYSELNTRESLNLNHDVIKGNGRWGNENLFPKGFDQRYLKNIFCYPFKDSAPNMGEQGEGGHTAEAQMNSFYKFYKRILIDPEWKSVDTSDTYNLNLVKIENSLVVQIINTAQPCVVHSVTQTHILGRNLIPDLRNNVPILKPDGLLVGPDNKFFNPKNLRYDPIGPFGNEPNADMWEEWDDEHFVKIFFDWKIFAKYDNILLILQSFIIEKKYTDVSDYLVNIILRWNYYTSLRSEKELDSKGVKNRLKIDVDIYSLPPLFLIETQQLYDVTLVNTKEIYNFEFNINIAYDSLVYSNLFYGDLILLRFIPKRTAKSDYTIYMIRKYCVRHLLGYVISKNKEQIKIKFNLNYKNFDIIDKVRKEIIYEIFVADKLDHYFTRVSKVISLISTKDYLYGGYNKYQLRAINNSIMNDGITLSALIFFQSPYVWINYDKFDAMEYEDAYAIHLSIMNASRIKKLIGLTEVCAPSNQAIDEILRRLISSSNGILDENGNFFNPIVTRIGRNVSTDFDAVIIDEASQSVELDILIPLSFSCKKIILVGDPKQLSATVFSLFAKRRKYARSLFERLQIQYRMHPDISHFPNKYYYRNKITDAPYFLFFGNLPSNFHDINLCQKNQGAIDWFIIPLLRHSVFYDISFSKQRKIKNSYINIEESEAVLQFIEFLHFIFTAENVKEWYKRIGIITPGYKNNISNFIDIGTVDGFQGTEKDIIIFVCVRTFFSSYKRLNVALTRAKYNLFIFGNCSFLKKCDAWFDSLYNKNIIDYNFVPTCENESPSFDLKEREILSFFKQLYNDNQENSNYFIDMLYNYCKKNKELIFVVQSILPNFSILGETSNTLGNYTGVGTVTFYLKKWKATEKYYGNIFQGKKHGYGEYNYQNGDFYQGLYEHGKKNGIGTYLKHNEGMMLYRNGDVYISILEGHWEDGYLTHGKWILPNGMYFVGNFKNNKPSGDGVWAFADRTQLNVFYLNYKPLYITSTRMATEERVKLLVAARKGIYEDVVSLSKLQIPLGDYVQPPHNRTAFWYSCRNGSLKMARIILKKGSNINHKDANGISPLHISVKYGHLNIAKFLEGQSPIFYAIINKHYDIVKLLIENGADVQIKDNNNASVFDYADFSGKTKLSSYILYKSNAGAVFVDLDKVHDETKQLFDFVVRVGSKKVAWINFKDICTIMNRNEEHVFHFVLAELGTEGSIAGEGQLVLKGKYGPKHICLYVTDGSSIILENVGTSYKLFSTDMKWGTGSGNQWTVNIYDDAKSFTGNKINCDEIITLKHVKSNGYLMGSSHESILSNNYELSVHQSKELAKFQVICENKKSPYWSVGENIYLKSVDHGGYVSTSKSYEFNQYNCHNCPILYHLEACIMRYTYPRSEQKWKAKSGVIISQFNDERGDKFNVDETNVRLRNPYYRKKGFWEWDVYWTFKVYQLKISLRNLYNFGRLIKGLHLEDAIVFLEAIPQIRFNGDISRLYIDNVQIHYNTPMKYIKYHALGHFGLVKSYRNTFTYTIKQMNIEEFYHKIFIRGNVPRTLSHNMRLYFHQDRINMENLIQWYPYICANSRYYFREKLRYLNNTYQFDYYKSRRAWIKNYFSNVDRRTMELKMQRKHMGKMTQQKAIKPKFCFCIVTDLEKVSIKTKASEHKEKICDYYVYVYHSSKMKAPTLPNGFSTCKIKGESNRDMYAEAVIHFKYSELGYVPKTKHFLNPHCVDGTSHTESVDESDIKFILNDIQSVIPRKVKSYHYTVIDRYLHIIVTFNNISYEELEVLKKGNTVEIYVSSRPDDCMTLSFKQNLSDNIKGYFNEKGLKLTISVELLYMGNLVSCCSLEENKKYLNDDEILETFSNSEINEFKKRLKNNIQIVVLLQVRMINFSDIRSLLYGEEQLKRVETQANLINDNCCLALHLDDSGNCIPIKFGTLKEKNLFIFIMRDYKKELYTEYNERRNNKIDFSYYINIEATVMELLLDNNLESFKNAGKLLFVVLSGMSPRVMYVKKVLDLVNYFFYKGGVKFYHFLTYVDHLYYHVKDFMITVRYKETDEDVLIHFSKLFKMEFAKSLDKSLKQLIEQCVVTNLPLHSDQFMNLYINSTEGMVNSLPSLSAKSLMHSSIYDPIYVKLFYLYLLPVISFEKRVDVFLTYSCARYKIMKPLIFDKFLFEKYKSTYFNGLSLRDIPKESLLYMFKLFCNYDQDVISDQERDINYKKIHEDVVLENDLCEYFDFYRIFFILFASCVDDYDVTLKNSEERNSLFQIINVLVFYHIDEYKLVLETREYFKSELNSLCRNIFKNISMYSKLLFSDLDNEKYILKICNITMVKYNYLFMLFVLSNYPFISNDGNYICYSIFSVLASYLLKNFLMVKIGNYFSVAPVRVPRNFIKDAKTKNNKLFDFHKGTTTLAFKFKDGIIVAVDSRASMGSFISSQNVLGTMAGGAADCLYWEKYLGKIIKIYELRNNEKISVRAASTILSNILYQYKGYGLCCGIILSGYDHTGFNMFYIDDEGKKVEGNLFSCGSGSTYAYSILDSAYDYNLSLEQAVELGRNAIYHATFRDGGSGGKVRVFYIHKNGYDKIIEGEDVYDLHYHYTNPAQNDQHVMMRTFSNILKSANVNRGNRFFIRPRFKAYHNASYRYKEDATTYDREVKIKQMNSSVLCIFSNMLLKENIKNDFIWKKIERRSYEIMDKFEVGDIASFLFCLSKMRYETNLYESFIPIIKKKSEYFNTSNLAMLISTYSVHTIHNVVEICMILNALVKSKIYDEHLFVKRDICVIAYCYACILYKNMNFFKILAQKCRILYAYMRVDQNFYHILKLSALKLANVMDSSTINDVINCVHFLPILKEVVEKLLSYLNLLSANQVSSLFYIYSRNYESNNLYSCDLLDVDKIFWEDDMNLFINNYDICSIQDAYTLMFYFQKLNKDDEDFAQILKCKIKMKIKVRTLQTILDVKKKIGVAFPEMPYDKQKLIFSGNILNDESKAVDILKENDIVIVMNAQSALVTGEKLKETIDNICAMGFEREAVKKAMLVAFNNPNRAIDYLTNDQFRSSPFFNILRDVALSNPQRIPEILEMIGRTDPSFLEFIRENQGEFIRAIQIPITPLNENEMESIKKLESLGFPKHLALEAFIAMGNDLNKKFLKLSKQDNQTARPTNMKMSSADTYINYLEEQLNITKNYENFKNFQNRLVDKIIKFKKEKHNVTIVEADITNKEFVMASDKYNQLIKPFNFMNKIQGCKEDIENFITHVKNLDLTEKNYLYMPNRTFKAMLNMHEGSFKKMEEETNVLLHIDNDTLYYCGMKGDIEKLKEIIVLGRGFNKSLLKGIEVKTNTFIRMNYDPKTFEASATIKGNKSSDILYKKCAYELNDIKMNLNLFVVRHDNGISLVGKGENIQKGLEILDTEEEAYLFNANYRNYIKAQTGAEVKIFNKTNYKELNISGNKNDIDNAIAMLLSSKAQKIKEIEKDTSTSIQINKNNHVAQIYGHEENIALAKDVLQNLLQSDDMKYNPNNNYITVEMVVDTEYIGSIIGKKGRTINKIQEETFAKKIHIDKDSKKVLIQGTPKTVEAAQKEILKILNRSKEEVYLHDVYIVHYNRYKPTNCNFRYYVKEKNYLTQNIKWEQIEKVDYIVFDNTTLTCPICLEDKIISPRITKCRHIFCFFCILKYFIDEKKNMWKKCPICFEIINENDLRAVKFHYVKNYKINDSINMCLLYTEDKKIHLKSDRLLNIDYMNKNLSTFCQNHANKISKLNLNLGIQFSKFILTNKKMHLFASDENVIQKAIENIKLKMSEYLNIPIEKVNPELEGSFDSFYLYDNLAHDVYDSIEQIKNEMKIEWAESFLNLLEYGTHDKDGHFIPSYKTLTNEILSTNNSLEKASSFLKIACSHIMKILEFIPESKLSSQYIKVESKNVYIKDITSECQNIFFSLEKLTMTMIVLNSKMNKLIYVQDMSLHKEICKYIARSSSKPLQKLEFEPTKRKRAPYERWQFCAMTKFLREHGLMYDDMYSDKDPVIERAISLLPKDIQIKRYRRMLRGTHINFLRLYLHPSEQNYDPYIPYLAPYIEEAKFGYHPYDRRLYTGGQTGFGDIEPGMHFLVSIPNLYGAAIPHSLKKPGAGEFLIPDHYKNYLTKVLIPNGVLRNRIEKLAFDIKRVYRNEEFHIICLLKGSRGFFSALLKYLNRIHNYSSTESPKHLYVEHYVRVKSYCNDQSLDRIEIVSEDLSCLKGKHVLIVEDIIDTGKTLSKFCDYLKKFEVKTIAITCLFIKRTPLWNGFKADFVGFSIPDSFVVGYSLDYNEKFRDLDHLCLVNEEGINKFMSQTQNEQLAVSVDLWNLFRKPKYLADETKENFGTAGLRGKMGVGFNAMNVVTIMQTTQGLCTYLINTYGVNLCKNRGIIFGFDGRYHSESFAHVAASVCLSKGFRVYLFGQTVATPILCYSSFKKSCLCGVMVTASHNPKLDNGYKVYAENGAQIIPPVDKNISDCILSNLKPWVEDIYYEMYDSFMSDMKSEFNFNCHRNSRTKLVIVYSPMHGIGRKFVQGVMHIVGYNNLLTVPQQALPDADFSTVTFPNPEEKGALNLSIQLADVVNSPIVVANDPDADRFACAEKFNNKWKIFSGDELGIIFAYHLMKQNENKNIDKSKHVFICTVVCSRMLKKLCEMHGYKYEETLTGFKWLINKAIDLSEKNYTTLYCYEEALGHALTKYVRDKCGISALAYWIEIAVYLYENGLTFHEYLENIRKEIGYFVSNNGYYTVLDPNDVVSIFNDFRGNGSYKSQLGSYKIVHIRDLTTGYDSTTPDGKSLIAPTPDSQSITLHFENTAILTIRASGTEPKVKWYSEISRGSYAAAKEEIDQLVDEVMPLFMQPDRYNIKRMEYDKILVLNFGSQYFHLIVKRLNNIKIFSETGVILSGGPHSVTEENAPHIPIFAICYGMQEIAVQMNGQVNKSKNSEYGCTDVNIICILFDGIKTVWMNHTDEVTKIPDNFFLVNSTDDCLICAMYNEEYNIYGVQYHPEVYESLDGDQMFYNFAYKICKCTKKFDPIRYHEIELNNIKKYAHDHYVIAAMSGGIDSTVAAAFTHKIFKERFYGIFIDNGLLRKNEGEQVYSFLKGLFPDMNLTKIDASEIFLNNLKGVTDPEQKRKIIGKLFIEEFEKAVKNINIDIEKTYLLQGTLYPDIIESKCSKKLSDTIKTHHNVGGSKELNLPEEITNRHPFPGPGLAIRVIGEIDKHKLSILREVDDIFIKDLKAYNLYNDISQAFAVLLPTKSVGVRGDARSYDYVCSLRAVKTSSFMTASWYKIPYDILEKISTRILSEVKGINRILYDISSKPPATIEFEMDTGKIFLPPNIALPCKLKWAVDNNTIVSSNQIIAFVLRSSNHGRIRIIKLCEISDEMCKHEVIFSGLCTNCYFLSPGFLTNEKDLYINTDKVIDLASFVIIKSSYENYCDFLAKMNTINLLKHNGKFIHYTNVKHHKGAYTIYYKLRPGVIQFLQEMNKKYEIYLYTMGTLEHAKSCLLLLDPLKKFFGNRVFSRKDSVNGLKHLNRILPTYRYMWKESSSCIKVHGYNYFPEINFLEDIKRKPYFLTKFFAMAQSYLNFSSNLYGFINFKCSEYELDKEFETEDEIIYKFISEKNFRKYDNYVNYFYYESFCIPQLHYLTAILDEIHHIFYEIFEHFKFLRYPIVRTILMEFRRHVLKDCTFNVSQLSDEIRRSDNLMWIERALYTWMKISPIRRKVNSSLIVSKRIPSYLKKENQVPQFVQEIITSSSIHDLYRCLYKLNYLKIDGYVHCDFKELINITKFLHHFQKLCLRIVQRYLKELLYSLIKYINSFYKLNDMFTFLLNKVLKYFKLLHDEETFIKIDSKEFLTLPYTIGLSMNTYFRVNCDMVSFTYCLVGEKIFHLLLGEFIFLLSKYEPEEMLRIYKNLKFVEVLYEKAMVSLRLDNNRYIAFNQDYGCLCMANEKGFKIYNTNPFTQTYSRDLTDRNKNGLYLAEMLYRCNILAITGNKNDKKGKWAKNVLIIWDDRQMREIAKLTFSSNIIGVRLLREIIVVILEYKLCIYRLKDIILLETLNTSKNVSGLCCLSNIDKNIIIAYLSPIKGRVNIHIFEINSSKTNLSIYAHDSSVACINLSNDGKLLVTASSKGTIIRLFNTFDGTLLNEFRRGTKNAKILSLNISEDNNWLCLTSSTNTVHVFSVYKKKRPLRKVDIICKGKNLSPPAPCHPYLNSEWSFATYKIPGKKISSICAFVNDQNCIIVICSNGIIYKLRFNEHIGGDMFKISSHSFDMSVLSLFHIGSPFLRTNCVEEKQIYENFICSVCLDICHTPVVTACNHICCYKCLYYSLLHKRNELKRISGKRKREYEQLRIRCNLYKRCKNYMLGCDYYDKRNKLKRHEEACEHRLIRCSSCHNLFYYKNRIFVLTLKEKYQLNVRQRTLDLNILPLRELFQFDNIDMSNLCVDNEEFLLCDKNCFKSTIKYFCCCVGMPAMFTLGCMSYITTKGLFKFSFLLASTFISLSQRLFFKFFMSIVTNVEIEKKFFDFYEGDKNVFYSKEQDLYLSLCGDNIYCFKIPTCVLESNRHCISLFSSIRLLHYADGSVFLSTDDNKIHHYAVIYLYDYNWVHLKERKVWKSQNLVVTCFLLVRIHNSRITNLRMYRNFIISSDVTKNVFIYDFAKGEKVGACEDHMSGVIDFLFLAVIGFITIGNDKIMNVWDLSLLNPIKQIYLVNDINHADENIKWLILTHDVEGNFIFYNPINAEIIFKFEENKKLINQSNREDSSLLIYDLRDFRIVKNYACRIEGIFELTGDNIIRILNFENLIQQTLLIGHEDVVSCIKLSEKNQLLFSGSNDKNIFVWSLRSNHCIYILKDNLYTINSIDVNVKKFPRVVLVSVCEDSSLKLWNFETFQSNFTIYPHKVTINDVAISHNSKIVATCSKDKTIKLFEVANLKLIKTLEGHKKPVQNIQFRIWSLTNFECVKSIQSLDFNLTKVLILNDNCEKVSTVNYHKDKIFGEFLFLKNVSAKVCTENMLQKRKKTNESKTVIETYLNGYTFSILHLLKKFEYEYGDVLQSYIYFVLFLKRMKEKNEHSYFLYLNKLMEFISFFVVNHRYAYIANFLLNSVITYIDYADICKINDYKRFFEIYNSYAPRHKNRYLQSLQKSKCFELININYYKGDIKMMHHNLRKNRKPRSYDFEYIKKRSKFILLNSNVPLRNSNIKIDRICEYLSYQTNTTWRYMGSTVKFRLINDQQEKYIFLKNMKKHIIFEIVKIAMFAMLRVNLNDNNIYTLIHKRLQEKDDILNHGVTVSEILDFVNVKQYIVTTLNIYCALNIFKLIRRGRYTICGEEEILMNVKNYLKSFYYGKKEEVVHGMRHFFCSYDTKETNDEEFEIIKVQKKYDILRSSIANMNLRYNSFTGSKRNYEDEKHEKYNSVNFNISYKTLRKKMICVRHNDSLIQTCSGLYETKAYALIHVKIDISKHVSSRQLVKYSGLHFILRNNNNGVVIIVPEDLHIDREEYLRVNITDDLLEKRIIYFVKNNKEVERIYQNYKGKFGFFELTRNVSILSKNQYRNKIIAKNVFYFLSKDNIHINSVFNKSKNSELIKLFSHVYKNEDIGIDHFFDSMNVIFRENIEFVLALDSINDVNFFIHQSKKQPVQRFYHLPRLHEYFELFIHKTPLIEFEALYVYVKLNKFMKFFVYQEEVAKFINHVKMMIDPFVTDSNFLIMDYKIPHDKKQKYFHQKSAIITFSMAISYTFDNLDNQKSVFPLHCENDTRDFSTNQIIKRYTSDLCEDYVDNSAFIDHKGLGQLLEAVENNDEQAQEIRDLNKRISKIGEEKTEMNKRIESYEFEIKNLKRELNVNNHTEDTILDNYERVKSKLLESNEKCYFLSKTNDSSFDVIHSFYDNLINYIMTISESIPLDACNEEIQKDDEIGLLSIDSKLGFDIKNVLTHAYLPVCIEKMKEGEYVYKWNSNIFQKKTLKFFYLDYKFINKGSKRMKSFICEGNKLYDNYIISGLKDINALTLSQLYIILRSLNIYLNMKILYHYFSIYKNKGTVNYVGFTKILEHIFSNKHITTYFFLIDVQCEGKCEEENWMCQDEDYTTVLNILIYKLLNTIKKYNIPFVMINEKHYLTQIGLVYFLLSKENSIMCPEYSKVYQNMNLPLCNYWINSSHNTYLGRKQIFSSSNIEQYIYILIDGCRCVEFDCYYFNKNIVVYHGFYGYKLTSSILFCDTLIACKLFGFTTSPYPIILSLEIHCKNKHKNLIAKILICILGKQLYIPKSRDEINNITPHNCKNRFLVKYKHFGNNENSGFYFIFEGLQSVMYDELGYISSCLKGYAFQNFCENRTYNEICSISTLTRVYPSGTRLASTNFNPLIFWSAGIQFVALNYQYNGLSMLLNKGRFLENGGKHSGYILKPEILRFNEKKDYFSIMDMIQHYIHSKCLNVEEKYEDMLSEYYQTFEELKKANNLFFYLYVTISVHGYNENKYYFKTEIAKVNFYDLNYCWSKPSMFQMKIMYPSLALIVFELKTYDTVCFPVKEEKKKWLSTIKDTIHFKGSKNLKNAALLFFKEKNMYNEENVAILNAFCKEKLDDHLVNEEIVEFLQKAFFLYEYVCDCCRRIYRSLYNLLNKEMRELDKELDCFYLFLYFQSCFENVNFYLIEKFLFLFLFLIYKDKMHSVVDGILINTIENDQLQRNMLLANFYLPFVANIHIDKYICAFFKEAYYIISRSNTDYFCQVTNLYLHIYDHIFNKLINIIYENEMNLNDEFFQICESILRPFLFIYVELFNNFLEKFKEKIFNERLMLSFAFIKKYLFKSLYEKAFQQKDLFYVIYQFYFLLYALKYNFRNFLTALVMTKRKVLKYFEANTEKKLDEKGRFVKKLHSFLSKKNEVDKLINELFLNNKDNVYSYPIFNASLVFLFDDFYFFIIQNIKLVITNHRIFLNMSFILLHTFLKDVKVEKYLVSIFYLGKIEEKVKFYQNIFYIFLKLLQNILKENNLYYNFKFIIYDILFCEFSNKGIIFSCMKCILDRAKVEEVYAYSLAVLKNNEKSKLYDSCLKMSVDDYYSVANKMEADMYELIGLFKFLSNYERYDKTTFYNYINCVHKENKKRKIRLPAHITNHSYPNFTQLNLLLFRIFYSEKILPYFFKLFFSTLYVISFRKNQNNFYFFEKNYRAILRFLFNGSLSLKILNHFIFICKGFHEDLEIKIYNGLQDNLKKRKSLISRMSELNLNIFKNKPMFNIELDFVCEIKELSYHEFHRMLTEKKDPKKIYALDSKPNFKSVNSFQDFLHLKTDVDFVLYVYAKWDTDSNNLITVFREVARIIAENKIKIDFYTFNIDNAKELCNFMNIKTLPVILYVSSVHKKKYNSLLYKVLSSSKDVRISNAFRYNGDMYCYEYIVEWIEAHHYFTRMIIFYLALLYYNHESSKISRRKYDKHGLSNFTDYSFASNVAQKVVPTVNAFVPKKQDPISPYKINEDIHIPDDIKKDFMSFLNKLTDHFKVLSAFVLAMQCSDMTRVCYIFLSSKMCDLKNDIVHFAACVGGCHKNSITRGIFTLSTCVFPEKCNLPLTEEDIHEGRCHLSNEGYSVSKRVLEVLVRFYREKYNYQWICIIPTNVYGKYDNFNLASSHVVPSIIHKMYLAKANNTDVRLMGDGTAVRQFIYNRDTIVKDELTIKELAGKIKHFLKFDKEVLFDETADNGIHRKTSSNDKLMKILDNSFAFTDMDKGLEETINWFIGAYESVRRAFIDIYVTFSDKDKRVLHLSGVFDSVYEKGNLINLIVHSNLVHPYKSKNRPIVKDTMYVKVGQNGMEFLCASYCMGITDVLELVNNDMLLYEKMSFHFCPCKSYTNNIISYCKQYKYNLKGYFTQSNNSAYLKNFSYHNEVKSKIFYINSYRVGNQFFPTYSNQGKDDHDLELGHFKTISAKYLIYFFKNVHVWKTGEYCQMTFQEHLDQDTVVLQFSSNMKNKYKVDLDFFIFLLQKISLIIYVEDLCGIFFIEKHILSIISTSNFFSSKKDIMLNSQPYNNYMEDVLTERMLNATWLTPYGFLKISQNEFITKYSRSAIDKYKEYKLIIYNDNPFLHSLLEVILDIRATQQFFSYKGRFLPINAFIILDEGVNYLFFNYAPNENMMPKYLFDLSGKTCDKFGVSLTKWRAANGNFCGAPPGHCISVNLQRYYDAHKAASKYKIKNVYASEPQTRIYKPSALPFYNEKTAAHTQFIEYKFNGNHSVEIKFETSALEVYEIRPISTATITHITTPKDCSSNQSESKDCVLIVHTWCHVICTDKDTGKMATHLGPISPVNAFIDANKNYAFYFIIKFLINKEIQTMCKAILRDSNGRECSKEDFLLTSCNCNLEVFCYLFNIQKCVNYYTNRIKMETNSTERYIFKPNFLGEGSYGKVYKAYDTILKKEVAIKKMKINKISNYIDECGINFVLLREIKIMKEIKHQNIMTALDLYCEKDYINLVMEIMDYDLAKIINRKVLLTDSQKKCILLQILNGLNVLHKYYFMHRDLSPANIFINKKGEVKIADFGLSSKYAYDMVVTLWYRAPELLMGSNKYNSAVDMWSFGCIFAELHLQKALFPGENEIDQLGKIFFLLGTPNEDNWPEARYLPLYTEFRLNSHERITAEEALKHKYFFSDPLPCDVSQLFNDLRICVEIMTIHELLAKILFIICGKLQIKNFTKNDRKRKNLEKNVTLLSLYCCVVYSIFILSNRTENMDTNLYNKESRKCGGNLHYFLCVCSCLGVVQQTIATESQVPLFMRILFSNYILLQMKLFGIIHQKFLNVADISVDYDLFLRSDWVCKNIVQLVSQNDNLSTVKKLLKDLTKYQIDLNHIDLYIPRILAHCLFEKGQCENASLDFVQFLFYSVLKSIIYNCYCEQPYYIEKFQNCKMFGEEARRFLSDQHIKLESVKDLIALCHYDDNCNHNKEEPFTLFDYIYNSKMMKEYKFHGNKKKLVKMNDCLYHTYHYSFTYKNELNDNYSLQDHCCFCPCNKANCCYKIKTIVLFELKCRDYLDSVLKIGEYVKLPKSINNEEEKKRWKKAHCLRNKMKQYDHLTRRERYIILNNIPRYREAFPSVMDSNKIKEDIIRTYLKTHAAYFLSEKKDLSYNLWILVNGSYKREAYRFSLLGMKLEEVFNYCITKEDINTKNCRVMIFESCLNKKNIVYLNFFNPLLSEKESIEYNHEGIICMYILFVYEKRALESNSKVLPLDYSFTHIFLRNNNSPDVFKKELYCIYSRDDLFNDAKRQIIDICICPWNQNLVLALDNLGRICLLNICTLSILHMWKSYRSAFMSFIQRKAIFFYLKTRNLIEIWDLRTLHKVYSVRTYEDPQLFKIFFADHDVPNKIYFFSTSHHVFLMNTNFELFHVKWTSVIPYGMLYEFDQLLATYERPSPYDANGYTVDSIFKTYRTMLSEKNYISVPVIHIYTVTNDGYSVLVSVHNFFPYFYVEMPSNFQKEDLLKVKTESLMYYKREGKKDFLKITVLLPKMVPTLKKFFEYEANLPFILRYIIDKKITGSSWLLCSNCSFEIDISYEHLEPMPLENEYQQIPKLRILSFDIECIKLDGKGFPEAKNDPIIQISSILYFQGDPIGKCSKFIFTLKECASIPGSNVIWFHDEKTLLDAWNEFITRLDPDFLTGYNIINFDLPYILNRGTALNLKKLKMLGRQFGNHETKEININGRIQFDVYDLIRRDYKLKSYTLNYVSFEFLKEQKEDVHYSIMNDLQNESPESRKRIATYCIKDGILPLRLIDKLLFIYNYVEMARVTGTPFVYLLTRGQQIKVTSQLYRKCKELNYVIPSTYIKPASNEKYEGATVLEPIKGYYIEPISTLDFASLYPSIMIAHNLCYSTLVKNNSELEGLKQEEVTSIGILPLIVEELIDARKKVKLLIKNETNKITKMVLNGRQLALKISANSVYGYTGAASGGQLPCLEVAVSITTLGRSMIDKTKESVEKYYSKSNGFEHNSTVVYGDTDSVMIKFGTSSIAEAMALGKDAAQRISKEFLHPIKLEFEKVYCPYLLLNKKRYAGLLYTTPEKHDKMDCKGIETVRRDFCILIQQMMETSAIEYTKSKIKDLLTNNIDMSLLVVTKSLGKTDYETRLPHVELAKKLKQRDSATAPNVGDRVSYIIIKGVKGQAQYERAEDPLYVLDNNLAIDYNHYLDAIKNTLSRIFEVIMNNSDSLFCGEHTRHKTILTSSQTALSKFLQKAVRCIGCNSSIKKPPLCNHCKSNKEFSIYLWTECQRCQGNLHAEVICMNRDCPIFYRRAKIKKDMANVQEQISALRADWRKNKFKAFCKQTIFFKEIQLLKEKDPNLYAQIAGESYENQATSEDDKHDPKMSIFFLFQKMCVGGIPLACANILKVDNVFDVNITDLTRTSIFKDDDIYMDPLQIHNEEPNKTKYLNRASQNECVYTRSNVGMLYKELLNGEINFTKRFTFLTSITNDSLTHGFNLLDLLKIVEVYQKYLIFSYRKPLIVYCNGSVRGPYGGISYVLANMRGSIGFYLALTGEVIKSSDLVWCGLTKRWVSEQDANLLLEEHFLKVPKLYTLKNYEEIIHDHFSRKNPNERVRLWAEKTYQQICSQPPIAAHLTFEILHLLRTYKMELLKKAQVTKKIYNQMTQNSYKPTTKEEVSLAELKFTIDSELLLKALNLETNAIANFISCPDVLNGITSYLVKETKKDIIHYFLFYKNEYEFAVHDRPDISFSSLSALDRDRHFQSKRWMVDVGGSDYRKIIEQIKYPEIFEFIFSENGVIAYRGNEQFYSESITKFLGEEKMQQLVDYCLGTFIELRNGMINISPIGRNCTRDERAEFCKYDAENSVLRTFQLDLFSQFDLTFSIGGQISIDCFPGWDKTFCLRHIEGLFSEVLFFGDKTGGNDYEIFHDQRVRGFSVKSPEETEEIIKFLMSDSAQIYMENVLHITGYLHRLLFLMKELDREQCIALLKEKICINNQISYLIKTDFDRVKSQHDKLFVEMEMNGESPPYMHNRKHSQMYDERTFNTGEYSSSISKQFEGAVNKMELSRMLGRDLSYCMNILSKIEYFRGHPFWVRACNRLVKGHMLHRINEGSYFIMANSLSKVDLLFKFICFEIAFRFLLQLESMDVDCISCVLNMFDYVVLEELVSKVVIILHSLAKLGVVHVEFLSLCCFVLREHLMALNSLDICNVMYSFSKVHHLWKDFSLHSIADFLFGVNEKNISDEQVTLLLCYQFVRLVYAKYNMVRQNREHIYFVVRIFQSLAKFPWEKLNEYPNGANPTFSTFEESAQVIRQHTTRTLHHVIWQHLDLLPFESKSMLCYFSLHVFHVWESMDHNSLSEVTMRQSLLDLARVRSCQQKEMTLTSRTHAEVYNCLRRMILNGARRVLHSSEVIVGPFVLDCVIEEDSAAKIIGCHDSLLTDPRIAQDFFKVGDKKCRQAYDGSSTSKIVQFIINEYLVFFNKKRGQLKRTIIDMINLCKLWIPDVESKTDKLNLINTLCAISEGKIFVEVERDDGNIEEAANILQEVQVETFISMDKRDKTEYILEQMRLVLLRKDFIRCHVISRKINPALLKAPEFADLKLKEVAKCYEERFNTEPVLADPTLWVEELKCYIIFLALSPFEDVEDFINMDLIQWPLPYQEELLEFYIFNDSKFVGGENRWNLFKKKVMHHNIHVISNCYCQIKILNAKIDRLHGIIKFGQKKNPEVLLNNWSSQIHQILNLLEESSHLIQKERMLHEAKLKRMQLESKDFYITQYEDRLTLDDILYGGLLNIYKPVNMYSMKVCEVGHGGTLDPFAEGVLVIGIQKGTKKLSDFLKCYKKYREFIGHVYQTPPIYSAKRVDGMRLYEYARKKISVLNQVDLPFFDLDIKCSGGTYIRSLVRDFAHAMNTHATLVKLIRVQQYEHSLHYDDINMENIKRHLIKLMVKIGKKLKGFDEGIDINAYPKNVVDYITDELAVLLINHKTFLGDTFITLDDLFDAVNLIKIENCDKVYFNSLLKILRPFENAQNRDILLKENVQPNECIPLNWALYLMDYVKCFQGSVLNVYFTENKNLYTNVKVGGQPLKLALNSRVEGIYVFMKDSQACYVGEENRTCYDPKMSKNSTWCNNDLLCLPAILSRPYECYSESSLLLENKAEYPSMYYDSLKFTESHVEGSDDVEILDLFQNMDVKLVTDLSQYNGWSLFKDTDGMMGLAGRELSCRHVSPWNTIVEKNNSLYALDVNLPEGSVKSEIHIGDYKKNFGPIVWSEPRERGGIFSDSFMQFTLYNLEVCEKNIFGKYSSNWQGVIDLSSKCLVLPKMFWLSLMEYLPVNKNDERCIPKVNFDESTIPRMCSVDARNRPLPVLKIINEEGQNDGYLCVLPDVHEGVSSENSGRTTKPLVKFGTYVISNFYVVVDQENYRVGFANKKEYHYTNDRCTKRAQCIGNQFYEPALNICVDPDCSVWYFYTLNEETKKCESISSRFYQSYYFYRKSVHVAKVSSRDAESVIVEKLKSMQGERVSHAIKKSVKNGFISKRMFNVYNDLVKKHYREFTFSDVVLTLQAYALSKERNFEVYIYKYILASNQLNYTDFELKRICDILHAILRNFSLVRCNHINHLISAYSVQYENVKSMDSISVYCHLPLLFSRVNTCLAFLSLKQLIKLLCAYRELNYFNYKALAGEYISILEFFTFLPYYNYIWDDAILTRVDLQVYNRGSDEWDEMLSFYKYNKANKCFHEYLYVNIHFTTEDRYFFLEKKSNLYVYDTVQLDIPTNYLFTWHHPNVIAMYVSPYVGEDDARFFIVHTKNNFLGDVYVYKIEGLLLIQKSFDNLDNLHCMWSLSGKHVILMVYTNDTTNKSYGYVSNCYYFSLSARHMGMRKINENVAQDVKWNRTTDDFLLIEGKSDNSIFLYDHNLNVKQKISSQYKNTIKWCPFGNMIALGGFGNLAGDICFYFKEKDDSVVLIKQYREPCTVLCDWSADGTLFMTASTYPRMKVENTFKIYTYEGKLVNSYNFNELYDVQWKKTPPGLKDNAYDWDVDWRLLRLFKRVLPHATVNREKSHLSSLDLCELLKCYHSLNVQLIQLKLYWIIHKVQAYDYANDLVKETFQKNRKKYESLIQQFTVILKQHDNLYQQKKEKIMRDHSDQKMSDHGKRTDGRNKISLSEFQRNYPLLNRINKDHINYKRPDALRDKCWQYVDPKGVVQGPFFLDEMRIWSEMGYFEPMLPVRCCDSDRFVALNKQPILQWDEESMSNLERLKQRLEESLEKHKNRLLKTRFDGVSKEIRDNLNDLFRHFINCRINNLYVIHGDRGKSNVRDVSLFTTQKNIYICSFPLKKVLRMKMEAMFNESFYCMKRIRSDDVYPNSEEPISTSQKIEFFKFAQLICQDKSFCSNYLGQMSSNMDANDDIDKGKLVIVSSNCPPIQRSVIEYYAMLSKCGVHDYHGDNNDLGTACGKLFRISCLVITDVGDSDIIKTNEEKEFSIELILKSIQWWDDKPFVYHWERGMNRKEVQRCVHNFCINIANEDFYLTRLEKLKLCERYPLNFPEVLRAIEYTKEGSNLLKHTVYSIPHLRFFFVSKDLEFIKWFSSRKTDEQCKIYFKKINSLEVKIVHEHMLENLKVDILKRLSFSIVYLNEKKKVTLTCKSLQEFNYWVTTIRALMFRAKRMKTTRSVLLSHFHLYKLIVFPDYNLHQEIDEYQKDIFDMWLCEMELGNIEDIYTTYDAPAFVKNISQQISNTILLQRITDREDKMRHLRTVSFKSFTLRDKSKVGFYFINEVREGVLYRYVDRCNSNLYLAVDITIDGFSDNVVKKLSSLYTIYPRVAHMLSGGVDSLMALRLLEKKKFYVHQDCSKSDLQYVKQICVLIPMLRSYSEGQIPNADILCNEKVKYDYSYVSTGHYAMISTPYLIVGRDEKKDQTPLCLRRKSDVKRVMETRGLCLYGRVDMHSMSFQEKHLPSFNLRFKNYIINVEDGTVLDTNEGIHLYAIGQKKYLTNYLHQLYSSCQWTVVYENFIYVSRDYVKIRNSEKIKEAKITLMAYLTLKEEDIGLSPGQIVTHCLGSARIINQYLNRGLYRRLMEIHRRNNLMPSLKEEVPFESRVAETHKIRAKYPNRIPVVCEKANRSNLPEIEKKKFLVPMNMLVGEFKFILHQHINQSAYGNSMKLFREKTIYLFVNNVIPKTGLLMQELYEMYKDEDGYLYLEYSCESCFGMKKEFNSRMDALIEFTDSSRNRISLMESQNKTKKRELEDEYLFLKKIGDVCKLSCDYYLETNVSFHEACENFKILFRAFEESLVNVKRKGDEADMRNESANIVNRIKEVDYQINQHKEAFESFHILTHLNTERIAVLQNDVERENQYNDKKEKLYKFSYFDVTSPRKNMNIPNRSVKSPHIARLLEKIKLRKECQTLVGTKKVPLNQDLFHHLMLRTDEPDLLKPMDEEEREHLQNKLNEQPDPDSMLKSFVTHFDKSIQVKIVERSLGEQDVLNATFDFNTYSCKKYTNGRPITDVRTSNLYSELFLASYGLSTTSNYTDPDGYVLVWNSTMNGRPEYVFTSEAAVCTSVFNKFNPHLIIGGTYTGNVLLWDIRASQKPVQKTYLTPQGHFHPIYCAEVIGTLNAHNLVTADTDGRLCNWSLNMLTYPSDTIDLKRTNKEVSCCCFSFQEGEINTLYGGADDGTLFQAQIHGTKVGITEFYNIHHGPLTAAQFHPLIDGDHNDLILTCSVDWSCKLLSVKEPQNPLYTFDCFDDYLMDVKWNPVHPAIFATCSSNGNIKVWNMCLDLDCSYFDMTVQAKSTNKIAWSSDGRKLIAADSDGALTLWNASSEVYQPRSEDIAKYSARIEKMRMLSRCAKGGGIKEVLHEKEDPSEDLDILNQVYTEHLSKCCKNKFLGIVLLCVLVQRNKIDYFIIIESDQLSTLITTYQQQSVRIIDKTSCLVVQAGNIKQGMVIVDVCSAPGSKAIFTLTLLKEKGYLVCIEKDKKRCFTLLQEIMKEMVIKVFNVDFFELSADHFVDVVFVDPSCSSSGMPDFAHKESMRRVFDVAEGRIPKVPPPFKHKVDRLAQFQKKILNHALATLQTANTFVYSTCSFFAGKDKFLFCVRTFPELHACRGIFVSKLRRIFEDVRSFIQETIDYYTLKQLYQGLTPAQRFYEENKEKLIMEPIVRVMPTIEQIVFILKHECGRRDIGMFLILCTGETPKHNKRVGKLISRIFVDLEIPYISKVAYCYCNKFDDWIIAHCGPLKVHVVTKELRDLYDLESLFLYPHEHFDSGNFPAFFDYTPGIPPPYIVRSNSSLDAYPNDELYRKFLTDMEEKKKGIVTAEEMKATREDRFEDVKDQGEKYRERNLRFVLKNFAIPLLHNDYLFFDEHKNYTLVISPNAGYLKPGEKKTISLTVNTFGFFFYTKGRQALLSAFLCIRRGVRNVILFYVRAFLSAQGKTHYALHFVRGESDVFFKNFVEDREVFARAVYEILGVSTYIIDVQVGNRDRLLEAMRKIPLKYLWIISPNIKNDLLDMSNDVYICGDSGSLPGYQIRLHFPHDYCRFPYKNYCGAFERMKKKVDGRIKTLVENNVALGQRSMFLVIGDQGKNVVVNFYFLLNRLRTHNILWCYFCFYNETKKVLGKTYSMCVLQDFSYITPNILCRCIETVIGGGIILFLLNKLDDVKNIYNLTLNCHKKYTQSGISSVYNNYITRFFLSLNQCSNAMFIDDEMNILPLNDNHLATLGGHLCPLYSARFLNRPIMNLLRICLTIDQLEVLLNMCKILRNDANRGRGKSATLGLLIALDGMQTIYEFIEKGLHLLGYKEFTHYERIHQRIRYFDILEEDMVNSELMIVDEAACIPIDILRGKIKGEITILSTTLNGYEGTGYDDFKQMKRLYFERAFVDVSLDTPIRYSYNDQVEEPFKLKNSLCSPTNCQLFTKTSENFLRKIMTLFVTSHYKNTPNDLIMILDSQQDELDIYGVLHCAIDDLNVILYRCLRISTCISQIEIKMPALSSTMTSGKIVKWNKDIGEYINLGDIIMTVESDKADMDVEAFDEAKVGDTLGILTTPFVSSKRNRARIIKKENDYVDKDEILFHVEDDKSTIEVESPCYGVKKIFVEEGQFADFDKPVAIIVNEENILRHYEETLSGTQEGKLLLQNMSPSDKRTMEERLLLNCDKYNNLSGDFFKIIELTNVQKAIKNNMMRTLSIPVFRITHFIKTNALQKLYEQVKDKISMTHPIIYSTFIDEGEGKILFNEDVHIGNALGLKNSLLTPVLKRVNKTDIYTLAGEWKLVEKGKQGLLTPGEMTGSNFYISNLGMFNTYQFDATLPPNVSCILSVGTNIANVENFEDLKIQRGMMMTLTCDHRHIYGSHAASFMSDLAAFVERDIMQVFLMGLFVSRLFNRLFQKKDVRILMVGLDAAGKTTILYKVKLGEVVTTIPTIGFNVETVEFRNISFTVWDVGGQDKIRPLWRHYYSNTDGLIFVVDSNDRERIDDAREELHRMINEEELKDAIILVFANKQDLPNAMSAAEVTEKLHLNTIRERNWFIQSTCATRGDGLYEGFDWLTTHLNNSKMEGDKAKMESLNLKMDVKMPLFEIFLQANIHTQIKIFHARGRTLQYRLPPPFWTYGGECAPGLFPRYDEYLEWENLCALTPENRELRKMVHQNVHVPTRLAVIKAFEEGIADFRDVIHEEHLIMLREQRKMKENRRYNFNILQKSRELSEILMKSFKNEVGSVNYLNECRNRDCSEFYGAFYLVYSDLIEKDKTFKEHLVFLSFCYMSKLLFSLPISFNHELDGNTLFLNNNMLMGDYLSERDNYLIRFYINCTKNKFAQIFSVLCICLNFLREIFYNISNENSSNVQNKQQLNIFRKKGEFELLIECVKELFNLLYNSYRVNSKTFIQLQKLYIRMIVNLSAVPISNYLHEKNNKKKCLHMYIINVFKFDHNRENIVLNVEDPLYNKKMMINFVKNFISEYNEEWFIFSLFRVLVGLNHEVFSIMVEVFCEFFRFYKNITVGNLCNESMKVKDYFVYVLLRGYCELLVFFINTMKECKEVVTGGDTEVNEEVISFQIINCIQKYGGSPYYEVSPDCINNLLNCYKDILNGDFIDMCKVSPSFLLFEVKRLQFLSESTYLLHYNKQCAFYMMSMELKKNYFTIFTSIISNLLLDLFTRVMFVYPVLNDMFEAHPMLCAEVSYFHLNAREREHENMCPYHFMAQNVQQVYLSLSWCEQIFAQFVVKHYTYFKASLEHIQTVHEQLNRQEDIKEEDYVMYGDCKNVFTVPNESYDCNIVKFESSHFLIYLGMLKIVLRSFLLFNPPILTLYTGEMNLFVKNDPQELTSYLHVIPSAFIKICKNYFSLQEKVRLKETTSLDELLQLDSVKIVADLFQQNACDYLRGALVQCRLMSLNFSDDEVYNIFNDVALYVREEKNKIKQILPENDELWAIRKILQCVTNDYKNIVIAKLFENEVLKKYLILPDQSEFFKNSKIEHIGRNTSVPYLKGNCCSYTKTNIKQHRRKNLKTSFNLFMNLINEVMSKLYFPVNNVLLMDNNTDLTDIYKTVRRKYNIHDVLSKVQTLSQKKEMYEHYRAYLLYKYKTTYSVCDELFKTDFFGVIDVYEDFFEETPIVNIDFTRSYYVHVYNKLKEDVNYNSVNKSDLIYSLFKKKYAFIGEFRNVKTDRLVKMHTNSYSFFSRKLVQANWGSFHLLGSRRSKQNNWTFLKKWTDEHFFNDFYVNLLNQYSFLKRLYFGNNKFYPINSLFYIYIAHSAYYYLNNLSFAGDMYFLTRYKKGDKVIISVKNLSSRRAVTSLDYFNFPLCSSDNGDEAPNIFKILSGDSLHTTSIQTTFLNDTSCAFYCRIYIDIFRQDPRRKYIVGFEVEPKSVDFKYVTFKYDIKYVQSENSFQHRSEHYYRNLNDQKALHKDINKYNRLNTNIFETDDIDDRGWKLVHGDVFRKPINSTFFSAGVYKYKHRYRYRLYKLFRSKHVKLTIFRTSYEHSNTAISFSSLTFVCVLWFGISVPLICLGSYIGNKKNPIELPVRVNNIPRHIPKQPVAKQLTYGLKNEDLMELLRFSEFCADPNLVASYMKPIRFFEDILINTIKGTFGFKSPTNIQKICIPTILRGWNTICISQTGSGKTCAFLIPRSLIVVPTNELASQIYDHALILFEAFPQFAVLHLKEDQVIDVCICTPFLEHVKKLLFTTATLPGSTRSFISTLCPTYALVYFGKQHIPVLVFVNGVEKAKKVHATLLTSERTKEERMQVFKDLREGHVWYLVCTDVLSRGIDVHGIETVINYDVCYDKYSYIHRVGRACRSDEGGKAITFFMQQDVRHMKDIVKFVKSSGTEVPAYLENMANYAETFAAWTAICVRALCQEAVKTCPFAAAVCVYPRFVKFINEQIKKEIVPFKPKVACVINFPEGKDPIEKVLEDTCKAISDGADEVDLVINYTKIVEDPKAGIAEAEDLIVQTTLAVLEGNADFVKTSTGKAQVNVTPSSAPEKKDKIGLKVSGSIKDLSMASYYILLARGVFSALACHPNNFRIGSSSLVPKLRKVIQNCPNVSTQEEDQLCYIDRCEYEIPFLLFYLDDGASTIISFEEILSMYQICCNSVADINTVEHIDYGDIFLRKVKNLEDRKVLSNLYINTNSREEKEYFDLLVRRYEKTYEELLENDMCDLYNLKMHDLKTLQKCDFGLSKNLLIKDIFEIKSFLAKLKADVTSQSKLNLSDLPRKLEGERKDTECQTEFPLDFSRTNRTPRYPKRNRIKTLRYWIGERELTKRNPHTGEIDVVGFSECTNLGDLSPHIIGPIKYKALNLRVQKNVQANLSLYSVRMTPGEKYSSSSLHHNLVGYVDVGERIKIVLERCFERGDFFFIPRFRSFVVDNCSRNALMEEVNKEIHKFIDYCVKNYGDKYIANVLDELTNIFKIFLVTIPPGLSLPDINRALLHGAYLDNISVVKKCLEKNADINYFDKIGRRALHYACAGGYYEICKLLIESGAKVNVSDYKHWTPLHIAVTKMHKEITEPHSLSPNRGKTTASMCIHFAAIKGSKEITKLLLHYGAKINDTDLSNRTALHYAAYRNNSDYLKFLIYEEKAKINIFDVHNRLPIHSACLGGVLKNVQLLAENKSFLQKRDIYNMSPMDIALAKYINENYSPDEQKMDPKEFYNDNKMIKDILTTTISTILKERNRDQIKRVVDSLGVYISLSLLEKTILIQNYGGIDMVSKEGKRTNGGVFFYLIKYMYKNDIISKANVGSSFINLVQNSYQNEYVNGVQKSVYDYMWPSMENFENIASGAILALAFIHMLPEVITLLVSVTFLNITDILYDHHEHSFDINDTLENQNNSIEIVDLEEGLLMGSLKDQKAIAIVGLSMLAHKWAECLIVYKNVVNKIENTLLANLYAWSFILSLPLGVFIAMFSFPSNEFVEIIFSSIACGFFLYLSFNMTKEIKITKSNKYLISLSYFLGVSGMSALMINQFMNFTNDWKSILAPLKSCRIKQQFDDREFLADFAMGMKLDFNNRYLVLDAATELLKFTAIESSDCCNRNCLPKMCIPINMKILTYGKELSRPDIMVEKDCSCTMLCLNRPTIKMYGFSNNNNKELIGTIKSPFSCCSYKFDLYDSAMRKIIYMDDTCCQLSILFPCPCGPFKFSNFYLRDAKTNEKVAHLQKEVPFLKFVKRDIDNYTLNFEEVQNPEWKMMLLAFSLFLDYMYYDRKCECTKKYRRLPTREVQTMTTCDTKNVDECVNQIKKCKELGADLVRLTVQGVQEAEASYYIKEKLLAQNITIPLVADIHFNPKISMMAADVFDKIRVNPGNYVDGREFDEGKVFIREKFVPLIEKCKRLNRAIRIGTNHGSLSSRVLSYYGDTPLGMVESAFEFSDLCEQNNFFNVVFSMKASNAYIMIQSYRLLVARQYERFPLHLGVTEAGFGDNGRIKSYLGIGSLLYDGIGDTIRMSLTEDPWNELTPCKTLIKNLKKRVFYDDFEEHFRMHEEFTIGNVVTDKELEDSLQIFKDLNLEVDQNGNLKKGVKSTDIVVIPKLGELSSKSWATVGKLAEAGVHLLAEYDEGDVYLHLGYVLMVNGPRPLFFLLKSDNIHEHVLATRRFNEIVNSLNIDLPLVDSTLYVGTCLIDLMGDGLIISRVALNSFLTLNILQDTRARLFKTDYISCPSCGRTLFNIQETTQKIMKLTGHLKGVKIAVMGCIVNGIGEMADAHFGYVGSGPKKIDLYYGKELVERNIPEEDACDKLVELIKKYNKWQDPMEEDDTEQYRKFINTCLAWEFRTFESGGHFFQGVFPVNTPKHTREKIRYFFLCAYACSFILMFAYPLYNLVKRKYGVVKFFASFYNRKNEKFYFFDNYPFLGEVKCLCDENVRIITHNNPHLKDMAIEYFFSPGGLQEGALNNIRADENAVKLLNEFTQSEEDCLFVFNEKDTIKFYASILDLQKKKKNEKYLIIYKTSQKPLFLEMNNDAENVTRKFLEIFFSNFMNKNDEINSSSLLKEMIIYGELQEKLTLPLLPSYLIHFIKCYHVILRNFVNYKKNKYENCQDFLTCLKQKNEDINFLVFDLYTHLKPVIHFLQPIVHALSLSLDRSEYLIKNCKFVFDFLSRVLINSCKKNMNTPEIINSIYNCVDVLKSKYFPQTYMTEEVHTILREFNSINKYNQFEDKVKELNKRLICVFVHSFSFLILRDLRSIEVELVRHASLLCEDLKKEFILVDNLFFLELFCEVVNLFTSLLKRIEQQYFPLRKIVKVLNFKDEKTEEIHALYWFTETIDVVNNFLNEPIFKQKGELFYVNFHPHLTVNEECLKIYNSTNRFKEFIHTLNSITKKYNDIVSKTLGVQKDLFHDWTQEEIFEYIKMVDRDMTEIFGNISSVHSNLISVLSVTKSWTRKTILERRKKHEDIDFKKQSFDLLKMKKNNPMWKNYVKFVNSIVTDRVTELVNFLFSNLKSIMTNSERDITSIFYKWVDDFMNLCSGIKRIDTKSGDYVNEILLSLKINRNKNCIEKYFQSTIKKDIKKEFLQFKDTLKLININVTHLFPFHHLRSYEVINFVAFHSEHFVEKLISFSQKDISMYSEYLQVFVRDVIYAVSAFYEGVLANLKDAGVSEFFDAFYNLMRNLRSVNMPNAPKDMQGNPYEKINEYRKSYQVYRDKQKYHNELEILFELDITVFNSIVFFMEEEKKKLWYLRKNLSELKNLPVYEHIMKECIFDRHWYKELTLQGFFDLKLYKHVDAVHDMNFEFLNKNSYIQITNMDTILEIVDVHTSEILFFINQKKYILFIQETILKTQENLKRIDEVINIWRKFLNKFERLQPIYLNSEDIHSQLPQESRMFFNIENEYKEIILNAYEQKNVLQICLNEDLFYVLRKFFKNIELCEKALNDYLDQKKKAFPRFYFLSNIALLDILSNGKNPMKILPYVNDVFNAIKTIAKGVYSIENEHLQFPTELALKGNVENYLKDLETHLKVTIRSILEKAKICSENLDEQNRDETMITNFISQVVCTCNQIVVTDEINKCFDELENGNESAFVEYKKILIERINKLIKLVERTQDSNIRTKLLSLIILDVHTRDVWQAQLKYYWVYDKKANNYTCEIKLCDFKTKYLYEYIGNSGKLVITPLTDKCYITLTQALNLILDLSKAIGIAIFIFNCSNQMNYFNMSQICIGLSQTGAWGCFDEFNRISIEVLSVVSTQIKCIFDAIKEKKTVFHFIDDEIVLKKTCGFFITMNPGYAGRTELPENLKNLFRSCSMIVPDIKFICENMLMSFGFIKANKLSYKFVELYQLCKELLRKNIHYDWGLRAVKVVLIQAGNLKRKYSNYDEEVILMKALKDFNIPKITHEDIPIFLGLVNDLFPNVDCFDEAIRISLREANLQIDDNFILKVKQLKDLMDVRHCVFILGEDGCGKSSVIQILINTLNRMNEKCLHEVINPKSIESYELYGYLNKNNEWVDGALSSIMRKMSRNISPYSESVKHKVLLLDGNIDAEWIESMNTVMDDNKVLTLVSNERIPFTKEMHLFFEITNMKYASPATVSRGGVLYINRGDISYKLYISSWAKTEFYYLFNIFYAQNIDMLRKQCKFAFELSNLDIVRSICNYIDYFLVKYEKYINVVNKINYNYDYYNSFFMNSYMWVLNNLIVEDWKHLSEYLDSDILFLQKMRWNYIESMLPHNYDELYINTIELIRTEKMIKYSLDRNQPILVYGSNGTGKTKCISNNINMNIEKFTHTTISINYYTNSFSLQKIIENNVEKRNTRTYGPPNQKRHIFFLEDMNITAKDNCDTQQTLEFLRQLLTYKLIYDRENLDEKKFIHDVLFIGTVNNNANKLIDKRIQNKFHIINIEDISMKTFDNVYKVILKQHLLKFDDTVKGLLNNIISFSHDLYSRVTENIAFNLSNSAPHYLFNLNDIHGAFHNIIKCTNPDLYNGNFKFLMIFFHEMQHVYMNKLTSNEHIEIFTQIFNRLVQQHFPFCLEELGRHRATFDYDPNKNIFTSFISVRNGLDKMYLGVYNNSHVELPLVLFDYAVVQICKICRILDFDISHLMLIGFGGSGKQYDLSNFKADLQEFHLKCAIKPGNVHVLLLKEQNILDSFLPYINDLTSTGLCNDLFTKDEYLGIFSSIRNQIKYLNIGESNEDVFNYYISKIKRNFKVAVTHSPISSLYRDRLTKFPSFLSNFSFVYFLPWPYEALVNVCEHMAYVHTSTNEMNKVYLEKKNRYNYVIPKTFLEYIYFYKNLLHVKNHEIEKSVERLNKGLLALTSTRQMKADEELSEALPIMNKAKEAVNCITKSAIQELKSLQNPPKECLDVTHAVLIALKEIKNYSWKFAQKIMNNPSQFLSKLQKFDAENMEEETVHLLTPFIEKKFFNYEMMKTKSSACAYLALWLVNIVKYNEVYKKVKPLMDKLQEATTDSVEKLFNESKDKLNRAENLVNMLSDEYSRWSDEIGIIISNKKYIYGDCLLLSSFITYLGVFSSSFRVKLWKNLWLEMVQDIQIATWKNEKLPEDRISIENALIVSTCYRWPLLIDPQLQGLKWLKVKGGNNITCLQFNSDHFGGYLGLLNREFIKRGNDTFVKIDNEEMQFNYPNAISRVSKIKSFYAPFFNLILQTKLSNPHFKPEVNSQCTLINFSVTCEGLEEQILAIIVNIEKPELEKQKQILVKNRNEYKIVLNKLEDEILYQLSAADSTTIIDNISLINSLKTTKDTSISIQKQVADSITTENEINKTRELYRTLANEASIVYFILILMHNINYMYQYSLDSFISLLLKSIEHMNELIISFRKTIYSWINRGLLEEDKLLFNCIFVFKLLEKNKIHDKDFSMDYLNFFLKPPRKEAIQNPLKEWLADDCWRNVCMLSKFKEFESLTNNIHIDAQHKFKQWCSEIQPEICTLPLEWIIRSLRPDRVTVTLEKYIRNVLPNSEEIMERKNSFVDTLESSYNFMINSTPILFILTPGSDFIKYVEQLGKKNKFFLNSNLHIVSLGQGQETIALFKLELAHKEGHWIVLENIHLMAKFNLVLENVIDKYAAEGSHPNFRLFLTAEVTKNIPISILERSIKLTNEAPTGFKENLKRAFTFFSLDDYEEKDLRTKNILFSLCYFHSIIVERSKFGAQGFNIKYPFSLSDLRDSAKVLFNYLDNQNSIKVPWNDLKYIFGEIMYGGHIVNDKDMLVCKTYLNYYMKEQSLEGMQLIPFSKNVQLFSPNNYAYDKILKYIDTQIVAESSILYGLNQHAEMSFRTNESESSENVHFNVDELVKSIPDDQITPLQYFLFQECTLMNSLTSIMRESLKELHLAIKGEINMNTKMESLMGSLYKDQLPELWKWIVNLKERISFLSDWFNDPLVTPKVFNVSLLFNPNSFFSAIKQILSRNEKCELDKIIMQIEVTNKSLNNIHSYPKEGAYIYGLYLDGANYDIEKNTLCDSSSKQKYFLMPVIHCKPVVSMGKVETDVYECPVYKTVSRGPTYVTNIKLKTKENQEKWVLAGVALILDIADDKLQKRRDEVNTCLCIGLDPDENDITKQYALAYKMNFAFYLPYGSLGVDVLKNVFDYLHHLNLPTILDIKMNDIGNTVKHYSKFIFHYLKSDSCTANIYMGTHMLRDICLDEEGKGHYSTFVLIKTTNPDSHIFQNRLSLDGKEAYLVIAEEAQKMAKQLHLEENDEFVGFVVGANCYDEMKKIRELFPDCYILAPGIGAQNGDLRKTLCNGYSRNYERLLINVGRAITKSGNPQQAAREYYNQIKEIKGQRSLQKVNVYKRLPYLYLGMFFIGGLLEVVFCSTNFYQIYNIGRYELRQKIKEKATQISEMEAYLMEFIEAFTHLILYIMNIYSSEHFEKKRKFNTLVWHCANKQVEEYIQQALYPIRISLKNLKNEVLKIYTIEFEQLYQQINYPAFEELVWDLFTYIEMQLCEAYATDKTFEISFDLVKDEATSTTNENLTKDWELISCDICQVYVEYGYCSLVVIRELINLEKEIIVTRTLMQDSLVDMFKRTEELVQLLNIFSQRMAKYTNNSQLLIDNFNLLEEQHLQLIDDTQYENAIKNNHSEISFEKISGKIDFICTHFNYDNTNEVMKKLQIMENNMYSYISTLTKYTEENSQLVFEINLDRLHTLNHQTMDREKCEYKKIGNNQKILLLVRHKKEEFYVVLHQTKFIVAYPMVYRTLAPQKSVFSYKEFYELGIGTIDEQNKKGKDRCESYDFSIHEQIQVPTFQGFNDRPFALCCSCYDLPHSYDINDLYKGVPQKVELECPDRDTISSDEKYERLVSVKKALRHVLPMYALFKFKNEVLEKATHRYVISESAKPIELFDKYIYITHSSSAFDNVSIPTLHNIKYGTLDYGCSYNKSLNFECIENDESKCTYTDSTCLSRSILVPKNYVSDAACGLIGYSDYTISRRESCMEDAECIANTVESYLNKAQELTKGNEETVTKLPIINGKYPHYIFRSVNFFQDTNIEHFIAYEYYKEDRTEFYDDTIFQLETLNELRIINILYSDQCDEQNTQKCGVLVHVWNPSMEKIKARLKLQCTINSSEKYIDEKNLIYEEGKYQNCSVHAYGAFKLYDAQTYVVRKRGIIRKFFYHQPKETSAMKVYSEGIQKVTCCMEEPHICDVKNIPHCQLLQNKQQTDITFMSPFFESYFEDRISSDGEVEVLDNVLYSLYTDNELIFIKEIAEDFLKSALGDPVEDRYNERAKKNEKNDIFVSPYIGAVEGRTNLRERRKVKNYAQMLLRQEKQIMGGIDRVLHHRFLIKWMGKSHIHNFFCTYEYLRYFNGVKKVDNYIKKIKQSFQKRKYMTADEIEQEKIYSEIKKQIEMDAINAERIVTHRQCEETGEQLFLVKWMSCAYDQCTEETKQTLVDHGFTKLIEEYFDRESKICGLKAYSSVWNRGPLAATKFEPYNETPFYLNERKLRAYQLTGLNWMVSRMKRNLSVLLADEMGLGKTVQTIAVVGHMLYKEKLIGPYLVIVPQSTVDNWLNEFKSWLPQANVVCYHGNAVSRELIRTHELKKVYVANKGFRYKFDVCITTPSILNSLSDVELLKKMPWQLMVVDEAHQLKNRQSKRFIELKQFMAESKLLLSGTPLHNNLEELWTLLHFLNPQQYTHYENFQKKYNEIENTSLIGEAKQKQLMQLQHELHEVILRRVKKDVEKSLPNKVERILRVELSPIQIEFYKNILTKNYEQLAKASGGAKNSLQNICMELKKVCNHPFLCCEPVDKDEYKERLVYSSGKGNRVLIFSQMVKMLNILSEYLTLRGFKHQRLDGTMSKEMRKKAMNHFNSKNSDDFVFLLSTKAGGLGINLTSADTVIIYDSDWNPQNDLQAGARAHRIGQTKTVQIYRLVTKDSIEQTILERAKVKMVLDTLVVQGLNKKQNDNVNYIGGEGGNSNGFTREELSKILKFGAQKLWEKNSSKYSPQKMDAVIKGVDVDLDKIYNNITEFKYEPPANLKSNIYNDSTKADELEEEENDKDFWDRTIPVHGPRKEYTIEKDKFRLYRSLLKFGNPYLRLDDIRVDAKLTKVDQNVILTELNIIVDTCKEIVEKVAKYTFYIGTNRANALDLCQRLQLFKSLHEFVKEQNGGNEYSFRLPLDYLKLKLPDYIFNNLRDLATKDVKAWSKEDDENLIKGVYVYGFGAINEICADVNLNLSHILKMIEENLTEMNQHSMNKINEFILFIGNHISKIADVCPDKECANILSKSGWEYVSKFDSLEEKYLKINEQNKRVSINPLFNSLCKNVSVSEACLCGVLYGTYFFANRPEQMYDVDYLLNSEDRNLEVVGVLYAYPEENELFIPMGGREVLLALTVMIVVEAYEKQNSILHFFNSEVDLMNEFCVNNVPILSHKILQRFNYMSRSLHNQKDMVSLERDIPPICKAVNDLNNSVRIPDQYVSILRSLSQSANDERELICEEITKCLYGGHKSSKGAHKLDVYKINLFLSIILMIMHRIILFHFEEAKNIIKYFFENIFSIYNMIEYLFLFSPVCVHVAHGGGFSPASPPGCLFTSDLERKIITLLIMVLHEPVSVKMVKERVLMDQALVEEYGEVIFSRFWTGYINDNHAWIIKTLTYYFCKLKFAKYSLCAKIVKSVLSRKPVDMRTLTQLLIDLHKMGSLDFNVLTFFTQHYVRGSLRMFSLFDLAMILYVYNKHSYNDGQTVREICGVIEEFFMPIVSQDKGFEAKYLCNIVYSVALWLQVHIVLYLLREFPMGPYVLDFALQKKRTCIEVNGFTHYYTFGGELNAKSRLKYYILRRLNWKVLTVEYTSWKNKSKVERLLVRYKNLSTKDKVNLITTHLRNIKPAFMQQKSSKKTSRNNLSFKNDYYTLVEDLYKAYIYSRAFTTLSNQYRTRHTISNDFLHVMIRAIRGSILDRVNPTLVNEFAHFKNPYMLMKHALENFILHGHVKNPYEESLIAEVPVEVYEPLASFRGDVHYNYDVREKFANIIRTQLDILNAVLRILPENAHTPFENYPFEDEELSHVRYPNLQSVAHSLPTDSKYRDNVIHAIKVLERSKHWDHASKIKAINTLVDVWNDMHSSDHYEDLMERCLPVIYYNRGLVYIQSLTTQKPLGARQKKNYFRKELQNEFAFKNGLYFSATSVKEYNEKVDPSKHAYIKLPDNTMILVVTGNKFFFQDLVYSKNKYSAIKKKFQYLYKEDTFAGELSQVTQTISVDKVSMHRVYGGWFDFLGILVVNGYVPKHMLQEFRELVMKKHDGYENGYAVGLWRDFPNGKFIPWRYSVELFLWDLLNVLPHELPHPANLMMTYWHQIIQNKISYPGFEVKIIAVNDYYIFLILLNKDFFVDEFVGKEYVQEKQKYFPVITFYNYLDDEQNYDKLNPHILGEIAGITKHLKCCTKDVSLHHKYGGWFEFAGAIILTQANSNIQDSWLWKDLPEKNMAQYRYPFQVFTLENPQFNILNMKEMHPFIVVDILNKGLVLSFKDREDIPVVQGIPAPWMFTYAKRLFFMIVFMVKKGLNNWGFFDECLFDYIDGTIGSTFDTYDEHEVAYLCRHLNKILFFFSRLVKRYVCKSLVFFTERIRKSSLVKTLNRELSKRAHEYKYYNLVELLEFYTLFEIKKKEMVKRLINEVDKYINIMKYAYHAKALILFSFYWPACSFLDRGNKTTRNLFLYLKGNVKKCIHPLNYLTADGVLSRFSRLEYVMFLLLFIQLLNALTNLKVTNPDMLHYAVSYLQGLSRMGETHVVTLVARNTIRELPEEYLIHCAFSVLAFYFVDIILNNSDLLEKLMTIFGHKIRAGLNILTEENEEKKASYELLHVISAVLKRIYEKMERRLPDELFNLCIPHFVNYISYPYRIDIVIALFLIDSFDQMYLKNVPVGSFFLKPYEAIREWFLNSHNYAVSYVSVADWLRFIHNIENDQEKRFIVDLCSDNSFLFSRDVQNVHEELYLNNFYKGLLDSGRFTVLYANPYLDSNVDHLKVDQKCAEIYITNELEKDNIDMQDCKSTNDVIRRYAIKVIYGFEQRYKEMTTFFKKLSPEEKQNMLERASEIIEKYVTQEIEKKQYSLHHPEFSFEILNDFKRELSARRINVNALQSENDIIRKVANDDNNIHTQIIIRRDDLFPNSLFSGIGFKTAIKEEKDTDIIYLLNKVQKLNDANLKSFILQSLKNDNVRRILVDALKKGYQSAHEECRTQGDNKGMYLLQMLKQTGIFCFHKAISSVVKNEYASIDDIELSFYNSSASTYDYSVAFHKLFHSTIFKSQSSISISHAYHWYEWVENYSVHEKFDCKHLDVHYSHQLGAPFVTKQGGEKSFDTLTHTSEYLQFLSAVIFVYEDVFHIFPYDVLVKLSDGSDEIAVENPLLSDEPVTDPHALREYEDTLDNRKEVIKHYDAYALLYNFEQNLFILLNNGLFRQTKDVFIQEWTMLFYHVQFKAILYTIDKTFEKVRILWERNQVGQLLNQQIQWYNQYCQNMHLFFTKLLNGKYDFDFLDLKAEYQNRVLYKKHLINLQRKMADQIDELEQDILIRNKLKGTLIRVIEDGTFYSISLSGVMTNEKNETTFYELNEWKSHITLLNSAENLLFLNEHFLRGKALNGFLNKIALSSCYCVYIKRFIQMCQYLCDDTLRSVILNTYEYFLGLLNNYFLLINTLMGCFYTGIENIDSVIDETIQHLYSSMVESCSEFEEIIQLHDIMNTQSISPSLSNQTIEELTTKLDTSFNLINNTPSTINALVEYKKYYISMSGNYTTKIFHINQKMNAMKSILHKEKNYDIEFSNLFRELTLQIGQVEVTPIGDIYIFELLEFSLLKNMFLNNSLAIYTYYKYLCCHEKHRREKIYERCSRFQRTYEYFNRAVAVLYFVNNSRHIYPELYKHKNSELKVGRYKQMCEDLFIYPQIMKHLEKTYCGINSEIKNAVVRGIHGYADRKFLAPLKEDTHIWEGFQKSKYVIYLLEENKSWGIIFTSFLEQVKHHYHIKFFYGFFFYKYIQNGFIVLSTLLGFISCSLSSNVSVFLHQVDAYRPEVLSVLNEQFQYLLKPHLDERTLLRAVKFNFMKYQVEKSGKYAGRSTICTVEKIDLNYCEDGDCLERIISHTCYVFTPERLTQMSPNLIGKYHHVQVRHTVPFLPFITHAVFEDLFIEAMNFFVHVNTLISHFVQFVDYFDNHLNNKSMCSKGSVRDDVTIFIDDVNCLDGTMEFLYALLEIFEDRDTTNSINEILLFFKEDLYRILCSDVISHAQIQQCRQIIEQSFTTRFGKYNGFEDKNVGFYQEDLLRKVVSIYCAFKFTNHYYHFLFNLSLPLYNYVSFKSLILKYENVSNVERFLNYRFVQILNAFIVSVNEYVKYCNLENYLPPTFIREYEELHLCWDNMLMFNCHLLDVLHEKIIICIDPFYRKRGFNVVFRNVDFVKMVKKHTLLVNFLLSIYLDVYHYKAIKWKEVFLFFRSYNKGWEDENFGLVDNELNRESQIWNRYVPLKEYVDVKLIYLDRELVNKNKNRHSNLDFNEVEAFNFHLREKIFKRNKSMHLYEGAQITLTEGILLSNATMKGEIRYLIQMAGSPDLQNDPLGEMLSDLLVPHKWDQRGGRHVYDVSMFRNPLLFFYSVYLTYARSMNVPVNSLNVSFKNEDGIWLLPHRYIHKRNSIFYYDSPYFKNNDPFDRNDFFYCPVLTFNMNAQALKESDMNEMILGLMKSNAEAAFLNDYYVYCQSEEMRKELSNLRTEYLDLKLLLEDQRKMELNGMFNFYKKKLLDIKAHCVSQTFCDENLKNIVYEILRVINDNVLSLETYDEKYPHVLKYIYKLLLTSRTVEQIRLLLHNSYCAYEWAAYIPFSSVFTEPQINVKSIKSRLFHTCMIKNIILNVIKKQQQVYIEKNGDENVLFRYNELKISVNISNDLNKRLYIAHKSDSSLKSTIIASALFRINIFNYTNGGKNLYFLDPFCNDGPCGSPSINYPIVSFPMHSPSTFVFLLGVDDSKDHIRQANANLKRLFLTMPLNALFIKFLHMDFLKLSQILNAFVFAQESYKERTKLKFKLVSRFVSDGQNIILVQLFGQPRRGVYMEVIIKRPYIEVFERILKLFTSVSEHLHLRLTRSKLELIGSNSLTNELIIHVDKKFFSLGNVNCDENGSLSSKDLYHCLFSYQIKLILKFLEVVVKFKKRNTHCSAVLKLRPFCNPLKSYMYKNESIIQVEPTLFLINLKDLANERNVFLKNTDDSIVLSAIETSDFSLNREKIKREHFFYNNKKISIPSCKTKYFFKNKKFEDHSLALPLTELKLIFKFCSDLNLLCLFATKNFKENVVICFGGIISRILEGRIHEDLNYDIFSDNFYSYFNNVYSKYGKFSTSRRDAERSIYVYQTRFSRHSVVRANVDEYSIRRENAWRDIYPLQLCSRDEKQRRRISKEPYKVLSAPNLVDDFYLNLVDWSRQNVIAVKDNRCKDSSYAQLISHSSEVCGLQWNYKTKQLASGSNDNSVYIWRIPLFQLWSPHKYNLLATGGGSADKKIFFWDTSTGECLHELHTSSQVSNIFWNKHAEEFVSTHSYSLGQVILWKYPRLKKVSALSGHALRVLYGALSPDGESIVTGSPDETLRLWRVCYEQVRMELLKVKRYYFSNMLVKYFYSEDQLNEISIVESGFDSEQLWFFKYGDFHWSLTGEVFAHDRPKNSLLNLNVDIPKLNDEIETVVKQRIQNMLFDDVEKKKSKLSLYKKIIHCCDSLCNSSLHIEETVPIILSEKDRSAPEQLFQPGHIKISELGVGSKNQLSRYDFAGAIRGKFDKLAESQSLSAQEVDHLDRVSMVSLKTLKIPEQVRQKLHNLAKQFVKKKDLEKLGRYVMQKVTSRNCVELPRIEKKSYQCLKQHLGEYQNKWKDIEQMALAHAEDARHPARMTFFPESCIAYTLHNFNAHYGVLYRVLHEIRTRVPAFTPKKVLTYSGVPAVAVVAVNELYVESSDSFESISKYLTERIPNVLYQMNLYRNLYIKNMWDRLSTGGILIIVESGTPTGFRMIHSIRELFITELKYDRFHFIAPCPHESICPLALTGKDWCHFSQRTHRLSHHIYCKGSRAKNVDELKYSYLVIRKGEGPRTTYKSEADASTPEEKSFFWPRVILPTIKSGKHVLIDVCSRPQNFERLVVTKSSSLIPNLRTKNGTILKGYGYKSARKLLWGDLFRFTKRISRPDARLYTPESTNVTDVVDRQSREHFESRAVQFYGSMYFVIEEWKNVIIKPSQLGPRYQQYIEDMLRNSVEGQCNAKYGYIICVIRIIHSEPGRVQDGTSMIVVKVKYQAIVFKPFKDEVLDAVVTDVNKLGFFAQAGPLKIFISRTAIPKYFEYSEDSHYPCFSSGVYNIKPQTTVRIKLQGIRYDLSNMFAIATINNEYLGCIESNTLHVMMVSTAGKCSKHIKKFFTYGLKKNVLPYFLHCKNKPFLMNSKYVQKYSLEFVPKSVINRYIQDKRRIKKDMDRHGVDKCKIFEEIEDFVLHVMSWLLSFDVDIFKANSEKQYPRSLLNRRLVGLCRKSCTQREIYYKLYNLFSEQCQANRHILHVCHILGFPRASLNVYASEKGCIGGMINDSLLNVDQVESQANYILVVEKYSLYQKLCEKQIWNILPCILITGKGVPDFSTRKIICELVELFQLECVYVGDYDPYGFRIYLSYKEGCKTNEIFACPDMRWVGMNFQDIELIPKEALLALEIIQMEKLSKKFEIEAMESLGTDFFMNFVKVSLDSYPVKYYNRTHKVTNTLRLKGIGLLTWEEEDIKHFFQKLDLTFMVYLILQQNVVYVEFYKKKDCIQAEYVNVRYDIKEEVYSRDFSALISIQADAIGEDFSEEVIRAYEQEQWLKYTKNDEINVCHYFCRSTPNKIYKSYCIPNQISILKCHVNKAVEYVIESKTNLIVKKNTLIRIKGRRRYELIFGIPKKKTIPLEGEIMRRKDSYLMIFRFICVSVEVGKYNSDKIERKYVLDVYNKIAQHFCYTRYKSWDVGCGNGKNVQVSSKYFFIGLDFSWHLLKLAQKKWNSDLFLANCVSIPLRSNIADLCISIAVIHHIGTHEKRAVAEMVRCTKVGGRILIYPAKKDLEKLQRYYHVFRKEELHDLCLSIHGVRIWAILLRKSYNDFILLLSVCYSIGDIFLQWKDFSKCHKPHFLAQYLSNDDPIIYRRNIIKYTPKCLNHPWFIVERTLISMQTNDIFTRWSGNIDMMRDRNGLRLKQIENLPYHYIKKVRSESKCSICLNDFQVGECVRTLVLCSHTFHKSCIDLWLVRSATCPNCKSPIASQGVFANVDLTCSQNFYLKKMKLFGHCEVRESEFLKLTHENVVEGLKKLQDLHISFNRPYDFLADMVKSDLHMEKVRQKIVKDHEKVVQEFFLKHKAKTRKGNLILKKRKGELHESSKSCLFICSNKRTEELKNFMQDLYNLQKPFTCYMPKVHPNLADIQTKLNELVDLCVHNSCRFIMGRLYNNKLFDYYVFTLLSYIPMKMFPHAKDVLCDTKPIVLIQGSYFEETDVTKNLRNVLFDFFKHRNVDTVSSSSVQRLIVISFRQYLEEIGPRFNFVLDNSQIANYHLFEEELGNTIKRVYVQKQSFSNLPYDVTEEELKDFFKPGHAILSNMHMYDPQTAIKFLSNNKSICYSLIHALFFHALKNKFQFLQRRGIKLIPYAEEDLVKEVINEKPILENILISKYADMVNWNRDQGYNINGVICEQWDSWSHCKDGISTRICLTDKSITDCKMCDIWGEWSACKNGKRHRKIVNCPFIREDQDNFEVIFNEDMKARDNSKSMYEDEFWMFARGLGHKMLKKRSFSRIHLTHYLEDYYTSAEIATNMVSPMSEYVWWSWLFLQATIVFGTLFHSNYYFTGKALPKVQGNSQLCEDSWMCDSICKNEKKFVLGPAPSPCTTMEDYAVFEPAANPVIKNIVQETTIHVPKIEYKENKDVETPIYRERYRYKDVQVPQKKLRVKPVYKVVDVPVPFRPRREIYTEIPIRRYIPQYMENIEPAYGELPLFEGYNDNFLNMMNPFHEDPLLENNFISELNKSIYCVNSFKKWIYFGSIRNFISLQHLKHHKYTDTVTNIKFSKSYMYIAITEDMNFVNILTINDTNDKKDIEYFMFCPFNEEILLSIYLDSPNIYIWNITFINICNYESSFYLIAGFHTGETHVYDYNVYVLCIDNNLANEIYVATDLVDYCLFNNKRNNIFASSSLDNSIIVYDYHSKKYINKFLVNYDFNKVDTNEKGINFLKWIYIYDIRSRQCIHQFYSHTDTIFNVHLSLHLYDQKNILSILTASDDRSSNMHFLDISTKEIYDKILQEQNHPIFIHLYKLATDAKYREKQEKILLSCKKMILEREQNHIARIYTNSIDNLRDFRCFDGVLAEVAHTFQYDDVGLPRLALCFCLCNGDIGTLIRSCFLLKWQCVFINDIYNIDFFHPLTLRASAGHLLDIPYKKISFTELHKYARENKILLLKYLYIHYNGNPSEQVFLNLLAKAKGVFLLLDNCNNIERPLDVVAAYSILMYILKTNFFRHVPQSCYVLISVNRHACEDILSSGRCVVVPVHGVSFIPTFEKKKSDNLKKSCIYDENKYNKFMEAFKQQELKKIKKFHHVYNWESSHVIEVNIDYASGDKIKTFSVTHQMKQPVYVYYKISNFYSNFKTFLSDESQALVNDFKCKYIKTFEDIYRFRCVNGVQTLPCNIIPSDQRKRKIFPCGLVSASIFNDKIRLSLKSKIFNIDKFPVLNYYDWINTFSADYKNWFHPPMTSSFIKAYGVIYEDLEPGKDYKMEFTQNTWPAEHWKAKKSFQLVSLRAVGNTFSYCKKESSCLCPLHMNILQEPIDFLKKNELDIDLSQMSKKERYKIWKRIPKCELHCHLDLCFSADFFLSCVRKYNLQPNLSDEEVLDYYLFAKGGKSLGEFVEKAIRVADIFQDYEMVEDLAKHAVFNKYKEGVVLMEFRYSPTFVAFKHNLDIELIHQAIVKGIKEVVELLDHKIDVTLLCIGDTGHKAADIKKSADFCLKHKADFVGFDHGGHEVDLKPYKEIFDYVRDGGMHLTVHAGEDHTLPNLNTLYSAIQVLKVERIGHGIRVSESCPISNVLLKNAKSMDTHPIRKLYDAGVKVSVSSDDPGMFLTNIMKMNEWALEKSFIGSNIKDKIKKLYFMKPNFLEPLSKKEKYEKVIDGAIYRFTKEVATEEQKEEQRGYTLQDYFTWMELITNECWRQEDGCRALTTRSCALSVLNALPKKTLPVTCGSCIMYALNYALHSKHLFVRSQVIILRIENATKLVDILRTHGHEFTQVMSDALLEVVKKTINGYLYMDHTSGEISRVRDFGLFFTEDFLEQCVWMLTGRNLFLQVELNSYLHFGENYFSVFSYELMDDQTIFFIPVYSNSLKGFSYNDGKSYNDPINNLKRRTMHFGSRINKREIQAFEKLLQQGYKLTQIAFHNYSSLPLNSRKNIYSAVKMFSLFKHRVHYLTGWDAHILFSKRIYPEDVEKKYVYSYAQSGGNHWKKSSDLFMEEIMGLLRPRERVIVNAIRRESRIKYKAKRMHKRFRSWAQQRVREYWMPMNVCLTSQANLMDGQYISACVQKAATLRKHDYELWKGYTERILTIRDTLTPQQIGYIFYGMGKSRFLNPSFYEQMLTCVQKKLSAFYSHPLMCIAWSLNRLLIREEEFFNHFCKTVVDKFEDIRVKDLIKINNAIAKLGLETIFAQDFRNVINDVTLVNLYDDEVKKYILIRFSNMFICARPQHYKSAYKSAVAVRVLFPHVWSALSNKVKSFYVRLSMRRIPESTRKPSEFQWEVSNCLAKLGVSHRNTFLWGCYYIDIGEMNEKRNCWFVDGPSCFYTCTNQYIESVKLQHSILYDLGWNIRRIVKVQYVKAQREKDPLGKTLTRMQPISADEIKNKLNQLKGYKIRKEQQKQERIHLVYKGRGFILKPVVLPLLESEINSFLLRNKAFRLTWNLSNVFEEPLILMTAGTNVADHEIIIDALSYELDVYLCQLYREYKTRKNMVSIDKLIELYFEDGRKKVRVIILIHDCEYFSVILGVSTPFFFSRITTPDTQSKLRIKTIDILNNRIICERVCDDLLFGDTLPFIVNFRTMHAIKLLLHKNNQTKEFYDNNLFSFLYSPYTFVRSNQKSFSDYAKFDMRALHRKIICLCYSANIYYAHLSFLRRKYSSILVQNYFTLHGKDSIVHTPTNSDAEMDNFAWQFKANTINWWFDHPFKDLVYSYKLYDVESVQEVNKYLCEVALPRAILQLIERKYRCKNEYSNSIKRVDYFRRLFLNFEKTKWKDNKSILYIEEIYKVVENDIKKCISFLIDIVTPYCFKNQEVLLGMLKEFNDDDDLIEMLRRYLTIVNVEDISNSINLFHKPDKEFTDLMTRDIKTELLQTLCYTNPYKTGSLICSCCYLNPYYDNVSTLEDLINVYRIYERCNKTVDLYNLFILFVNVKVDLCTQILQEYYLLKPPNVSALLYISDIRKSLQGCTSKKLLFGKLYYNQTIVSREMHLQLMQNNPPLSKNTLRALHIIMAIGFISAVPQILTTVMTTWREAEPIEYKYMFRGSEHSLYVDYTYYGLYKVIYDDKHVETWTQRVQNMRSKGSEGIQVGCQEACRDAIIRRIEAYERVSFGWNILFSKSILISMACFMLSFIINGGIGTYWYYETDLSWNLVTKAQQYPFPKCSYCFYIFMITTGVYNRNAMNAKNLYQPLFDQANMMMSRSASYANIMPFGKQMPKQHSYSGSPNMPNMQMFSPRQYSKPFKFMENNYRLTKELLDDLNKRFLIYVETYKTMDDSSSLFSDESTMCENPCDIWYGLRKRNGKRIFISDNTIATMHIKEHEGNYFDFSYDRERVQSLLAKRRGIRKNEELTNRVHYFFPTDDVLDQTLFHLCKFIPNDMDILKRETHSCVEWKGFVNEANGYAVVKILNPFSSQEYSTYTNRLVYFLFQRTNCLGVENFLRNHNFVRTGIPLYMKCKNKLCVRLSHMDASNDLYTLEVQRLFYTYLSPLMSKLKKTIYAELLYIVTANFDANWTISYLKESEKHLENDKDAIIIYRCILILKYIELGDFKSCENEIENTKNLLQGVIGLNVVAHKFYNFAIMNYYKVLSKSDTPLNDLDEAEKIDIGTHICMHSIISEDVYNIGEIIQLPLINVCLKNNEQTNWLYQLIYIYNEGNIEVFNQVVQKYEANIKNSLLKDYERNMLKKITLLALMDLAFKKKKQRSDISFEEIAQHCKVDVNEVEKMLITAKSKNIITCQIDEIQKSVKITWVKPRVLNDEKIFFMKESIDKWITHSKNLLTYMEDLSVELLISILGLEGSANKLGVSIINSDFQILVNMRRTYVSEIGCGFIPRQINAHHKYYIIDMIKDCLCYTKGPGIGSALYIAYNISKFFSLLFNIPVIGVNHCIAHIEMGIFITKLYHPIILYVSGSNTQGETLDIAIGNVIDRSARILRISNSPSPGYNVECVAFGVGHMGTCKYITIEYFSNMKELKTYLCENNILLYGCEITDTAIPVTRHPFKDTAFLFGNEGTGINDETLSYCDKIIYIPQYGNGTCSLNVSVSCAIILQHFAVWANYLEQYLNPSDDMLRQIEKLQLMQKNFNLVDNNKDGKITAEEFKTLLRLLGQIFLETYKEPLSVDELITSFEFFDKEKSGYLDEEKMRFILKNSDERLVDEDKIDYVMLAKRLKNMNTYYIALKYSKATVTVDTLCKNGQLAQMSNHFKCICNEGMVKSCGEFGRCYKCNCVEGYALKEGTCVIDVCLYKNCGECIKSAACSCAIGKVPNPEDEKKTKTGETYKCQCMEGFTFDKEKNVCETIYYEKDDFDEKEFKFTHSFNEDSSFEVNDVHAAILNAEEKTSNYSEDYFGFNIEPFNMKNELKEGYIDKHGNYIYAWLKSVDEEDFSNKKIYDALYSLSCLLIEKETPIKAMVRYKRDLKLCKNYLNECKLKLLQLEETYQKISLDYKTIERRFNNLIDLTQKLTNEYKNVYFLAKILWQLRWTSDANNNVYGPYSYYDIYNLISVGIVSAENPIQLRRINKENKVLENIWQMYDAVNYLTFVSNESVKKKRKLSEFYKKLYALIESKSTYINLVLKTVREIVKRKFPKRAEGKIDLYLKEIIGNPPPENCALHKTLYQRNQANLFVKHNLISYLLNFVDNKTLMKLKECSKIDNEVVFKDDEIKANIHYWRNVVNYFFCKTGTLKPLDRRNYQPVTKEFEKNKSFCVITEDSMDSKIYVSLDYFNEKLIKSCTHKNPLPHTCDLTNVPKGLKSEKISIVDFVEEYYKRLIVNDDELMWHICHFRKSRKFVLDK
[truncated: 9,894,836 more chars]
