# Supplementary material for: Plasmodium vivax-like genome sequences shed new insights into Plasmodium vivax biology and evolution
Source: PLoS Biol. 2018 Aug 24;16(8):e2006035. doi: 10.1371/journal.pbio.2006035 (PMC6130868; doi:10.1371/journal.pbio.2006035)
Supplement: S3 Data — ML, maximum likelihood. (GZ) [file pbio.2006035.s017.tar.gz › S3_Data_Plasmo13sp_MLtree.nex]

#NEXUS
begin taxa;
	dimensions ntax=13;
	taxlabels
	PGAL8A
	PRCDC
	PF3D7
	PPRFG01
	PmUG01
	PmlGA01
	PocGH01
	PowCR01
	PVP01
	PVL
	PCOAT2
	PKNH
	PcyM
;
end;

begin trees;
	tree tree_1 = [&R] (PGAL8A:0.062837,((PRCDC:0.007349,(PF3D7:0.00133,PPRFG01:0.001478)[&bootstrap=100]:0.005468)[&bootstrap=100]:0.186292,((PmUG01:0.001856,PmlGA01:0.005266)[&bootstrap=100]:0.107975,((PocGH01:0.010905,PowCR01:0.012915)[&bootstrap=100]:0.127347,((PVP01:0.004039,PVL:0.004394)[&bootstrap=100]:0.032774,((PCOAT2:0.021863,PKNH:0.035244)[&bootstrap=100]:0.018201,PcyM:0.024457)[&bootstrap=100]:0.007933)[&bootstrap=100]:0.158553)[&bootstrap=100]:0.019532)[&bootstrap=100]:0.04286):0.062837);
end;
