# Supplementary material for: Plasmodium vivax-like genome sequences shed new insights into Plasmodium vivax biology and evolution
Source: PLoS Biol. 2018 Aug 24;16(8):e2006035. doi: 10.1371/journal.pbio.2006035 (PMC6130868; doi:10.1371/journal.pbio.2006035)
Supplement: S4 Data — The table gives the estimations of α, the slopes of the TLS regressions of the divergence of the proteins between every possible species pairs and the reference species pair. We performed the analyses considering 3 different pairs of reference species (column entitled "ref") and 4 different amino acid models of substitution (JTT, WAG, LG, and Dayhoff). Estimates of α are given for every possible species pairs in the phylogenetic tree (column "comp"). PVL, P. vivax-like Pvl01; PVP01, P. vivax PvP01; PcyM, P. cynomolgi M; PCOAT2, P. coatneyi strain Hackeri; PKNH, P. knowlesi strain H; PowCR01, P. ovale wallikeri CR01; PocCR01, P. ovale curtisi CR01; PmUG01, P. malariae UG01; PmlGA01, P. malariae-like GA01; PF3D7, P. falciparum 3D7; PPRFG01, P. praefalciparum G01; PRCDC, P. reichenowi CDC; PGAL8A, P. gallinaceum 8A. (TXT) [file pbio.2006035.s018.txt]

comp	jtt	wag	lg	dayhoff	ref
PCOAT2-PF3D7	3.217410567	3.23118767	3.22049343	3.23010777	Pkn-Pv
PCOAT2-PGAL8A	2.96734133	2.97830072	2.96969718	2.97817472	Pkn-Pv
PCOAT2-PKNH	0.630200813	0.63003291	0.63013714	0.63026018	Pkn-Pv
PCOAT2-PPRFG01	3.219831288	3.23367163	3.22280376	3.23263297	Pkn-Pv
PCOAT2-PRCDC	3.22125596	3.23509442	3.22433887	3.23398225	Pkn-Pv
PCOAT2-PVL	0.874472475	0.87453701	0.87449086	0.87453643	Pkn-Pv
PCOAT2-PVP01	0.875068096	0.87506293	0.87511568	0.87509017	Pkn-Pv
PCOAT2-PcyM	0.688891907	0.68875678	0.6882849	0.68931419	Pkn-Pv
PCOAT2-PmUG01	2.649885294	2.65774337	2.65228568	2.65621155	Pkn-Pv
PCOAT2-PmlGA01	2.677073123	2.68575234	2.6797508	2.68432154	Pkn-Pv
PCOAT2-PocGH01	2.74638433	2.7555445	2.74857733	2.75350145	Pkn-Pv
PCOAT2-PowCR01	2.751367877	2.76076821	2.7536251	2.75852133	Pkn-Pv
PF3D7-PGAL8A	2.753066884	2.76948608	2.7546448	2.77115573	Pkn-Pv
PF3D7-PKNH	3.225720715	3.23923973	3.22872473	3.23822498	Pkn-Pv
PF3D7-PPRFG01	0.039251318	0.03213972	0.03437545	0.03397109	Pkn-Pv
PF3D7-PRCDC	0.14029455	0.13385007	0.13567385	0.1345758	Pkn-Pv
PF3D7-PVL	3.257661722	3.27097791	3.26106408	3.26900019	Pkn-Pv
PF3D7-PVP01	3.254952637	3.26794199	3.25806746	3.26639785	Pkn-Pv
PF3D7-PcyM	3.19150422	3.20487	3.19433091	3.20355074	Pkn-Pv
PF3D7-PmUG01	2.868066324	2.88281847	2.86955561	2.88337194	Pkn-Pv
PF3D7-PmlGA01	2.894762413	2.91053507	2.89645194	2.91119924	Pkn-Pv
PF3D7-PocGH01	3.032752025	3.04860131	3.03434832	3.04809172	Pkn-Pv
PF3D7-PowCR01	3.042881623	3.05891255	3.04451474	3.05814717	Pkn-Pv
PGAL8A-PKNH	2.978762846	2.98945825	2.98116306	2.98929199	Pkn-Pv
PGAL8A-PPRFG01	2.75578845	2.77226634	2.75731755	2.7739891	Pkn-Pv
PGAL8A-PRCDC	2.756696856	2.77317001	2.75822514	2.77488822	Pkn-Pv
PGAL8A-PVL	3.011696357	3.02202167	3.01439644	3.02115282	Pkn-Pv
PGAL8A-PVP01	3.009553664	3.01955799	3.01203676	3.01905853	Pkn-Pv
PGAL8A-PcyM	2.9347992	2.94531562	2.93693317	2.9450083	Pkn-Pv
PGAL8A-PmUG01	2.463169165	2.47436111	2.46354124	2.47641279	Pkn-Pv
PGAL8A-PmlGA01	2.491197117	2.50315884	2.49160606	2.50540803	Pkn-Pv
PGAL8A-PocGH01	2.698957851	2.71173435	2.69996504	2.71232617	Pkn-Pv
PGAL8A-PowCR01	2.710973232	2.72395559	2.71203643	2.72428781	Pkn-Pv
PKNH-PPRFG01	3.228117185	3.2416971	3.23103754	3.24071544	Pkn-Pv
PKNH-PRCDC	3.229932869	3.24353036	3.2329637	3.2424598	Pkn-Pv
PKNH-PVL	1.001485955	1.00163728	1.00153786	1.00154256	Pkn-Pv
PKNH-PVP01	0.999997533	0.99999753	0.99999753	0.99999753	Pkn-Pv
PKNH-PcyM	0.817604845	0.817615	0.81725765	0.8181819	Pkn-Pv
PKNH-PmUG01	2.672869047	2.68045933	2.67535875	2.67887117	Pkn-Pv
PKNH-PmlGA01	2.700350482	2.70874211	2.70309953	2.70722231	Pkn-Pv
PKNH-PocGH01	2.769212886	2.77813688	2.77146456	2.77599811	Pkn-Pv
PKNH-PowCR01	2.775262012	2.78444162	2.77760117	2.78206555	Pkn-Pv
PPRFG01-PRCDC	0.140171194	0.13360189	0.13514592	0.13376141	Pkn-Pv
PPRFG01-PVL	3.260515182	3.27387877	3.2638137	3.27194079	Pkn-Pv
PPRFG01-PVP01	3.25790454	3.27094006	3.26092641	3.26942514	Pkn-Pv
PPRFG01-PcyM	3.194131224	3.20753789	3.19686059	3.20626802	Pkn-Pv
PPRFG01-PmUG01	2.87135901	2.88612616	2.8727813	2.88671698	Pkn-Pv
PPRFG01-PmlGA01	2.898101765	2.91388556	2.89973141	2.91458117	Pkn-Pv
PPRFG01-PocGH01	3.034891254	3.05079597	3.03639141	3.05029037	Pkn-Pv
PPRFG01-PowCR01	3.044953083	3.06103867	3.04648829	3.06029759	Pkn-Pv
PRCDC-PVL	3.262172055	3.27552034	3.26557767	3.273556	Pkn-Pv
PRCDC-PVP01	3.259696344	3.27271429	3.26283479	3.27117181	Pkn-Pv
PRCDC-PcyM	3.195131519	3.20852905	3.19798643	3.20718271	Pkn-Pv
PRCDC-PmUG01	2.872072245	2.88684026	2.87359499	2.88745386	Pkn-Pv
PRCDC-PmlGA01	2.898574354	2.91434664	2.90030841	2.91504586	Pkn-Pv
PRCDC-PocGH01	3.035774578	3.05162533	3.03736685	3.05105564	Pkn-Pv
PRCDC-PowCR01	3.045700642	3.06173887	3.0473193	3.06088462	Pkn-Pv
PVL-PVP01	0.086789399	0.08061481	0.08217248	0.08161978	Pkn-Pv
PVL-PcyM	0.739842142	0.7389339	0.73935987	0.73860866	Pkn-Pv
PVL-PmUG01	2.677617289	2.68516401	2.68029482	2.68273343	Pkn-Pv
PVL-PmlGA01	2.704597796	2.71298363	2.70753967	2.71062801	Pkn-Pv
PVL-PocGH01	2.763766452	2.77255773	2.76596611	2.76979535	Pkn-Pv
PVL-PowCR01	2.770853264	2.77982635	2.77312535	2.77683063	Pkn-Pv
PVP01-PcyM	0.741047187	0.73999743	0.740442	0.73964734	Pkn-Pv
PVP01-PmUG01	2.676378454	2.68365082	2.67885524	2.68153832	Pkn-Pv
PVP01-PmlGA01	2.703699488	2.71180573	2.7064677	2.70973353	Pkn-Pv
PVP01-PocGH01	2.761474208	2.76993992	2.76345589	2.76755734	Pkn-Pv
PVP01-PowCR01	2.768561186	2.77722186	2.77062634	2.7746149	Pkn-Pv
PcyM-PmUG01	2.611173274	2.61876408	2.61337483	2.61687104	Pkn-Pv
PcyM-PmlGA01	2.639224936	2.64760891	2.64167881	2.64581137	Pkn-Pv
PcyM-PocGH01	2.708742878	2.71771049	2.71071896	2.71525018	Pkn-Pv
PcyM-PowCR01	2.715377448	2.72456522	2.71740329	2.72190469	Pkn-Pv
PmUG01-PmlGA01	0.056574269	0.05006529	0.05104873	0.05231467	Pkn-Pv
PmUG01-PocGH01	2.367510917	2.37665293	2.36915349	2.37600296	Pkn-Pv
PmUG01-PowCR01	2.381085465	2.39043794	2.38272316	2.38969226	Pkn-Pv
PmlGA01-PocGH01	2.394760997	2.40464399	2.39645975	2.40403777	Pkn-Pv
PmlGA01-PowCR01	2.408378542	2.41850083	2.41012143	2.41782755	Pkn-Pv
PocGH01-PowCR01	0.245944283	0.24075546	0.24281312	0.24223807	Pkn-Pv
PCOAT2-PF3D7	12.95267536	13.487554	13.2610783	13.3559078	Poc-Pow
PCOAT2-PGAL8A	11.95358192	12.4543943	12.2496325	12.3368462	Poc-Pow
PCOAT2-PKNH	2.514665666	2.5616159	2.54272575	2.54895054	Poc-Pow
PCOAT2-PPRFG01	12.95550724	13.4873617	13.2612235	13.356955	Poc-Pow
PCOAT2-PRCDC	12.97126613	13.5032148	13.2760843	13.3724481	Poc-Pow
PCOAT2-PVL	3.541328699	3.62134154	3.58711115	3.60024786	Poc-Pow
PCOAT2-PVP01	3.531288095	3.60847537	3.5751258	3.58710677	Poc-Pow
PCOAT2-PcyM	2.755540396	2.81701684	2.7877491	2.80705392	Poc-Pow
PCOAT2-PmUG01	10.65658241	11.041799	10.8931508	10.9525301	Poc-Pow
PCOAT2-PmlGA01	10.76348232	11.169867	11.01542	11.0678786	Poc-Pow
PCOAT2-PocGH01	10.88825371	11.2402712	11.1020042	11.1505732	Poc-Pow
PCOAT2-PowCR01	10.8834186	11.2329332	11.0960181	11.1432782	Poc-Pow
PF3D7-PGAL8A	11.10140598	11.5973445	11.385712	11.4952968	Poc-Pow
PF3D7-PKNH	12.99919092	13.5389814	13.3109215	13.406881	Poc-Pow
PF3D7-PPRFG01	0.135690418	0.10667916	0.11522603	0.11039627	Poc-Pow
PF3D7-PRCDC	0.57090404	0.55366351	0.55894035	0.55515618	Poc-Pow
PF3D7-PVL	13.13121657	13.6406476	13.4285239	13.5068547	Poc-Pow
PF3D7-PVP01	13.12578281	13.631868	13.4194187	13.4996593	Poc-Pow
PF3D7-PcyM	12.84131864	13.3551611	13.1376045	13.2264967	Poc-Pow
PF3D7-PmUG01	11.49399916	11.9744008	11.7802663	11.8740524	Poc-Pow
PF3D7-PmlGA01	11.59424575	12.0974431	11.8954694	11.9850362	Poc-Pow
PF3D7-PocGH01	11.96659123	12.4197507	12.2297726	12.3109518	Poc-Pow
PF3D7-PowCR01	11.96947521	12.4179694	12.2308102	12.3107148	Poc-Pow
PGAL8A-PKNH	12.01172558	12.5141856	12.3138387	12.395343	Poc-Pow
PGAL8A-PPRFG01	11.10102196	11.5955803	11.3844117	11.4942691	Poc-Pow
PGAL8A-PRCDC	11.11846863	11.6137743	11.401893	11.5128223	Poc-Pow
PGAL8A-PVL	12.14038442	12.6152503	12.4280153	12.49407	Poc-Pow
PGAL8A-PVP01	12.13485398	12.6083088	12.4203317	12.4875123	Poc-Pow
PGAL8A-PcyM	11.80617073	12.28342	12.0916337	12.1693612	Poc-Pow
PGAL8A-PmUG01	9.891387077	10.3077004	10.136889	10.2337695	Poc-Pow
PGAL8A-PmlGA01	9.997046846	10.4393057	10.2603525	10.3506724	Poc-Pow
PGAL8A-PocGH01	10.59536052	10.9846886	10.8260024	10.8943886	Poc-Pow
PGAL8A-PowCR01	10.60272355	10.9877001	10.8312413	10.8977524	Poc-Pow
PKNH-PPRFG01	13.00143767	13.538976	13.3105656	13.4078863	Poc-Pow
PKNH-PRCDC	13.01901397	13.5577323	13.3290559	13.4258423	Poc-Pow
PKNH-PVL	4.079965698	4.17049503	4.13469673	4.14514147	Poc-Pow
PKNH-PVP01	4.066010591	4.15376183	4.11852431	4.12831556	Poc-Pow
PKNH-PcyM	3.273766257	3.34381255	3.31481939	3.32965238	Poc-Pow
PKNH-PmUG01	10.76056715	11.1558204	11.0009299	11.0653906	Poc-Pow
PKNH-PmlGA01	10.86814644	11.2852941	11.124413	11.1818473	Poc-Pow
PKNH-PocGH01	10.99928916	11.35544	11.2186234	11.2640648	Poc-Pow
PKNH-PowCR01	10.99587386	11.3495717	11.2135891	11.2588121	Poc-Pow
PPRFG01-PRCDC	0.575509657	0.55717826	0.5614659	0.55833068	Poc-Pow
PPRFG01-PVL	13.13480398	13.641864	13.429472	13.5088539	Poc-Pow
PPRFG01-PVP01	13.13006383	13.6340359	13.4214222	13.5022352	Poc-Pow
PPRFG01-PcyM	12.84395555	13.3555028	13.1375394	13.2278129	Poc-Pow
PPRFG01-PmUG01	11.49959585	11.9773182	11.7836658	11.8774713	Poc-Pow
PPRFG01-PmlGA01	11.59997611	12.1006933	11.8992079	11.9884507	Poc-Pow
PPRFG01-PocGH01	11.96919503	12.4212262	12.2308245	12.3132385	Poc-Pow
PPRFG01-PowCR01	11.97297384	12.4203962	12.2328091	12.3139445	Poc-Pow
PRCDC-PVL	13.14826702	13.6571581	13.444053	13.5239826	Poc-Pow
PRCDC-PVP01	13.14473748	13.6505687	13.4372073	13.5182026	Poc-Pow
PRCDC-PcyM	12.85807039	13.3705398	13.1520903	13.2426205	Poc-Pow
PRCDC-PmUG01	11.51406534	11.9921842	11.7983874	11.8930609	Poc-Pow
PRCDC-PmlGA01	11.61341102	12.1144276	11.9125938	12.0031081	Poc-Pow
PRCDC-PocGH01	11.98154933	12.4338311	12.2438678	12.3252489	Poc-Pow
PRCDC-PowCR01	11.98401243	12.4325365	12.2452409	12.3254909	Poc-Pow
PVL-PVP01	0.30937213	0.28575833	0.29271504	0.28700607	Poc-Pow
PVL-PcyM	3.032849128	3.08011872	3.05998342	3.06482792	Poc-Pow
PVL-PmUG01	10.78411179	11.1460445	11.0079534	11.0545932	Poc-Pow
PVL-PmlGA01	10.8905815	11.2739842	11.1302459	11.1701372	Poc-Pow
PVL-PocGH01	10.9883232	11.3142311	11.1893532	11.2225976	Poc-Pow
PVL-PowCR01	10.98966441	11.3126909	11.1892999	11.2216467	Poc-Pow
PVP01-PcyM	3.025971359	3.07113815	3.05158422	3.05568566	Poc-Pow
PVP01-PmUG01	10.78194523	11.1412497	11.0040519	11.0500837	Poc-Pow
PVP01-PmlGA01	10.88819767	11.2692281	11.1263161	11.165435	Poc-Pow
PVP01-PocGH01	10.98432738	11.3072519	11.1824881	11.2159204	Poc-Pow
PVP01-PowCR01	10.9852961	11.3055867	11.182258	11.2146632	Poc-Pow
PcyM-PmUG01	10.4799154	10.846071	10.7067528	10.7607288	Poc-Pow
PcyM-PmlGA01	10.58901725	10.9765208	10.8320144	10.8784826	Poc-Pow
PcyM-PocGH01	10.74363168	11.0690748	10.9426345	10.9860513	Poc-Pow
PcyM-PowCR01	10.74182243	11.0644475	10.9391726	10.9815734	Poc-Pow
PmUG01-PmlGA01	0.20514719	0.17914019	0.18226316	0.1848413	Poc-Pow
PmUG01-PocGH01	9.19261326	9.46147104	9.36234875	9.39728075	Poc-Pow
PmUG01-PowCR01	9.206910007	9.47269016	9.37580514	9.4091089	Poc-Pow
PmlGA01-PocGH01	9.292064197	9.58140256	9.47637915	9.50663714	Poc-Pow
PmlGA01-PowCR01	9.308099811	9.59436739	9.49149549	9.52014392	Poc-Pow
PocGH01-PowCR01	0.999997533	0.99999753	0.99999753	0.99999753	Poc-Pow
PCOAT2-PF3D7	50.90109403	57.6703087	56.3621144	55.345274	Pm-Pml
PCOAT2-PGAL8A	46.86769913	52.8876619	51.7424344	50.9302349	Pm-Pml
PCOAT2-PKNH	11.14065596	12.3609318	12.1462069	11.9005762	Pm-Pml
PCOAT2-PPRFG01	50.91521882	57.6805018	56.3664824	55.3539554	Pm-Pml
PCOAT2-PRCDC	51.00457079	57.7325627	56.4442617	55.4174226	Pm-Pml
PCOAT2-PVL	15.45352284	17.6231875	17.2589266	16.7995302	Pm-Pml
PCOAT2-PVP01	15.41305777	17.5733188	17.1269125	16.7283007	Pm-Pml
PCOAT2-PcyM	12.12404014	13.5094253	13.2484061	13.0195224	Pm-Pml
PCOAT2-PmUG01	42.94227359	48.5919954	47.4651104	46.5491602	Pm-Pml
PCOAT2-PmlGA01	42.48162177	48.0976776	46.9802409	46.0675595	Pm-Pml
PCOAT2-PocGH01	45.61391457	51.5097198	50.3046118	49.3415847	Pm-Pml
PCOAT2-PowCR01	45.70568403	51.5701968	50.3756981	49.4261424	Pm-Pml
PF3D7-PGAL8A	42.34284037	47.7406019	46.7544515	46.1557649	Pm-Pml
PF3D7-PKNH	51.09763991	57.7447909	56.4960539	55.5093234	Pm-Pml
PF3D7-PPRFG01	0.541285228	0.45469727	0.46759344	0.45410755	Pm-Pml
PF3D7-PRCDC	3.066304049	3.38772758	3.35573889	3.29108405	Pm-Pml
PF3D7-PVL	51.90457449	58.8852645	57.6135486	56.5169737	Pm-Pml
PF3D7-PVP01	51.88135368	58.8532554	57.5476124	56.4838583	Pm-Pml
PF3D7-PcyM	50.54746011	57.2444561	56.004195	55.0071566	Pm-Pml
PF3D7-PmUG01	44.16414975	49.8830996	48.7394471	48.0393772	Pm-Pml
PF3D7-PmlGA01	43.6775104	49.3939588	48.2556895	47.555327	Pm-Pml
PF3D7-PocGH01	47.8846563	53.9632279	52.8638549	51.9318255	Pm-Pml
PF3D7-PowCR01	48.12280027	54.2368818	53.1192439	52.2094856	Pm-Pml
PGAL8A-PKNH	47.18972581	53.0452524	51.9987542	51.2266949	Pm-Pml
PGAL8A-PPRFG01	42.36556765	47.7403362	46.7553701	46.1525645	Pm-Pml
PGAL8A-PRCDC	42.4311825	47.7720239	46.794099	46.1988239	Pm-Pml
PGAL8A-PVL	48.05183571	54.2899512	53.2125202	52.3052104	Pm-Pml
PGAL8A-PVP01	48.04016674	54.2555656	53.1328638	52.2534136	Pm-Pml
PGAL8A-PcyM	46.49314201	52.3950397	51.3471439	50.5587218	Pm-Pml
PGAL8A-PmUG01	37.99465298	42.5902178	41.6101562	41.2318647	Pm-Pml
PGAL8A-PmlGA01	37.50719926	42.0887814	41.1181363	40.7311253	Pm-Pml
PGAL8A-PocGH01	42.74531574	47.8875558	46.8841223	46.2799724	Pm-Pml
PGAL8A-PowCR01	43.02834676	48.1499132	47.1620873	46.5649347	Pm-Pml
PKNH-PPRFG01	51.12170969	57.7601652	56.5068988	55.5235617	Pm-Pml
PKNH-PRCDC	51.19033929	57.7892163	56.5636722	55.5641106	Pm-Pml
PKNH-PVL	17.68474444	20.0214685	19.7132567	19.1787548	Pm-Pml
PKNH-PVP01	17.67427147	19.9713128	19.5894966	19.1191328	Pm-Pml
PKNH-PcyM	14.32784431	15.7797387	15.6097052	15.3139019	Pm-Pml
PKNH-PmUG01	43.48376832	49.0633089	48.0079556	47.0930531	Pm-Pml
PKNH-PmlGA01	43.0152342	48.5592146	47.5145752	46.6008003	Pm-Pml
PKNH-PocGH01	46.14945627	51.9967811	50.8538209	49.8867913	Pm-Pml
PKNH-PowCR01	46.28891502	52.1244412	50.9911362	50.0358802	Pm-Pml
PPRFG01-PRCDC	3.126425609	3.43551797	3.40396312	3.33216942	Pm-Pml
PPRFG01-PVL	51.92688175	58.8994865	57.6229905	56.529366	Pm-Pml
PPRFG01-PVP01	51.91087673	58.8734296	57.5633036	56.5019157	Pm-Pml
PPRFG01-PcyM	50.5642532	57.2566028	56.011083	55.0162788	Pm-Pml
PPRFG01-PmUG01	44.19109795	49.8999061	48.7516736	48.0458599	Pm-Pml
PPRFG01-PmlGA01	43.70377457	49.4127414	48.2683034	47.5618674	Pm-Pml
PPRFG01-PocGH01	47.90575456	53.9685903	52.8706564	51.9354722	Pm-Pml
PPRFG01-PowCR01	48.14079485	54.237946	53.1218841	52.2085513	Pm-Pml
PRCDC-PVL	52.00463155	58.9505336	57.6956358	56.5872634	Pm-Pml
PRCDC-PVP01	51.98051304	58.9173229	57.6297713	56.5531761	Pm-Pml
PRCDC-PcyM	50.61877479	57.2721853	56.0552652	55.0469073	Pm-Pml
PRCDC-PmUG01	44.28293113	49.976987	48.8386322	48.12831	Pm-Pml
PRCDC-PmlGA01	43.79074339	49.4864853	48.3529618	47.6407753	Pm-Pml
PRCDC-PocGH01	47.98098735	53.9995434	52.9102534	51.9793618	Pm-Pml
PRCDC-PowCR01	48.20813661	54.2606344	53.1557938	52.2521798	Pm-Pml
PVL-PVP01	1.420460659	1.50655587	1.51165399	1.46565563	Pm-Pml
PVL-PcyM	14.02059836	15.9481811	15.6930002	15.2705212	Pm-Pml
PVL-PmUG01	43.9195093	49.8356438	48.7097645	47.7148663	Pm-Pml
PVL-PmlGA01	43.43023814	49.3115589	48.1964155	47.2027647	Pm-Pml
PVL-PocGH01	46.29582355	52.4048243	51.2309609	50.188738	Pm-Pml
PVL-PowCR01	46.40843771	52.4897378	51.3278624	50.293141	Pm-Pml
PVP01-PcyM	13.96839077	15.8776204	15.5449783	15.1876131	Pm-Pml
PVP01-PmUG01	43.95062425	49.8433721	48.6811267	47.7141308	Pm-Pml
PVP01-PmlGA01	43.45884559	49.3166664	48.1661911	47.1994923	Pm-Pml
PVP01-PocGH01	46.30522616	52.3891062	51.187003	50.1627805	Pm-Pml
PVP01-PowCR01	46.40418225	52.4722276	51.2790869	50.2620868	Pm-Pml
PcyM-PmUG01	42.57213465	48.1309004	47.0652179	46.1433903	Pm-Pml
PcyM-PmlGA01	42.10295818	47.6226048	46.568034	45.6486542	Pm-Pml
PcyM-PocGH01	45.27543416	51.0987703	49.9493683	48.9866057	Pm-Pml
PcyM-PowCR01	45.40638229	51.2394278	50.0918767	49.143283	Pm-Pml
PmUG01-PmlGA01	0.999997533	0.99999753	0.99999753	0.99999753	Pm-Pml
PmUG01-PocGH01	38.74778846	43.6685005	42.636648	41.8961402	Pm-Pml
PmUG01-PowCR01	39.00889777	43.9344887	42.9096815	42.1707798	Pm-Pml
PmlGA01-PocGH01	38.21493654	43.1086849	42.091821	41.3452405	Pm-Pml
PmlGA01-PowCR01	38.46783475	43.3685637	42.3571122	41.6144326	Pm-Pml
PocGH01-PowCR01	4.87458302	5.5823501	5.48652136	5.41006283	Pm-Pml
