# Supplementary material for: Plasmodium vivax-like genome sequences shed new insights into Plasmodium vivax biology and evolution
Source: PLoS Biol. 2018 Aug 24;16(8):e2006035. doi: 10.1371/journal.pbio.2006035 (PMC6130868; doi:10.1371/journal.pbio.2006035)
Supplement: S5 Data — Sample code are the ones used in S1 Table. SNV, single nucleotide variant. (FASTA) [file pbio.2006035.s019.fasta]

>PcyB
AATGCCTGCATAGACATTCCAATAGAATGGACTTTGAGCCCGATCTTGTTTATGCCGTTGGGACTTGGTACTGGCTTGGGTCGTCATCCACCGATCCTCCATATGGCTCGAGAGTCCGGCCAATATGTCTTGTAGTTACATCGATTCGTAAATGATATGGCACATACCATGGACCGAGAACAAATCGGCATGTATGTCGAAGTTCGATTCATACCAATCGGCTCAGTCACTTCCACTCTGGAACAGAAAAGGGTCAGCACTCACTAATATATAACGCAGTCATTAACAGCGCCGCGAGTAAGAATACTTTTAACTCCTTGAGTCTTTCAGTTAGCGGATGACGTGAGCGACCGAGCCGTACGCTTGCCAGTGATTGGATCCCGAATAATGTATGGACGTATTCTATATGAAATGGCGACATTAGCACTCGTTAAGCGTTTTTCACCCCCGGTCTACGGCTACAAAGTACAGTTAACTAATTTGACATAAGATGCTATCTACAGTATCTGTGCCTATAAGAGGCCGATGCATGCGGTCGTCCTCAGTGGCCCGTGTCAATAGCTCCTCTATTCTCTCTTCCTTCATCAGCCGTAGGTTGCCGACGTATGGCGGTTTCGGACACGATTCACTATATTGTTGTGTGTGCCGAGATTCGAAAATATGTACAACGCGTGAGTTGACTCCTAATAATACGCTCACAGAAACCCCAGGATAATTAAGGTGATGCTGGAGAAGTGGAGGTACACTGTACACGAAATCCCAACGTATCGAGAAGTCTTATATGAGGATACAGGTCCCACCTACCAGCGACTCACCATTAGGCTATGGTCTACAGTCCGCCTCTTCGTTGGCGGATACAGCGCCGACAACACTCCTGTTAGAGTGTATGGTTGCCACGGGACTGGCTAAGTGCACGCTTTTGTCATTTTGTCGGTCGTTGTGTTCCAAGGTCGGAACTAGCTGAAGTAGGAACTTGTATAACAAGGATCGACAGCCTGTATACTCTTGGTATACTTAGGAGCAGCCTTTAGTTCTCCGGGACTAAGGAATGGAGGTACTCATTCTCGTATACTCGTTATATAGCGAATCCGTGAAGATGGCAAATCCACGTCGGGTGGAGTCCACGGTGGAGCTCAACTAGTCCATATGAGTACCTTATTAGGAATAGCCATTCACGGTGTAGATTCAGTAGTCGTCAGTATGATGGATTCTATATAGAATAGTAAAACTACTCTTATTCCTTATGGTGACACACCAAACCGCGTGGAATACTTGAGACGCCCGCTGCCGGGTTACGCACCTTGCTGTATAAAAACAAACGAAAGGTAAAAAGCATGCTCTCCCCAACCGAACTCCTATGACCCAATTTAAATATGACATACCGAGTACGGTCGTTGATCGGTACCATAATTAGGGATCGGAGCGCGCTGTGCTGGCACAGGAGGCACAGCGTTCATCACCCAAGTGAAAACAATATGAAAATAAACGCCTCCCTTTACACCAATTATGACAAATCGGAGATATTACAAATTACGACCTCGCCACATCGATAAAAATCCAGACCATCGTGGCCCAACTTTATTCACAAGAAACTTAAATCCCTGGACGCTATAAACATTAATATTCATATACACATAGGCGCTCTAGAATTAAAAGGAATAAAGTGGAAGATTCTCAGTAATTCTCTTTCCTCCCTTAAATCAGCAATAAGAGGTAATATACGATTGCTTGCTGCAATGGGGAGCACGAAAATGCACCTGCCGGAAATTATTGCACCCATAGATAATCCGGGGTACCTCAAAGCGCGTTAGAATAGACACGACACGCACCTCGAACCGGACATCCATATCGCACTAGATGCGTCCACCCAACAGATGCCTAGATAATGCAGGAACAGTATCGGGACACAACAAGTAGAGTAAAATGTGCAAATGCTCTGTTAGGTCCATATATCCAAGGATATGCATGAGTGCTCATTGTAGTCATATATTCCGAGGGGCGCTTCTGTGCTTTCACGACGAATCGTCTCGATAACCTGATTGATTACGGATCGTAGTGGTCAGTCCTAAAATTGGGGAATCTTTGTATTGTTTAATATAGTGTTATCTTTCCGCAATTCCTTCCTGAACACTGCTCTTGATTCTCTTCCACTTAGACCCGCTACTTACTATCGATTACCGGTGAATGCGTTGATCTCTGATTTAATATTGGTATTTGGAAATTTACCCGACAACTGGCCGTTTGCCACTTCCTGTTCTTCTTTGCCATACTTTTATTTTGTATGAGTGCAAGACGAGAACCACGGCGCTTCCGTGCGGTCATCAAGTCGAACTTACGTGTCGTGCCGAGATTATTCGCTGGTCGGTTGGTCAAATTAGGCACTTTATGCTAAGCTGTGTGTCCCCTGTTAGACACCGTCTTTCTTAAGAATATAGAAGTATGGGTTGGGGTACCGTAATACGTATTAATTCTAACTATGTATATTTCTAAAATGGTCACTAGTCTACCGGCATACAAAAGCAGACGCGAATCTTATGAACACGTTATAGTGGTTATACCACCGCCTCTGTGAGATGTCGGCTATCCCTCCGTGTCAAAGCGTGTTCTTCACCGTTAAGAAACAATCGTGGTCTACCGAGAAAGACTTTGAAAACGATTTTTTGCCTGGGAGGAGGGCACACCTCCTCGGACATTTGTTTAAGTGGGTAAATTTGTCAAACACTTCGGCTCGCTTTGGTAATCCTTACACCCCAAAGCGAGGCGCTGATTTTTGAAGACCAGTGCGGAGCTACCACGGGAAAAGATCTGAACATAAAACCGCCGTGAGGCTTCCACGTGATAGGTAATAACATGTAAGTATAGAAGTTCGCCCTCATCTCTTATCGTTCGGACACTTTTCTTTCATTTCGACGCATATCGTTTGGGGGGCGCAGGCAAATAGTATCTATGAGCAAGAGATCAGCCTGGCAACCAGGCCAGTCCGTCACTCGCCAGACTTCAGAAGGAGCTGTTCTTCAATTAAAGTAAATTTAGCTATGGCGATTATGATATTTCAAATAACATAAGCTAGTTTGATGTTTTCTTTAAGGCCCTGTGATGCATGTGCCAATAACTACCTTGCCCAACAAGGCTGCTGCCCATAAAGAACATTTTCCTTTCTATTTATAGTTTCTATGACAGTCAATGTAACGGGGACCCTTAAACTGTTACTGAGAAGACGTTCATTTAAAAAAAACATCTCAGCCTTCCCGCCAACACGAGTACGACACCTGAAGACGAATTATAATGTATGAGCCAAAGAACCTTGCTAGCACGGCTCTTGTCTTTTCACGGATCAGAAGACGGTCACTCTGTAACAGTGGCAGTAATGATGAGCTAAAGATCATGACTAGAACATGATTTAGGTATGTGTTAGAACAATTAGATATAGTCGGATAGACATCGGCATGTTTAGCGACAAGCAGAGTCTTTTCATTCCTCGCGTCAATGATGACTATTTGTTGTCGGATGGTTTTGGGTCCGAATCTACGTTCTTATAAGATTGGTCCAAAATAGCCTGATGTAAGTTCTACCTCCGCAAGATAGCCGCCTAAAGCTCCTGTGCTGTTCATATCTAACTCCCTTGGCGTATTGTGAACTGATTTGATTTTATATAAAAATTTTGAACACTTATATATGACATGTTTCTTGACGCCTCCATTCGTGGAGACACGGTGTTTGGGTCGCCATTAGTAAACTCAGACAAGAAACAAGCGGTTCGAATTTTGGGGCTTGTACAATATCGCTTGGAACAGCGGGTGTCCTTTCTACTAGACAAAAATTGCGATTCACATGATAACAAAAGTATCAGTAATGTACGATCGATATAAAATCAAATCAATCGAAGTTGCGAGTGTTTTTATATATAAATGAGAGGAAACTGAGGTAAGAAAGGAGAGAGTTGCTTGATATTCATGTACGTAACCCTATGTAAGGTTCTTCGGACAGGGAAATGTCTGACCTTGTTAACATCGACCCGCTAGTCTGCCAGCGTTTATTGTCAGGCGCGATAAGATAGCATTACACCCAATAATTTAAGCAATTCTTTTCGGCTCTATTGCTGCATTCAGGTAAATATTGAACGTATCAGTCGAACTTAGACGCTATTTGAAAACGGATGAAGCCTATAGATCTGTCGAATTAAATTTGTATCAATGGCATCCTCTTGTATCTCTTAACTTAACCGATAGTCCCATGTGAAGCAATTATAGCAGTAAGCATAAACAAATGATCGATATAGGTTTTTCTTCTTATAGGCAACTGTAGTGGGCAGGCGCCTGGTGCCCGTTTTCTATGGATGCTACTGCGTGTGCAAGCAACAGTAAGATCTTTTCTGGATAGGAGAAGTACTAGCTCTTAACTGTTAATCAGCTATGGCCCTTTTCGGTCGACGGTATACTTAAATACTGCTTGCAGTCAATCTTCAGTTTCGGGAAATTACGATACCTGCGCTCGAGCTAGGAGGAAAGATCCGCGTATTTATCTCTGACCCTTCAGGGCTTGGAAAAAATTCTGTATAACCACCCTGGGGCCTATAGGATAACTGCTCGCAATAGCTTGAGGAAGGCAACACATTTTTGAAGCACTTATTTTTAGTCTATTTTCTCATGTTTTGCTGTAAACTTAGTTCGCCTCTACTCAATTAAAGGACATTACAAGCTTATCGTCCCAAGGGTCTAGTGCAGCGCTATCCAAAGGCTCTGCCTTATCCAATTGGGATCGTGCTTCATCAGGTGATTTGTTAGCCGAACGAAGGGCCGAGTCCTCCGCTCATGCCAAGCTGCACTACGTACGGACAGGGTTATTGTACGACGTCTTCGCGTATTTAATCTACTGGAATCCCCAGTTTCTCGGTAATTTGCGGACTATTTAAGTAGTGTGGATGGTTGCGTCGTTACGGCCCTGATTGAGGTAAACATCCTATATATCCAATCGAGTTAAATACCATCAGCAACATAATCGCCATTGACGGCAGCGACGTTTTTTAGATGGTCGTACAGCTCAATCAACGTAATAAGTATGGATTGTCAAGTATACAGCATCAATAAGCCCCACTGGAAGGGGGCTATGGGGAGTACGGATAAGCGATAATTCACTCATGTTTTAACGCTCTGGCTGTGTTGCCAACGCGAAAATAAGACATATAGATCCACACTGCTACTGACCTCTAAGTTATCGTAAACGAAAAGCCTTTTATGGTCGGATCCAGTCTTTAATTTGGTCTTCTCACTCACAAATGGTATATATGAATCGATATTTGGAAATATACCGTGCACATATAAAGTTGTCTTACAACAGTCCTCGATTGCCGAGATAATAAGTCGCTAAGCGCCCGTGGATAGACTGATAACTTGGCCAGATAATAACGACAGCTGGTCCATAGCCTAGACGTTTCCATCATGGCATACTGCACTATACTAATACCCGTCTCAAGCGTTTGTGTCAACGGTTGAATTGTCAGGACCGGTTTAGAAAAAGCTTGAAGGAGTGGTCGCGAGAACGCGCCGCCGCCTGTCTACCTATCGCGGTTACAACAAGCCGGACATCGAAAATGTTTCATGCAGGACTCAATACAAGGGTAAGGATTCTTTAGTAATACAAAAAAAGGAAAGGTGTCTCAGGCGAAGGCTTCCAAAATACCACTTCCTAGAACATCCCGCCCGATTTTTGTATATTTGATTTTAGTAGAAGTAAAACTACTTTAAACCCTGACTCACTCTTACGCATTGGGGTCAGGGGCGTAGTGTTACACAGATTCACGATACAACTTTAAATTCTTAGATATTTGTCCCACTGCCATCAACCTCAAAAGCTGCGTAAGTGTTGGAGTATTGCCCAGTTTGTAGGTGCGGCTTTACATCCACCTAACTAGTATAAAGCCCTTACTGACTAAAAGTGGGGGGGTAGTAATGGTCAACTTGTGACTAATTTTTCTATACAGTATGATACATGTTGAGCATTCATGTCCGTGAGAAACGCCTCGACCGGGTCCTGCTGATTGTTTTTCGATCACCACTCGGTAAGCTCAATGTATAAATTCCCACTTACGTTTAATAAAAATCTATTCCACGTTGTCGGCCCATCTCCATGTCAGGGACATACTTATGGTTTTAATCTTGGCCGGTACCGTAACTCTGCTCTATAACTATATCAAACCGATGCTGTTAAGCTTCTTTAGTAATGCGCGAAATTGCCCTTGTCCTGATTAGTCTTCGTATAGTTTCCTCGTATACCCGGAAGCGGGGAGTGCGGTATGATACAATGACCGCAATCCGGCTGTAATCTGTTTGAAGAGACACGAGTTCGAATTCAGATAAATCCACCAAATACAACCAGTATGGTTAACCACGTGAAAAGGGAGCAGAGCTTGTGGCTACTCAACGATATCCGGGATCATCCAGACCTCGTTACCCTTAGTTAACGAAGTCATGATAGACTATGCTCGTGGCTGAAACATGGATAGCATAAGGGAAAAATGTAAAGGTATTGCCGGCTCAACCCGGCTCTAGCCTCTCTGGCCAACACATAATGTCCGTAGGACTGGATAACGTCATTAACCGTAGATCACTCAAAAAATAACAAAAATACTACCATTCTGTGCAAACTCACATAAGTCAATTGAGGGAGGATACGACTCGAAATTATGTTGACGCAAATATTCATGAGTAAAGAAATTGGTATCGTCATCCTCCATGCCTGCGGATCTATTATTTTGTTGTGTTAAGAGTATAATATGATAATGACTCTTACTGATTAAAACCAGTATTTTGCTAATAAAATTGAGGTGTTAGCATACTTGTTTACCAATGTAAGGTAACGGCGTTATCAAGAGCCTCTAGACTCCAACAACCTGTACACCGATTCTATTTGTAACAAGGAATAAGCCCTTTCTTAAACGCATTGCTTCCCCGGGTAAAAGGATGGATAGAGGGTACAGATTTCTGTGTATATTACTCGATAAAATATGAAGTCTTGTATGTCGTCTCCAGCTGTCTTTCCCATAGTCTTAGATCAGCACACTAACATAATGCTTCATCAATTGCAATTCTAATGCGGGTCCCGAGTTCCGCTCATAACTACATTAACTGAAAATTCTATGAGGTAACTCATTACAACAAATTTTAAGACATTTGTTAAGTCACACGCCCTATAGTGTCACGGCCCGTATATTTATCCCAGTTGGGGACGCGACCTGTGCTTGTTATTTATACCGTTTTCATGTTGTCGGTATGTCAAGTTTTGCTTCGGTGCAATTGAAAGCGGGCCCTCGGGACTGCCGCCAAGGCGGATGCTAATGGCAACCAGCGAGTGGACAATACGGGTTTCCTGCAGAAATTTGGAATTCTTTCCCACACAATTGACTGGGAAAAGAATTCACATAGTATCAACACAGAGAACTCAGAACACATGTAAATTGCTCTTAGGGTACGGAAGTTATGCGGATTCAAATTGTAAAAAGATCTCTACTCTCTTAGGAAGAAAATGACGCGAACTAATAAAGTGTACTTTACATGGCACTCTAGAATATGGCATTTATGCAACGGTTGCGTATGATATTAACCTATTTTTAAGGCGACCCGTCGTCATAGTCTATACTAGAGCATTATCGGATGTAACTAAAGAGCACATCTGATATATTTTGTGTGGAACGTTTTCAGCAACCAGGTTCCTATTTAAGTAAATACTCAATCTATTTTTTCGCTAAGGTGTATCACGGATGCTGAGCAACATAATTGATGTGAGTTGGGGGTGTAAACTGGCAGGCCCCGCATTATAAAATCAATGGAGGAACCAACCCATCCTCCCTCCCGGTCGATCAATAGTACAAAATTGGTAAGTACTTTAATGGTCTTCCTCACTCCAAGGTACAGTTTAACGGATTGAGAGCACGCACAAAGGTTTAGAGGCGCAACGACGTACCATAGCTCGCCCCCATTTACTGAACCCGCCTACCTCCACCAGGTTATTACCACCCAATTTAGCTTGCGCTCGACAGGACGACGGAATGTCGGTGTTCAATGGTGTTCTAATCAGTATTACTTACTTCGTGTTGTAGTCTGGTGAGTACTGTGGCTCAGCAATTCTCTCTGCGATGCATTAGATGTAGATGGGTTACCAATTTCCCGGGAGGGAAGGCCGAGAACACAAGCGAGGAGGTGGGCGGTGACTAAGTGTTAATTTGAAGTTGTAAGTTCTCTGTTAAATTTCTGTTCAATGAATTAGTGTCGCATTTTACTTCTCACTTTTCGCAAGGTAACTTCAAATCTTATTGTAATCTGTTAACCCATGGTGGGTGGGCCAGGTTCTTCTTTGTATTCACTTTTCTGTGCCTTTATGCATACCATGAATTTCGTCATTCCAGGAGCCTTCGTACGAAATTGATGTTTGACAATTAGCTTACGGCTGTGCTTTCTGGAGCGATGCAGGTGGCCTTCATTTACGTGTGGCGCGCGCCGTATTAAGCGCGTGAGGCCATCAGCAGTATGTCCTTCTACACAATACGGCACAAGTCTCGGGTTGTCTCTCGGATGCAATAAACATGACGTTTTTACAATCTGATGGCCACAATTCTTAGATTATTAGGACAAAGGGCAACCTCGCGGAGTCTATGCCGCAAGCATCCTGGAGAAAGTTACATTCCCAGTTACAAGTGGTATACGCACATCAACAATAGCGGTGGCTAGGTGTCTGTAGACCTGCTAGATGTTGTCTGATTTAGACTGTCAGATTTTCGCAACAAAATCGGAATGACGCGTATTCCCGTGCAAAGTTCCCCGACTTGTCAAATGTGACTCTCCTTCATCGCTTTCGGTTCTGTTCTTCGCCTGAGCAAGGTAAAGTGTGGACTACAACGAGGGTACCTTCACCAAAACAAGGATATCCTGTAGAAAAAATTTTATCTGTTCGGGATAAACTGCCTGCGTAGTGTATGGCCTCGTCAAAACTTCCTACCCTAATATTACCTATTAAAGGGACAATATCATTTAAGACGCAAAGTAGACATGGACGGAAAATGTCATACCATATATAGTACCTATTAGCAGTCGCTCCGTCAAACGATCTTACAACCGTCTAGCACCAAGAGTTAAAAGAGTAGCATCCCAGATGTCAACCCAACACAAACTCTGGCGCCGTGCTATCTCTGTGACAATTTTCATTACATTTTATGAGTGTCGCTAATCCGCTCCGTACTTCATGGTGGTTTGCCAAATACCAGGTAAAACTTTCTGTAATTGGTAAGTTTACAGGGCGGTTCTCGCCGAGCTTATTTTCGATAATACACAAAATTTCCTTCTTTTTATTATATTGCCATATGCAACAAACCATTGCAAAAGCAGGGATAATAATTAGAACTCAACGTCTTTCAGAATAGGAGTTCCCTGTAATCCGTTTTTTCTAGTATAAAGGCTTTCAAACAATGTAACTAGACTGAACTGTGTCGTGTCTGCCGTCGCGTCAACGGAGAGGGGCAGTACACGACCATGATTGACCTCGGGTCAAAAGAAGGGTGATCAGATATGGTTACCGAGGCCTGTGACCTGGCTCATTCGCTTCCACTCGATGAATTATAAATTTATTCTCAACTTACCATAATCGATACATTCAACAGTAAGTGGCACCATTGAGCGAATGGGACGCTAAAAAATGACAACTTCGAGAGGAGGGTATAGACTACTTCTTCCCACACTAAAAGCACCACGACCCTTTCGTTAGGATAAGCTTCTCGGTGCTCAATCTGCGCGGCGGATGCCGTAACGTTGAACTCACGTTGGACGACTCCCTTCAGCTTTTCCTGCTGGCCGTTTTATTTCACTACCAACCCTACGATAGGGACAACTTTCAAAGTAGGAGTTCAAACTCCATTGGAATCGACACCGACTTCAAAAATGTCTCGTCGGTGGGTTCCGGCACATACTTCTAACTGCGCCCCTGCAGGCTCAAACCCGTAACAAGCGTGCAAACCTATCGGGGCAACACGAGCTATATCCTGTGGCAGTTAGATCGATGCTCCGACCCTGTATATTCTCTACCATTGCTAAGCCCACTTTAGAAATCATATTATGTCCCAGGCCGGTACATGGATGCTTTTGCAATCGAATACACATCTTACTAGGATCATCGAACTTCATTTTCGCAGAATTCAGACAAGCAACTTCAATGGATAGATTACGTTGGCACTGTCCCAGAGGGTTGCAAGGAGATTAATTAATTTTCACTGTTGGAGGTCGGTCGTATCAATTGGGCGCGCTAATAATATCTCTCGGGGTCGGTTCTATTTTCCATTAGGGTTGGAGTGGTTTGTAGGTTACAGTTGTTTAACTAATAATATAATCGACAGTGAGACTAATATGTTTTAGAGTGCATAATATAGATTCGTTGCATGAAAATCAAGTACTGCAAATTCTGTCTTTTCTCCTATTCACTGACAGAAAAACAGTCATATGCTCAACCTGAAGTCAGTGTTTACTGGTTCAAGCCTAAGTGGAGGTAGGTAAATCTCTATGACAAAAAAGTGCCCAGCATGGCTATGCGCAGAGGAGTGTTCGTCTTGCATCGTGAAATCGAGATGAGCGAGTTCGTGAATTGAGGAGCGTCCCTGCATCATTACTCAGAGACATACTCGGACAGATTTTTGACATTATGGAATGTGAGCTTGAGATCCCGAGGTGTTTATTTTCTCGATCCATCGAATTAGGGACTGGCTTATTTCTCTGGATAGATTACTTGGCCAATTCGCGGGACGATCGGAGGGATCACGTCTTAACTAAACTTCTCGATGAGCCCATAGAGAGCCACCCCGGTAGAAACACATTTAAATAGTGATCAAGCGTCCTGCCGTTAGTCACAAGTGCGCGGACGGTGACCAGCCTAGTAAAAAGTTAGCGATGACGGCGCGCTACAGGAAGTCGGCAGCGAGTTAAAGGGGCCGCCGCCCCTTTCCCCTTGCTGAGTATGTTTTTTAGCACCTTGCTCCAACCATGAAACTTGCTCAGGCCTTTGTTAAGACCGACGTCTGAGACAGATAATATTATGTGATTCGAGCGTCGATGGGCTGCTTATCATCATATTTAATCCGCTTCACTCAGTCTCCAGCTACTGGAAGCAGTTCAGGAAAGAGGACTTGTGAGTACAGATTTTCTTTATGTTCCTTTTTACCCGTTGCCCACTTGCATTGCATCAGACCGCTCTACCCGATTCCCTCTGCCTGTTGGCGATGCCATAGTTGGTTTGTCCTCTAGAGTATGACTACATGATTTGGCATGTAGTTTAAAAAAATACTTAACTATTCAAAACCGTAGATGTTATATAGTTCCCGTGCTCGCCAGGTTTGAAAAAGGGTGTTGTAATTCGAGGTTACCCTTAAGGGGCTAGCAACTCTAAGAAATTAAACTAGAGAATTCTCTATTCCGCCCTTGGCTGCTTAATTCGAGGATTCAGGTAAAGAACGGATGCGTAGGGATTCGGTCGTAGAAGACGGTGATATGCCACCACAAGGTTAAAATTACATGAGCTTACACCGCATCAGCTGCGCGTCGGTGTGGGTTGAGGCGGCGTGGGATTACCCCGGCGCTAGTCCCTGCGGACACCCAGTCACCGACCCTAAAGAGAATAAACTACGGTTACAGTCCCAATAAGTTCGTTATTTCAGTACCTTCGAACCACGAAAGAAAGTCCACCTCGCGCTAGATGGCTCAACCCCAAGACATGATATTCTTCAAGGCTAAATCAGTCTGTTGGAGTTTTGCTTGTAACCGATAACTTGTTTAATGGCTGCACACGCACGGGCAGCGGCGGGTTATGACACCTAAATGGCGAGTCAGTACCTTAGGTGATCCGCTGCCCTTCTTGTAGATCGCGGCAATCGCTTGTTAGTCCTTATGACGAGACTAACGACATAATTACGTGTGGAGGTAGTATTAAATACTGGATTCTTTATCTCTTTTATTCTCTTAGGGTTCCCCACAGGGCGTTATCCGGAATGATCCCTTTGATAAACTTTGTCACATGGTGGCATGAATATAATTGTTTTCATTCGAGTCATTTTACTACAAATCTAGAAGGTTAGCTCGCTTGCTCGCGCTGGCATTAAATAGTTGTACCTCGTAACTTGAGCTTTTGATCACCTTAACGTGGACGGCTTATGGTGGACTATCCCCCCACCCTTTATGTACATGAGTACGCCTATAGTATAAGGCAATTACATTACTATGCTAGCAGTGGCAGGGTTGGGTGGTATGAGAAGTCGAACCAACCCCCTTTCCTATGACCGACGGTATGGATGTTACAAGAGCTTGCTACCTTACAAACCTTAAAAATTTAAACAGTTTAAGTATGGTTAGATAAAAACGGACACCATATATAATTACGAGGGGGTTCGCTTTTCCTAAAATAAACCCTCATCACGTACCATTTAAGTTTAGATATTATTAATTTTCCCCATACGTGCTATTCGTTGATGTTTGTTCCTATCAAAGCTGCGTATTTACCTACTTCACATGTCCACCGGGGGAGTAAGTTCTGTGAATTCCCACTCTTTCTTTGGTTTTTTACGTTTTGTGGCGTAACACGAAAAGATATAGTATGAGTCGACCCGGATCTTCCCAAGCTTAAATTAAGGGGAACAAAGCGGTAAAGGGAAACGGCAGTTTCGGCTGTGACAATTGTATTAAATTTCTGTATTTCAGTTCCGAAGGTATCTTGATGGAGCTACTTCTCGGAAGCTCCAGCAATCAAGATGTACCCAATGTAAAGTCTGACAGAATTTAATCTGCCGCCGCCCCGCGTGTTGTTGTTATAGTTCTCAAACTATTTAAGAACAGAAAAGATTGTTGTTGAAACATTTAAACACTCGCAAGACTTCCAACTGGAATTCTCATCCGTTAACTACCGATACGTTCTACGTCGACATATCCATTATAGCAAACTCACCCATATAATTCACGAGCCGTTAACATATATTTCATTCGACACAATCTTTCATTTCACTATACATCGACGCATATTCGTACATTCTAGCCCCGGCTAGATAGGAACAAGGGCATCATCCGATCTGCTAGGTTTTATATGAAGTGGTTTACGGGGGTTGGGGATTTAAGCAAAAAAAAACAGAGAACAGACGAACAGTTTCGTTTAGTCCCCATAGTGAAGAACCCTAAATCAATACATTCCGTTCACCTCAGCTCCTTAATAGTAATCACCCAATTGAAAGTGGTTTGACGACTTAATCATCCCAGGTAGGCCCCTCGCAAACCTTATAGCAAACTTTAATTCAGCTTTTCCTCTGTGAAATCATGCTTTTGTATATAAAACTGCACAGGAATATATTATCATACAAACCGGAAAACAATTCAACGGGCTCTGCTAGTACGACGAGTACGGCAATTTACTTCGAAATATTATCACTGGGTCTTTTATGTAATAAACGTCCTATATCAAAACGACGATTTAATCTTGATTGTTGTCTTCGAAAAAAAAGCCTTTAAAAATGATCAACTTTTTCGCTAGTCTCGTTTCCTAGGCGATTATCAAATGAACAGAGGTTTTTATATGTCTAAGGAAGTAGCCTCTAGAGGCAGCATGTCTAATTTTACTCCTGCACGAGGCCCACAGCTAAGTTCAATATCATAGCTATGTCATCATCTACACCGTCCCCCGAAGTCTGTTTTTCTACCACATATTTCTGGAGAAGAACCTCGACCGACAGACCCACTGTAGACATGAGAAGAAAATACCTGAATAAAAAACATAAACAGCCAGTGTCGGGTGAACAGCTTACATTAGTATGCAACCTGTGGCACGTTGACCCTGCTTTACAAGTACAGGAATCACATACGCCCGTAAGGAGTGAATACCTTTTAAGCCACATCTGCCACGGTGTCCCAAAATATGTATCCTCCAAGGTGTTTTCTCAATTACATGGTGTGCTTCAGGACATCCGGACCAAAACTATGCCTGAGACTAGCCTTGCGTAACCCTTCACACCATTAGTTGAGTAACAACTCAAAGACGGGATATTACCCAAAACCAGACGCCCTCATTTCAGAGGTTTTTATCCACTCAAATTTAAGATGGCGAGGCAAGAGTGAAACAATCTGTTGGTCAACACTATTGTTGAACTGTAGGAGGGCATAATTCGAAGTATGAATCTGCTGCGCGCACTCCACTCGGCTGTTAGCCTAAAAACATCGCTGTCGGGCCTAGTAAAAAGCTTGAGTGTTTCCCGGCCATCATAGAATATTTTTCGCCCCCACTCTTATTATTGCATTGAGTTCTTCATCACTCTACAGAAGTATAGGTCCATGGGATATTTTAATTCAATCGGGGATAGACGCCACTTTCATGCACTATGTACCAGTGCCGGCGCAACACAACTTCCGTCTCTCAAACACGATACATTTGCTTGTATATTTGCCAAGGTCATATGCAGTTCCCCAGCCGGTTTCTTGTTAAGATGTGGTAACTACTATAAATTGGGTATTCTACATACGCTTCAGATTTGTTGTTATTAAGATTTCAGTATTCCGATATGCACACCCCCTTACCTGGCACGCATTTCTCCAAAAAAATCACACTGTCCCATCACGAGATTATTTTATCAATTTCCTAAAACCCGTCTTCGAGGGCATCCGCCGACACATTGCGGCAGGGACGAACCAGAATATGCATTCACCCATGTCGCCACGAGATATTTGATGAAACCCCTAGGAGGATTCAGTAATACTTTCCGCGAGCCACATCCCACGTGATCGGTGAAACTATCTTTATGAACCTCGCCTTAATCGGATGGCGAACCGACAAAACTGCAGTCACCCAATCCAAGAGACACAAAATAGGGGGGGTAGCTCGTAAAAAATCCATGTCTACATGGTCCTTTGACGTAGTACGGTAAGCTTTTACTATACCTAAAGACTTTCACTCTTGTAATGCTGATCTATTATTGTAAAAAATTCGGAAATCAGATGATCTATATAATTCCCACAATTCCTCTCAGAGTTGCAAACGGCGCACAAGCTCGAGATGTTATAAAACGTCCTTTTTAGTGTGTCCAGTAGGTAGGTTTGGTCTGTAAAATGCTATATAACTGTTAACGGTGTGAGCAAAAGCGCCAAGGGCCCACGAACCATGTCATGCAGGGTCGTCCTAGAAGATGAGGTGCCCTTTTATGTTGGATGTATTGTGGTAAAATGGCCGCCCAGCTGTACTTAGGTTAAAAACTCTGGTTCCTCACTCAGTTATGAAAGCGCTTACTAAGCAAGTTTTTTCACTTCTAATAGCCCAATGTCATAACGGTGAATAATCAGCTTGAGAACAATGCTTGAGGTAGACCAGCGTAAATGGATAATTTATGGACACTTCCTACAAGAAACGGTCTAGCCAGGGCGCTTGAACGTTACTACTCCTACAAGTCTTGCTGTATCTTTGTTGTCGTAAATTGGGAAAGGATAATCAGATACGATGTAATTCTTCTATTGTTATATACCAGCCACACGACCTGTCCCCTACACAAACCATCTTCGTCGTTGATAGGCTAATCGGTGTGATACTGAGTCGTGGTCTTTAAGACACATACGTTAGCCCCCTTCGAGATCATCACAAAAGGACAGACCTTGTTCCAAATTCCGTCATTTTTTACTATGAGTATGTTTTTATAACAACATAGCCAATCCACAGCGGTGTTACTTTTATTGTAGCGTGTGGATGGCAACGGCTGAATCTCCCTATTATAACTAATCGTATCATGAGACAAACTTCACAGAATAAACAGGTTCGGACAATATTATTACTCACGTAATTGACGGCTGTGATGTTGATCTAGTCCATCCCTTTTTTTCAATGTATAACAAGATCTCAGTGCTAGACCGGCTGTCGTCTCTCCACCTCTCGGACTTGGCGTAAGATTTATATTAAAGTGTCTTTTTCTTGCTTAAATGGCTTCTAGTTGTAAATTTATTTACAAAATAGTTGTGACTCTACACGCAAATCGGAACCACTCGTGAATCATTAGGAAGACGACAATATGACGCAATTGCTCTCGCTGGAGATGTTGAGCAATCCGTGTTGCACATGGTATACGGGTTGAGGAGGTACTCCCATCTATAATCCATGCCTGGGACAGCAATTGCTAAGCTATTTATGTATTTTTTACACGGGGCGATGGAGTAATATGGAATGCTATTGTGCCTGTTACCGGGCCTTCCCACCTTCGCCGGGAGGAGGAACTGAATTGATTGAGATTTTGTTCGTGTAGTTCTGAGGGTTTGGTCTGGCCTCAAATAAACTAAGTGTATCGCATCACCCACGAAGAGAACTCACCCACACGCGACTCCCTTAGGACCCCTTACATTGGCAAGCTTCTAACATACTAAGAACCATCAGTTGCTTGATTGGCCCACCGCGAACCCTGTTTCAAACAAACAGGCAGCGAAGCAACCGAAGAATTGACGTGCAAGCCCGTGTGCGGATAAGGTGAAATTCGTAATCATGAAATACTCTTTTCACCGGGTTGGAACAATCATATTGAGGGGAGAGTCAGAGATTGATGTTATACCGCAATTTGGATATATATTTTACTTGTCCATTGCCTCATTAAACCGTTAGCTCTGTTCAGTAATTTTGTGTAAGATGTGCCCATAGCGGTTTTCATCGACCTAAATTTCATTGCGCTCAGGACTACACTTCATCGCAGCGAGGTATGTTTCCTAAAGCCGATGCTGTCGCAATAACACAATCAACGGAGAAAGAGGCAAGCAGTGGACAATTACAACGGTACACGCCATGAAGGCGGTGAGAGGGGCTGTGGAGTTTTTTATTACGTCCTCGTCTATATTTCTCCTCATGTGCCTACATTATGTTAATTAATATTGTTGCCCCATTATTATGCAGCTCCGCTGTGCAGGAAAATCCGTGGCTTCTTCCAATTGCAATCGAATTTCCGTGTACTCCTATCTGTCTCACACTCAGATTCCTTCATACTAATATTGTGGCTACAGCTGTATTTCATGCTCGTATTAGCTGTACCCCCTCTCCAAACTTGGTCCACTACCACTAAAGAATCACAGCTAGGGATACTTCTAACAGCGGAGAATGGGTACGGCTCAACCTTATAGATTTGTACTTACATATGGTCCAGGTGTGGGTCTCTGTGCGTTCCGTGCAGGCAAAAAAAAGTCTTGGGCAAATAATGCGCAACTTCAGGTACATTGCACGTTCATTATATAAATTTATAAGTTTCGTAATTCTTACCTCGAAGACAAGCCCTCGCCAAACTTCCCGTTAAATGCCACGTGCCCTACAACGAAATAGCATCACTGACTTCCGTACAGTCAATGTTCGCAGGCAAGAGAATTGTTTTTTGTTTGATTTTCATTTCAAAGAGCAATTATAAGGCGACAGATGTTGTTTTGGTTATTAAAATACAAGACGACAAACCTCTGCCGGATGTGGAGTGGTCACGTAGGATACAGCAGATTATCCGAGTTCTTAAGGTTAATTAGGCTATAATAATACACGCCAGCTGGCGGGAACTATAATAAGGAGCCATAACCTTTTCGGCCATATCACCATTTGTTCCCCGCCGCCAGCCCAAAATCACCCGGAGTCTTCGCGCAATAGTAATTTCTACATCGGATCTATCGTCCGGGATAATACGCGTTGCATCCTGATTCTACACGTCACTGAAGTACGGCGCCGGCGGCCGGCGTGTATAATGGGAATCGTGGACTTTTCCGCGTTTCACATATAGAGTAATAATTAAATAACTCCATCCTCCGCTCGACTTCCCTTCTTGATAGGTTCAACCGCCCATCTGCAACCATGCATCGTACCCGCATTCAGCGAGAGCAGACTCCGTCTACTCGCGTCTTCCAGCTAGTTGCGCGTTTTTTAGCTGGCAGCTCTCTGTACACCCTCGCGTGGCCGCTACCTCCATGGTACTCGCATTGAGCTCAATCTTATAAATTGTCTATTCCGACTGTCGCCACCTTTCTCAGGTGGTCGACGACGACTCCACACAGTTGGTCACTGAAGTCATGTCTTGCTCACTATGGTCGTACTACGTTAATTTTATTTTTCCGAGCCATGCCGGTTCTTCAAGCAGGGACGCACGGATATCAGAGAGTCACGAAAAAACCGTAAAGTATGCACCCTTGAAATCGGATATGATAGCACGCGGGCTTGGTTCCTGGACGGGGCGTCGCTGAAGAGTCGGTAGGAGTAACAAAGACAAAAAATTTAATATGCTTCCTTCTTATTTGCATTATGTACTCAATTTCGTTGTGATTGCGTTCCTTTTGCCTTGGGGCCTACCGCTGGCGCTCGGGCTTTGGTGATAGTATTTGGCTTCCTGCCTTCTCAGCACGTGCGGGACCGATGAACCCCAACATCAGTATTAATCCATGAGTCCTCGTATTCCCGTTTGCCCTCACCTACCTCTTTAAAAGGGCTACCCTATCGGTGGCATACTTTCACCTGTCTCGCTCTTAATATGTTACGTGTCATTACCTCTCTTATCTACATGGGCGGTTAGCTATTGCACGGAGCGACGCACCAGTACAGTACATAGGCCAAACTATTTGGACGACGTATCATAGGACGTACTCTGGCGTCTAGTATTTTGTTGGGTTATAGAAAGGACAAGCCATGGCATCTTCTAACTGCTATATATAAGAAAAGAAATGCAGAACAATGAAATGGTACTCGTGTTGAATATCTAGATTGTAGATGGTGAATCGTTCTCTCACTGAAACCTTCACGCATATTCTCTGCAGTTGATAGAATAACGGTACACGGTAAGAAACTATTAATGACAGTTTTCTTTGCAAAGAGTAAGAGTAGACACCAATCGGAGAGGTAGTATTCTTTGTATCGGAAGCGCTTATAGTTTGAAATGTAGGAGAGAGTCTACAAGGCCCGTACGATACAACCGCCAATGCTCAGCATTTCTCCAATTCCCCCGAAGGTCCTCCGCGGTCATGTGCGGATGAATCCGTTACTGCCTCCTCGAGTACTCGCCCCTCTTAACAACGCATCGGACGTTTCGCAACGTAAAGCTCTGCCTTCATCTTGTCAGCGGCCGTTTCTAAAAAACTTTCCTCGAAGCTGTCCTGATGGTTTGTTTATTTATGCCAGGGAGAGTAAAATTTTTTCTTGCTATCTTCATCCAGAGTGTCCCAAGCAGTATTCCAAGCTCATGACTAGCACTTTGAGCCGTTGGTCTATCGGTTATTAATTGTACATGTCGGAAGGTATCATGTCTGATAGTCTCCTGCACTTGGTATTTCTTACCAGGAGTGGGGATCAGTTCAGCAGGTAGATATTAGGAATCGCCCCGTGGCAACCGTAGTTTTGTAATACTGGAGAGGGCGACGTCCATCACGACGTAGAATCACTTAACTATAACCGAAGAAAGCTGAAATCTCCGTTTATAATATCATCTCAATCGAAACAGTTTATTTCGGAGTTTGCAGATACAAAGTTACGCTAAGCATTGCGCTAAACTAGTTCTGATGCGGTTGGGCTTGTCGACTAATATACTATACAAGTGTGAATCCATTGAGAATTATCCTCTGTTATTCAAGGAACACAAAATCAAATTATTGAAAATCCATATAGTGAAGCCTATGACATGATTGTTTAATTGCTTACTCAAAACGGTATCACGTAGATTATCGAGGCTGTGTGGTCCGACGCTGGCGATATGACGCCAGGGTCGATGCAAGTCGCGGTACATGATACCGCAATAAGAAGAGTAGGGGTCATCTTCTTACTCAACACAGTGGAGGATAGTAGAGAAACAAGCCACTTGACTGCATTGACCTCTTCATTACCGGAGTGAGAGTCTTGAAAGGGAACAAGATAATATGATTAATCACAACTGGAAAAAAAATTATGTTATTTATGAAATGAATTTGCGAAATAGGAATTTTGTATAATAGATACCTGTCGGGCAAGAATTTAAGTGGTTTTAATTCTCGTATTCAATGAAAACATGGTATTACATACCGCCACAACTATTACTGTTAGGTTCGAAAGTTCGGATGACAACTCAAACTACCCAGGCATAATGTAGGTGAATCTGCAAGTAGGGAGGAGTGAAGCCATATATGGATGACATGCGATGGAGTAAGGTCTTGGGTCTTTGCTGTATTGGGGTAGGTTAAGCGTGAAAGGAGGTATACTCACCTTGGAAGTTGGACTTCCGTCTTTCTGAAATTGTAGGGTGCATTTCGCAAGCTATCGTGTAAAAGAGGTAGATCATCCAATATTTACTATTTCCTATACGAGGCGAGTTTTTCTGATAATTATATTTACATCTGAATAAAATTAACGACTATCGAGTTTAAAACGCCAGTATTCGCGCGGAAGTAACTGCATTTCTCCGGGGTATGGTCCACTGCGTTATTTCCACCGTGAACCCGTAACCGGAGCCGGGCAGAGGAGCCTAGCTTAATGCCATTTCCGTATAAAGATCATCTGTATACTAACCAATGGGAGTGATACACGTGGTGTGGAGCGTGATCTGAGCTTTCACTCTAGGACCACTTCAATTTAACTAGCGTAAATAATTATGTCGGCTCGGTGCCTCCATCGCAATCCTATCGATCGCGAGTCTCGACTACTTTGAGAAGCCCGGGGCGGGGGCGTTTTGAAGTCATTTTACCCGTCGTGATTTGTATGCTATTTGGCAGGAACTGCTTTAGTAGTCCCGTGCATCTACGCGCCAAGCGCGGAGTCTTACTGTCCTCGTTTTGCTCCTAATACGTACCAATCGTGCTGCTCTTAAGCTCCGGAACGCATACATAGCTGACGGAATTTACTTGGCTGTGGTTAGCCAGTTGATTCTCTCACGGTGTGCTAAAAAGACGGAGACAAGTCGGGAGTGGCTTTTGTGATTCGCTTTGGCGTGCTAAAATAATCGGGGGAGGGGGAATAAAGCTACATAGAACCTTTGTCTTTGTAAATTTACTCGCGCGGAAAGTGGAGATGCATGAATTAAAATTTCTAATTTGATGGAGGGATGTTAGTATTAATTTAGCTAACCGAATTACTATTTCTTTGCTTCCCGCGTCTTCTATCCTTTCGAAGGTGTGTTGAGAGCACATCGCGACTTTCACGTAAATATGGTCAGCAATGAACCACTCGGCTTGTACATCCATCAAAAACAAAGGGCGGCCCGGTGGGTGTTCATAGTGTCCAGACGCTGATCAAGTCACGCGAGCGATTCATGTGGTCTGAACCACTTTCTCTTATTCTGTGTCCCGACCGACAGCCATCTCATTTCTGGTAGAGTCAGTGAAACATTTAAGTACATTAGACTCACTCACGCCTAATGGAAAATTTTAATGAATCGCATCCACAAATGAAGTTAATATAATGATCCACTTTCAAACGTACATCATGTGTTGAAAATGTAGTTAAACGAAGAGATCCGTCTATCCGGCGAAAAGATTAGGAATAACCGCCAATAATTAATTCTGGACGCACTGGAATCCTTAAAATGGATCTAGAACGGGGTCCAGTAAATAATCCCGGGCAAGACCAATAACTTACTGTAATTAGGGCAGTAACACCGCTGTTGAAAAAAAAAAACGGCAAATTTAAACATCGTTTAAATAAGAGTACCCGGACATGGCACTTATCACGCAAAATAGTTATATGCTCTCAACATATGCAGTTACGTCGGGGTAATAGAATGTGATCGAAGTGATATCTGACGCCCTGCGTTCTCAAAAAAAACATCCTTCCCAGAAGATCTCCTTTAGTTTTTTCAAGTAAGCTTTCCCGATAAATCATACTATAAATTTAAATGGATACGTCGCATGCAAACGACATCGTCTGCACTTTTTTTCCCGTAGATTAACGTCTAGCTAACTTGATCGACAATCTTGTGATGTTTGTGACTTATCTCCGTACTCCGGGAGATCAGGCGGTGATGAAGTTCCTTGATAGAAATGTCGAAGGTGCCAGCAATTATGCTTCTAACATGCACCTCTAACATTTTCCAGTCGTTCTCTAACTTAGTTTGCTATATTTCGATTATAATTTGCTTGGTATCTAGATATTTAAGACGTTACTAGGTTCTTCTTAGTACCTCCAAATGACACAAAAATAGTTGTCAATGGAGAAAGCGTGTATTGAGGTAAATGTGGTAACTTTATAGATGCAATTTAACGGTCGTTCGTATAAGACCAAAAGTGTGGCTCGTATATAAATAAGTAACACTAGATCGCGCTATTTTCCCTACATTCTGGTCTAACTCTTCTTTTTTAAGCTGTGTATTTTTTTTCCCCATTTAAATTTTGGTGGATGGACGTGATTATATTTACAGTACGAACCCACGAGAGGCAGATTAGCTAATCGTTTCGGGTATAGCCTCCTGTTTTAGCCTTAGCGCTCCGGCCCACCAACTGCGCAATGTAAGAGAATACGCCAGATAATACTAGTTGACTTAAAAATACAATAACGTAAGATACGCCGAGCCATTCCAGATACACTAACCTCATAAGGGAATATTGAAAATTCCATAAGGAAGCCCACTTTCTAGCAAGATTAATTATAAGCTATGTACACAAGCTTTCGCCCTGCAGAGTTGCGTATCTATTTTGCGTGGGCAGGAAAAAACTTAGTTGCGACGATACAAGGCAGGCAAGAAAATATTACTGATTGCCATCTTTTGGATGGGTAAAATGGGATTTGTACTATTTATTCACAGTCACTACTGAGTAGGCTGGGAGGTAAAACGACGCGGCGACGCTTATGTATAGCTCTTACAACCAGCCCATCAGACAGCAAGAATGGTCCTAGATTCTCTCGTCTCATTTTCCCCCTCGCGGGCCGCTGTTTACTTATTAATCCTGGCATGCTATTGCTTAAATCTTCAAGCAAAAAATAGGTGAGCTCGAGGTCTCAATGAGGCATACTGAGGCTGTTAAATTGTGGCGACCATTAACGTCGGTGGGCCTCATTAATTTCTAACTGAAGTAGGCCTTAAATTAAATTTATGTTGTGATACCAAAGGCTCTACCCTCACTATGTTGACCTTTACTATTCTTCAATCCGCCCCGTTGGTGTCTCAAGGGTGGCAACTCTTATCCTGTTATTTTTTTCACTCTTGCCCCCCCACCCTCATCGAGTGTGAGGGCATTCCCCATTCTATCCTTCCATGTGATACGCATGTTGAACTGAAGTTAATTCACTTATAATTAATTTTCGCTATTTTACCAGGTCCATGCATTAGAATAAAATAGACTAGAACGTTTAGTTGGCTAGTTGAAGTGCTTACTGCCATGATGATTTGAATAATAGAGCGACCCGCGTGCCTTATTCATGCTATTCTTCTTACTCGGTTCGGACCAGGAAATTTACCGGCTCTAAATTACCCTTTGTTACCTATACGAGTTGTAGGAGATGTGCCCCAACGAACCGAGGAGACCAACATTTAGGACACGGGTCACAATTCACTTTGCGAGAGGTTTGCTGATTGATCCACCCCTAAATAGGGATATCACTTAAGTAAGTTCATGTTTAAGTGTAGCCCCGCTATAAGTGGACCCCAGCGCCGTCAATGATTACCTCAATATGACTATTATATCCTCCCTCAGGACAGTTTCCGTATCGATAAAAATTCTAACAATTTCTCAGATGCTTCGTTAACTATTTCGCGTCCTGTAAGACGGTATAAATAACCGGTTGATGTAAGATAGTCCCGTTACCTTCTGCTTTAGCGGGTAAAATGATAGACTCTCATCTACGGGGGACCCCTTAAGCAGGTTTACATCTATTATTTTGCCGGATCTTTAAAGTTATTTCACCCTATTAGAGGAAAGCCTGATTAAATCTTGCGAATATGACGCTCTGAATAGAAGCAATACTATCATATGTAAGGTAGGATAGGTTATAATGTGGAAGCTCGAATTTAAATTCGAAGCGTCATTTTCATTAGCGTAGCGCGTTGCTTTAAGTAAAACTAAAAGGATTACAACCAAATTAGTAACTTAAAAAGAAAAAAAGCGTTTTAGATATTACAGCGTGCGTGCAGATTGCTAGCACCCTCAGAGGAAAAATTGGGGGTAGAATGTGTAAAATTCACTCAGTAGTAGCTTGTGTAGAGCTTACCAGAACCGTGGCTCGCCCATACAGACTTCTGTCGTCTTGGGCAGCGACATTCATTCCACAAGAATGACAGGAGAGATCATACTACCCTGCTTCTTGTCTAAGAACAGTTTTCAAAGATGTTAATCATCGTTTATTACTCACATAATTCAGATCTTCGATCGAGCTTAGTCTATTTTAAGATCGAATTCAGAAGATGTTAAAGGTGTTAAAGCATACTTTTATTATATATATTTGTGTTTCTTTGTACAGGCTACAATGGAGAGGTTTTAATTCTTCCTACGCAAATGCACGGGAGTCTTGGATGATCGGCGCATGAAATTATCTAGACTTGGGTCCTGAATTGCGTATTTCCTTCGCCTTATAGCTGCCAGAGCCTGAATAAAAAGGAATTTAACTGTTATTCTCGATGGCATTGCCATATTGCGATCGTACCCCCGAAACCATGCGAGCCGGTAAACCCCTCATGAGAACTTCGTCTGTACCGCTTTGGCGCAGTGTCGAAGCAGAGAAAGACAAGTTCGCGTACGGCTGCGTGTCGCATCTCTGCTTGCTTGTAGACCGTGTATAACGACTAAGGGCGTACTGAGCCTTACTAAATATAGCAAACCGGAATAACTGAATTGTGGTGCGTCTGCTTATTCTCCGCTCGACAATCATTTTCTCAATATTACGCCTGAGGGCCTCATATTTCCCATACTTCGGCAGTTGGAGAAGTTTGCATCTTCACCGGGAGGAGCTAGAATATATCACAGGGACATTCTCACTAGAGTATTTGCAACAGTCCTCGGGTAAACCTACGTTATTAGGCCATATGAACCCGAGTGTGTACTTCAGAAGACTTATCGGAAACGGCTGTTTCAATGTCTCTCCCTCAAGTCTCGGTCAGCGTATCATGGATGATGGCAACAGGGTCTGCAGCTTCGAACCGATCTACCATACCCGCTGTTTCTGTGCATCTATCCGAGCCGGTTAAACTTTTAGTAGGAAATTGGAGCAGATCTATCATTAGAACTGAGTGGAGATTGTAGAGGCAGATAGACAAACACTACGTAAGAACACTGTATAATATCGGAGTAACACAAAGGGCGGTACCACGGAAACTCTTTGGAACTTAGTAAAAAAATCTTACTCTACCTTGGTTTTAGACAGAGGTCAAATACGATTTAGTCTAGTTAACCACCGTTCGCGATTCCGTTGGGGGGAGACATACACCTTATGACACCCTGACTTGCCCAACAATACATTTCCTACGTAATTTTGTTTTAGCCAGCCATTTTTCTATTTAAATAATATTGTTTATACAAATGTAGTGGACCGAGCGCTGATCGTCCATTTTATTGTTTAACCCTTCACGTCGCAAGTTCTCCTTTAGTTACGCTTATTAACTACTCCAGGCTCCAAACACATTACGAGTTGGTAGGCTGCTGTGACGCCGTAGGTGCGTAGCGTTAGTTTCGAACATAATCTATATCACTAGGCGGTATATATCCTGGATTCCCAAAAGCGCTTTATGCTTCCATGGGTTGTAATTGTACCTTTGAATTAATTACACTTTCTTAATGTACCGTTTCGACTGTGTTTTTTTTGCAGTCGTTTCTTCGAGCACTAAGCGACACCTGCAGGGATCGGTTAACGTACAATGCTCACCGCACGCCAATTATGAGAGAGTTTGTACCCCTTTTGCTACTGAGAAGTCTCACATGGCAATTAGGGAAAGGCAGGCAGAGGTCTATTGCGTTGACTGTGGTTCTTAACGATGTCAAATGATAGTATTAGAAATTTTCCCGGGGCAATGTACATCAGCATTAAAAGTCATTATACTCCGTCGTCCCGGCTTTCTCTTCAAGTCCTCTCTACCAGACCGCACAAGAAGGACTCAACCAAATCCAGCGAACGCGTGGGAGTGCCCGCGACGGCACTAGTTATGAACAACCTACGTTGCTCTAAATGGTAAAGTATAGATATCGCATGCCACTCCAAGACGGGTGGCGGGTATTGTTATTTCTTAAACCTGTACTCCACTATTAGGTTAGCTAGGGCGCGTGGGTTCGAATGCTTATTAGAGAAAAGCATGAGAAACTAATCCTTCAACATGTTTTAAAATTTGATTTTAATATATAAAATTTCGGTAATTTCTTCCGTTGATAACATTTCATCATAAATATGGAGCTATCGTCGGGGGTTCCTGACCTCGTATGACGTCTGGGCGAAATCATGCCTGCTTACTCTTTCGGTTTCATAGATATGTTACTAACGTAACCTAATGGGTTGAACCCAACTATTGGTATTCTTTCTTGTGGACGTGCATATTCAATACACCACTACAGATAACCATTAACGGATACATCAAATAAGTTAACGTTGAAAAAGCCCTCTGAGGTAACGACAGAAGGGCCTTTGGCGATTCCTCCAAACCTCGCGTTCGTCGGACTCCCCCAGCAGAATCCTGATCATGCTTGATTCGATAGAATCCACGTGCATGACAGTAACGCGACCGAGCTAAAGCACAAAGGTGGTACACAAACTAAAGGCTCTTCGATTCTCCACTATTGAACGATTGATATAAATAACCAATATAGTCCTTCGACTCAACACGTTGGATACTGTATCACTCTCTCTCGAGCCTGGTAATATCGAGCAAAAACTAAATCCGAGGAAGTTATCAGAAGAGGCAAACCTTAAGAGCGTAATAACAAGGTAAAAGTACAGTTAGGGGTGCAACCCTCAGAGCCAGGAAATGCCCGAAGAATTTTTAACATTTCTTTAGCTGTGAGTATGGCGTTTGTCTGATCTACCATCGCTCCCTTTCTCGTCCTCACTCCGCTACGTCAGGCAAGTTACCCACGGTTCCTCGTATAATCGGACGCCAGCTATACAACCCCATGCATTAAAATGATGGATAAAACGTAAATCCTGTCTCGCTTTCCAATTTTAGTACAGAGCGCAACTGTGGGAACTGGTAATTTTCCATTTTATCCTGACTGGGTGGATAACCCCACACGCCTTAATCACCTCCCTCATAGTGGGTGACTTCACTTATGCTGGTGAAAAAGCCTGGGTCAGAAGGTGAAAGAGACCCTGGTCTGTGCATTTTTTTTTAAGCAGTCTGTTTTGAGACCTCACTTGCTTTGTAGGCTGATGATGCGCGATGAAATGTTCTTCTCGGTGCATTTTCGAATTTATCCCAATAGTTTATTATCACTACATAAAAATCATATTTTTAAAATCTAAAAAAGGGTCCCTTTCCTTGCCGTTTTCATTTAGCTACGAGTACACTGGTTCGGTACCATTTTAATTCGAGTGGATCGTAAATATTCACCACCGTTGCTACAGTTGGACGTATTCAAGGTACTGACGATGATTTAACTCGATAGACTATTAGCTCTAAAGAGAGATGAGTTAACGGCGTAAGTCTGACGCTGCTATCAGTTTTCGCTACTCATTTCGATGATGGGATAGTGTGTTATTTTTTGAAATTGTGTTTCCGCGATATTGACTATTAATGAGTATTGAAGGGACGGTGGTCTAATATTAATGGTAACTCCTGGCGACGGGACGACATTTGGTGTGTGGGAATTAAGTAGTTGGGCAATTCATTATCAAGCAATGGAACCTTTGTCACCTCGAGATGTGTTTGCACCAAAGAATCTCAATATATGTTGGGGACAAACTCCTATAGACAGTCATTTCTACGTCAAGTTTCCAGATTAAACATACAGCCAACTTCCCCTATATATTAAATAGAGTTAAAACATATGGTACCAAATACCACCATATTAAATGTGAATTACACCCTTCAGGTGAGCTCCTAGACCACTAGTAATGGTTGTTACCTTAATGAATGATAGGATGAAGTTCATCATTGCGTCAGGAGTACAAGAGTGTTGGATACAAGACCATTTCAAAATAAGAAGTACTATAGGGACTCATTACTCCGCTGTTGTGTCCTATATAAAATTAAGGACACGTAATTCTGACCAGTAAACTCTCCTTACATTTACAAAACCAAAATTGAATAAAGTAGCTGACCTCGGTCCCCCGTAAAATGTCCAGCAAACTATTCGCGAGGATAAGAACAAGGACAATTACGTCTGCATCTTAAGACACTTAACACCTCCAAACATATAGACCGGTATTCAATACGGGCTCTTGACAATCTCACCCGAAATGACAGACCTTCGCCGAGATATGCGCATCAACTCGATTACTTACCCCAAAACCTTTAATTCTGGGATCGTTTCTTCCTTTCAAGAGCTTTTTGTATTGCGAATACTAATACGTCCTTAGTTATTCGGTTAGGGCTAATGTTCCGAGACTGAAAATTATGGAGCCAACCCCATAACATTGGTCCTAGTATAGAAAGCGAGGAGTGGCGGTGGACTCATCAACAATGGTTGGTCGTAATGAAGTGCCGCTAACTCCCATACTTTATAGCTTTAAAATGGTGAAGAGCCCCGGGAAGTCGAGGCTTTTAAGTGGTGTCGTCCGTTTGCGCAGTTGCTTAATGTGAACATGGCGGCTCCTCGCAACTTATGTTTATGCCGTACAATGGAGGCGTTACTAATCAGTCTGGCCCTTGCCAGCATTACCAGGCTTTATAATGCAAAGAGTACAATATATCATATATTTAGCTGAATGCTTTTTTACGGAGAGAACTGTAATTCTATACTGAGTAGCATAATAATTGTGCCTTACAAAAAAGGTATGGCCATGCCTACACAAAGGGAGGGTGTACGTGTACAAGCGAAAGTTTCCATTCGATACTTAGAGCGTGCGCAATGTATTTTTCTGTTAGGATAGTATCTTCGGCGCAACTCATACACGGTTTGTGCTGTCTCTGGTGTTAACAGGGTTCAACCTGTTCAGAAGAGAAACTACGGGTCTCTTGCTCTCAGAGAGTGTCGTACCTCCCCTTCAACCTAACAAATTTCGAAACTTTAGCTACACATACACAGGAATTAGTATCAAGTAAAAAAATGATCTATGCTGAGGCGTACCGATGGCGGGTATGCAGCTTCGCTGAGAAACCCTTTCAAATTTGTCTCAACTTGTACAACATTTCGCCTATGCTGCTCGTTTGTGGATAAAATGAAGACGCTTTAAGAAACCAGATTGTTGCCGTACAAGCAATTGAATAGATCATTTGCCCTTAGGTAGCTCTTCTCTCTTGTTTTTAGATAAACACACGCTCAGATATATAGTACTTATGTAGAGGAAACTAAGTACGGGCAAAATCGAACGTATCATCGATAGCTGAAGCGAGAGACTTACTCGTGTCGAATAAACGACCCCTCTCAGTTCTACATAACAGGCACCTTAGTACAGCTTAAAAAAAGACCCTTACTTACGGCTAGTTACTTCTCCTACTAACGTGTGCATCCGCGCTCCAAATGTTAATCCGAGATCCCATTGTCTCCTCTTTCTAGACACGTAATCATGAACCTAGAGGATATACGTGTGGTATTCGTTTATTATTACTTCTCCACCACGTCGCTTCGCGCGTGGCCTTATCTAATCTTTCGATTTTAAATATCTGATGGATACTTATGGGGTCCGAAAGCAAAGAGAGATATAGGGAGTGCGAGGCTCTTAGGATTGTTAATTTTGCATGATTTACGCTCTGCATTTAAATTCCTTCTTAGTCTCCCACAATTTTTTTAGTGTTTTTGACAAATATTCGAAGTGTTTCTAACAGGGTAACCTCAGGTTACTCTTCCCAAGAACTAAGCTCGTTAATTCTGCTGGGTCTTCCTTCCTCGACTGGGCATATTCAATGCTTCCACAGAAAGTGTGAATCTCCGTAGCTTTCAATGTAAGGTCCTTTCTCTTCTCGCCGAAGCATCACACGCCTGATAATTAATTCCGGATTTTGACCCTTGAGCCATAGTGACCTTAAAATGCAAATGGCGAAATTAAACTCTCGCGTGTAAATCGATGCCTGTTGAGAGTAGCAAGAATTAGATTTGACGCAGGCACACTGGATCGTTCTCGACTTATATTGCAGAGGGGACAGTATCTAAGCGATACGAAGGGTTTGCCAGCTTACGAATTTTATTAGTTGGACACCCCTCACTCGCGAAATAGATGCCCGAAATGTTAAATTTAGATTACCTAGGGAATAAGCTGTATAATTTATGTGGATATTCGACTTACAAGGCGGGCTCTCAACGACTCTTGGTTAGCAGCGCCTGAAAATATTGGGACAATTTACCTACGGGGAATGGCAGCGAAGTTTACTGTTATCCAACAGATAGATCGGGCGCCAATTATCACAGTTGGTCTTTTTTAGCGGGTACGGTCTGGTTGGGCCGAAGGCTAACGCTCATGCTTGGACTCAAGGTATAGGGTCCACGCAATGGTCCACAAGACTGTTCCTCTTATAGACGAGGGAGGGAGTCTACAGTTTAGTCGCGAATAGAGTGCCCACAGGACGAGACAAGATAGAAACCGAATTACTTTTACGGGCGGGGACAATTTGCTTTCTACTTTCTGAATTACAAATCTCTTGGTTTGACTTGTCTCGCTAACGTCCAGTTACGAGTAGGTGCTGAAGCTTTTGGGGGACGGGCAAGTAGCGTAACGTACTTTTGACAGGATTTTTCAGGCGATTATTTTATGGTTTAGTACGTTACGCCACTTCCCCACAGTGTGGAGGAAGAAGTTCGGCGATATCCAATCAGGGACCTAGCGTAACACGGCGATCCAACGGGTCAGGGGAAGACAGCGAAGTGTTTCCCGACGATGTTCTTTTTCAAACAGGGTATAAGTTAGCTTACGGAGCTGTTTATTATAAAGGATTGCATCTGCATTAGAACACTTTTTATCTAGTACTCGGGTTCTCCCTCGAGGATATAACTTTTAAGCACGGCGCTTTTTAATGCATACTTTGTTAGCGACCCCCTGCTTACCTCAGTCTTTCGGGTGGGCCCTCCCACTACCGTGGGCAGAGTCGACAACCCTACCGAACCAATCCCAAGGATTGTGAACCACGATTTTAGAAGCTAGGAAAATGGCTCCGGTGGCTATTAAAATTCTAACAGTCCTCGATAATTATTCTTTCTTGTATTGAGACATGCTTAGCATTCACATCTAAAAATATGGCACACTGTCTATGAAATTGAGCGTATAAAATAGGACTTTTCCCATGAGCAGGCTATATACAGCCGTACTCTCCTAGCGCCTATGCCGCACGACGGGCGCGTGGCCGTGACAGATCGAAATCCGTCGCATCAGTGCCTATAAGAATTATTATGTAGCTTGTCTCATCCAATAGTCATTACCTCGGACTTCATACCAATCTGTTTTACATAATTTTGCGTGTATCAAGGACATATGAAGCAAACGCATGTCGCAGCGCAAGGGGAGAAATTCACAATGATACTTCATTTATCTTCTGTTTTTCTAATAACGAAATTCCTGACCTTGGCCAATCGCCGACTGTCCCTCGCAAGTTATACGTCAAGTGTCAAGGTTATACAATTAACAACGATGGGAAAAGTGATGGAATAAGTTTGGAATGCCAATGTGCTGAAGGCTAGGAGTTCTGGAAATTGCCCGGTGTCAGTATATGCATAATTACACAGTCAGACTGCCCTCCTTCTTCAATGCTAATCTTAGTACATCTAGAAGGTTTTTTGTAGATATGATTCTTTTCCACATTGTCTTCAATCCTTAAAGGGAATTATCTCTAAAAGCATTCGTTAATTATTATTTTTTTGCGTATATTGTGAGATGTATCCATACAAACCATAAAATCGAGAGCGCGATTCATAAGGTGGCCTGTAGCGTGTATGGCAACATGGCCCGTAGGCCGTGACGTAACAAGTTATGAATAACTTGGGGGCTCTGTCTAACTCGAATTGCGTCACCGCAATGCGCTTCCGTGCGGTAAGTCGCACGCTACCCTGGCCCTCGCATCGGGTAGGAGTGTAGTTGGTTGAGCTACCTTTTTTGGCGGTTCTGTAGACATACCTATCCCAGGCTCTGTGTTCTGTTTCTCCTTGTTTTGTTAAGTTTAACTGTCATTTGACGATTAGTCAGTATATTTATCGCAGCCACCCATCAGGCTCCTATAATTAGGACTATTTATGGTTGATTCATCGTCACAGAGGAGTACTGCGGGGCACAGTCGTCTTCCGCTCTTGGAAGATAAGCTCCCTTGATTCATTAGACCCCCGAACTATACCTGGGGATCCCCTGATACAGTATGACTCGAATACTCCAATTGTCTATTGCTAATCAAGGAAAAAGAATGGCACCAGGGAGCGAACTGTTTCCCAAATCCTCTCGTCGAATTCGGGACATCTGTGCTGGGGGGGTGATTTAATACGGGATTACCGCATCATTCAAAGGTTTTATGCCTCAGACGGGACCTAGATCGCTAAATTCATTCCGTGCGACACCTAGGACGGAGAGTTTGGTTAAAAGACAAAATTGGTGTTAATCGGACGGATGTGAGGCTTAACGAGGTCGGGGTAGATTTTTATAGCTGATCCTGAAAAGAGAATTTGGTGTAAGATGCGAGCAGCCCTTAGCCGGCAGAGAACAAATCTGCCTGATTGACGATACGCCATCCTGGTCATAAAATCATCTACTGAATTTGGTATTTGATTGTCATCAAAACGGAGCGACATAAAACTGGTCTGTGAAGTCCTTCAGCATCACTACGTTGATATTGAAGTTAGTTCTGTTTTGACGAATACGACATTGTTTCGGTTGAATTCGCTCAAACTGGTCCGCCATCTAATCATACTTTCGTACAGCGATCACCTAGGACAAGGTTCAGAAGAAAGGAGCAGCACGTTGAAATATTTAGTTATTCAACATAACATGTGCTTTTAGGGTGAGATCTATGCTTGGCTCCCGGATAGGTACCGCCTCACAGAGGTTCTGTGGTTCCCGCCGTCGACTATACACTACTCGACACGGGCACAGCCATTAAAAGCGCATCCGATGATCCCAACAGCCTTAACATACACCAACATGAACTCTGATATAAGTGCAATCAAATTAACGAACTAAACGCTTTACCACCCCGCCTTACACCAGTGGAGCATGACAAGGCCTTTATTAGATGTCAAACGCATGTTACATTAGAGCATAGGCACATATTCTCAATGCTCACACCATTATATTTTCTATGACTGCGGCTCAGCAGTGGGTGACGCATTACTCCGAGGGCCTAGTGCCGTACTTCCCAGACCAGTTAACTGTGAGGCGTACTATTCCACACACCTACAGAGAGCTTCAATTCCGTTTTTTGGCTTCATATCGATATACCATGCTCAAACTTAAACATTGTCTGGCAAGTTCCAGAACGACCTCAGCCGGTGTTTAGGATGTGGTTGAATTTTGTTTGGGTAACTATTTTTATCATCCCGCTCCAAGTATGCCTATGAACTCTATGAGAAGATGAGTTCCAATCAATGCGAGCAGTGCTGCTATGAATCACAGTGTCAGCTTTTTGACGTAGGCCACCACGCCTAGGAGACCTCGCAAACAATGGCTGGCGGAGAGTAACCTCCGCCCCCCCATGCAACTGCTACCTATCTGGAACCGGCGGAATCGGACAGCCATGATTTTTTCCCTCGGTTTAAATTTTTGAACTCCAAAATAGCAGTCGACTAATAGTCGAGGCCCCCACTCCAGTTAAGGCGAGAGAAGTCTAATTAGAAACTAGTTCATACCGTCGGCCTGATATCTGAGACAATACCGGGTAATCGGCTCCTTGAAAAATTTTAGTTTGCCATGTTGTAATCAAGTTTGTGTTGAGCTCATCTGAGATTTTACCTATATCACAAACCTTTCACAACCGAGATTGATAAGCCCTTGCTGTAGAGTCAAGCAGAAAATGTTTTCCCGAAAACACCATCCCCCTGCCCGAAGGGAACACGCACGGGTGCGAAGCAATATTCAGGATCCAAAAGCGTATTCATCAGCAGGATCCCGTCACGCTAGATTCTTCTGATAGAATTTAAAAAATTTATATCGATTTACGTAAAGAAACACACCCTACCATCGTTCCCCCAAGATCTAACAACATCACAAATTTGCAGCGGACCCCCAGTCCTAATTTCTAATGCTATTCACTGTCAAAATTATTAGTAGGCAGATTGCCTCCGAGTAAAGGCTCAAAAAATTCTCCGAACCAGGTAGTCTTGATATTTTGTGCAATTGTTTTTCCGAAAAATCACCGCTACTTGAAACTGTAGACCGGAAACGAATAGCATTGTCTACACCGGCGCCCCGGAAAAGACGTCACGTCTTTGCACGCAGTCCCATCGCCCCCGGCGGGAAGCCGAGTCCCTTCGCCTGGTTCCACGGGAGCACGTTTTCTAGTCGATTCCCCTTCAGTCCCTTAGTTCGAAGTTAACATTTGTTTTTACTGTGTTATTCAAGAGAACTCATAATTTTTGTCTACATGAAGATGGCTGACCGTTCAGCCGCAATGTTCTTGCACCCTTGGTGATGTTACATATCAGTGGTCTGGCTGCTAAGTGATTTAGAGGAAATCGGGAACGCTGCCGAGTGACTCCTTACTATCTCGTTAAACACCCGATGGGCTGTGTGAGTCGTTTTAAGTTTACCTTTGTCTAAGGAATAAGTTATTCGAAAAAGGTAGTTGCGATCTGGAACCTAAGAGAGAAGGGGTCGTTCATGCGTCCGTCATTGTGCTGATAAAATCACTAGGTCGTGAGGGTGGTCGATACCAAAGGAAGGCCAACTACTCCTTCTGCCACCAAAATTTGTCGTCATAACGAATGGAGACCTATATGCTTTATGGACATCTCAGCTAACCGCCCAATTAACCCTATAAACTTAAGATCAAATTATATTCTGAGTGCCAGGGCTCATGTATGCTAGACCGAAAACCTCTTGTATCCTAATCTTTGTCTATCCAGCTGGTATTGGTGTCCTTAGGGGAAGTAACATCTTTTTATAGATGATGTAGTTTTTATCGGGCCTCGCTGGTCGGGTATATGTTGGAAGTATGCTTGTCGTGATAGACATCAGGCAGTCGTGGGCTAAAATAGCACCATGGTTGTGCACGAAAAAAAGGGCATCTGATAGTCAATGATAGCGAACATATGGTTTTAACTAAAAGCAGCAGGTCGAAGCATTATGTTGCTGGGGGGGTTTGAAGACTGAGCATGAACCTTTACAGCTGTTCATTCTTTCTTTTCATCTCTATGGTGCTTAATCGGACGTACCAGCTATGCCGTGCCTCGATTTCATATTAAGAAGGTATCAAGTTAAATTGACCCCTTTTTCAATCAAATGTAATTGATCGATATTAATAATAATCTATTATGAAGTAATGGATATGCAATTGAATGATCGATTTGGTCAATAATTAGATGCGAAGATAAAAATATACGTATATTTATATAGATTTTGGTAATAATCTTAAAACAAGGGAAAATTATTATTAAAATACAAAATAATACTGTCAATAAAGTTCTATAAATCTTAGTGATATCATTATCGATTAACACCGTGTCGGCAGATGTTGCACTTTGTATCCGCTTTCTGCACACTTCACTCTATTGATTTCTTAGCCGTCAACGCATTTTAGTCGTGGCATACTTAATGCCTATCCCAATGCTAAGCTACTTTCTATTACGCATATCAACCCGACTCCGGAGTCTTCCGCTTGTCACCTTTTTAGGATCACAACAGAGTCGTTACGTGTATACCAACACTCGGATGCTAACAGGCCGTTCTCATGTATGCCGTTTCTATTTTGTACACCATGGAGTCAATCCGCGTTATCTTCTGCTTTATACGAATATTATTCTCGTTACGCCAAGTCGCTCCTAAACAAATCGCGCACGGGGTCTCCGCAGACCTTCGATAAAAACAACGGATTTCCTGTACTTAGGCACGAGCAAAGCGGGATCGTACAACCGAGCCAAGTTGAATATCGGACGTGCGAAATCGACGAGGAAGGAAGTTTAGCAATGGTCCGCTGCGCTAAAATACTTGGTTGATCTATCCAGGAAACTCTACATTCTTTATAAGTTTGCTGGCAAAGTTATATGCGTTGCTATGTACCCGCGGATCAGGTTAAACTCATCGACCCTCCGACGGGATGGAAAACTGGCCAACATGGTAGACAAATGCCCCAAAATACACCCGGGACTACAATACCATTTACTGTGGAATCGCTTTCGACCGATATGTACTCCTCACCGCACGCGCACTCATTTATTTTTTTGACCGTTTTTTGCGGCCCACAATTCATACATCGCGACCGGGCGTGGAGGGTAATAGTTCAATGGAATTGGCCCCCGTGCATCTGCGCCTCCTATTTCACCCTTCTGAGGGAAAATACATCCTAGTATACCCTGTCTCATAAAGCTCGTCACATCCATGTTCATTAACTGGATGGACGTTGTCCACTGATGCGACGTGCATGTGTTGTTAAAAGTGACCGATATAATTCAGAGTGTTTAACAATATAACCATACGCTGGCTTCAAGGGATTAGGATTATAATCTGGTTGGTTATGACATGTTGTGAAAATTGTCATTTCTTCTTATGTGTTCATACTTTTTATAAGTCTTTACATCACTCGTTACACGCAACTAACGAGAAAAAGTAACAATATATAGTATCCAGATTAATATGCTCAAGCAGAAATCGAACTTAGCACCGCTTATTTTAGCGAGCAGAGAACACTTGACCAATTCTTCTTCCAGTTTGGCCTTTCGCCATGAATTCAGAGTATCATAGCACCGTAGTAAGCACAGGGTTCTCCAGTGAATCCGGGTGCCTCCCGCAACAAGGCGGGCCCAAATAGACAAGCCAACTAAGACTGCATAGTCAGCTCCCTTTAGCCAGTGCGTTATGTAGACACAAGTATTGTTGCGAGTGCCGCTTCCCCCATCAGCGAAGACCCACCAAACACCGCTTCCCATATGGGCTTTTGCTCATTATCTATTTTCTAGAATCGTGATTGTATTTTTCGAATTAATCCATGTTTCATCTTAACTATTATCGACCCGTTACCAGGCTTCCTTTCTAGGCAACAATACTAAGACATTCATACACAGCGTATATGAGCGCGTCTAACTAATAGATCTATTTGACAGTCAAATGTCTTGATTAGAAATAAAAAACACTAGCTATAAGGTCGCAGTTGTCATGAGTGTATCTATGATTTTGAATTTAAGAAGCCGGCCATAGAAGGATAATGCAAGATGAGGTTAAAATCAAGAGTTAACTGGATATCCGCTACCTGTCCGGAGGGGCATTATTTAATGCACCTTTTAATGGACTTAAAGCGTGATAGTTCTTTTCTGACCTTCAACTACTTTAGAAGGATAACACCCAGGAGACTGAGTCCGTAATCCGATCAAGTACTGGCCGTCGTTGATCATATAGCCTCGAGAAGGTCTGGGTGGAATGCATCAAAATGTAAAGGAGCTCGAAGTAAAATGAACATATCAGAAAATAAAAAACATATTCTGAGTTAAAATCATCGCCTATTATCCTATCATCAATATCTGGTTGGTATAGTGTTGTTGCTAGTCGTATCAGTTGTAGTAAGAGTGCATTTGCGTTTCTTAGATGGGTGCTTTTCTCAGCGGTTGCAGACATATGATAGGTGAAACGTGGTTACGGATTATTCCATGGTCTAACTGATTTAGCTCCATGACCAACATTCGCCACTCGAACACAACTCTTCACGCATTACCCTTGCCTCGCCAACACCTTAATCAAAAGTAAGCGTTGATCAAGCGAATTGTAAAGGTAAGGCTCTCTTGTAATACAGAGAATGATGCACTTCTGCCGTGAGTGTGTGCGCGTACTGGTCAGGTCCGCGTGGCTTCCCAATATCAAAAAACGGAGGTGAGAGTGAGTTTCGAATTCCGACTACTATAAAATGCTGTGGTAGTCATCACAACTCCGTAAACAAGTGCAAATACGTTTTGGGCAAATGTAGTGGTAGAAGGCGCTTTCTAGAAGAAACAATCAGCCCCAGAGTCAGAAGTACAGCGACTAGTATAAGACCCTCAAAGGGCTATAAAAGGAGCGTTGCGACGTCTAGTGTTGCGGTGCGTTGGAGGAACCCAACCTACCCCTCGGCCTCTTCGTTGGTCGATAAACTAACAGAGAGGAGGAGGGACTTCTTGCCAGAGACAGTTCGTACAGCCTAGTATATTCAAGCTAGAACCTAATGATTGGTCATTAGGGAATTGACAGCGAAGAGACTGCACGCCGATCCTTGTTCGACGAGGTACAAAAGATGTAATGGTCTGTAAGCTGTGGCATATATTTAACTGGGCGGAGTTGCCTCTACGGACCGATGCGATACGATAAAACCCAGCCTTTTCTAACTTTTCTTCTGGGGTGGGAATATCTCGTGGGACGGGTGGTAATTGACTCTCGTAGCTCAAAGATGCAGTCTTTTTCCTTTTGTACGATGTTTACCAATGATGACATATCGCCATCTGCTATACTTTCGTTCAAAGACGAAGGGAAGCCGCTTGGGATACTTCAGCCATAGCTGTCGTGGGTAGCTCGGAAGGTAGATTCTTTAATTCCTTTATTTTCGCGAGTGATATAACTGATTTGACTTTTAAAAAGAGCTCGGTGACCAGCGTCCGTCAGGCACGCCGATGTACTGGAGTTACTGATGCGGCTAGTACCTCTTTGTCGACCCAAAAATATCGATCACCCCTCCTCTCAATTTTAGCAAAAGGTGCGTTCCCCGGAACGTTATGTTGAAAGTGGTGAGCCAGGGTGGAACAGTTACAGTCAAACACCGCATTGTATTCTGTCATGCGAGATACAATATGTCGCGTTAAATTACAGTTTAGAATTTCAGATGTCAATAAAATGCCTTAACCGGATTAATCCACTACTGTTGCTTATTCTTCGTGCAACTTTAAGTCCGGAGATTATAGAGTCTGATAAAGGGTATTTTTCCGGTAGAGCGAAAAATCAGTTTTAATGGATTTTAAAGTTCAATCCTGTAACCAGTTCTATATTATGGCTGGCGACGCCAGGCGATCCCACTTCCCATTGAGCAACAGGAAGTATAACAACGAGGACTGTGGCTGGCGTAGCCGCCTTATGCATTTCTTTGGTTGGGGCGCAGGGCGGTGGGCGGTGGGGTCCCTTGCGATGCCATACTGAATACGCTGTCGTCTCTACCCCGGCCCATGTTCGAGAGTATTGCTAGTCTTAGCTGGTTTATGTACCTATGTGTGATGCTTGGTGTACCTATAAGATAAACGGGCGCCGTGTCCGCGTCGCCGTGCTAAGGTTGGGTTTGGGACTATAGTACTCGCAACTTTTCCGTACCTGGATTCTACACACTTTTTTCTGATTTGGATTACGTTAGTTGGAAGGAATAAATTGCATGAATCCCCGACATTAAGAATTTAGTACTTTAACTTATATTTGAATAGTGCATTTCAAAGCCAACCGTGTTGTTAGCGTCACCGATAATACACGGATCATTAGTGGACAGTAAAATGTGTTTGAAATCAGAATAGTCCAGGTTACTAGAAAGAAACATGATATCCCCTAAGCCATCGTATTTAGGCCTGTTAAGACAATAAGCTATCAATGCAAGTGGCTGTTAACGGTAGTAATGATATCGCGGGGGGGGAGCACCTAAAGTGCTGTGATGTGAGATGTTTACTGATTGGATACAAGGTCCTTACGTTGGCGAGTACAATGGGGTGACGAGTAGCACACTTAATTGTTATACACCGTCGTTACCACTTCCGCCCAATCTACGGTTGAAGATAGAAGGATCTAAGCCCTTTTCCGCTCCGGCGCATAACTCTTATAAGTTTCGAGGCGTATTCAACTCACGTTCTTTTCTGTTAACAGTGATAACGGGCACTTGGTATAGATTAGTGTAGGATGGTTGACAAATTGATCGAGTAAAGAGTTTCTGCCGTCATTGTTCCCCGCATCTTTGGATACTATATTGCGTACATTGAGTCTTTGGATACATTGGAACATAAAATACATAAAATGTGGGTCGTGCTCGTGCTGTAAAATTATTACCAAGTCGATATTGACATGGGCTGCAAGGTGCCTCCCATACTAAATCATTTCTATGAAGATTACTGTGGACACATACATTCGGGCCGGAGTGGAAATAACAGATAATTGATGGTTCCCAGAATAAAGATTCGCCAATGCTCATGATTTTAGCAAAGGCGAATGAACCAGGAGCCTCCTACATATTGATTGCTGGCTCAAGAGCTGCATAGATTGATCCGAGAAACGGTGTAGGTTTCCCTGCGGGCGGGGCTGTAGTCAATGTGCATAAGCCCCATGGTTTCCAATGGTGCGTGGATAAGAAAACCCTAAAAGATCCGGATCGTTACTAGTGGATTTTAACAAAGCAATTACGACAGGCATGGGCGGTTACCACAGACCCTGTTTCTTCGCAACTCTTGTACACGTTGAGGCCTCCGTTCAATTCGTATTGTACAGATGTCAAGGCAGGAGGAGGCAATTCATAAAGCGCCGGGAGGAATATTTCTTCGTATTATAAAGTCCAATTCAGCACTTCAGAAATCCAAACCCTAGTCAAGCACGTAGGAGCAGTTCCTCGAGCTGTCAGTCCTGAACAAAATCGAATCAAGGTGACTCAGATATAGCCCATGCCCAGCGATAAAGGCTCGTAGCCTCACTGGACGGAATTTGATATCATAAAAATAGCGGGACCCTATTTAACATTATATCTATCAAAGCAATGCTACTCGTAGCGACGAATACTAGCAAAAGTCAACGTTGAATCCTCTGTCTGCCAAAAGCGTGAGCCCAGCTGTGTCTCTTTTAACACAACATCTTCAACTTTCGGGCAGGACGCTGAATATCGAAAAGTTTGGCTGTCTTCTTAAGTAGGAGTGCGATGGGTGTAGGATTTGAACTTGATTTTCCCGGGGCAATTTTTGAAAAGAGTATTCTTTATCTATGTTCATCGCGCCACAAAGCCCCTCCCGCAGTAACCCAGAAATGGTTGAATAGTATTATAAACTGAGTCTTCTTGCTAGGTTTGAAGGGCGCTAAGTTTGCTTAATTTAACCCTTGAGGTGGGTATATATAGTTATAATAGAGCAACATCGTCTCCACTTTAGGAAAAAGAATAAGTAATCTTGGGCGGGCCTTACATAAGATCGAAGCCCGGATGGGATTCTTCAGCTCTTGGAGAGGTCATCGACGGATATCGGTACAAAGTTGGGGACTTTCCGTTTGAACCTACTAATTATATTGGGTAACGTATGGCAATTCAAAAACGTAGGGATGAATGATCCCACTAGAGTTTATAGAAGCGAGTGAGTAATTGTTTTTCATGGTATCCTTTATGCTGGCAGAAATGCGTAGTACATAGTTGGAAAATACCAGCTCGTTCGCAAACGGATACTTTGGGTGACAAAGGTGAGATGTTCCCGAGTGCCCCGACGAACACTCAATTGGCGCAAAACTCCGAAAAACAATTATCCCTTAAAGTAATCGGGCTGAGCTCCCGGGACCGTTGTGTACAGTGTTAAATAGGAACTAACAATGCTCGGATAGGGTATCGATAAGGAGTATGGTTGTGTCTCTCTTGACTTAAACAATCGCCGGGCCTCTTGGACATTTACTTTCTTCTTTTCAAGTCGTCTCTCTCCTTGTCTTGGTCTTACTGTGTGTTTCAGGGGTAATGTGTTAGAAGATCCAACGCACTCTGTAACGCTTTCTTGGGATACACGGGCATGTGAGTCGCCTAATATGACTCAGAAGATTAACCACTAAGCTGGGATGATCCTATATTGCATCATAAAACCCACAAAAATAATGACAAAATTCCATAACCTAATAAGGGGTCGAAGAAGATGACTGTCGTACTCTCAAAAGCAGGCTTCAACCACTGAACTCTCCAAACCTCGGGGAGGAGCTGTAGAGGGTATTCATTGGGCGTGTATTGACATGGATATTCGATATCATAAATGCTGCCTCGTCCCATCAAGACAAATCAATTTTTTCCATAATCTGTCAACTCTAAATGCTTCAGTACCCTTCAATGTTGAATTGTAGCGCAACATACGCACTATCGGTCTAACCCATCCCGTCGATCCATCTCTTTGAGAGATTAGTTATAGAATGTTCCGGGACACAGTAAGGGTCCTCGCAATCCACATGTTACAAAATTGTCACCGCTATACTTGCTCGGCACTTCTCCCCTAGCGTCAGTAGTTCGATAAACTTACTTGCGTGTCAATTCAATCATGTGATACCTATTGAAGAGCCATGACATCACCTCCGATCTAACCTTGATCAATCCGTGACGACCTAAAGATCGACGTTCTCATCCCCTTATGACTTAGACTACACCACTTCTACTGAATTTCACCCTACAATAATTATGGAGTAACGTATGAGGGTTTATTTCGCGCTCTGCGGCATTTCAACACGCGAAAAGATAATATAGAATATGTCCGTTTCTCTTTGAATTAGTCAACCTGCGATGAGCCTTCATTAGAGTGATGAGTCATCACCATAGACGATTTTCATTGCCATGTACATGGCAATTAAGAATGCAACATCTGCCCTAAAAATCCCCAATTAACACTTAAGTGTATAGTAAATAATTGTCGTGAGTAACAGAGTATCAATAAAGTTTGGTGATGAAAGAGTTAGTTCGCTGACAACATAGTACGTCAAAGGTCATATGCTAAATGGGAGAGGCAATAAAAACCGAAGTAATGTATGCATCCTTCCGAATGATTTCTTTTTCCACTATTGTATATGTTATGTTTTCACTGAGTCCTTCAAATGGCAGTTCATCAGCCCGCCTTCTCAGCATACCACCCCTTGCAAGGTCCATCAATAATCTATATGCCAGAAAGATCACATAACCATTTGCGTTTTTTTAACACTTTATCCCCACAGATGAAGCAAATGTAATATGTTAAAGCTACCATTCCTATCCCTGGATTTGCTGTCGTTAGTCGAGGGAACATCACCTTTGTTTTCACCAGGGATCAGGGTTTACCCTCGATCGGCAGGCGTGATGTGTTGTGCCAAAAAATGTTCTCTGCCGTATAAGTACACAGTGACTATTACCAAATCCTGCTAACGCATATTAGTAGAGCAACCGTTTTGTACATAAGTCCAGATATGCGCTCACATACAATATGTGGTATGTATGCTATGTTACCAGATTGCTAGCATTAGGGATAACCCATGTGGGACGGTACTTTCACATAGCTGACGAACGCAGCCTTAGGTACGCGAACTGGATCCACTTCCTGTGATTAGGAGGCATTAAGGAGCATAATAAGAAGTCATTAATCCATGAAAGAGCTACATGTTTTATCCCGCTGCAACCCGTGTTCATAACAACGAATCAGTAGGCAAAGTAGTAACCAGAAGATGTTCTCAAGCTTAGTACATGATTACAATCAAAATGAGACATAATCTACTCCGATTGGTCTGTCGAATTGTTAAACTCCAAAGGACGATAACGGAAACCTACCGAATTAAAAGTGACTGAATCAATGTCACTGGATACTTAATTTTCATTGTAAAAACGGAGCAAATTTCTTGACGTAACAGGTGCACCTCCTCTAGTACGCCTCCACGCTTTTCCCAAACCCATGCAAGACCGTCTGGTATAGAAACATCGAGTTCTCGGCTCAGGTTACTACCAATGTTTTAAAAGGAAAACGGAGAATAGACAACTACTTCTATGTTTCCTCCCTCATTGCGTGAAATTGGTGCCGAGTTGGACATGGGGGTGGGAAGCGGGGGCCGCAACAATACTCCTCAGCTCTCCAATTGTTGCAGGAGAGGTGCATCCAAGATTTGCTCCCGGTAAGGTGTCATCCTGCCCCCAATGTGCAGCGGCATTTCCATTTGATGATCATGAGAAGGGCCGGTGGTTCAAAGCTCTCTGATGGCTTACCGAAGTTCTAATCATTTACAAAATGACTATGGTTGAAGAAGGTGAAAACGAGCCCAATCTTAATACTACCCATAGGGATAAAACCGATCACTTACAAAAATACAGAATCCTTATGACGGCATGGACACTCAAGTAGCATAAAAAGACTCGAATCACTACTTGTATGGTCAACCGGCCACCCACAGGGATCGCTGTGCCTAAGTTAGAGTACAGATAAAAGAGGCAAAATATAGCGAGCTCCTCCTACGCCTAAAGTCAGTCCCCAATTATTTTACGCCGCTGTTCGGTGAACCTTCCTGTTGAGTTCACTAGGAGGGGCAACCATACTTTACTGGTGTGAAGCCGAAAATTTTGTATGGAAATCGTGATAAGTACAGAGAATTGATGGGCTAAACATACTACAGGTGTAGTATTAAGAGATTGTGGTGGTGGGACGGCACTACGGTGTTATATGTAGGATAATTCCTGCACGCACTATTTTTTACCCTATTCTGAAGGAAATCTCAGTTTATGGATTCAAGGAACGGCTGCTTAATTCTCATTATGCATCAGTTTACGGGGGTCACTTATTATTAACAAGCTCAGTAATGCTAGGAGGTCCGTTGATTCTATACCTGGTGGCCGAAATCAGATATCAATGGACATCCACTTCAAGGATAAGACTGTGGACCGAGTTGGCTCTGCTGTACCTGCGATTTGTAAAAATTTATGTGGATACGATTTTACAACAACATTCGTTAAACTTTAGGCTGCTGTCTAGTAGATTTCCCCATGGGCGTAGTATACTCCTAATAGAAATTGGTCATATTCTTGTGGTGAGGAATGATCCATGCCATATGTCAAGATAAGACTACGGTCAACGTTGGAAGTGGGTATGGTACGAACGTGCACCCACTATATTAAGACCGGAATTTTGGATGCAGATCACAATGGACTTAGAAACCCAAGTCGTAACTCTTTTCGGCGTGGGGGTAGAGTGAACGAATTCGTATAATCTCCACTACTGAGGAGAAAGGTTGAAATGATTACAAACGACTTAGCAGATTGGCTCTGTTCGAATCACCTTCTTATTTCTTACGCTAAACAGAGCCATACCCGGACTTTCAATTGTATGTCGCCAGAAAGCTCAAGCTTCTAATGAGGAACCCCCACTCTTCAAGCATCTGGAATCAAAGTAAGGGAAGGTTTAAATAACTAAATTCGTGAAAGTGCATCCCTCGGTGACAGTTGAGCATTTTCATTGTACCGTCTGTAGCATTCGATGCACCTCCGCGTAAAATCGAAGGTCTCCAATTTTCATTTTTTATTCTTAAAGTACATAAAGTCCTATACCTGCAGACCAAGGGTCCTACGTCGTCCCTATCGCTAACATTAACAGTTCCGTGACGGTTGTCTCACACGTGAATGGATCGTGGTACACTCGAGTTGCAGCTGCATCACTCTAGTTTTTGCCAAGGTCTGTCGTTCCGTACTTTTCAAATCGTCCCGTTAGGTATCATTCGCGAGTGCTGAGGCTAGATTTAAATAAGACTGTATTACTCACGCACTACTCACCTCCCCGCGCCTATGTATATCGTTCTAACCATTAACACTCTTTCGGAGTATTGGTGGGCCGAACATATCCTTATACTAGAGACTTTCACCCACATAGTACAGCCATGAATACATTTCAAATCTGAACGCGCGATACTCTCTTCAGGAGGGTAAGCTGCAAAGCAGGCGCGTATATTAAAGCTTAGAATTGATTGTATTACGCGTATCAGACAAGTACGGCATAGAAGTGAGACCCCACATGCAAATCATACCCTAGAGAAATAACTTGCACTGAAAGACTTGCTCAACTAGATGCGGGTATACTATATTATTAAAGGGTAGTCTGAACACCTGTTGCCGACGTCGCAGAGATGAAATATGAAGTCTCAGAGTCCGCCGGAAATTAAACTAAATCATGGGCTATAATGTTCTTTCTGGTCACATGAGCTCGTTACTATAGACATACTTGGTCCATTTAAGGGCTAAGTCCCCTGTGTAGCAAGAAAGAAAGAACACATATGTCAAAGAATCAATGGATGTGTCTTTTAGGCCCCTATGCTTCAAGATCGTCCTGTATTTGTATGTGGCCAGGCCTACGCCAGGACTGTGGTATATGGGTATTATTACTGTGGTGTATGTTGTGACCGGGTCTGGATACGTAATCCAACCCTCAAGCCGCCTGGAATGACGTGTCTGGAGAGTTCTAGCTCTACTCGTTTCTCTGTAGTCGTACATTATCCTTGTACACTATGTTCTGTCATATTCCTCTCGCTGGTCACCCAAAAAGCGGCTCTATTCCGACGTGACGTAGACCGTCTCAAACGTGGGGGCTCGTGAGAGTCTTGGTGTTTCTGTTCTTTCTCGTCCGTTTCTAAATAGATCAGACGCCTCGCGTTACTTAAGACAGTTAACTCTTACACTTGGCTATAGAATAGTAAAAAGCAAAATATGCCATGACGGTAATTACCACTTATGCGCGGCGATTGCAATTTGTCCATTAATAGACATCCCAAAACCCCCTGACCGATCAGTTATAGTTAATTCGCAAATGAACAGGCAACCGGTTACGGTTGCTCAACGAATACTCGTTTCCTCGCCCAAAACTCCGGCGCGCGGCCAGCGCGCGACTGGCGTTGAAGCGATAGTACAGACGCGCGGGGCGAGGCTTATAGGAGCTTCAATTCGCGAGTGTTCTCTGCCTTTCGCAGGGCTTACAGTCATCCCCCATAAAGTAACTAAAACAACCGTATGGAGTCGTACTGCCAAGGAGATCCCCCCAGCGTCGATTGCACTCGACCTCCCTACGCAATATTGTTAACAAATACAACTATTCCTTTCGTTTCCCCTGATGTTTCCCCAGTACGTATCGCGTTTTTTAATAGATTGGCCTAGGCTAAACCCAATCCACATTAGTCATCCAGGGATCATAATCAGACGCAGCCTACACAGAAAATGATAACGGGCGGCGCTACACTGGGAGCAGCTTTATGGAAAAGCCGCGACTGAATCAATCTGTATAATTTTATGTTCTCTGCTTCAAGATGATGTCAGATTGTTATCGACAGGCACTGCTCCGCGATGCGCTCCGTGACTTTGGACCCGGTGGCACACATAGTCCCTCGACATCCACCAGTCTGAAATGTTACTATATCTCTTTCCGTAGACCACTAAGTTATAGAGTTTCTTTCTGGCCCTGAGCATGATGTCGGTAGGTCTAATGGCGTAACACCGACTCGCCATAGTTGTTTCCAATATGGTTATTAGGAACATCTCGTTACGGTTGGTTTTATCTATTAGTAGACTTTAGACCTAGATTTGTTTTGGTAGTTGGTTGTGTCGCCATTGCACTAGAGAGTTCCCAAGACAGGGAACTCTCCCTAAGTGTATTATCATATTGTTTAATCTTTAATCTAGGGGAAATCACATAAGTTTTCTATTTATACTAACATTATAAGGACTCCGATTATCACCATTTATAATTCTGTGGATGTGGTGTGAGTCTGGCGCGCAATGATTACCGGCAGTCCTAAGTTGTATGGGTGAAATTGTTAGAGTGGTTTATCAGCCGATAATATAGATAAAGCTGAATAGAATATAAATGTAAGTCCCCGTGCAGGGTACGACCTTTCCATTGTACGCTAAGGACAGTTTTCCAATATACTTATCAGAACAACAGATTGTAACTCCATGCACAACCAGACTTCTATCTTCTTCCTATTTATCGTGTCGTAATTCAAGCCGTAGACAGAGTAATTGTACAATTTAGTTAATTTAATCTTCCTTCGTAGATCGGGGTCGCATGGGCCGGGTCCGTAGACTTCGCATTGTAAGTCGTTCGATTAAAGCGAATTAACAGTGGTACGTAATCCCGGATTCACGCGTGAGGGTTGGAACAGTTATAAAATGAACATGAGTCCAGACGAAATCTAACGAGTTGGCGGAGAGTCACATCGAAGATTCGCTATACTAAGATGTATAAGTATACAGGATTCAGTCGTGTGAGATGGTATACTTCAATCATCTTAGCTGGAAAGTAAAAGAAGTCTCAAAAGGCCTAATCCACATACAACGCACAAGATGTCCCCGACCCCACTCGCGCAAGTCACAGGAGGGAGGAGTGGGATAGGAACTGAGTGCGACATGCATAATGTAACCTTCTGCGGAAGTCTTTTTGCTCCATTAACCGCCAAGAAGACTCAGCAGTGGCAGCCATTGACATAAATAATTATGATTATGCTGTTTTTAGTATTTCTGCTTATTTTTCCTATACCAGGAATCCGCATAACGAGCAATGCAGATTTGCCAAAGTACTCTGATACCGTCGCTCCAGGGGTTCATCCGCTGCAGTGTCAAGCAAATAGGGCTATGTGACAGTGATCCATGTTAAACCAAACCAAGGTACGGGTTCGAGTGCGCTTCGCATGTCCCCTCATCCCTAGCAGTAAAAAGCTATAAAGCATTTGCGTGTTGTTTTCGAGAGGCCGTGTAGGTCTTCTTTTGAGGCTTTGCCATACGGCCGTTGTGCTAGAATTCTTCATCAGACTGAACCGGGCGACCAAGACACTTTCATTTCGTACACCCTGGTCAGCGTGCCAATACACCCTTTCAAACCTGACTCAAAGTACCGCCTGGTTGCTCTCAAAGCCTAACCGCATCTACAGTAGGAATCTTGAGGCAACCAGTGATGTTTTTCTCCGAACATGATTGGGAAGAAAGAAACTAGTTTCGACGTAAAAGGTTATACCTTTCATTATTTTGTTCACGACAGTGATTTGCTACGGATAACATCAATACTTGTGGATTATCACGAGTGAGGCATCGAACACTGCGCTTCCGTTCCCGGGAGAGAATTTAGGAGACTCAGTACAAGCTTCTACTCCGAAAGTATATGCGTACATTTCTGTAAGTTGCACAAAAAAAATGGAGAATACGTAAAGCGCGGGCCCGAGTTGAAGACGTAGGAAAGGAGATGAGAATTTGGGAGAGACAATTTACGACATTAGTTTGCTTAAGGATCCAACATGCGAAGATCTTTGAGAGAGGAAAAACGTCATAGCTGCACGCATACGTTATCCGGATACTAACAGCATGATGTACCAAATAAGTAGGGGCGACGTGTACTCCCTATTTCTATAAATGATATCGCTAGCGGATTTTTGCAATACTGATTTCAGGAGGAGACCTCTCGGATATACAGTCTGGCAGCAGACCTGTCATGCTTAGCCGATCTGTGTAAATAAAGATCCCATACCGAAGGCAGCTGTTTGGGTCCACAACAGGTCCTCTGTGTTGACGAATTCGGGCATATAGTTATGTTCCGAGGTCGCCTACCACGTTTAGCTCCGCTTGATATCTTTAACAGGACGTAAATCCTCGCCGGAGGCGACTTTCCTTCAGGCTATATCATAAACTTGAAATATAGCCACTCTTTAATAGGCACTTCGTCTACGGAAGTTACGTTCACATGAACTTAAAAGAACCTCATGGTTCATAGTATCTAGAGGTCAATTTCCAAGCATAATCAAAATGAATCTGCGCTTTAGACCCACACATACCTTGACCTTCGTTTGGGTTTTCTGCAAGGACCTAACTAAGGGTATCCATACGACTTGGTGACCTGTGCTTCTCTAATCACCTAGGGACAATACTGACCACGCTGTGGATGCCCTTTATGCTCCTAGTGCGCGTGGCTTGAGGACTTTCTCCCATATATGACCATGTTTCTTTTGAGCAACAGCAACCACCCATTACAAAATTCCTCATTTGTTGCCGTCTCCCTGGTTAAAAAAGTTCCGGGAGCTTTCTTGACTTTACCATAGCTTATGACACCACTAAGTAACTTAAAACAATACCAGAGCACATTATCGTAATCGCTGCAGCCCCGGAGGATACAACAGTGTTCGGACCTGGAGAGATGAGAATAGATACAATTCGAGCAGAACTACGAGAGCATATTGCATTAGACTCTTAATATATTATCTGTCCCGCGGGTCTACACCTCCTACTGTTCTCTTGTACTCCTTAAGACAACTTCGGCAACCACCAACAGCGATTCATAATCAGTGTCATTTCTGCACATAAATTCTGCCCTCTCATGGCTCATCTTAATAATATACACCGTGGGTAAAGTGGGGGTAACACCACAACTTATCATTTTCTTGATTTACTCGGATCGCCGCGACTCTCTCTGCCATTTAGCAAGCAGGTGCTTAATTGCTCTCTACGAAATCTCATGCATGACGATATGAAAGCGGAACGGATTATGTAGTTAGGAACTTTCAAGTAATGTGGCTACACCACCGCTCCATTCACAAAATTTTAAGAGGTACGACGTGTGCGCACCCCAAGTCATAATTCCCCCTGGTTTCTGTTCAATGTCTTAACTATCACCATTATTCAGTCCCTGCTCAAGTTTTGTTCAGAACAATTTTATAGCAGGATTTCCTAAAGCGTGAAGCACTGCACAAAATACCATAGACATAATGCCGATGAATGCCATTCGCATGTGTGGTGCTTACCAAAAAAGTTACAGTTTTTTAACAAAGTATGAGTGCTATAGTGCGCGAGTGGCGGACCATTTTTCGCTGTTCGAGCTATTAGGAGTCTTCTAAACGTATATCGAATACAACCAACGCATACTATAAAAGAATAAGATGAAGTCAACTGCTTAAGCCATCATTCGTAAACAGGATTGTTGAACAATTCGTTAACTTTTTCTTGAATATTTCTGATTGCTACTTTCAAACTGCAAGTTATGCATGCTAGAGAATATGTTGAATAAAAAAGAAATATAGCAGAGAGATACTACGTATTCATAAAAGTATCAGCCCAGGAGGAACCAATCCATGTGCGTTCAGTTGGTGGGGCAGGTAGTCGGTTGAATTATTTGGCATTGTATCATAGTTAGGGGACGTATTCATAAATCTGAATCAGAGGCTACGACTACACAACGAGTAGAACGGTCTTACCCCTTTCCCAAGGAGGTGACTGGCACTATGCCACATCACCCGCCAGATTACGTGGAATATAAAGACATTACATTTTTGCAATAACCGCAGGACTGGTTTTTCCAGACTGTACCCAGTCCTTTCTCACTAGGGCTGTTCTTGAGTTATTTATGATGAACATAACCAAGGCAATGTTCAAGGCCATGTTGTGTTGAATTTACTTTCGATTCTGAGCGTGGTCGTGCCTGTCTTTCGGCTGTGGTGATATTTTCAAATATGAGATACATAATAATTGGTCTTGGTGCGGAAACGCGTGGAACCAATCCAACAAACTCAAAGCGTAACGCTGGTGTATAAGACCGGTTTTAAAGGGTTCTTATCAAAGATTCTCTATGGTTATTTACAGGGTAACACTCTAAGTATAGTCTGTAGGACACCCCGACGATTGGCAGACCAGCACCGATCTACTGTGCATTGAGGGAAATTAAAATAAAGGAGTCGCGCGGGTCGATAAGTCTTAAGTGGGTCGTCTTTAGTAGTCCGAAAGGAGAAAGTCAGGTTAATATCAAGCCTGCGTCGTGCCCGTAAGCACCGCAAAGCCATTCTTTGTTTCGGAGATTTTAACTTCGTAAAAAAACTGGTCTCCAGAGAGAAAAAATTAGTCAATATTTAAGAATATAGAAAAGTTTAAGGACCGTAGCTTTCGAACAAGCGATGACGTGACTCTAACCCCCCTAATACGTAGTCATGACGGCCATGGCGATCGTACTGAGCCAATTAAAAAAGATTCGAAGGATATTAATGGGGCCGACATTTAACTAAGAGTTAGGCACCGCGGTGGTACAGGGATACGATTCAACGCAATCTTTGCCAAATATCAGTAGAACTGTTTTGTTTGTATGTAATTCTCTTCGTAACAGAGGTCTGATCCATCTGCCACTTAATTTTGAAAAACACATACTATACAGTCGGCTTGAGAACCGGAACTACAAGTGAGCGTCACTCAAAGTCCGGCATTTGCCTATCTTCAGAGGACGACGTAGCGTACAATAAACTCCTCTAATCCGATAAGTAGAGTTGTAAGAGTTACACCTTAGCGATTACTTTTAGTCATATAACATAGAGTGCTAGAAGAGATAGTGAGTGTTACTTCGATCTGTATCCATTGAGAGCGAGAAGAGTGGGCTGTGCCCGGTGAGAAGGGTTAACACTCATTACCTTTTTGGCCTCTTTTAGGGCCCTGTTCGCTGCCAGGGCCAGTTATTGATCCCCTCACATTTGTGAATATTCTGAACGGTCATTTAATGCTGCATTCATACAATTCAGTGGCATTATGGGAAAATGACGATAAATTACAACATGTGGCTCCAACATTCCACTGGCGCTCCTTAAACCCACAAGCTATAAAGAACATGACCCCAATGGTGTTAATAGGTACCAATCCCCTCATACAATTTCATTGGAAGTTCGCAGTCAATATTGTGGTAGGCATTGAATTCTGCTTTTCGATTTTATTAGTATCTCTCAAAATTTATACTCCCGCATAGCAAGGATTTTATGTGGTAGCGATGTTTTTGGTTTGTAAAGTGGTCGTTCATAATTTCGCTTTTGGCGAAACCGGTGAAGGACACTTTTGTTTTGCCCCATGATTGTGTTTCGTTTATTACGAACACGGAGGTCGTATTAGTCTAAAATCTTCGTATAAGAATCTAGTGTAACAGAACTTTAATCACGCTAAATTAAACTTGTGCCCAAACGTAATCAGCGTCACAGTATGGATGTCTATTAAAGGCCCAAGGATGTTTGCTTGATAAACGTTTTTTTACCAGTATTGCAATTCCTACAGTGAACTCAGTGAACTGAACGAATAGGACCCGGGAAGGTACGCGCTGACAATACAACTCAAACAGCTTTGTTTCTTGTTGATTGTGCGTGACTACCCGCTTTTGTTATTGTGAAATATAGGAAAGATTTAATTCGTCCCCGTGGTATCTAGGCCCAACCCGCAGTTGCTGAATTTGCTCGCGCCCGATACTAACTACCCTCCGATGGTACTTACATTGACTGATCACTCAGGAATGACACAAATACCTTCTAAACTAGGACCGAGGTACTTAAGCAATATATATTTTCTTTGGAAAATTATTTGCCTCTTAACTCGTTTTGTCCTTTTTTTGGATTGTTGTAGTGATAAGAGCGGTTAATGGGATGCTGCCCGCTTACTAGATGGGTTGGTACGCTTCGTTATGAATTATGCTGAGCATTCGTCTTATATTCGACAAGTGGTTTTCTCATCGAAAAGAAACCTCCTCTATGCAAGGTCAGTTTTCTTTGTCCATTTAAGAGGCAGCATCTGTCTGGATGCACAAGTAATGACAATAATTTTTTAACACAGATGTTTGAAACGTAAAAACTAACAGATTTGAAATTTCTGCATAACGCGTCGATTGGCGCGGGTGTATATTGACCAAGGTCAAATCGTGTATAATCAGGGTATTCATGGGTGTATATATTTTGTCCCTTGAGATTTGGGGAACGGTACTTCGACATGAAGTGCCATCCGTCAAAATTAAATTAGTATATCCAATTTTTGCCTTTTGGCTGGCGTACGTCGTCATCTTGCCACGCATGCACTCCTATTAGGGGACGTTGGTTTAATACCAGCGCATGTGTTGTGGCTTCTCATTTTAGAGTCTTTTGTCTCCTTATACTAGGGGAGCTCCCACCGCGTGACTGCTATTTATAGGTCTGGTACACGGTGAACTGTGACGAAGTGCTATATATCCTAGACTTGTCCAGTGGTCCACGGCACCCCTACCGCTTTCTTATATGCGGATTTGCGGCGCTTTATCAGTTATAATACCGCTATTCCTTATTACTGCAAATTTCATCTGAGTGAGGCAGTGTTTCATATATCGGATCGCAGCTCATTGGTAGCTAATGTGCTAGACCCTGATTAAATGGTTGCCAAATACCTACCCGTCCCCCCCACGTTATGCTCCTGCTTCATTAACCTTGTGTATATAAATGTTTCTATTTATCAATAGGTCCAAAATCCGTAATCCGCTATGTCATATCCATATAAACACGACTGGTAGGACGTTCGTCGTCTAAGATAAAATGTAAATAGAATCATAGAAGACTTTTAGATCGGCTTATACCAGCATGTTTTTGTATGTGATGACTTCGTTAACGTCGTACTATCGGATTGCACCATGGGGACTACTAATAGATGGTTCGCATCTTATACCCTGGCGTGCCCCCGTACTACATTATTGTTACGTGGAGATCTGCTCCATTTATGTCGGTTGACCGAAACAACTGTCCGACGTACACGCTGAGAGCATATCGGATCGCCAGAGTTAGATGAAATAAGTGGTGTAAAACCCACTGGAACACTAAATTTCCTAAAACTGCACATCCACGGGTGTCGAGTAACAAGCTGAATTAGCTATTAACATATAGATTGAAATTAAGACATAACTGGCTGAACCCCACGAAGTTTACTTACTATTGCATCATCATGCATTATCAATTAAGAGAAGCGCCGGTCCAACACACGCGGACCGCGAGCTACGCGGAATGGGAGCAACAAAGGAGCTCTTTATATGTTCTTTATCGCTATGAACAAATCTCCTTCTCATAAGTGATCTTGAGAGCCGGTGTAGTTTACTAAAGGGCATAGGACCCGGCATACCAAACGCGGGTATAGAACTAGAGTTATAGGCCATAGAATAATCCTCTTACCTTCACCTCTGCTACGCCTATTGGCAAGTGAAGCGAATAAGCACGAAATCTAAGAGAGTGCGTACTTAATCGGGAATTCTGCCCGTTTGCTGAGCGCGCTGAATTGCCTAGTCGCCTACGCGCGGATTCAGGAGTCATGAGATATTGCTACTGTTTAAGACTAATTCGGACTGTGTTTCAATACACAAATACGCTTGGCTTTTGGGTTTCTTGGAAGAAATGACGGGCAACCACGATATAGGATGAGTCTATCATGCCAAGCACACGCTTCAACTTAATATCTTCTGTTTGTCAAAAAGGACAGTAATTATAACCTTCGATGATGGGTAATGTGGCGAAGCGTGTCACGCCCGATCACAAAGGTTTATTGCAAGAATACAAACAACATATATGGTGTTCTGCTGCTCTTACAATAAGGCAACATGTCAAGACAATCGGAGAAGAAGACGCTAACATTGTCATCGATAGATGAATGTTAGTAGCTTCCACCAACTCGGCATTAACTCACGGGTTATAGATCCTTCGGCTTGAATTCCCCCCCCTGTACTGGCCTTTCTCTTTTTTTTTTCGAGCAATGACTACGAGATATCTCAATACCTTATATTTTTTTTTTTTTTTTTGAGTAAATTAATAGTAACGGCTGGATATCGATATGCAGTCACTACACTCTCTTCTGACTTGAAATCATCTAATTCCATCTACTGTACTTTTTTACATTAGTGGTTTCAAAGGCACCAGCCCCATTCCAGTCACCTAGCTCATTATTTCCTTACGATTTCTTCGCCGTGTACACAAGGTTTTTCCGAGGCGATTCGCTCACTATCGCCTGATCTAAAGTGATCTCTCTGTTATGCCCCATTTCACAGGTTAGAAGAGTAAATAAACCAACCACGTCACAACCACTCGGTGATTAATACGTAGCGTGTGGGCACACGATGATTGGGAGGGGGATCTATGGCGCGGGGGAGTATAATACGCCAATGCAGGAGGGGATATATGTTAAAGGATGGTGGAGCATGGTGGTATTAAGTCTCCCCACTCGCAGGTAATCCCGGGCGAACCCGGTGTATACTTTGCGAGTTACTATTAAGTAAGAAGACAGTCCTGCCAGTTCCAGTATGCCCTTCTTGTTCGTTATCTGGCTGTACGACAGAATTTTGTTTGTTTAGCAATGGCGGGTTTGGCGACTCGATTTAAACAATGCTTTTCTTAGAAGGTTTCAATCGGAATAGGCAACACTCATGACATGTGATTGTAGAATGAAGGAGGATATAAACCGGTTTCTTTACATTTATTCTTTACGCTTAATAAAGTTGTGGAGCAGAACAGCAAATCAGAACTAATTGCGTATGAAAATAGGAAACATGTAGCATTGTATTAAGAGAAATATATGTGTCACCAGCTAACTTTGATTTAAGCGATCGAGTGTGCATACACCGCAGCCTAATACTTCTGTAGACCCCCCGCGTCCCGATTGTATACGAGCTCCCCCCAGAACGCCGTTGTCCCTTTTATTTGTGCCTTCTTTTGCTGCTCTGAAGGGCCTAACGCGTAATTTGAAGTTGAATATAAAGCGGAAGTCTGAACGTGCTCCACACGTTCCGCGCAGGTAGACTTGTTATTCATGACGCAGCCACCTTACGGGAGCTTTTATCCGGTTATTTGGTCAGTGGGGCTCTCTGTCATCTTGTTAGAAGTTATTATCTCTTATGTTAAAGTTTCCTAAATTTGATACGGCGGGGCACTTTCATACGTGAGCCAGACCACGGTTGTAGGTAACCTGTGAAATGACTCGCTCGTAATAGAATAATAAAAGAGTTGCGAAGGAGTGGTCTAACGAATCTCCGACGAAAGCCGAGGGGAAGTGAGAACTCTGGCGGTATCACCAAATGCGACTATGTGTAAGAAAATGTAGCTTCTTTGCTCAGCTCTCGCTGATAGGTCGGTCTCCGAGACCATCAAATGGAAGGCAGGCGGAAAGCAAATTACACCGTAATTAAATGCTCATGAATAGTTTCCCCCCTGTTCCCCCTAACTTCTCTGTAAAAAAAGGTTTAGATTGGGCGGGATATCAGATAATATAAATAGATGAATACCCAACGAACCGCCTCCATACAGTTAGAAAACGCTTAACATATGTCTATCCTCGCACTGCCCCCATTCGACGAGACTTCCACGAAGCGTTTTCACATAATTAATCCATCTCCGTTTCAGGATGGTAGATCAACAAAGTATAGCTCAAGGGAATCAGCCTAAAAATCGTAGACCGGGGATTACAGATTAATCTCATTAGCTCATTTCGTGGTATAGAATTTGCTAGCATAGACACGTTGGTCTCGGCTGCGTGTTTCCCATTTCTCGGCCGTTCACTAGTGACTTAAGTTAAACCAGGCTTATTCACCCTGACAACACAGGGACTTAATCAGCTATAATGAAAGTTTAGATTGCTGTTACATGACCACCTTTAGTCGGTCCCCGGCTCCGCATCCTATCTAGCTGCGTAAGTGCCATAATGTCTTCAGAGAACAGTTGAATAGACCTAAGAAGCGGGTACCGTAGGGTGGCAAAGACGGTTTCTACCGGCCGACTTTATAGCACCCTAATTAGGACGAACCGGTAGATTGGTGTCTGAATTTAACCCAGATATGTCATAGACATTAACTCACCACCATTTACGCAGCAAACACTTTCTCGGAGACACCCTTTGCTTTTATCATGGTTGCATGTCTATACTGCTATAGCGGTTTAAATTCGTCATGCCTAACGGACAAATACAAGTGCTCAATCTGCCTCCTGGTACTATCGCATTAACGTTACAGATCTCCCCGTTGTGCATCACTGAAACTTAATGGGCTAAATTTACATATACTTCATCGAATAGCGGAGAATAAAGAAAATAGCTGATGCCTCTTAAAGAACCACATTAATGGTTCTTGGCGCTCAAGTTTGCCCTTAGTTATTGCAGTAGATGTCCGTCCACCCGCCCCTCTCCATTCTAACAAGATTTGTGTGGAAAGCTAAGCCAACACTCCTCGGGAAGGACCTGTGGTCCCATCTTAGATGTATAAATTGTCACTCGTGACTAATATTTCATGTTATTTACATTGGCCAGACAGGTATGTAGGATCTATAGAAAGTAATAACTTTCTGTCTGGTAGATCATCCGCTTGTCGCTGTGATGAAGTCTAGAGTGCTACAGTCGGTAAAACCCACGGGTTAACGCCGAGAGTAAGAATATCTCGGTACCGCGGGAATCGGCCTTAGAAGAGCCCCACGCGTTTTTAAGTATAATCAAGGATAAGGGAGTTCATTTGTTTTAAGTGAAATAGGTAATTGTCTTAATTGAACAGCTATTTTCGAGATGATTATTTTCTTCATCAGGGTTATCCACCCCAAAGTATATGCTAGCAAATCTGGATATTATGGAGATTACCCGACCATTATCTACCGACCCCACAGCAATGTGAGACAAGTAGGAACTCGCCGAGGGCCTCACCCGAGGGTGTTTTTTTCTAATTTTGACGTGAGTGAGATAAGTGGAGTAGCCAATGGCGCTCAGCCATTATACGGGATCCCTTTTTAACAGTCCTCCAGAAACTGTTTGTCATAGGAAAACAATCCTTAGTGTGCCTATCTAGGGAGCTAGAAGCTGAACATTAATAAATAAAATAAAATTTTGTTAAGCACTAATGTTAAGACCGCGTCCAATTCACTCGTTTAACTGCCTCTCTAGTCTAATTTTGTTCGCGGAATCGTTGCATCCGGATGGATCGTACCAGATAATGAATGATAGAAACTACTTTTGACAGTGCCAATTTTTGTTCGTTTACGCCGATCTACTACCTACTTTTTCGCTCTCGTCGAAGTCAAACTAATTCCTCCCTGCGTTGCTCTCCAGAGGAAGAGGTTCAAGCTGGTGAGTGAAATTAGACGGCGTCGCCACACAAGGGCTCGACGAGCTAACAACGTCTATAATGCTCTACGAAAAAAAAACCTCCACTTCCTAATCATTGTAAGTAATACGATAGAGATAGGGTCTGGATCGTCCCGGGAGCACATGCACCGTGGCCAAAGCATAACTATCGTGCGAATTTCCACACAGTAGAGAGGCATACGCTCTGACGCAAATTCAGTGTGCTGATAGAGTGTTCTATGTAAAAAGGTCAGTGGTTGCTACAGCCTCCTTAATCAGGTTTCGCGTGCTCATTTTTACTTCAGCCCAGCTTTGCCCAATTTCTCTTCCCATGTTTTAAGTATCGAGGTTTTTGGTATGAGATACCGAGTTTTACAAGATATTGTTCTATTTAATGTCGCCTTATGCTAAAAACTACCTGCTAACAATATTAAACAAGACAGACAGAGTTTGCTGGGTTGTTTTGGCGTCACCCGAAAATCTTCTTCTTCTTTTAAGTCTAAGAGATGGCAGTGTCAGGAACACAATCACTTTTCCATCCCACTATTACTTGTGGGTAGTAGCAGGGAAGAGTTGACGATAAGTTTCTGCAGACATCCGGCGTATTGCGTCGACTGTGCGAAGTTGGTCTGGTGTGGATGGTCTAATATCAAGTGCGCAATACTGGTTTCGATGGGTTATCCTATCGCTTCGAACTGATGCTCACTTTATCACAAGACCTACAAAGACCAGGCTATATAGCTCGGTGATGAATAATTTAAAGCACTTCCTCATTCTCCAGGTTCATTTTAGATATTTGCCAAATTCTACTGTTCCTCATTCATTCTATTAAGCACGAGCTCCGCAAGCATGGTCACAAGCAATCATAAGCTTATCACAATTTATCGCATTGACGTTCGGGGGACATAATAAGAAAATTAGATTATAAGCAAGATTTTTTTGTTACGTAGCTAGACAGCGTGCTGGCCCGCTAACACTTTTTCTAGCAGATACTCCGACCCAACGGATCTTCTTTTTAGGGTTCATATCGTATAACGAAACACGATAAAAGTTCAATCACTATCTGTTTGCATTATATTGCTTCGGTCCAGTTATCTTACGTGATTTCGTGTAGGGAAAGTGTGATGATCAGGGTAAGTGCAGAGGCTTCCACAAAATAATCTAGCTCGTACCGGCGCTCGTGGGACGTAATTTTTCGCTGTTTCCGATTTCGAATTGGTCCACCGAATACATGCGGGAGTTATTCCATTGAATTTCACTGTGTGAGAAAAAAACATCATCTGCAAAAATAATCCATTAAAAACTACAACTTCAATATCCGTGTCTTTTGGGTTGCCCACTGAGACTTCGAATTAGTTTAGTACGAACGCACGGAATCAATGGAACACCGTATGATGTGAGACTGGGAGACCCTGTCCATACAAGACGAATCAAAGTGACAATAATTAACATCCGGCGCGTCTAATTCTTATCAAAGTCAGCAATATCGGTACAACTCGGAATAGAACAAACGCCTAAAATGCAGTCATAATAATAGCGATATACCCCAAATTTCGCCTTATATTATCAATACCAGAAGTATGTATGACACGTACTTTAAAATTTAGCCACCCGGAGATCGTTTAGGAAACGAAAATAGCCAGCTTTGAAGGTTCGCTCGCTCCGTCCTGCCATTTCTGAGCATAGACTCCTAAGATATAACATTTCGAACAGCTAGGGGCAATTTCTTTCTGGGGTAAGCGTTTTGTCTCCGCCGTATTACAGGGTTAATTGTACACTAGAGTTAGGATTTATAAGGGTAGAAAGCCTGGATAAGAAACGCAACGTCCTCCTAGTAGCCATGTTAGACTTGTATCTCTTTACTCTGACGTTTGTGTCTAGTACTCCGGATTGTACACTCCAACCACAATATGGCCGGATGGATACGTCGGCGCTAGACAAGCTTTCTCTTGTAACCCCTTAGCCAACAGAGGGCTCAGTGAATACTACCCACAAAAGTTAATTCTTCGTGGTGCTGGGGGAACGGGGGCTTTTGTCGGCGTGAACGCCTCCTTTTGGATCTAGTCGTCTTGGTGAGCACAACTCTGTATCCTTTGCATCGGACTCTTATGTTCTAAAGTAACTAACTAGAGTTTTTTTTTATAGATATTCCCTTACAACGACTTTCTTACCCTTGGGGTTTTGGCAGGGCTCCATTTTACTATTTATAACCGTCTGAGATGGATGGGAGCGGATTACAATTTTAGTCTGACGATCTCTCCCGAACTTTGCGAATTCGTGTGTGTTTTCTTCTCGTCCTTCCAATCATCGTCCGTCATTCAGTCACCTTTGACGATATCGAAGTATGGCAAAAAATAAGTGAAGGCGATCGTTACATGCGAGTCGTAATATCCCCAGTGTACACTACTTTAGCTTATGGTTCGGCAATCTGAGGTATTTGCTCGCGTGCAATCCACACCCGCGTATGGAAAAGGGGTTTTGTGTCAATCGTAGTGTTTCACGCTATGATTACACCCAGCGCCAACCAAAGCCATCTATTGAGAGGCTAATTTACACAGTTCAAGAATGAAATGTTATTGGTGTTGAATAGGTGGAACACCGGCACTGATGTGTGCATTGATAAGCTCGGTATCTCAAAGCACTTTCACTTCGTCTCCGCCAGGATTCGGAATGCGGAAACAAAAAACGTGAATGGTAATACAAAAACTTCATCTAGATAAGGTTCATTATTGTTTTCACACAGTGCCTACATAAGGAGCAGGTAACGATCACCTATCGCCATATCCTTCAAACGGGTACAAGCTCGATCAAAAAAATAGCCTATGAGAGCTCATTAATCGTAATTGAAAAACGTGGCACGCGATGATACTACTGTCGGCCAATCATTACGAAGGAGGCCGCTTTTCCTTAGTCCAGCGGTATTAGAAACGTCAAGAGTGAGAACCCTTACAAGGGTATAATGTTACCCCCAAAAACATTTAACTTGGCGCATTTATAGCCCTTCAGTAGTGCTAAATGATGTTAATCAGATTTCTCCTTCGTGGATCTATGCTAGGGTCATTTTATATGTTTTCTTATATTAAACTATCGCGCAGAAGTAATTAGGGAGGTGAATATGGAAAAAGTCACATAATATCCCCCTATGAAACCTGCGGGTAAGAGAACGAAGAAACAGAAGGAAAGGGAAAAAAGGTATACATAAGCGAAATTTCGCTCAGTATATTGGCCCGAAGTAACTGTAGAACATGTCTGTGTCTCAGTTTTGACGCTAGCAGGCTCCACGTTTAGTTTTTGTCCCTCGCCCATTGAACCCCCAGTTTGAACTTAACGGAGCATCGAAACACACCCTGCGAAATAGCGTAAACATCCCTAAGCATCTGACATACTGTGTGCTTCGGTCCACGATTATCAGTTATTTTAATTTCCAAGGGGTCAGTATGTCGATTACCATGCAAATTCTGACGATATATACTCGAATAGTAAAGTCCTACGAATCATCTGAAGGGGGATGGTATGTCAAGAGTACAAGTTAGCTAATGGGATAATGTTAATCATTCAAAATTCTCACTTCAGTAAGGAACAAATATCGGTATTCTATCTTTGCTGTTGATCACGTGGACACTATAGGAACAAAACTATTTCATAATTGCGTACATGGTGCCTACATCGGGAAAATTAAGGTCAGGGTCCAGCGCGAAAAGTTATGCTTATTCGCATCTTGGAGATTGTTTGATCAGGTTTACGACTGAACTTCGACTTTTAATTCATTGTGCGGGTCAACGGATTTCGTTTTGCTTCCGCGTATCCGTTGCTTTTTTACACGGTGGCACCCTCCTCGTTTGTGCGCAAAGTTGCGTTCTTCTCGCTAGTAATTCACTACGGGGTACCTCAACGGGTAGCCAAATACCACCTCATTAAGAAAAATTTTATCTTTGAAATTACATTATTACTGGGGTTTAGGTTTGTGGAAGAATGATCTGTCTAGCCCATGCTCCGTTATGGATCCTTTCCTCAGTTCTAGGGGATGTCTCGTAGACGTGATCTGATTAATGTAAATAGGAGTTTATCACGTGTTTGTGTCATTACCCTAAAGGATCGTGTATTCTAGTGATTGACAAGCAATCCTAATTGCTATGGGGTCCTTCAGTAGTATGTATAGGTTTACCGAAAATTTTGTTTACATTAATTACTTCTTTTGTCTCTTTCGCAATTGGAGTCATGCGCACTAACATAGACCAAAAGTTACAGTAATGGCCACAAACTGTGATAACGTTCGCGCCCATGTTAACCCTCACACATTCAAATTGCGGTTTAGACCCCCCGACCGTAATTTTGGTCTGTAGTGTTTTCGCAGTGTTCGTATCATTTGGTAATAAGGGTCTGACGCTTCCCTAAGATAGGGGATTCTACTCAGTTAGTAAAAGATTTTTCGTGCCTAGTTTATTTGCTTTTATTCGTGGTAGCCTTCATTTTTTAATACACTGCCAAGTATGGGTAGTTGGGCGACCACTACGCAAAAATTTTTATAATGCGTTCGATTTGATTCCATGTACTGATGTTAATGCTACATTATAATCGAGAATGGTTGTCAACTTTATTCTGAACAATATAATTTAGACTATAGCATCAACAAATAGAAACGTCAGCCACCTTTTGGATGAGTTAGTTTACCTGTTCATAGTGTTTTGTCAAATTCGGGGATATCTACTTTCACAAGGTACTTAGCAATAGTAGTAGTAATCTAAACCAACTATTTGAATACATTCTAAAGGGCTCAGGGGGGGGCGACAGGTAAATCGATTCAGCCGCTGAGCAATACATTGGGCGAAGACTTCTCGGTTTGGGCAATTCGGCTTTCTCGAATTGTACTGGAAACCAAAAGATATCAGAATTATCATAAGATACTAGAAGTTAACCCTCTCTTTCATTTTTGCTCGGATATATCTCTGTGGATGTTTAATTCAATCCCTAGATTTGCAACAGCGCTGTGAGTGCTATCCGGTGACCCCAACTAAATGGTTGCCAATCAATTTTCCTGTTATCCACAGTATTCTTCTGCTTTAGTTAAGCGGAGCACAATATAAATTGTTGCAAGGCGATGGTCCCCCGAATCGCGACGGCAGACCCTAACGGTGTAATTCGGAGCTATCTGGGCATTCATGCTTAGTGTTATATTTTTCACTCGTTATCCCGGTTGTCGTACAGATACGGCGGTACAGTTTCCTTGATGGTCCGCAGGAAGGTGGCCCCGGGCACCATTCTTGCTGAGATTCTTCTGTGTACCTGAATTAATTAAGTATGCTTAAAAGTTCATAAAGTATTATGTGTTAGGAAATTGGGTTGCGGAAGCTTTCTCGAGTTCAGGGCCATCCAAACCACGGCGGCTAATTAGTGCCAATTTCAATTTCATGTGTTCATAATCTGACGAGAAAGAGATACTATAGACGCATCCAGCTGGTGTATAACTTGCCAGTCTGGTCTCCCAGGATTAAATGGGACCAACCTCATGGAGTCTAGTCGGGGCGTCGATAGATCCGGAATGAGATCCCTTCTAGTCACATAGCCTAGGTAATGAGAACCGTTAGGTGCAGAGCGGGACGTAACTTAGCGATAGTCTGTACACAAAGTTTATGATACGACAGTGCTTACTACTTGGTGTTTCGCTAACCGCTAATGATCATACTTGTGGCGGACGATTGGTGTACGCAAAATGTAATTATGGAATTCCTTCACATCCTACGTGTTTATTTATGTCGCCTTTTGGGGTTTTGGTTTTTTTCGGGCCATCTAGGAGATTGTAGTACAGAGCCACAATTCCGCTAAGGGATGAGGAGCACCGCTCGTGATATCTTTAACCGGGAAGTCGGTTAGTAGGGCTTGCCACAAAAATGATGTACACGGTGGGAGAGTTCGCCATTTAAGAATCACAGAGGACTATCGGTAAGGGAATACTAAAGGCGGTGTGTCATGACGTACTAACCCAAGGAGAATCCCCTCGTCAATCGGGAGGGAGCGGCATTAAAAGGGTATCCCCCACATACACCCTTCATTACCGTTTCTTTAGCCACTGTTTATGTAATTATGCGCTACCAATACGTTGCTAGGGCATTATTTAGTCTTTAACAATAGTATCATTCCATCCTCAAATTAAGAATACTTCGTCAAATGGCCCTTTAAAACGCCGGCACGAAACACCACTAGAACCTGACGATGACGACTCCGGTAGGGCAGGGCAAATAAGATTCGAGGTCATAACGGAAACTTCGAATAGGATACTTATTGACTGCGAATGCCGGCGAAACGTGATGGGGACCCTCGTCCGATTTCCGGAGTAAATCACTGTTTATAGAAGCAGCTGAGTGTTAAACAGGAATGTAGACTACTTTATATTCTTTATCTAAGCTTCCGTGGTATCGTTTTCACACTCTAGGACTTACCAACAGTCAATGTCCTGAGCCTGCTTAGACGGAAATAGTGTTACTCCCCAGCCGCTATTCAGCTCGGCGGAGTCTCAAACAGACTGCTGAGCATTGTTGTAATCCCGTGCGTGGCCTAATCTGTGGCAACACCCATACTCATTCAACTATCGCTTCATCTTATTGTTAGTATCGAGCACTTATACCCATGTACGTACATCTGTAGTCGGTAGTTCCGTGCGCTGTGGACCCCTTTCAAGTTTTACAAATCGTTTCGATCACATATTCCTGTATTTAGCACGAAGCGGCGATATCTACTAATCTAACTATCTGGATACAGCTTAAGTTATAAGCGTCATTAGGCGCATAGTAGGTCAAAGGCTCCCAAAGCTTTATGTGCGCCATCTTACGATTAATACTGTTGAATATGCTGATATGAATGAGGGGGAACAACGTTGAATGACGTCTCCAAGATAGAGGGAGTAGTAGTGCCCCGTGCCTAAAGTAAAGGTCGGCGTATGAATGTGAAATGGCACGATGAGCGCGTGTTTTTCACATCTTCTAGAGCTTGAATTTAGAGGCCTATATTGAGGCCGTAAACGTGTAGAATTAAAATTTTCATGGCACCACCGAAGTTTACGACACGGAAGCTCCCACGCCACCTAAAACAGACTCTAATTTCGTTCAAAGAAAACACAAGGGTATATTACGTGAAGCAGCTATTAGACGAAAACTCCGTTGATTATAATGAAGCGAGTATCTTCTTGGGGACACCTACACTCCCTAATGGCGTTAACATATTCTCTTAGTTCGCCTAATCACAGGAACTGGTGATTTCCACAATTGCTACAATCTAAAACTGAGTAAGTATGAGATTTCGCTAACATAGATTTTATTCGCACAGTGTTTCATATAGCCTACGTACCCCACATAACTGTATCAATCATTCTTAGCTTCAAGACAGGTCTTACCAGGGCCCTCCAACCTACTCACGAACATTTTGCAAAATTTATTGCCACTTTTTTCTGACGCTAAACAACCTAATGGGTTTCCCGTGTTGTTGGTAATCGAAAGAAATGCGAGTCGTAGTGTACTCGTTAGTTGCTATTTAGGTAATACATGCGTAAATTCGCGAAAATTCTTTATTTATATGGTGTTTTTAATAACTCCCTTAAAATGGTATTATCTCCGCGTGATCCCCGTTGCGGGTGATGCTTCCATCGCACCGATTGGTTTCGGATTAGTTAATCGATTCAGAATTCTGAGACGACGGATCGGATAAGCTCTGTTCTTATCTTTCTAATGCTTGAGAAATATTTTTTTGGATGATATGAGTATGTGATCCATCAGGCTCCGTACGAAATATGAATGGTTCTATTTACTCAACCGATAGCGCGCATCAACACGAGCAGAATGGCTAGGGAAAAGCTCAATACCACAGCTCATACCACCTACGTACCGAAATTTTTACATGGGTATTCTTATATTACTTGCCTAATACGTCCAAAGCTTAGCTTGAAATTTGATAGAGTGAAGATCGGTATTACAGCTGGAAAGTCTAAGTGCTATTTGTTTTTCTAAGTGTATATACGTATGCGACTTTATGGTAGCCGCGTTTCCAAATCATGCGAATATCAACACCATAGCTCCAGGGAGAATTTCGATCATTAAAGGGCGCCCAATATGATTGTTCCAAATAGCATAAAGAAACAATGTGACTGCCTTGTGTCATTTCAGTTTGGTTCTGAGTGGCGGTTAAACGGAACCCCAGAGCTTGGTACTAAGCTATAATCAAATCTCTCAGGCATTCACTCTGGTGCTGAGGATCCCTAAGGTCTACGGCACTCACCGGGATATTATCGACTCTGGGGAAGGAATCGACGAACACTGTGATCCACCCCGCTTCTCGTTCGCTCTTTCTGGCGATACTAACAGGCGTCCCAGGCTTGTCGTAACGACCAATACGAATATTACTTAGTACACTGCGTGTGCGAATTATTTCATGGACAACCAGTCTTCCCCCGTAGGATTCTGGTTAATCATTTTACCATTGTCAGACTTCTCTTGCATAACTTTGTAGGTATACTTCCAGTTGATTCCCTTTTCCCTTGAACAGTTTGCATAGATATCTTTATCAGTCTATCTATCCTCTCTGAATGCTATCATCGCAGTTATCTATAGAGCGTACGACGCAGAATACACAGCATTTCGGCACAATTTAGTCAAGCGGCCTTCCAGGAGTAAAAATGTTGCCTGAGTCATTTAATCTAGCTTTGCTCCTGCTCTTCTGGCGGTACCCCCCCGCTTGTCCCTTTAGTTCAGATTTATCATGGGAGTTGAGGTAAAAATCCTTTCTAAGCCCTTCCTTATATAAAAGGTTACTATAACTGATATTCCTTGGAGCCTATCGCTGATCACGAGTATCTCTTAGGGGAACCGAAACGAATCTACAGAACTCGCTCCCTATGCGACTGTTACTTGAGGATGAGCCGCATGCGCGGGGGTAAACGTTCTGAATAGTTGGCTTTACGGGTAATATGCCAAATTCAGCGGAGGATATTAATTATATTGGTTATATTCTACTTTTTACTGTCAGCGGTGGGTCTTTAGGAGTCAGCACAAGAGGTATAACTCCATTGTTCTCGTCGTTGAAGTTGCATGACTTAGGTCGCTATGCCTACTGTCGTTGGGGCAGTGAAAACGATAAGCTATTGATTAGGATTGGGCTTCTTGAGAAGAGGCAGACGTAAAATCATTCATTGCCCGTAACCAAAAATTATTCGAAAGAGCACGAAAAGGACGATCCGTGCTATAGGAGAGGATCAACCTTGCGTAAGCGCGCTAGTTGAAATGATGGCACAAGATTAGGGTTATAGGTGAGCGAATTTCGTCGCTTTTTTGCTAGTCCTAGGCTACCAAGCTAAAAACAATGGACACGGTAGTTTTTTTCTCCTCGGTCAAGGGTGACAAGGCTATGACATCCCTATTTCATCCCATAGGTATATAAGTAGTGTAGTTCGATTTCTTGCCTTGAGGATGTCTACTTAACAATTATCAGCTGGTGAATCTTGAGCCTACAGTCGGGGATACGTAACGGCATGTACAGGGGCAACTACAATGCACGTATATACTTTTTTCCTTCGGCATCTTCCTCGTGCTCACGTGATCAGTTTTGGGTTTGGCTTTCGAACGACCGTTGTGGCCTATCCGTGTAAGGCAGGAGTGGGGACCGCCCCTCGACGTATCGGCGACCAGGCCTGTGTATGGATTGATTTATAAAACAACATTGAACTATTACTTACACGTTACACGACTAGGAGAATGTGCCCAATCTTTATCGAGTCCAACAGTATAAGCTAAATTCCGCAGTCTCCGCAACTCCCAATCAGGCTATCGTTACTTTATAGAACGTACCGTCGGTTAGTCAGTAACTCGACGGGGTAGGGCATGTACATGCGCGCGGTAATAGGCCGCTGTCCATAACGGAATCCTGCCTGGAGACCCCGTGTGTTACTAAAAAAGGCTATTGAATTACACAAGTATATTTGTTTCCTAGTAACGTTCCCTGAGGATTTTAGATACCAAAAACTTAGTACTTAATCGAAAGGTCTGAATTATAACAAAAGCAGAGCACTTTTGTATACTGCAATAGGTGGTTACTGCCCTGACCGAGAATTTATCGACTTGTTCCACCTGGGTCGCATCTGGGATCCGTATGCAATCACTAACGATCTTTTGTTACACCGCGTACAAGTTGATTAGGTTTTGATCGGCCGTTAGGGACACTACAAGGTGAATCGTGGATAAGGCTGAGGGCCTTGATGAAATCTATACCCCTGTTCCCATAGGTGTTATTAGAAAGGGGCCGTTAATGTGAAATGGGATCAATACACGTTAGACAACGCGCCCTGCCTTGTTGACATGTGAGAGCTGGACACAGAACACCCTATTATTCGTAACTTAAACTTTTAACAAGTTTTCAATAACTTGAATCACGGTTTGTGACGAACGTAAGAGGATTTGATATCTCCTATAAATAGACTACATGGAAACGACATATCAAGGCATATCCCTTCAATTTACGGTTAGATGGCTTTAGGGTTTGAGCCATACATTTAAGGCTTACCCATGCGGTACCAGCGAATATCTGCGCAGGTAGCATGCAGCAGCTCTTAATTTGAAAGAGACTATTTTTGTTTCATACTTGTCTGGTTTTCCATTACGCTACTTGTTGGCAACCTCGGGCTGCTTGCTTAAGCAACATAATGTTCATCATTTTGGTTTTCCACTGCGCCCTAAAAACTATGGTCTCATATAGCCGGAAGATCATGCAGTTTTTTTGGCCGCCCTAACACTATAAATGAAGTTTTTTGTCAGGATCAAAAAAACCTTCCCTTTTAACAGCTTAACAATCATCTCGATTGTTGCTTATTGTTTGTTCTCGTTTGCTTGCCCTCGCATATGGGGCTTTTACACTTTAAAACTTAGTAATAAGCTATGACATCGCACATATATAGTTCTAATGGCCTCAACAATCCTGCCTCTAAAAGATCTCACCTAAAACCATAGCCCTAACTTGACCTCTAAACTGAGGACTGCTGGGTCGATTCCGTAGGATACTCTGAATAGGATAAGACGCACACTTATGTTTCTGAAGGGTACCGTGCAGAAGGTACGTGGTAGCCCTGATGTACCTACCCGGGATACTCCTTATTCATAGCCAAGTCCTATCGAAATTCATTGGTCAAAACTGAATAGTGAAGTGGGGGCACAAGCTATACCGAACGGGCACAGCGAGCGTGGCAATGCAGATTTTATATGTCTCTGTCCTTCTTCTCTTACAATAGACATCGATGAAAACGAAATGAAATTTAATGCTTTATTCGTGAGCGTCACTGCGTACCAGTGGGAGAAAGACCGTGTCCTCTTGCAATGTGTTTTATCACTTCTTGCATGCTCTATAGCGGCATTTTATAACGGAACCCCCGACAACAGTTAGCAAAAAGTAAGAATACCCACGCAAAACGACGGGAAGGTGGGGTGGTTGGGGTCAATCGAAGTTAAGCTAAGAACAGCTTTCTAAATCTATCGAGGTCAGAGTTCAGACGCCACAGTTTAATAATGTTTTTGTTCTCTTTTCTTCTGTTATGTACTTGAAATTCTTCAAACTACCAGCAACAATAGTGCTATCAAGATTTCAGTACGTGCAAACGTTCGTCGTATAGATGGCCTCTACTGGTCTTCTAATAATGAAATGGAGTTGTATGTCGATCAATAATGGCTAAAAAGGTTGTCCCGCCTTTTCAAAGACATCCAAGATACCATCTCATAATTACCACCCTCGACGCGAGTTACGGTAGAGTTACGCTCTCGCTCATCTTCTAAATAAAACGATGAAACACACATTTTTGAAAATTGCATTTGGTTAGTCCCGAATGCAATATTTTATCTTGATTTGTGGCTAAAGATACAGGGTGAGTCTTCCAAACTTTTTCGATCTGAACATGATGTGACATCTATAAATAAAACCGCGCCAAGCGCAGCACTAATACGCACGAGGCCTTTATTAGACAGGACAGGCCTAATCGTATCCGCACACAGAAACAAAACCAAGCTCCATCCCTACCTTAGATATAAAGCCTGCCAGTTGTGGATGTAAATCATTCATGTACCTCTCGATCACGGTGCTTCTCTTCTTTGTCTTGACGGTGCAAGTATCCGCTGCGCACTGGTAATGTTCCATCGTGGAATATTGTAGGAATCCGTAGCCTGTAGTTTTGAAACGCGATGCAAACCGAGGCATCCATACGGAAATCTGGAAGGAGGGTTTAAATTCATACTGCTGACAATTCAGAGAGCTAATTCATGCCCGAAACCCTCACCGCCCAGTGGTGGGTTAGGATAAGGGGAGCGGTGTGTTTCTTCTGAATGGGTATAAGGCACGACCCCTCTAATCATTGCACTTTTTTTCTTTTTTTCAAAGCTGATACGCTCAGGTACAACAAGTTTATGGAATTAATCTTCAGTATAAACATCTTTATTAATTTCATTTACTTACTTCCTGTCCAACACTACAAGGCCCAGCAACATCTGCAATCCGGCTCACACCGCCCGGAAAGCTTTTTCGATAGATAAATCGTTAGTCATAACAATTACACTAGCCGATATTAATGCGGTTAATGTAGCAACTTATTAGATACATCTTTAAAGAGAAGCAACACGAGAGGGGGTTACTATTCCGTATCTCATATGCATCTACGCAGAAGCACCCCTAGTTCAAGCTCACCAGAGTACAGGCGGTGCAGTCCGACTGCAGCATTAACCACGATGAACCCAATGGGTTATATAGTAGCTTGAGATATGACGGTGCAGTAACAGATGTCTTTCGACAAAAAATTGTCGATAGTGGATGAAAGGTGGGTACATCAGATTAGTACGTGGTACATTTTTAGAAATAACGACGTAAGTGATCTTTAAGGTATAGTGTCTAGTTAAGAAATAACCTGCTATGTCCTAGTATCCTTACGTTTATGAGTACAGGGTCTCTGACTTAACTGGGTTCCGAAGGGTGGGATCTGAACAGTCCACTAGGGTTGGCGAAAATGCTCGATGTTAGCATAAACCACTCAACGCGGGGGTGCGTTCATGGCCTTTTGTTTAAGTGGATTACTATGTATGGGGTAGTCGGGGGTCCTTCAAATTCATTGCGAGATATCGATCTATTAAATGACGTAAACTTCGTGGGGTCAAACAGGTTGTGTCGTACAAAAAGACAGATCGACCAAGAATTAGCGTTAGAGTGTATTAAATCTGCCCGGAAGTAAGGAGTAGACTAACACTGCTGCCACAGCGGAGTATTTTGTCCCAGGGCTCCCGTTAATTGTAAATTGGAAACACCCAGTTGAACTTTGACGTCAAAATGCATTTGTCGGTTATACTTTATTGTATGCCCCTTTGGCATCTTACCCACCATTTTATGAGCCGGGAAGGACATCTTAGAAGCATTTTAATTGAACGGCTTTTGAGGTCTGGCTGAATGTACTTATTATTATCAAGGTCTTAGTACTGATAAGCCATAAACCTGTTTACATCTGGACGTCATAACAGACGTAGTAAGCCTATTAATGTAGAAAATATAATATTCTGATTTTTTACGTAATATAAAGTATATCATCTATCACGTATTTAGGAGGTAGCGTTCAATATTGGAAAATAAGCAGCCGCGAGTTAACTAGAACCCCTTACTCAATACCGCATCATATAGCACAAACGTAGATTAGGAAAGACAGTAAAAAGTAAACCCCACTGATTATTAGAACAAACAGGAAAGGTTACCACTTCCTAGACTAGAATTACTTTAGGAAATAGCCTTATCGCGGCGGGGTTCATCAGCGTAGGATCCAATCCGGCCGGAACATTGTCGGCGCCGTGGGTGTTATTCGACAATAATACGTGGATGGACAGTACAGCGCCAGTGGCAAGGCGCTGTGATTAACCTTTTTCTATACTACCATGGTTTGAGTGTCTTTTCTTAAACCAGTTCCGTTTAACAAGGTTCAGGCTAATGTTTGGCAGTCACTTCAATACTTATCTCGGTGTTTCCACAGTATAGTACTAGCCCCCATTCCTCTCATTTTTGATCTACAAAGTTCAAGTTATAGCGGAAGAAATCGAATGGGGGTCACGAGCGACGCGCGTTGCACTCTGGGTTCGGTAATACCCCAATTAGGTTCTGCTGTGTGATGTACACGAATATGTACTTTCTTCTTGTTGCAAGACATTATAACTACCGCACGATCTGGCGATCGTTTTCCTGTGTGCACTTAGTGTTGCCTTACCTTTTGGTCGTGTTAACTTTGATGTCCTTAGTCAATTGTTCCGTTTTGTTGTATCCCTCCTATTGTTTGGGAATTCAAACGGTGGGTATGTGACAGTTCTGTATTGGTTTCGGAAACCTCACGGGCATTTCATAGGTTGGTACCCGGAGGACTATCCAGTTGGCTGCTCTTGAGCCCGAGTTCTGCGGGTACTAAACAAAGACTTGGACGAGGGTATGAACTCAACGTAACAAACCTTAATGCTATATCGAAGCCATAAACGGACAGAGGCGTAATTTCAGTGTTCTTTCTAGCCGCTGTTTAATATTGACTTGTGAGATGTCGTCTATTTCTTCTCACATGTTTCGCTACCCACGGGACGGTGAAAGACCAATGTCACAGGAGTAAAAATCAATAGGATGAATGTCCTAATAAGTGCGGTAATACTCCTAAAACCATCATCTCGATGAACGGAGTTTGTGTTCTACACCTTCTTAGAACCCCGGGCTTTAGATGGAGAGAAGTGCCATACTCTAAGCACTGGGATAGAAGCTCAGCATGGAATTGCGGGGAAAGTACAACAGGTTGGCAGTAATGATAGAGACTAGCCGAGCCCCCCACTTTTAGGGGTCCCTAGTCCTCGCAGGACTATACACAGAATATATCCCTTGTACTTATTTTTCAGCTGTGAGACTTGAATCGAAGGCGTTGACCCGCTGCATTTCCACCCATACGACCTCTTCCAACCGTATATGACCTTTTACTCTGCGAAGCAATTCAGAGCATGGGAGTGCGTGTGACGAGCGAGGGGTCATTGTATTTGTAGGGTACGAGACACCTGTGCCCATATCTGCGAGGGCCAATCGGTCGTTAAACCGGTCATGGTAGATGGCCACTTGTAGGTCTGCCACGTAGGGCGTGTACGGGTCATGCAACTATAGGCTTCGGCGTATCTGGCCCCCTACCAAACGCCGGATTGACACCCCAGACCTTTGAAATAGACACGTAGCCGACACGCGATCAGGTGTGCGCGTTGCACTCTCCATATCGAGGTAGTGTGGTCTAGGCCGCTAGCTCAGACAGAAGCGACATAAAATCGAAATGTAAACCAATGTATCGACCGTTATGCTTGGCAATTAATCCGAAGCCGCGCCAGCATTGCAAATTAAGGCCTCAGAATAACATTAATACCTGTTTTCAGTAGAAAGTTATAACGTCAGTATCCCAACACTCAAAGGAAGAAATATGATGATCTGAGGTCCTTATTTCCCACGCGAGAAGTCCGGGTAGGTGGGGCTGAAGTAGACACTCCAAGATATTATTGGCAGGAGCTTCCTGAATATATGCTACGCCGTTACGTTGATTGTATCCATTCGTTGGTCGATGATAGGTGTCTACGTATAGTGTTCAATTGACTCAAAGTTATCTATTAGATCTGTCCGGCTCCTACTATATGCTGGAGTGCGCACGCTTTCATATGCTCTGCCTGGGTACGCGTTTCCCCACCTGCTTCCAATGGATCCAGTCACGTCTTCATTCGCGCACACTAGGTCTCTATGAGGGTAATAATGTTTAATTAAAAGTAGTGGATAGTATTTATACGCATGCGTAATCTCGAGTGTTTTAGCCCTGGTAGCGCACTCATAGTATCCTAATACGATAACATTGCTATAGCACTAAAACCAATTTTAATGTCTATAATGCCCAAAAAAATAACTGGAATTTGCAAAAGCTTTTATTTATTATATTCTGACTAAGAATCACTTGTGGCCCAACCTCTTTGAACTCACAAAAGGTAAGCCATAGCGCTTTGTTATCCTGCAAAACCTCGTCAGGCCATTAGCAGCTAGGCCCACGTACGACCGACTACGCCCGGTAAACTAGAGGGTTAACCTTATGTAAAAATATGATATGATAGGCCCCTTTTTGTTGGCGCAGAAATTACATGCTTAACAGAAAAGCACTGAAACATTATTCGATATTTGGTTTTATTCATAAAAGACTCTAATAAACGATTTCCCCTCCCTTCCACTAGTCTTTAACTGTCGGCAAAAGTGTTCGGATTTACCTAGATCCTCTTGCAGAATTTTCCTGAGGACATACCTTCTCTCTGGATGCTGTCGTGATACGAGAAATGTCTGATTAGGCGGTCGAGTATCCGTCCAGTTGATAGTCGGGATGCTCATGTCTTATTTGTTAGTAGCTCTTTTCGGCAAGTTTATAATTTGTTTCTTATGTAACGCTTGGACTCTGTGTGTAAATACATGCGAGCTTCCATCTCAACTTACTATCGGAATTAATAAATATCATGAACCTAATGCAATGTAGCTGAATTAGAAATATTTATTTCTATCTACGCCCGGTATGTTAATTACCAAAATTTGATCACAAGATTGATCTTTGTCTATAGGGTGTTGATCCAGAAGTTGTGCTATTCAGTTATAAATGCGTTGAATAGAATCACTTCGATATCAAACGGCTCAGGTACGTTATCGAAATCATGCCAAGCCACGATCCCAAGTCCATGTATTAGTGAAGTTGACTTACCCACTTTTTTATCTAGTCCTCCATGCAGGGGTACCCTTGGTGAGTACATCTTCTGATGCATAATAACCTAATTCTATGGACTGTATCATTGCGTTTTTTTTGGCTCTTCTCGCTATATTTGGAAAACCTACATTGTTTATTGTTTCTACAGTACATCTGTCCCATCGCTTTTTGCAGATTCCTTTTAGTTTTTGCCCGGTCTTTATTGTGCGTTCCACACTGGCGTTATTACTCACTTTGACTATCTGCTAGTATCATTATTAAATACGCATTAAGTATCCTACCGGCGAGAAATTGGTGCTATTTCAATCACAGACGACATCTAGTAATCGATGAATTTTCTGAATTTCAAGAAAGTAAGCTGTTGTTTTCACTAGGACTACAAGCAAATTAACCGTTTGCAGAGATGTTCGCACTGGCAAATGTGTTTGACAGTCAGTACTGAGAGATCTACAATATCACAATGTCGATCTTCTTTGTGTTTTCTTATTTAGTGTCCAAGTGAGGCGTAGCGATCCACCCACAAATCCAGGACCTTTTACCTCGTTAGGGTCTGTAAACTCTATGATCTGTTTTGAGTATCGTACAATGATTACGTTAATTGTTAAAAATTCATTTGACCTATTGGTCGGCGCCTTTCTCGAAGTCGTGACATAAAGTATAAGGCCCATTCAATACCTAACTAAGTATGCACTTGCGTTATTGCGCCATGTTCGTTTTATGCTCATTAGGTTTCCGGGAGTATTATAGATTTACCGTCTGTCACGAATAAAATATGCACGAGCTGTAACTCGTTTATACCCACCTTATACACCAGGCATGTGGCTCCTTTCTTTCAAACTCCGTACGAATTTCGGGGACTTACAGCCCAGACTCTGTCTGAGTCGTTGTACGCGAGAGTATGCCCAACAGTACGTTTCAGATCACAAAAAAAAGAAGGAAACTGTTCCGCCACTCGATTCCTTACGAGCCGCTGCTCCCCCGAAAATAAACCGCCAGAGCATACGGCGTTAGTTTATGATGCATGTGGTGTAGTTTCGGTAATAATTCTATTCAAACTTTGCTCTGTATACTGAGAGTACTAGAGGCACTTAGGACAGGCGCGTTGCAGTTGGCGTTTTTAAGATTATGAGTTTACTCCCTCCGTGATTCGGTTATCAAACCTCTGGCTGCTTGTTTCTCTTTGGTTCCTGCGCAGTCCATACTTGGAAGCCGCATTTGTGACTGGTAACTAGTATCCAAGTCACATAACGTCCCAGGGTTCCTCCATGACAAGGATTAGAACAAGGTAGGCAAAATGTGAAGTACCAAGTGTAAAGACCCGGGAAGTATCTAGAAAGGTTTAGCACAGATTAACCACTTCGCTACACAACAATCATCTTTAGTCTATATTGGAAAGAACAACATGAAGTAGCACATAACAAGTAATACTAAGTGAGAGTATCAGAATAGCGGCTAAATGTGTTAAGTCAATCAACAGCCGTTCCGACACTTTCATCATCCAGCCAGTGCACATGGTGTAAACTTACATTTTGCAATGTTTTCCTTCGGGCCTTGCATCGCTAGAGGGCACCGATCAGCTTGGGTATCGCACCTCTAAACTGGTTAAATATAGAGACTACCCTGTATGATTTTAATAAAAAAGGGCTAATATGACATACAAGTAAGTCCTCATGACGTTCTAGGTAGGCCATAGACGGATTTGTAGATGCACAATACCCGTACTTCGCCAGCTCATGTCTCAGAGAATACTGACGGGGCATGTCATAGGTACCAGTGTTTTGTCCTCGCCAATACCGTACGATTTGTGTCCCACTGAAACTGCCCGTATGTACTAAAAGGTAATACCTATTTTCGTATGCGGTAGGTCAAAGGCTATGTTGGATTATAGTGTTACTGCTATATTACTCCAAACATCTGCAATAATACTCAATCTCTTCCAGAGTGCACTTTCCCTTTATGCCTATGGAAGACGGGTAGCGGAATACCTATACATGAGTCGTTTCGCTGCGAAATGGCTTTGGTAGTAGGCAGATGGGATAGTACTTCCAGTGAGGCAACTCGTCTGTATGTTCGGGTTCGTCGACACTAGTAAGTATCCCTCAACCTATTAAGTTGAATACTAACGAGCTGCAGCTTCTAGTGCGACTGGTTTACTAAACAAATATATTAATATGTGCATCTCAAACCTTGCTAACTATAACATTTTAAGAGCCATAGATTAGTGGTAGAGGTCAGGTGAAGGTATTTACCAATACTTTCTTATAGTAGAGATAAATGGCCCTCATAAATAAAATTCAATCAAAGAGATGATAGATTTAGGGTGAGCTCTGTCACTGGTAGACCCCTTTGACATACAACCATAGTGTAACATCTCTTCTATTATATGAATGGAGTTGATTTTACTGCTTGGGTTGAGTCGTAATGAAGGACAGCGGGAAAACGCGAGCGCCGTTTCGGTCCTCTTTGGGTCCAGTTATTTGGGCCCGGAATATTATGAACACCAGCTTTGCCATCTGTTAAATTAAAAGAGATAGCTGAGATTAATCGGACTAGTCCCGGAAAGGTCGCTCTTTGTTAGTTATCCGGATGCTCATGCTACTCTCGCGGTTCTAGCATCACATACTGTTATGCAATGCAAAAATAGCTTAGCTCATTTCCTGAGTTAACGATCGTGGTACAAAGGTCTATAAAGGTGGTAGATCGAGTCCAGCTTTGTCGCTGCCGAAGCCTTGGGATGTTCTATGCTCCATTGAGGCGGAGTATCTATGATAGGTAGTCAAGCACCGTCTAAATACTTAAATGATCCAAGTTAGCCATTTTGTTGACTCAACAGATACGGAATTCGATTATCCATAGATTTGTACAACCAGCAAACCTTCAGAGAAGGCATGTTGCCGGTCTGTTAACTTTCCACTCCCGGATGAGGAAGGCCAGGATAACAGGTCGTCCGTTCGTCGTCTGAGCTAAATCACGCAACTAGGAATCTCATACTCTACTACGGTAGGTATCCACAATATGAGATAACAAGTGACGAACCTCTACGGACAAGTATTAGAGAGGTGAGACTGTCTCCGGGCCCCCCAGTCAGTGTAATGAATTAGTGCGCTGGAACCCTCGACTCTCGGTGGTCATAACTTAACGCAATTAGTTAATCTCGTGAGCGGAGTGAGCAGGGCTCTGACGTGTCGCGTTGACCCCCTACCCGTGCCAAAGACTGGTTTTCTAACTTGTGATGGGGTCGAGTGATGAGCGTTTTTAGGCATAAGTTCCGGCGCTAGGGATTACGAGGACCTGGATTCGATCCCCTTCTGGGAAACTATTTCGCTAGAGTCTAAATTTTCTAATAGAAGAAGCAAAATTTACCGTATTGCCACGACGCTAAAGTGAGGGTCAGTTACTTAGCACACTAAGTAAGTTATGGGAGATAAAGGAAGAATGACGAGGTGTGACGTACGTCTGAGGATGCTAGTCAATCCGGTCCCTTTTGGGACCAGTCCGCAGGTCGAAAACGCCCCGGTGTCGTTTGTAAAACAGATTAGGTACTGCTACCGATGGGTGGTAAGCCAGGATACCTTTGTACGTAGAGCTAATAAAATTGGACCGCTGTCAGCGGATTGCTTCTGTGGGAGGAGAGGGTCACTCAATTCTCAGTAGTCTCGGTGGGCTGATAACGTGGCATCGGTCTAACAAGGGATAACAGCGGACATAGCTACCGCCCCGTATCACACATCTCAAATGGGGGATCCGCGTGGAGTGATGAGAACCAATTTTATCGGGGCGGGGTTGAATTCGAGAGACGATTATTTTGAGAGTTAATATTCGATTGATTGTATTTTAGCGGACATACTGACAGATTGCGTGCATTTTCGTGGTCAGAATCTTATCCATTAAATCCCTACGGGGGGGTTAGGGGAACCACTTGCGGTCTGCACCGCTTCCTGTGTTCGACGGTGGACTGCTGTGAAAAAGCATAGATCCGATTCAATCTAACTGGATCACTCATCGATCACAGTACTGGCTCAAATTGAGTAGCTATTCACGCTTCGCCGTAGTTGCTGTTTTACCTTTGTCCGTTCGGTTTCGGGGCGCAATGTTTCTTGCGGGGTGGGTGTTTGTTACAATCGAATGATACTCATTCAGACTCCCCTTGATAGATTAGCATACGGGGATGTTCTCTAGCAGAGATCTGTTGAATAAGCTGTAAGATGGTCATATTCATACATACACAAAACATTTGGCAGTTGAAGACACGGAGAAATGTAGATCTGCAGTTTGATCACCCAGTCGATCACTCGGGAGCACCCTACGGCCTGATTCACCTCTACTTGTTTTGATTATACTTTTTACAATTAAGCAAACGCAATTGGTGAAATCTAACGCAAATCGGTAGGGCATTAAGACACAGCTATATTGGCACAACCCTTTACATTCGCGGATGTCATTCTCTTTTAGCTGCCATAGGCTTCGCCTACTTATGTGGCGTGAATTAGCCGGTCGTTCATGATGGCGGTCACTTATCAAAAATGCCATATCGTCTCACCGATTTTCGCTAAAAAACCTGTGAAGAGAATTCTAGTCGGAGACATTCATCATAGTGATAAAGTCCTAGCTTTTTTGCCCGCACGCGAAAACACATGAAATGGGTTTTTACATGTTTAGACCATACCACTAGGAGGAAGTCCGAGCAGTGAGATGCGAAGCGTACTTAAACTATGAGTGGGGAACGACGTTCGTTTGTAGTTATTGTGAGTTTTTTAAGCATTTGCCGGCCTCCGTCTGTCAGGCTTATGACTGCCTTATAATTGATATACTATGGTGAACTCGGTTTGGATACGAACCCGTATGCCGGGTCCACGTCAGATGGTATGGGATTCTCTATGCATTATTAGAGATATCTGCGCGGTGGTGTAGCTAACGTAACGATCATTTTCCGAAATCTAAAAATGAAGAACTGCCCATATCCTTGCGGAAAAGCTTCATCTCCGCCGACCTACTGTTTATATAGGTCGGTTCTTTTACGTTACGATCGGCTAGAGCTCGAAGTTTGCGTTTTCTAGGATTTTAACTTCCGGAGTGTCTTTGCGTAAAGTCCGGCACCTAGGCGTTGCATTCTATCACAGCGAATATGACTATGACATATCATTCTAGTTCCTAACTTATTGATTTCACTGTCCTCCTCGCACGGTAGGGCCCACCCTCAGGGGGCCTGAGGCCGGCTTGTCATCAAAGTTAGTCGCTTAGTTTTCGCTATTTCAGGGTATTTTAAGTCTAAATCAGGACGCCATTTTGCGCTTCAAAAGCTCGCTCTGCCCCCTTTACGTAATATTTAGGGTAATTTACACGGCTTGACGTCACACGGCCGATCGCTTGTTGATGCGCAGGTTTGCTCTCTCACTCCTGCCAGCCAATATCCGACGCCATTGACGGTTGCCAAGCGCGCCGCCGACCGCATAGGGTTGCCATCAACAGGAAAGTACACGAAAACCCGTCTGCTAACCTGTTACGTCGGTAAACAAAAATGTTACAGAATTTCTTAGAGGAAGGTGGATCTTTAATGAAGAACGTGTCCCACGGCACGCATGTAACTGCATCATTACCCAGCTTTTGCCAGATCATTCGCATAGCTGTCTAAATACTAGAGGAAGTCGGTTGGATATGGACGGCTATAAACTTCCTGGCCTATCGGCAGTCTTAAATTCTCAGAATATAAAATAGAATACATTCACGTGGAGTGAAAATTTCCGGCGATAATGCTTCTCCAGACGATAAAAACGTAAATCTTTTTGGCGCACGTTTCTTTACCCCCACCCCTGCAATATGCAAAAAATGGGATTTATACCACATAACATAAAACAGTATTAAAAGCAAAGTATACTGCCTCAAATAGATAAAGCCACGACATGTCCTACGGGCGAATCTGCAGTTTGTACCTTAACAGTGAAGACCAACATTTTCGGGCCCCCAAAACAAGAAATCGCCCGGACTTCCGCCACTCGTCTGTGTAGTGCCAAGGAAGATGTAAAAGCCCAACTTAATAGATCATCCTATTATTGGTAAAAAAATGTAGATATTGCTGCAGGTTCAAGTGATATAACGGCTATTAAACAAATGTTTCAAGTGGTACTGTTTGAACATGCTTAACAGATGCGAAACCACACTTATTTTTAAAGAAGTTTTCTCTTTCTGGCAGTACAACTAGTTGTAGATTTTTACATCACAACGTCAACATCTCAAATCTCCACTGGTCCCGTGGCAGGAACCTCCTATTAAAGATAAAACCCTCTTTCAGTAAACTTGAGATTACATGGATAGACAATTGATCATGTCGCCTTGGCTTTATTAATTTCTTATACGAAGAACCCCTCAAGCACACTTAGCGTGATGACCAGGGGATTCTGAACCCCTTAAGCCATTCTTCGATAATTTCGTGGGGCGTTGTTCTTAAGCGCTTCTTCTCCTGAGTGCGGTCGTAGCCTACAGCATCATGCGACACGACATCCAAGTGCATGTTATCATAAGTTAAGATTCAGTGCCCAGAGTGTCCACTAAATTGCTTATGTGCGATTAGATTACTGCGCCAGACACATGCTGTCCTAGGCATTGGTATCTGGTCTGCTGCTAATTTGGGAATGTAGTACTCTTGTCCGTAACGCCATCATCTGAACCTTCACATTTACATTATTGCATTTGGTTGTTCCGTGGCAATCTTTCCTAATGCCGTCGGCGTGAACAACCCGATCCTCACCGCGCGCGAAGTCTAATTACACGTACAACTTTAATCCAGGCCCCTTATTAACTTTATAAAAATTTTCATTAATGGTGGCGGAGAAGACGGCGAGCAGTGTCCATAAGTGCCATTCCGTAACCGGATGACGATTAGGAAAATGATTAGAGAATTTTGGGATTCGCTCTCCTCTGTCTGCAATAATAAAAAACATACTGCATTCATAGATTGTACGCAATGGGTAACCGCTATACCTTATCGGGGGCCAACCAGTCCCGACTTGAAGGCAACACTGTCGTAGGAACGAAGATGCCGAAAGTGGAACTAACATTGATTAATAAACACACACAGGGTGTAACAACTTTGACTATCGAAGTTTGTGGATTGCTAGAGGGTCACACTAAATTGCAAAATGCAGGAACAAACAACGCTATATTTATTCATTGGTGAAAGCAGACGCCGCCAGGGGAAATTTCCGGATCGCCAAACATGGTGCGGGCAAGGGAAAAATGGACACGTGATACAGGGGGTTCAAGCTAACTCATATGAGTGAGACCGTGAAATGATGGTAATACTTTCCAATGGCAGAATTCCCTACATTTGAGTGCGGTGAGATCAAGATTGTCACGCCTTCTGTCAATATGGTAAAATACATAATTGAGAAAGTTAAGGATATACATGCTATACATGGCTATGCACGGTTCCCTCTATCGTGATAGCCCGAAATTTATTAATTAAATAATAAAGACCAGAAGGCTATTACTAAGCACAACCCTTTGTTACGGACCTTGCTTCGCGTTTTAATTATTAACCTCACTCCACATGATATGGCATGTCTAGTTTCATGCTCGTATAGTTCTCCTGGAAAGTTCGCCACACACTTCCACATTTATCTTTTTTCTTGTACTACGTTTCCGACGTGCTAATGAGATGTGTCACGGGTCCAACGGGAGTAAATCGCGAAAAAGGCTATTAACGTCAATAACATTTAAAGGGGGTAGGAGATTCCGTAACTATCAGAGGGTGGGTTTATTTTGAGCAAGGTATGTGAAGAGTGATCGGTTATATTATCTTCCAACAATGTCTTTGCGCTACGCCTTTGCAACAACTTAACGGATCATCCCCGGGAGGCGTGGAGATACAAAAGACAAATAGAGTTTAATATAACGTTAAGAAGCTGGTGTGCCACGGCAAGATGTGACCACTAATTTCACACAGGTTAGTCCTTCTTCGTTCGCAGGACATAGAAATGAGACAAATTTCACGACACCGATACACATGCTTCGCATCTGTACGAGCACACAAGGAATAGTCTCCTGCCGCGCTAACAGAAGCGAAAGCGTAAAAATCATACAAAGATTCTGGCATAGCAAGTGGGCGGCGGTCGGGACCGCGGGAGGCGGGGGATTTCCGTGTTTTTAATGGCGTTCCACGGTTAAGTATTCTTACAGTAGCTTTAGAGACTACCTGCGGGATGGTGACAGTTTATATTTCTAACAGGGACCATACGTCAAGGATTGGTAAGCCTAACTTGAGAGTGTTTTGTTATCCAAAATGTGTTTTCTATCGTATAAGAATAGGCCAATCGGTATGTGAACTGGGAAGAGAAGAGAGCCTATTTCTGATGACGCACCGGACAAGCGGCTCATGAGTTAGTAGAGTGTATTTGTTTGCTTATTCAACACGCTCATTCACATCGTCAATGTCAAAGTGTTAGGAATAAGCCATACTATGTTGATTGGTTCAGCTTGTAACAAATGATAGAATTTGTTCCAACACGATATGGATGAACTCTGACTTCGCAACGTGGTGCTAGGAATTATAACTCTCAATAGATAACGAACATGCCCATCAAAACAGATGTTGCAATATCGAAGTGTGATTGACTTTAATCGTGGTACGTTATCGCATCGCGAGAATACAGATTGGGTCCCCGAACATCTTAAGCGAATTGGATCCATCGGTCGTGACCTAATGTGTACTCTTCACTCTATTTAATACGCCGCTAACGTCCGCTCAAACATTTGTTTCTTTCATCAGCTCGTCTTTAGATCTCGTCGTGATCGTATGTGACCACCTAATTCCAAATCATAAATTCCCGAGCCTTTCTCAACGCGATGCTTGGCACTCGGCCTGTCCGGGGAGTCCTCCAACGGCACTACCCTTATTTTCTGAATCAAGACGATTATCTTGATCATCTACAATGCGTAACGCGATATGAAGTTTTCGTTAAGGTCTTGAGTCTTCTGAGAGGTATTGAATCAATTATGCCCTTCGCCGCTACATGTGTCCCTGTCAGCCCTAATTTTGTAGTTCAGCTATAAACACATAGCTTTCAAGATTAGTCACCTAACTTCTATCGGGTGGAGATGCGCTTGCTAGAAAAGCATTACCCGACAAACATGGTTTGTACCTTCAAGACGGGTCTTTGTACTTTCTACACATTGCTTTTCAATGTGCAAGACTAATGTCTTTAGATTTGTTCCTGGCTTCAATTAGCTCTTCGACGAACCAACTTAGATATAGCTTTCAAACATATGGAACTTCCAGATACCATTGTACCGATGCACAAGACTTCGGCAACAGGCTTTCCAACTTACTCATCAAGATCAGAAGGGTAATGTGACGTGGTGGTACTAACACACACCTTTGAGTCAAAGGAAAGAATTTCTCGGGGCTTCGGAGCTTCATTATATGAACTAGTTACGCGTAACGTAAATTGGCTCAGGGTTCCAAGTTGCATTATCTATGAACATCTTAGCCCATCACATTTCATTTTTTAGCAGATTGTGCGGCCCGTCACTCTCAGTTTTTTTTAGCCCAATGTCAGCGTCAAAGACCGCATGTCCGTGTCATAGAACACTTGAACGACAAAAGTGTGATGCGTGGGTTAATCAAGTAAAAACTGCTCTTAACGTGACGTAGGCAGAATTGTGTATTTAGTAATGCGAAAAAGATAGTTCAGCCTTCGCGCAAATTAAACCTGGATTCACTTGTTCCGGAAATCCAACGTGTACGGCGACGTGCAGCCCACTATAAATTATAGGTTGCGGCCCCACATATCTTGTCACCGGACTTCAGATAGTATGCTTTACTAAATGTGCGCTTTTAATCCAGCAGTGTGGTAGTCTCCACTTAGCAAACAAGGTGGATCGGTTTCCGGGTCCACTCGTTTAATTGATGCTTGGCGATTAGTGTCATACCCCCATATCTATAATTCCCTAAACGAAGAAGTATAATATTGATTTCCGCAATAAACAAAGGAAGAAGTAAACCTCGGCAAATGGTCGTTTATCTTTAAGCTTAATACATTCAATTTAATAAAAAATGACCGCTACACCCCTATGGGTCCTTAGGGAATGACTAGACTATGCAAGATAGTCTCATAATTTTGAAAACGCGAAATGAAATTATGTGGGGCTAATTACTATTTACCCTACCTGGTCGGAGGTCCTTCTGAAAAAAAGAGCGGGCGGAGGCTCCCGGTACGTCCTACTTCTTCCTTCTCTCCCTTCTCAATTTAGTCCTAACTATGAATATAGCATTAGATAAAGAAAGAGGAGTGAAGAATAATCACTGATATTAGTTTCAATGTTACAACATCCATAAAATCCCCAGGTTACGGTAGGAATCCGGAAAGTTTGAAAAATTCAAGGAAACAGCAAGTGTAAACACTCTCAGACTGGACAAAGGCCCCGCATTGTTCCGTTGGGCTGCGAACAGTTTTCATCAGTTCTAAATACACTTTTTGGGAATGTTTCGAAGTCGATGTGGACTTCTACCTCAGGCTGAAAAGCTTGAGAGAATAAGATTGGAATGGGATAGTTTATAGTCAGTGAATCTTTTAAATTACGACTACAAGGTTATATTTACACGATGGCTAGCTATCATGCCCGCGCAAGCTCGAGCCTGTGCAATCAGGAAAGTGGGATATGATCGAGAACCGTCTCGTTCCTGGTGCCGTACAACCGTATCATGTACTCCGGGATAATCCCGCAGCTCGGTTTCAGCCGGGCCAACAATTCATGTTTGCCCATTGAGGGTCGTACTACTTTAATACCGTCTCGACCGTGCCGTTTTTAACGTGACGTTTGCATGTTACCGCCTATTTCCACCCTCTAGGTATTTTGTATATTTACCGGTACCAGAGTACTTATTAGAGACTTGTACCCTCCCTGTTTGATTTATTAGCGTTGGTCGGGGCCTAACCGTCGCTCTACCTTTTTAGCGGTCTTAAAAACTATTATATGATTGCCGATTCTAGTCCCATTGGTGCTTCCCAGATTTTTTTTTTACTTATGTGTTTTTTCTCATAATCTGTTTTTTTCCAGGACATCAAGCAGGGATATATTGGTCGCCAACATAAGAAAAGTCTTAAAAACTTATCAAACAGAGTTGCAATGGGTTTCGAGTGAATAGCCCGCCGAAGCGTGTTCAGTAATACCATTCGTGGAGGAACCTGAAGACATATCACTCATCACTGATAGGGCTTAAGAGATATAACTGCATAATGAAGATCGTCAGCTGTATAAATCAATTTGTTAAGATCGGTAACAGGTCCCCGCAGCTGCTGTAGATTCATATAGCACTTGTGGTTCTCATACCCAATAATTCTGGTTCAAGTCCTGTTTGTGACCAGTCCCGGCTGCATTACTGTTAAGGTAACACACGCGAAGAAATGTACCAGCTTTTAATTGATCTGACCAATAATGGTTGTGAAACGCGAGGCAAATAAAAAATAAATCTTTCTAGATACGCACTCGAGACTAAGGATGATTTCACTTTCCCTTATTATAATTCTCACTCTTTTCGATTAGGCGAGCTGTCCTAAAGCCATTGCCCGATAAAGACCCTTGTTACGGTTTTCTCTTGCGACGTGTATTAACCGTCGACCCTCATGCAGATTTTTGTTTATTGATCATGTTTGTACTCTCTGCTTTAACTCTGAATGTCGTAAGGTGCATCGAATGCTTTAATTTACGTGACGCAGTTCATACCTGCGTAGGGTGGCTTTAGTATATTTAGAAACAACCGAGGCACATGTTTTCTGGATTTATTGCTTTCGGGGTCATGGGATGCTAAATATTCCGTTATGATAAACGGGCCTCGGCGATGACCATCTACTCGCACTGGCACGGGGTAGATATCCTTAGAAAGCCTCGCCTCTTCCTGTCCGTTCGCGTTTTCGCTTATCAAGGTTCTGTTCTCAATAACTAGGTACTCTGTTATGCCCAGTGATAGTTCCGCGAACCTCCCCTTTAAGGACCCCAAGGGTGCATTTTACGCGCTTGTCAGGCCGTATTCTACTTTTATAATATGTCGAGAGTTGAGTGCTGAGCGTTGGAGATTACTCTCGAACTTACTAATCTTCACCCTTGAGGGATACTTCTTGTTGGTCTTCTATTCTTACCGATCACTTGTGGCCCTTCATCGTCACAGTACGTCACACCGTAACACCGCGGCATGGAACCGGCGGAAATTGCCCTGCAGGGTCTCACCTCTCGACTGAACCTTAAGCGTATGATACTCCGAGGAAATCTTTCCTAGAGGACTTTATACCCACTCCTTTTATGCCTCCAATTTGGTATTTCAGATTAAACCCACCTTAATCAATCGTCACCGAAATATTCATCATGTGAACGTTGTAGAAAAAAACAATTTTATATTTTATTATATATAGGTGACTGTATATTCATATATGCCGTTCTAATAGTAAACCTTTTTCTCATTCTTTGAATTTTCATATAAGTTTTGATTTCCGGAGTTTGTGGCGCGTTTGGCTTTTGCAAAGTTGCAAAGACAAGGAGAGAAACCGCCTTTCGAAAGGCCCCTCGTTGTGTGTGCTTTCCGGATGATGCGCAGTTTATTCCAGCTTAATTTTAAGCAAAGCTTATCGGGACTTCCCCTAGCCCACAACTACAATCACGCTGAGATAACTCTGGGTAGTATGACGACGATATCATTACGTGGCATTAACTTAATGGTATTTACACCTCAAAGAGGGACCTGGCCCATTAACCTTTTGACCAACTCATGTGGAAGCATGAATAATATCTACGCTGCTGGAACAATCCAGTGTTTCGCACGATACGAGACCGCGAAAATGTGTAATGGAGTAAAGGTTGACGGACATTTATGATTGCCGCTGTTTACGCGGATTAGCGCAGCTAACTATCCTCATGCCTATTGTACTCTCGCAACTTACTAGATTGATTGGAAACGATGCTAAGGCTTAAGTGGACATGGAGCATCGTAACCTGTATGGTAAGCATTTCTAAACACGCTAGTTCAGTGCTGCCGGAAGTAAATAAAACAATGATAAGTTAGTAACATCTTTCGAGTTTCTCTTAAGAGATCATCCCAGAATTTGAAGAGGTAAGAAGATTTGCAGCTTCGACTATTGAGGTGGCCGTAGGCCTAGGAGCATGCCACGTGCGTGCCCTGGAGTAATAGTCAGTTCTTCAAGCGTGAGACAATGCGAATAGATAGGATTAGACATTATTGGTCTATGGGTTCTACGGATATTCGACAAGGGGGAGCCCATTTACTAGCGTACTTAAAGATGTGTTAAATCCTATTATGTAAGCTAGACATATTTGTAAACTTGTGTGCGGCCATCCTAGACTGTTCCGAATTCATTAATACCCTTTCTTGATTCGGGTTAAATTGATCGTTGAAGATTGTTTAAAGACCAAAACAAAGGTAGCAGAGAGATTATGAACATATACAGACTCAATTTCGGTAGTTTGTATATGTCCTAAACATCCCAAAGTTACATTCCTAGGAAAGTCTTAAGGGATCTTCCCTCTACATACTTTTTTGGTTTGCGTGTAAATCGAACTAATCGATTTTGTTGTTTCAGTGACATCAGGTGGTTGCTGTCGCCTGGAAGATCATGGTAAATTTCGGGAGTCTATCTGATCCCATCAAAAAATAATTAAAGACACTTATTTTTCGGTCTAGAGAATTTCTTGCTTGTCGATGATTATCATGAATGGAAAGTTTTGACCACTATGGGTTTACAGAGATAACCTTTAGGACTGCTCTGACACATTGTGTTGACGGTGATATCGCTCATAGTATCAACAGTACGAATAATTAAAGTACGTTTCCATTATGCATTAGTCTCAATACTCTCTGCCTTTTTGTTAAAGTTACCGACCTTTTTGTACAGTTGTCTCTACCTCTCTCCTGCTCCACGTCGGCAATTTTCAAGTCTTTTAAAAATAAGAGTAATAAAAAATGATGGTAACAATCACTGTTACCGTCAATTGTTGCCAAACGCACAGTAAAAGGTGAAGGAGACACGCTCGTACTGAATTTTTGACTGCACATCGTTGGTTTCATAATAATGTATGCATTAAATGGGAGCGTGTTGTATAAGACTAATATCTTCCCGTCAGCGTAAATTGCTTGTTTTGTTATATGAGAAACGTAGTTATGATACTGATGTTTCACGCATATTGCCTTAAATGTCCGTCTTTGTTTACAGTCATAAAGTCGTTTATATCTTATTACAATAATACATTAATGAATTCCTGAAATTGTATAATTTATCAGGAGCATTTATGCGGGATTTAACGGGATCCTCGTTAATGTTGACGATATTCTGGCCCTTGAATCTGGAAGTGTTTGTCTAACTCAGCTCACAATAGTTTGTTGGACTTGGATTTAACCTCAACTATATCATATTGTTTTGCTATTACCGTGCCGTCGTATAAGGTTCTTTTACGATAAACTAGCTAGAAGCAGGAGGGAATAGTTAATTTTTTTTGCCAACTTTTTCCTCACACACGATGTAGTCACCGATATATACATTTTTTTCTTGCAAGAATCAATATCGTCCTCGAAATGTGCCTTCATGCTTGCGGTTTACAACAGGCGGATTTTATTTTCGCGCCTTATGGCTGTACTTCCTGCCCACCCCCCTTACACTGAGAGTGCCTGAAGTCCTTCTCACTGACAAATCTCCGCATTTTACACCATTGCTATAGTATTAATAGTAAATAGATATATTATCACTCAAAGTTAGATCAAGTGAGTGCCATCTTAATCTTCATTGATTCAGTCTGTGCCGAAGGTATAAACACCACAGGCAACGCTAGTTGGCCGAGGTTGTTTATGGAGAAGTACCTTCGTCTTTTATCCTTATACGTTGCTCCCTGCCCCTATTCCTTGGGTCCAAATCGAATAAACGTCACTATTTTAAGTAACAAGTAGTAAATAACAATCGTGAGGCTCTAGCTTATTCGATATAGTTGAGCCCGAGCCGATGGTGCTCCCAGCTTATAAGCCTATTTATTGTGTCCATCAAATTCGAATTGATATGGAGGGAGTGTAACCGCGCTGTAAGAGAGGGGTTATCCGCTGTGGAATCGTACTGATTCTCCCCAGACCGATACAGAGACCCGCGACAAAGTTCCCGTCCCGATCAGCGTTTGGGGATATGTTGTAATCGACGTAATAACTTCGGTTAGAGTGATCATACACCACAGTCTGGGTGATGGTACTCCCTACTAAAGCGGAACACTGGAAAAATCAATATGCGCAAGCATGCGTGCATTCGTATATATATTTCAGGACCATCATCCGATTCACTAAGCACTGTGTTGCAAAGAGAGACATCCGTAGCATCGTCTGTAAAGGTACAACATCACAACGAGAGAAAGAAAAGTCAGAGCAATATTGCCAGCAAATAGAGTGATGAAACCAGAGGCTCCGACGAGCTAATGTCTCGGGAACCCTGGATCCACCAAGGTCGACAGTGTCCTATAAACTACCGTTAAGGGTCCCCGCTGCAGATCCTATTTACTTGCGGCCATTTATATTGGGCGGTATTCGCGGCGGTCGCATGGGCCGTCTTATATCCCACAGGCGGTCAAGTTATTCTATTGAATAATTAGCTATATTTTTAATATGCTAGAGCACTCTATTTTTTGAAGACTGTAGCACTTACTCTCCGACATTTAATAAGCAGCCACAATTTAACTAGCTAATAACAGGCTATTGGAGTCTAAACTTTTAACTGATTAAGATACATTATAGGCGCTGCATATAATAAGCAAACTTGGTTGCCAATTAGCTTATGGCTAATAGTAAATTTGATATTGAAGTCTAGAGCTGTCGAAGCCCAGTACTTCTAAGTATTTAATCAGAGAAATCGATTCGTATTGTCCAGGTGGATCTATATAGTGTGAGTCTCCCAAGGTTTTCTAATATTCTCTGCACGTTAGTGTTGGTATTGAAGCGTCCCAGAAATTTTTTAAATTGTAAACGATACAGTACAGATCCATATTATTACTTAGTATTTCACCTGACTTAATTATTGCAACACAAACGCATTCGTAGCATAATCTCGATTAATCGCGTGATATGGATTTCCTGACTGTAAACAACTTAACGTAGAAAAAGATAACAAAGGAGTGAGCCGCAGCAACTACCAGAAGAAAAGGTGATAACCATGGAGTCTATTTCCAATGAAAGTGAATGTTTATGGGGATTTGTTATGTCACCAGCTGTATCCGGGAACCACAACTCTTGACTCCCTCTTAAGATATATGGCGAAACTTCAGTCGATCTTGTCTCCAACTATAACGACATAAATCGGAAAAATAAAAGATGCATCTAAAAACGTGTACCGGCTGGGGCAGATTTGATCACCTCCAATCGTCGATTACTCTCAATAGGCATCCACGCTTATCTGACAAGTACTAAGGCTCTCTTCTTCCGTGCCTTGAGCTCTTAGATGAATCCACTTCCGTCTTTCCTCTATTCAGAATGTCTTTCGTACCTGCACTCCGGTGTTGTTGCGCTTCTTCCATCCGTACTTTTCTATTGTACTGTTATATTACTTTCCTCGTTAACTACTCAAACACGTGTCCTCGGTTCACGATACATTTTTGTTATCGCCAACGGATTAGATCTAGTTTGGTACTTTCTTAGTGTTATCCCCAATAGTCGGAACGACTTCGCCAATCTGTGCATTAGAGATATTAGTAAGTACTATATAGTACCAGAATAACCTTTCCGTGATGTAACCGGAGAACAACAACATTTGTAAGACAATGAAAATACAATGGAACAATTTCACATCAGGGCCCAAACTAATCGTTATGTTTTTTTGTTTCGCGAATATTTTTTTGGATGTTCGGGGTGAAACTATCGAGGGTCGTCTGATGCGTATAGTTTTTTCTAACTTCCTCCTGCATGGAAATTTAGTAGCATATTACCTGTTCTGCCGTGGTACCTTGAAACAACGCTAGTTTGTTTTTTTTGTTGCACACTCTGCACACTCCTTAAAAGGAGGCGGCACTAGCACGCACCCCGATCCTGTAACAATACAACCTTTCATGTCCCTTAGGCGCCTAGCCTACCTTTCCATATATCTGGCATAATAATAATAGCCAGACAGAAATAATTTATTCGGACGCCTGTGTTTATTTAATTTTCCTTGTCATACCCTATATTGATCATATCGTTCATTCACTCAAACATTCCTGCCAACCTGTTAATATTAAGACAAATTTATGTAAAATCGCTTTTTTTCTTACTTAAACGCATAGTCCGTGCGAAATCTTCAAGGTGCCAACGGTGAGGTGAGAAGCTATTCCCCCCTGTAGTATACGTCTACAAGGGTCTATTTTCAAGCGTTAGTTCACACTCACCGCGCACCATCCGTCGATAAATGTGAAGCTCCTCGCACTAACCAATCATATTTTGTTGGTATTTCGCACTGTATTAAATACGGTATGCGGATTCCTGGTCATCAAATTTGACGTTAGCTTGATGCTCTAATTCGTTATTTTTACGAACAGCGATAGAACTATTCCTCACAAAATCTACTGTGATATCTGATATTCAGCCCGGGAATATAAGTCGCTTTTTATGGAAAGACTATTTGAGTGTCCTTCAAGCGGGCTATAGAATTGGGATAGGTACCTAAAACACACTAGCTCTTGAAGAATCCCTGCTTAATACCTAGATAATCTCCCCTGTGCGTGAGTCATGCATAGAATCAAATGATCGATCTTTTTTGAACATCATTATTCGGCCGATGGTTCGAGACATGATGACCTCCCGGGTCAATTATTTTATTGTCCCTGTGGTTGTACCCTTGCGAATATAATAGGGAGATCCGACCAGGACCTATGGCATAAGAAATAACATCTAGCATATTGTCTCTCTAAAGTTCACAGTTTATCTTTAGCCTTTAAATATGTATTCAATGTATACTTTTTACTTAAAATAATTTTTGTGTCATGGTACTTAGGGAGCATAATGTATACTTAATCGATACATGAATCGTATCGAGTTTATCAGGCCAGGTGATATCGTAGGGGATTTCATTTGCACTGGCATTTGGCTTTTCGACTCCGTTACTGAAAACCGCGAGCTTAGCGTTAGCGGCGCTGTGCGCAATGCATATGTTTATCTGATCATACTCTTATATGATCGACGATCAATTTCTAAATAGTATAACGACGTTTACACTGAACAGGTAACTGTAGTTCCTTCTGCGTATTATTCTGTAATTAATTTACCGACTTTAGGTTTAGTTTGGGATAATTTTCGGGCTGCACAGGGTAACATTGGTACTTGAAATGCCTTGAGAGCGCCATTTCTTAAGACTCTATAAGGTTAAGTAGTTACGTCGGCGACTATTACTGCAGGCCCGTGTACGTATGATTCAGTTATTTATTCATTAACGATCACAAAGTTATCAGAAGAGGTTAGTTTCAAACCACTGCGCCACAATTCGACTATTGTCTCAATATTTCCTACTAATTATCCAATTAGGCTCTCCCCGTTTAACAGAACTTGGATCGACTTTACAGATCCTTATCCGTTGTATTGTCCGTGAATTCTTTTCAGATTCGCGTAGGCGACTAAATCCGGTGTGCAAGTTCGGGAGTACCGAGATTGTCACTTCCAACAAGGCAACCTATGGACTAAGCCAGGGTGGTTTAAGACCTTCAATGGCCGGTGGGTAAAGCGTTACAGCCATGTTTTAAAGCGTATATTCTCATGCGTGTAACCATCCAGCAGTGTTTTTTTGTCTTTTCACGATGTTAAAGCTTAAAAACCGATTTCTTCTTGAAATTGGCGTAGTCCGACGTTGATAGATAACACTTGAATCTATTTAGATCGTTAAAGGCTCATACATATGAATGAACTTGGGGAACGAGCGATGTTATTCACACGACGTAGCAAACTTTATATACCTATATCACGTTACATGAATAGTACGGACCAGGTCGTTTAACGATTAGAGAATTAATGCGCTGTATTAGTTTATGGTTTTGAGTAACTGCACTGTGCTAGTGGTCTAAGAGAAGAGAAAGTCAGCTTACTATTAGTGAAAAGTATCAACTACTTTCCGTGGTTTCTCCTAGGTTAATAGAGTTAAAAGACAAAATGCGGTCTCGATTTTTATATAATGGATATACTATCGCGCGTAACGAGGGCATAGACATGAATGTGTACGTGTCAAGCCTATGCGACACATTGGTTTACAGAAGCTCTGCCATGCCCATACGTCTGGCAAAGTTTATGTGAACCTTATGATAAGCCGTCTTAATGTCGAGGACAATCCTCAAGGTTGCTTCCGTTCCATCTAGTTCGGAAAACCGAGAATATTCTTAGCGCCAAGAGTGCGAGAGCAATTTGTCTATAAAATCTAAAAGTACAAAGCGTTTATGAAGTGAATCTTTTCTATAGTGCTTTTGTTATCCAATGTGGTTTAGATTGAAATATGAAACAGCCGCAAGGAATACGTGGTAATAGAACAAGGGAAGTGCGGCGAACATGTGCGACCCTGGGCCAGACTACGTCCCGTGCGATCCCCAAGGCGGTGTAAATCGTGGTCCGAGATCGGGTCGATTCCGTCGTAAGAACTTTGCGTCATTGTCTACCCCGGGTAACTATGGTAACATAGTGTGCCACTGTGTGATGCTGGTCCTTCGTTGAAGAGTATCATACTTTCAAAACTTTCACCACCTGAAGGAGTCCTTCAATAGATCAATAGGGGGTGTTGCCTTTACAGCATAAGACAGGCCCACCAGGTTAGTGATACCATTGCAGCAGGATTAAGGACATTCCGTGATGATGTGAAATAGACAACAGAGTACGGCTCGCTAGACGGTTGCCACTCATCTGTAATGTCAGCCTAAGCAATGATTGTACTGATACTAGCTTATACGTTTAGTCTTCCTTTGACAATACTAAAAGTCAGCAAAAACCATAGAGGGAACTTTCTACCAAAGACTGCCGAAATCTCGTACCAACCAACACGCATGTCAACAGCATTTCCTCGGTGTAAACGGCAAAATCCTATGTAATGGCGTTACCCGACATAGCAGAATATGTGCTCAACATAGAGTAATAGAGATTGAATGTGCAAGTGGGTGTGGAACATCATCTTTCCTTCCTAAAGCGTTATGAAAAAAACCTATGGTTGTGGGCACCCTTTATCCAGGATCCAAGCTCCACTGGAATATGGTCATAAAGCTAACGTTCCGTCTTATAGTTCAGTGATGTTGATATAGAGGTTTACGAAATGAATGATGAAAAAAAAAAGCCATAAACGTATCGTATAGTGTGAGCCCCCCACACTAGACCAATTTTTTTTTTCTTGGTTTTGCCGGGAAAAGTCCGATTGGTCAAAGAGGACATAAATCAAGAGAACATGCGGATGCATACTGCTGATAGCAGTTATTGGGACTCAAATGAGTAGAAATGCCTGTCTCTTTCTTCGGTTCACTTCACTCATTCTACAATATAGTTGCGGTTTTAGGTATTATGAAAACAAACACGGTGAGAATAACATAAAAGTTCTCGATGAATTTTTCGCAGCCAGGAGTGTGGCCCGGACCTGTGTTAAATTCTGATGGTTCAAGCGAAGCCGGGCCCGGTCCAACTGCACCAAATCGACAAGCAATTAGATCATTGACGGGAAAGACGGAGAACTAAACCAAAATAGGAAGACCCGATGGAGTTTGTGAAGCAGTACGTGTGAATTAAGGTCCGTACCGCAACCATGCTGCACGCAATGAACCATAATAAAAGTTTCGGGGATGAGCCGGTAACAGATGTGGATGATAAATACTCTTTTATACAATCTTCGATAAGTACAACATCTGATATGGAAGAACCCCCACTTCCTTTGCTCTAAGGATCTCTACATCGAAAATAATATAACGTTTGTCATCCGGCGCAGCGTAGAAACCGGCTTTTAGTGCCGTGTAGCTGTCATTCTTGTATCACCTTTGAGCTGTTAGGTTATACATTATTTCTGTGCTGATCTTTTCTGACTGGGATAAAAAAGATTTTTACCAAGAATAAGACGGGTCTGAGTAGTTATTATCGTGTTCACCCGAACTTAGTTCTTCATGAGTACCGCCGCTACATGTTCTGTGATTAATCTTCTCTGTGTCCCTCTAAGTGTTTCCTAAAGGTCCGGTATTCATACAAGCAATAAATGAACCGGCTACACCAACCGCCTGTCTAGCGCAGCTGGGAATCACGTATTTTTGCCGTAAGGAGTCGTTCCTATACTTCTCTCTCCTATCCGTAGGTATCAGATGACCTTTTATCTGTCTTTTACCATATTTTACGTTGCACCTGATGAGAATCTGCCGATTTAACCCAACATACCAACACTTTTACCTTATAGATGAATATAGGGGGAGTCTGACGTGAGCACTCTAAACTGTTTTTAGATTGTCAGATATAAAGATCTGCTCTAACATTCAAGTCGTTAAAGCGCATCAAATCTACATAGGTTCTTGTTCATTTTGCTAATTCTTTATATTTGCATGTGCTCAGCTGGAATTCGAAGAGGGCTTGACTACGTCTAGTGGAAAGTGCTACTCATCTGGCTCTGCCTAGCGTCTGTCGCGGCATTGTGATATAGCAAGCTCACAGATAGTAGATAGAAAGTTAGCAATGAGGCCTCTATTGGCCCCTTTGCCCCGCGTTAGTCTAGTGGGCAAAGGTAAAAAATTTTTCTATGGACTAGGCCTCGCTTTATATAGATAAGCTCAATCTTTGTAGTGCTGAATACGCTGGACTACATCCAGTGCGCAATCTGTGAGCACAACTTATGCTATCATGTCTGTGAGGACGCAAAGATATCTTTCTTAAAGTCGCAGGTAGAAGGACGTCGTATTTCGTACCAATAAAACCTTCGATTTTTTCTAGATTGCTTGGGTTTGTCGGTACCCAGAATATCTTTAGAAGCAGCTGTACACACCGCCTGTTATTTTCTTATCGCAAAGAATTGGCATACCAAATGGGAACCTCACTTACCATACTAATGGGACTACTGAAATTGGGGTCTACTCCACTTTGACCAGAATACGACCCAGAACGTATTACTCGATGTTATAAGGAAATATCTTTTAGCGAATAATGTCCTTAGGTAGTTTTCTTTTGACCGTCGCCCGCTCTTATGTCCGATACTGCCCTAGGGCTTTGGTAGTATAAAATATGAAGAACTATCTTATTGGAAACGGTAGTCAATAAATAAGTTTGTAGCAAAGAACGTTGTCGTTAATATGTGTATGTAACTTGAGGGATAGAAAGTAACCCCAATTTAATCATCCAATATTATGGTCACCGCGTAGGGAGTCTTATAATATCTACCTTAGAATTGTCAGAAATGATATCGAAGTACGCGATGTCCGTTAGAAGATGTTATTTAAAGTCCAGCCCAAGGCATTCCTGTGTAGATACGCGAAACGCAGCCACACGCCCCTCGGCCGGTGTCCCTGGAATCACCCTCATCTACACCTAGTTACGGCAGCCTTGTTTTTATAATGGAAACAACTTAATACAATGAAAAATGCGCAGCCATTTAAGTTTGGATTTAATTAGCTAGTGCTGGTGGTATGATAGAGTTCAATGCTCCCACAAACCAAGGCTGAACGCACAAATGTCCAAGTGCTCAGCCGGAGAAAGCCAAATTGGAGAATGAAAAGCGTTGGCCTTCAGCGAATGCCACGGATGCTAACATTAACTCACACACTTTAATGTACTTTCATTCGAGTTAACGCCTGTGCAAATCTTCACGCGATCTCGTCTGCGCCAAACACCCAGGAAAGTCTTCTATTTTAATTCTTTAATTAAGCGGCCAGATACGAAAATATGTTTACTTATCATGCCCCCTACGGATCATTATATTCCCCAATAACCGTATGGAGGTGGGCAAATGTCACGACTGCACCTGCGTTACAGTAAAAAAAATGCACGCCAGAGTTTACATTATTCGTGCAATGCAACGTTGTGGACATTAACATCAGACCACCTGGCCTGTCCATTTAAATAAACATGAATGCATTGCGGTTCAGATTTGAGTGACTTTCATTACTACTCTAAAACGTAGAGCATAGACAAAATTTACGCCACTACTTCAGCACCAGAAAGTTCGCGCGAGGTCTCCGTGCAGCAGATTATTCAGTACGTTACATTAAAATTGATCCATACGAACCAAAAGCAATGTGCGAATAGTTGATAAATAGGGATGCGCGGACAAGTTTTTACTCTGTATGAGATGTATTGTGTGAGGTTAGCGTGGAGAATATTTGATGAAGACAATATGTCGATCTGGCTTCGGGCCAAGACTCCCGGGACACCTAACCTCGCATGCAGGGAAGATGTTGAACTTTGGCTTTAGAACACGTGTATGCAGGGTCAGGTATGAAAAAAAAAGTATTTGATAAACATTGGCTAAATTAAACATAGTTCACTTAAATAGTCAGAAATGCAGTGTTAAAAAGGAAGTGATGTGTTGTGTCCTTGACTATATATTCCCCCATACGCAGCAAACTGGTGCTAACATGAGCTTGTTGCGTGAGAGTAATATAATGTGGTGCATGAAAAATACACTTTCCAAAGAGCCCACCGATAATAACCTAATCCTTCAAACGCGACCGGGGCGGTCTGAGAAAAAGGTATCAAAGCAGAACACCCGGTGCCGAGCAATTCAACATTAGATCTAGGGACGCGAGCGCGCAGACGGCTGAACAGTTTCCCGTAGCGCGGTAGAACACCCTCCAGTGAGTAGTTTCCATGGTTTTACTATTTACCTCGGTCAATTCATTGGTTTAACTTTTTTCAGGACCGTAGCGGGAACGCTTCCGGTAGGACTGAGCTGTGCCTGGCTTCTCAGAAGATTGGCGCAAGGACCCACGGAGGTTGAATAACCAGAAATGTATACTGGTTCCCTCTTTTTTTTCACTTTGGGAACAAATAATCGCGTTTACACCGAATGCCACCATGGAAGGATAAAGATGGCGTTACACATATTCCCAGTCCCATTTTACAGAAGAATCACGTTAAACCTTCCATACCCGCGCTAGCCTTCCAATGGTTACTCACCCTACGCGTTGGCTCGCCATATGGCTAATAATGAGAGTGGGTATTATTTTTTAGTGCCTGTGGGGGTAATTTGAATTTTCGATATAAAGACCTGTTGTTCCTAGGACGTTCTGTGTTTGAATGCGTCAGAGCAGCAGAGATCCACTACCGCATGGGCCACCTAAAGTCTGTAATCTGTGTCAAACAGCCCATGCCTCTCGTCCAGTGCGCCGGCCACCTGTGCGGCGACTTCGCGCCCCTCCATACGTTCCTGTAGAAAAGCTGTAAACTGAACTTCGCGCTCTTTAGGGCCCTAATTAGGTAAGGACAGGCGGCAGCGACAAGGTGCTGTACCCGCTAGTGTTCTCCCGACCTGGCGATCAGCCTTTGCCTCTGCCACCCGGGCGAGGGCTGCAGGTCTAGAGATTATAAGCGATCGAAGGGGGGGACGTGTTTGAATAATTTTTTTCCTAGATTATGAAAACTATTATTAGCCATAAAACGCTATTTTGCATAAGGTTGCCGCTGGGGATATGCGCGCGAAGTGTAATTTTCCTCGCTGGGAATCAGGTAGAGTGTATATCCTCTGGAGTAATCATTTGTTTTTTTGACTTGAGGTATATTGTTACTTATTCCGCCTTGGATAATCTTTTTGCCCTCTATTTTAGTGATAAAATATAGTTGCATCAGACTTAGAGTATTAGACGTGGTGCATATTAGAATTCAATAAGCATAAAGGCCAATCGCCACGTGTCTACAAAGGGGGTACTCACAAGTAACCAATGTTAAGCGGACGTTCAAGGGCAAGACGTTGGCAAATCGTTGCTACGTCATCCGGCTACATAATGCGTTTCTGAACAGCATGCAGAAGCTGTAAAGGCATCCTACCAGCCACTGGGCCTAGTATCAGATTTCGCTCCTAAAATTCGTGCGTAAACTATTCGATCCAAATTGCACAAATCCTTTTAAGATAAGACCTTGTTAAGGTTTACTATGTGATGATCGCTTCTCGGGAGGATGTATCTCGCTGATTAAAATTC
>PvBr22
AATGTCCGCATGCACGGCTCAATAGAATGGACTTTGAGCCAGATCTTGTCAGTCCTGTTGGGGCCTGGTACTGTCTTTGGTCGCCATCCGCCGATCCTTCATAAGGTTTGGGAGTCCGGCCAATACGTCCCGTAGTCACATCGTTCCGTAGATGATCTGGAACATACTAGGGACCGATGGAAAATCGTCATGTATGTCGCGGCCCGATACATGCCAACCGGCCCGGTAATTCCTACTCTGGGACAGACGAGAATCCAGTCTTACTACTGCATAATGCAGCTATTAACAGCGCCGCGAGTAAAAATATTTCTGCCTCCTTGAGTCTTTCAGTTGGCGGGTCATAGCTACAGTCAGGTTAGACATCTGAGAGCAGCCGATGTTAAGAGAGCGCATGGGCACATCTTATGTGTGATGGCGATGTTTACATGTAGTCGGTATTTGCCCTCCTCGGCCCGCAGGACCGACACATAATTGACTAACACGACACAGCTCACTATCAGTCGCGCCTGTACTTTCAGGGGGAGAACGCTAGCCGAAGACTTCGGTGACCCACGTCGATGGCTCCCTTGTTCTCCTTTCCCTCTCCTGAATAGGGCAGCCGGCATAAAGCGTCGTTTGGCAAAGCCCATACAATTGTCGCACGCGACGAGATCCGGAAATATACGCAGAGCGCATGTCAACCGTAGTGAGTCCTTGCGCAGAGGTCTGTAGCCGGTTAGAGAGACGTTAGTGGAGTGGGCGTGTGCCCAACATGGAGCCAGGACGTGGCGAGCAACTCCGCGCAGAACGGTGGGGCCAATCGGCCGGCAATACCTCTCCAGGTTGGGCCTTGCAGTCCCTCCAACCGCCGTCAAGCGCGGCGCGGATAATCCCCTAGTCAGCCCGTACGGTTCCCGCAAGTCCAACCATGACTACATTGTCGTGGCCCTTTCCGTCGCTGGATAGCAGGTTCCCGGCTGGCAGAAGTGGGAACCCGTGCGGCGTGAGCAATACGCTTCTTTGCTCATGACACACCCAGGACTAGCCCGAGTCTGTACTGGCCGAAGAGGCTGAGGCTCTTATCACCGTATCTCCATTATGAATAGGATCTGAGGAAATGACGAGCCCATCACAATCCGCGTCTGTCGTGAGCCCCTTTGAGCCCACAGGGATAGCTACCTTAGGGTCCCATTTTACGATGCCGACCGGGGAGGCGTCAGTGTGAAGTATCCTAGACGGAACAGTAGGGCCCCCGTCGCCCGCTGTAGCGATGGGCTAGACGGCGTGGAGTACGTGAGGTGTCTGCTCTCAGGCTTCGCACCCCGCCCCCCAGCCATGAACAAGGAGTGAAGGAGGCGCGTCCCCAGACTGAACCTACGGGGTTTGGTCATATCGCTGCACGTCATGCACAGCAGCTGACCATCCCCACGACCGGAGTCGAGAGGGTCCTGCCTCAGAGTGAGGGGCGTGACTCTTGCTCCTCGGGCGGGAGCGGCGTGAGGGCGAATGCCTATTCAGGCGTCCTCCGCAGTGGGTGGCGGGCACCTTATGTGACCAGCGCATCGTGTCAGAGGAGGCTCGGGCTATCGTATCTAGTCTCTGCTCGCCTTGCGTCGGGGCCTACGCACCCTTCCGGCGTTAACTCCCCTCCGTGTACGAATGATTTAGGGTCAGGAAGGGTGGTTGGGGTGTCCCTTGGCAATCCTTATTCCTCCTTTCGAGAGGCGCCGGGAGGCTGAGCTCGACCGTCCGCGCCATCGGGGAGCGTGCTGATAGGCCTGCCCTAAGCCATTTCGTCCTCGGGTAGGCCAGGGGTCACCAGGGCTCACGGGGGCTACACGAATAGGCACCCCGAGCTTACTGTGTGAATCACCCTACCCTCTTTCCCCCAACCGACATCCAGCCAATGCGGGACCAACAGCCAGGTGCTATAAGCTGAGTGAGGTATGTATATAGGCGATTTGGTCAATCTCGCCAAGGCCGCGCGCCAACTCTGGCTGTGACCATATATTGTAGCTGACGCCCTAACACCCTAACGTAGCACCGGTTCCGGCATTAGTCTGGCTCCCCGTTGTGGCAAGCCTCCGTGACACGTAAGAGGCCTCACATCAGGCCCTGCAACGGTGCCAACGCGCGGTCCCGGCCCGCACGCAACTTTTGGCCCATTCAACCCCGGTCCCGCTGATTACCCGTCGTCGTTCGCAGGCAGGTTAGCTCCTGGCCTGACACTCGTCCCTGAGGACTGGCCGGGGGCTGAGCTGCCTGCCCCTCTGTGTTCCTCCCGCCGACGCGTTCATCCTGCCCGGGTGTAGGGCGGATCCCGCGGTGCCGCCGTGCGCCCGTCATGCCAGGTCTACCTGCACTCACGCAACTGTCGGCGGACTGGCTGTCCAGTTGAGAGCTCGGTCGCAGGGCAGCGGATCATTTCTTCTGCGCCGTCCCCTGTAGCAGTAACGAAATGTGTGTTGGGGTCAAGTTGTAGGCACGCGATGCGAAATCATACGCCGGCGAAACAGTCGCTAGGCGACCTACGCACGGGGGCGGGCACGGGCCGCTAGGGTTCCTCGCGACACCTCCCTCAACTCCCGCGTGAAACGGCGACTGCTGGGTTGCGGCACAATTTGACCCCCGTCGTCAGGGGGTGATTGCAGCTCAGCGGGCGGGGGCCCGGAGGTGGGGCCTCGTCTGGCGGGCGCGTCCATACTTATGAGCATTCATCTGGGTGGGCCAACCCTCGAAAGGCGCCGCCCGTCTACGGCGGTCTCAGCGCCTCGCAGCCAGTTACGATTCCTCGGGGGTGAGTGCGGCGTCACCATGAAAGAGGGTCCGAACATGGGACCACCCCGGGGCTTCCACGTAGGGAGCAGTGGCGTCTAGGCACGCGACACCGCCTTGGGCCCTCGTCACGTGAGCTCGCCTCTCGGGCCCCGACGCGGATCGCTTGGACGACGTAGACGGGTAGTCCCTATGAGCGGTGGATCGGTGCAAATGGTGGGTCGATTTGCCGCTCGCGAGCCTACGTATGCAGCCATCCTCCGGGCGAAGCACGCCCGGCGGCCCGGGCCGGAGCACCCGACCCGTTGCGGAGTGCCTAGGCCGCCGCTTTGGGGGGCCGCCATCAACGTGATAGGGGCCGTCAGGCCCGGCTATGGTGTTGCACATACAGCGCAAATTCCCGCTTTTTTATAGCTTCTGTGTTGGCCAACGCAGGCTAGGCCTTCAAGCTGCTGGTACACAGGTGCCTGGTCGAAGGGGACCCCCTGACCGACCCGCCAATGTCTGCGCGGATCCCGGAAATGGCCCGCCGCATGACTGCGATACAGGCTGCTTAGCCCGGCCGCCGCCCTCTCGCAGATTAGGTCTCGGACGACCTCCCGCGGCGTCTGCACGAGTGTAATCAAGCCCATGCCTGTATCATGAGTCAGGTATATGACGAAACCTCTAGACGCAGCCGGGCAGGCAGTAGCACACTTACCAGCAAGTGGGGTCCATTTAACTCACCCTCCAGGTGCGGCTGTCGGTTATCCTACCGTCTTGGGATCTATGACGCGCGCCGACAACTGCCGACTATCAAGAGCCGGAGCAGGTCCCGCTATCGCAGGATAATCATCTGGCAGCTGCGGGGTGCACCTACGTCGCCTCCACTGCGCGACGTCAGTCGAGCCGGTCCGTCGCGGAGCCTTCCGGCGCTTGTGCAGAACCCCCCTGCCGGCGCCCCGGCTAAGGGGATCCCGGAACCCGAGCCGCGGCCGGCGGGTCTAGCCATCACCGGGGCGACTAGAGCTCCGGGCCTTACAGGGGGCTGTCGCTGTACCAAGGCCTCCTCTGCAGCGAGCGCGGGCCATCGCGTGGGCGGTGGGGAGATTCCCCACGGCGCGGGGCCAGGGCGAAGCGCGGCTGCCCCGAGTTGTGGCCCTCCCCCTGCTAGGCGAGTGCGGGATCAGGACGAAGCGGTGAGGCATCCAACAGTACTCTGGCGCGCGTCAAAGTGCAGTGGCATTTCGGCGGGGCTGTTTTCGGCCCCGTCGACGCCTGCTTGCTCGCGCGCCGCTGTTTTGGATCAGGTGCTACTAACCAACACCGCAAACCATGAGGGGAATGGTTCGTCACAACTTCGCTATCATGCCGGCGCGAGGGGCCGCGGCACGCAGCCGGTCTGGGCATCTGGCTGGAGCCGACGAAGCCTATGAGTCCGTCAATAATAATTTATGTATGCAGCCCCCTCTAATGTGTTCCACCTTCGCTTGTTGTTTCATACTAAGCAATCACAGGAGCGGGCGTAGGCGGATCATGCGAGCAAACTCCCTCCCTTGTTAGCCATCGTGGGGGGTGTTTCCCCCGCGCCACTTTTTTGTGGGTCTCGCCGCATGCAGAAGCGGGTAAGGGCGATTATTATGGTGGGAAGAGCGCCCCGCGGAGATCGTGAACGGCTTTTAGTCCGATCCTACTTACAAGTGACCTGGGTGTGCCACGGGGCCAACCCAAAAATGGGGGAAGTCGGGGCCCCGTCTTTCGAGACAGGGGGAAAGAGGCGCCCTCTTACCGCCGGCGCCGCCGAACCCAGAAGAGGCTTTATATCGCAGCCGTGAGCGTTGCGGAAGATCCACTCGCAGCGGTCTGAGGAGGTCGACGTACTCCTGCGCCACCCCCTCCCAGATTGCCCCCCCTCCCCCTCCCGTGAGGGGCCCACGCTGTCGGGCTATGGAAGGGCACTACAAGCACGTCATTCCGGAGTTCCGGCACAGCAGCGCCCGTAAGTCCTGTTTCGGCTTACCCGAGCCACGCCGATTCACGCGGGTGGTTAGAGGGGTAACCACCTCGACCCCTGGTCGGCATTGGCCCATGTCGAGAGCGGATGCGCTTCGTCTGCAGCACCCCCGCCCGTCTGGTTTACCGGTTCACTGACGTATTCGGTAAGGTGTGCACTACGCCCTCGCCGCCAACAAGGGCGTTGTGGCAGTTCCCGTCGAAGCAAAAGCCTCGCGCATCTGACAGGCCTAGCTGTTGCCCAAAGTGCGCTAGACTCGGGTGGTGCGACAGCCCTGTAAGGAGTCACGTAGCTCAGTCGGGGTGGCGGCCACACATTGTGGGGCACGAAGCCGCAGCAAGTCTCATTAGGGGGAGGCAGCAGAGGGCTGCGGCTAACGCCGTGGTGCCCGCTCTTTAGTAAGTCGACTGCGCCGGGGAGCGAGGCACACCATGCCCGCCGCGACGTTGCCGCGGGCTTTTGGTGCACCGTGTCCGGGGGCGCCGCGGTGGCCGTACCCAGTCTCCGATAGGGTTCCTCCACGCACACTCGACACGCCTACGTGGGTAGCGGGTCATTCTCCGCATGGATGTCTAGCTGCATCGCCGTAGTCTCCAATTGCTGGGTCACTTTATCACAGGATTTTAGTGGTCAGTCCCACAGCCCCATGCAAGCTCGGTGCGAACCTAATTGCGATCCGACTATACGTGCCGTGATGCGCTGAGATTAGTCGTCCTCTGCTTCTCTCGCCCGTTTCCACGGCCGAACCACCGTGATTTGTCTAGGGGGGAGTGGAGATGGTGGCCTTGAGAAAATATCGCCGACCGTCGGCTTATCTCAGCGACCACGGAGCCAATGTCGTGGATGTCTCGTGGGAGGCACCGGAAGGCTGTCCAGGCCTACCAATAACGTACAAAACGGGAAGGTGCGCAGAACGGAGGCCCTCCAGGTGTCAACGCCTAGGGCATTCCGCCAAGCTCCGGATCGTCGGGCCCCTCTGAACGGGGGGTCGGCCCATCCCCCGACCTGCTCCCATTGCTAGGAGCTGGGGACGCGACTCCTCACAGATGCGGGGTACAGTACTTCACCATTTCTCGCTTCCCCCACCGCCGTGGACCCGCCTGAACGTGTGAAAGCTGGAGCGTCGCCTGAGCCCCTGGGACGAATTCGCACCTGCACAGCGAGCCGAGACTGGTCACCGGCTGGGGTCACAGAGATGGCAGCTGACGGCCTTTGGCCGGCTTGCCGCTGCGCCAGGGCGCGCGCTGAGCGCCTGGGTGCGTGGGAGACGCTCGAATCGGGTCCTGCAAGGCGTCTTCTGGGCGCCATCCGGGAAGTCCGCGAGGCCGGTAGCCGCCTGTGGCTAAGTAAGACCTATTGCGCGTTGCAGGCCCCCGTTCACCTTGCGGGCGCGCCTACAACGGCGAGGGCGGGCTGTCCTGGGGCCGTGCGCCATGGCTACTCTAATCCGGCCCTGTCGAATTCTTTGATTGGGGCGTGGCAGTGCCGCCATCCTGCCCGGCTCTTGTATCGGCTTCTGGAATGTTCCGGGATGGACCACGTGGCGACCTGCCACTGTCGCAGTTCGTCTGTAAAACGCTTGAGGTGATACGAGGTCGAGTTAAGATAACATCGTCAAATACAATCAACACGATTGGGCACTCGGAGAGAGAACTGCGGCTGCGGCCGCTTGACAATGTGCGGGACCAGGTAAGTCCCACCGGCCCCCGTCAATAGAGTCACGCCAGGCCATGCTCCCGGTTAGAGTGCGTGCGGCGCGAGGGGGGGACACAGGCATATCGTCGGGTGGCCCCGACTTAGGTTTACTTCGCCGAGGCGGGCTCCTCGTGGGGCTGGGTAGTGCTGCCAAGCGCGGGTTAGCAAGAGGGCGGCGAGGATGGTAACCCCTTGAGCGGGTACGCGCGAGGTAGTTCGCGGCGAGTACGGCTCGAAGTCATACGGCTGCAGACGCATGCGAACAAGGAAACCAGCGCCGTCGATCAGCTTGCTCGTGGGCCCCTCCTGTTGCCCCGCCAAGAACCTGATACAATAGAGGTCGTCACCGACTGGCTAGCGTCCCCGGCCGGTTCGACCGGGACGCCAGCGCATCAGTCTGTCGACGTGGAGGGATGATGCTCTCTAGAGTGCCCAAACCCCGATGATCTATCAATGGGTTTTACCCTTCACTAATGGCGTGCCCTTTCTTAAGTTCATTGCTTTTTAAGGCAGGTCGGCGGATGGGGGGCGCCGATTCCGGCACGCGCTATTCGGTAGGATACGGGGCCCCGTACGACGCCCTCAATGCCCTCCCCCCTCGTCTTGTGCCGACCCACCCAGGCAATGCCCCATCAGTTGCGGCTCTATTATGGGTTTTGGGCCTCGCTCCCACCTATGTAATTTGGCAAACGCGCGAGTGAGTTCGCTACGACGAATCATAAGACATCTCTGAGCCCAGACGCCTCACGCCGTCGCTGCACGCGCGGTTAGCCCCGTCGCGGGCCGGGCCTATGTACACTGCTCCCCCCGTTTGCATGTTGCGGTTGGAGCGGGCCCTGCGTCTTTACAGGTGCACATAAGGCGGCGGGAGAGGCACCAGGGCGGAAGCCAGCCGTGGCCGGAAATTAAGCCATGCGGGCTGCTTGCGGGGGCCTACCAGCCCCGCCCGCGCCGACGGGAGGGGCGAAAAGACACGCGGCACCAGCGCGGAGAATTTGAGATGTGTACGAATGGTTCTGGAGTGGTGCAGACGCTGCCGATCCGGGTCACAACAGAATGCCCGCTCCCTCGGGGAGAGAAGGGTGCGCACTACTATGACGTGTTCTCCATGACGTCCTGGGAGAAGGTGTCAATCGGGTGACCGCGCATGGGGAGGTCCTACTTGTGTGGCGGTTTGTAGTCGTTGGCTATACTGCCACGTCGTCTAACACGGTCGGAGGGCTCGTACGGAGCGCCTCACATGATAGACTACCGGCGGTCGGGCCTCTGTCTGAGGAGAGAGGCGCTACACCCGTCTGCTAGGGGATTGCAGGGGCGCCAGGCGGACTGCTCGATAATAACCTGGGGTGCGCATTGTCGGGACCCGCATTGGGAGGAATATGAGGTAGCCACCCCACCCCCCTTCCCAACCGATTGAGGTCCCGTGCTTTAGAGGAATTCGGGTGGCCATCCCCACTCCAGAGTATAGCTTAGCAGTCCAAGGACTCATGCGGGGGGTCGATGGTGCGGCGTCGTGGTATGGTTTTTAACCACTTGCCAGGTCCGCCTGCTTCTACAAGGCTGTTGCCGCACAGTCTGGTCCGTGTCCCATCGGAAGTTGGGCCGGTGTCCAATGTCATCTGGTCCGACAGATTCACAGGCCTCGTGTCGTGTACTAGTAGGTATCGCTGTAGGGCAGTTCTCTCCGGTCCGCATAAAACGCGTATGGTTCATTGGCTCATTAAAAAGAGGTACCAGGATCCCAGGCACGCGGGCGAGCATGGGGAGAGATCCGAATCGGGGCTGTGGGCCGTTCGCGATCCTCCCCCGCGTCTAGGCGACGTTGTATCCTATCTCGAACCTTCCGGGTGGTGACTCCAGGTTAAGCTCTGGTTTGCTAGGTTGCTTGGTGTGAACCAGGCTTAGGTCTGCGACCGCTTTTCCTCTCTTCTGTTCGCATCGGGGGTTCTGACGGCTCGAAAGCGTTTGTACGTAGCCGCTACTCGGCAACTATTTAGCATCCGCGCTTGCAGGAGCATTGCCCTTTGTCCCCACTTAGGCTTGAATGGCGTTACGCTGGTCGCGCAGGGCTGTCAGTAGTTTGTGGGTCCATACGGTACGGCGTGCGTCGCGTGTCGTCCCTTGGACGCGGAGAATCAGACGCCCATACAAAAAACTGGTCGCGTTTATCAGATTAGTGGATTAGGAAGGAACCTAGAGCGATGAACGCCACGGCCCCCCTGGAGGGGGCCAGGCCCTCAGTCACACGTGGCAGACTCACGCCACGAATAGCGAGGGTGAAGCGGTCGGATGGGTAATGGGTGTCCTCATGTTCAGACGGGTAGGGTCTTGCCACGAAATCGGCGCTATCCGTCGCTCTATAGGCCATCCCCCAACCTGTCTGGAGCGGCTTCCCCGCACCGCCTCCGGGCCGCGTCTACAACGGAGTAGGGCAAAGAGCGGACAATATTCCCAGGGGCCCCTACGAGGCGTGGGTGCCCCGCCTGGGGAATCACGCTGCCCCCCCACAATCTGCGTGAGCAACGCCTGAGCCACCTAGAGCATCCCCCTCCGGTGGCAGGTACCGGGAAGGCTGTGACGCCCGGCATGGGGGATGAACGCGAAGGGGAAGCGGCACCCTACATGCCGTGTCAGCCAGCAATCGCCTCGTCAAGCGACCTCGCGGCCGTTGGGCATCGGGCGCCGGGCGGGTGGTGTTTGTGACGCCCAAGTGTATCGATCGCCGGTGTCGCGTCACTCTCATAGCTTCGCTCGTTACACTTTACGGGTACGCCGTCCTTGCCCCATGCGTTGCCTCGGTCCAATCGGCGCGCGGCGGAAACTTGCACGATCGATAAGAGGACTGGGCGACCCTCGCCGAGCTCGCCCCCGGCTGTGCGTCGGGTGTCCCTTTCTCGACAACGCTTCCGCCGTGATGTGCTCGCTACAAAAGCGGGGCTGGCGTCCGGGGTTCGGGGCCTACCTGCGCAGTATCTTGCGATGGCTTCTTTTCCTTATGGTGGGGGGTGCCATATAATGAGAGGAGGGTAGCTGTGGGCACATCCACCACTGCGCCGGCCGAGAAGGGCAGCAGGCGATAGTAGTTCGCCGCGGGCCTCGGGCGCACCGGCCCCGTGTACCCTCCGAGGCTCGCGGATCTACACTTTTGCTTCCATCCGTTGGGCCGCAGGGATGCCCCTAGCCCACCGCCGATAACATGGTCCACGGTAAGTGGTGCCGTTGGGCTAAGGGATCGCCGAGGCGCAGCGACCGGCGGGGGAAAGCACCACCAACCTGTCTCCCACTCAAATGTGATACGCTCCTCTCGCTAGGACCACGCATTCCACTTGTGGCCAGTGTGACGAGCTCTCGGATCCCGGACTCGTGCCGGGTAACCCATCCCGATCCTTAGCACCAATCGCTCAGCTTCACCCTTGGCTCCACGGTGGTAGAGCACTCCGCGAGAACAGTGCGAAAGCCGTTCCGGTCAGTGGCGCCCCGGTCCGCGCTCGGGGGGTATTCTCGGGTGTACTCTCCTGGCCGCGTTCCTGTGTGGTCGAATGCGGAGCGGGCGTGCAGTTCTGCCGGGGCCATGCGCGTTGTGTCTTACGACGGTGGGACTGGCGTTACGTTCCGGTATATTCTTTGCCGCTACAGAACCCAGCATGGAAATCCCACCACGGCTCAAGTCGAGCCACAGGCGGTTCTGCGAGCGCCTCCATGCTAGGTCAGACCCATCGGACCCGATCTGTAGAAGGTCCGGACGAATAAGCCCAGTGATCCTAGCGCGCCCGTGCTGGGCCTAGACGCCATGGAGCTGTCAGCCGGGTTCTGTTAATTGGGGCCGGCGACACCATTCGGGTGCACTGGAGGCCCTCTCCGCCCTCGAACCCGCCTCGTGCGCGGTTCAGAGCGGTCCGTGAGCGGGTGGGACGGAAGTTAGGGCGCGGTAGGCGACAACGGTGGTACAGACCGCGTCTCGTGCCGCAAAGCCCTGGGCGGGGAACCAGGCAATACAAACCTCACTCCCCTCACGGTTTGTCGGTGGGGGAGCACCCGCCCGCGGGAGCGGGCGCTCGCAGCAATTTGTCGACAGCCAAGTCGACACGGGCAGAGGCTCGCCGAGAGGGGCCGTGGGGTCCCGCTGCCTGTGCGACTGGGCCCGTACACAGTGATAGAGGCGACATGGGCGGGGCTATTCATCGGAGGGTGCTTCCAGACAGCCGCCGGAGGGTACTCGGAGACGAGCTGCCGCCGCGATAGACTGGCGGCCTATAATCTAGCAGCAGGCATATCCCCGGGTCTCCGGACTAAGGATCCGGTTTTCTCTCAAGGCCAGCCCTTTGGTCGGCTCGCAGGGCTGGCGAGGGGGCAACATCCTGGTAAGCTCTCCTAGTGCGAACGCAGGTGGCATGCTAGACTGAAAGGCATTTGAGTAGCGACCAAGCGTTCCGACACGGGCCAGAATCGCCCGGACCGCGCTCCGTCGGGCACCGAGTTCGCGACGGCGACGCATTTCAGAGACTCGCGAATGAGCCGGGATGGCCGACGTCTCCCCGTCTCAGCTCAGCATGCTTTTCAGCGTCTTAGTCAAATTAATAAGCGTGACCCCGTGCTTGTCATGACTAGTGCTCGGAGTAAATAAAGTTGCGCGATCCGAACATCGATGGGTTAGTTGCCATCACTTTTACGTCGTTTCATTCAGTTGCTAACCACCGAAGTTGATGTGCGACGTCGACTTGGTGGGTCGGAGTCCCCTCCACTTATTTGCTTGCTCAGCGCCCGCGCGTGCTGCATGGGGTCACCCCTCCTAGTCCTCCTGGTTTGAAAGTGCCGATTCAGTTGGCTTTTGCCCTGGGGTTAAGCCAAATGCTTCCAGCCAGGACCCCGGGAGGCGCTTAGCCGTCCCACGCGGCGGGCGCCGCAAGGCTTTCCCACTCGCAGGGCCCGAGGGGGGGTGCCTCGCGCCAAAGCGGTTGGGAAAGGTCGCAAAATTCCAGCAGAGGCGGGCAAGTGACGCCCCGACCCGCTTCCCCCCCCCTAAGTCCGTGATGTCGTCACAGGGGAGGCGCGCAAGGAGACGGCTGTGGGCGTACGCCCCGTACCATCATAAGGCCAAGGCCTCGTACACTTGCCCGGTGCTGGCGGCGCTCCAATATGGGCCGTGTCGGCGCCGGACTATCCCGGTGTTGATCTTCGCGGGCACGAGATGACTGGCCTCGAAACGGCTGGTCGAGGGCTTTAGCCCCGACACGTTCACCCCCCTGACGCTCCCCCCCGTTCAGAGGGCGACCCCGACGTGCCGGTCGGTCCAGCTGGGGAGAGCGGTGCTCAGTAGAGGTGGCATGGCCGGCAAGCGTTTCACTGGTGCCCGGCGCCGCCCCCATTAACCACGCACGCACTCGCAGAAGCGGGTTATATGGTTTCCATGGCGGATCAATACTCTACGCAGTCCGTCGCATGTCTAATAGTTCGGGAATGCCGCTCGCTAATCTTTGCCACGAGGTTAAACTTGTGAGTTCGCGCGAAAGTAACGACGGGCACCAGACCTGCTGACTCTTTCATCTCCCTCAGGCTCCCCTTGGGCCATAAGTCGTGACGAGCACTCTGTTAAACCTTAGTATATGGTGGCATGAATATGATTGCTTTGACCCGTCGCAGTCCAGGATAAGCCGGCAGTCCTGGAACGTCTTCTTTCACTGGTGCCCGGCGACCGCATTCTGCAATCTGGGATTTTCGCCTCGTTTGCGCAGTTGGTCCTTGGTCGGGCGCGGCCGGGCCACCCCGTCCTGCAGGCGAGTCCGTGTCGTAGAACGGCGGCGGTGCCGGGGCGGGGCCAACCGGACCGTCCTGCGCTCTAGGGGAGGCAGACTCCCCCTGGCGCGATTGGTAGTGCATGCGCCGGGCAATTCTGCCGCTCTCGGTATTCAACGTGCTTCGCTACAGCCGCCGGGGGTCGGCGGGGATAAGTGACCCGCGTGGCAATCACAACAGCTATCTCCCGCCGGGAACATTTGGGCTGGGTGCTGTTTAAACCCGCGCGCCTCCCGGCCCACCCCTATTCGCTCGACAGCCCATCGCCCCTGGGCCGGGACCACTCCTGTGAGAGTTTATGCCCCCCGGCGGGAGAGCCCGTTTCATGGGCCCACGTCTCCTGCCCAGCCTTTCTGGCCTGGCAGCGAAGCGCGAGGGGATATAATGTGAACCAGTCTGAGTTGTTCCAGGATTGGACCTCGGGGAGTAAGGTAGTAGCGAGGACCACGGAGCCAGACAGTAACCGCCGCGTTGGAGCGTCACGTCCCGGCCCCGGTTCAACCCCTGCTCGCCCATCCCTCGCAGGCCGTTCCGGCCAAGCGGTTTCCAGCACGGGGTACAGTGAGCTCCGGGTCGCCGCCGCGCCCCGTGCCACCGCTGCCCCTCGCTGGCGTGTCCGCGGCCGAGGGCGTGAAGCTTGCGGCACGTGGACGCCCACGACAGCTTTGCTCGACGTTCATGCCTCTCGCTCATGTGCGGACCTCCCACTAGGGCGTCCGCCGCGAGGGGTTGAACTATGCGTCCTGCAGAATGCTAGTGCACATAACGTCTATTGATGCTACCGGTAGGCTCACGGCCGGGTAGGCCGCCGGACGGTACGGCCGACAGTGGAAGGTGTTCAGGGCGCTGCGCTGCTCCCGAGGTCATGGGCGGAGCAGCCTACCGGGTCCGCAGCTGTTAGGGTAAAAACACAGGAAACAAGAGATCGGCTCTAGTCAGTATCTATCGAAGAGCGCTTAGTGCCCATGCACCCCGGTGACCTCATCCGCATGCCGCCAGTCACCCAACTGGTAGCGGGCCGAGGGCTCAGTTGCGCGGGGGGGGCCTGCTACGACGTTGACGAGGAGGCCCTGTCTCGCCGTGCTCCAGCGGGGCGACACCCCCGCGTGCAGGACCACGTAGGAGTCCGGTGTTGGACGGGCCAAAGGGCAGGTCAGCCGGTTCCACTACCGGGTCGTGCACTCGGGTTTGCTGCAGGCCCGACGCGTTAGGCCGCCCCCTTGACAGGCGCAGCTGGTCGGGGTCGCCGCGGTGCCCTGGCCGCACCCCTCGGAGAAAACATTTTTCGGGGCGGGTCGCTTTCTCGCGGCCCCTCTGCCCCGGCCCGCTTCCGGATGCACAGTGGACCCGCTGTCTGCCAGAGGAGAGCCCGGGGGCGGGATGTGGGCAGCCCCCCACCCCCAATGCCCCTAAAGCTTAGCCCAAATTCACAGCTGTTCCATTCTCTGATCCGTCCCTCGGAACTTGTTTTTCTGCCACTTACGTCTTGAGTTTAGTTACGATGAACAGACCCACCGTGGACATGAAGAAGTCGCGCACGGGCTAATGACGCTGGTGGTAGCGGGAATGCTGGCAGTTCGCGGTGGTATGCGTCCTGTTATGCGTCGCTATTGTTCCGCCCATGCGCAGATCCCGCACTCCTCTAGGGAGTAGCTACCCTTCACAACCTATGCGTCACGGCGTTTCGAAGTATGAATCCTAAAAGACATATCCATCATCCTAAGGCGTGCCGGCGAGCCTCCGGCGGAGGGCCGCGCCCTGCATCGGGCTCATAGCGCTGCTCGGACCGTCCCCCGAATAACAGCCCCAGGGCGTCATGGTGCTGTAAGCGGGACGCCCCCGCTGCAGAGGTACTTACCCCCCCGTCTTTGAACTGGCGAGGCAAAGGTGATATCGCACACTAACTTGCGCCCTTTAGAGTTCTCGGGAAAAGAGAACTCATAGCGTGGAATCGCCGAGTGCACTCTACTCGGCTGCTGGCCTGAGGACTTTATCGCCGGACTGAATTAGGGATTAGGATACTTGCTATTTTTAGCCGATTGTCTTTCGCCACCGGGTCCCCCAACATAGGAACCTCCCGACTAACCCGCCAAAGCGTAAGCCTACAGCGTATTTCTGTGCGCCCTCTGGCTGGCGCTATGCTCATCCGTCATAGACGAGTGCAAGAAAGGTGCACCCTTCGTCTCTCAAGCAGGACGTACATACCCGCGGGTCCGGCAATGCAACGCACACCACGTATGCTGACATTTCGCTGGTGCCTTGAATCAGTTCTGAATCGGGCCCGTTGTGACCCCCTCGGACCCGCAGGCGACGGAGCTCAGATGGGCGGGTGCAAGGGCCGCACCGGCCAGGCCGTGTCACCGCTGATTGGCGGCCGCACCCTCCATCGGAGCCACTCTTACGACCCTTCACGACCCACCCCTTCGGGTCCGAGTCGCTGATCTGGTACCGGGGCGGACTCAAAACCACGCCCGCTCACGGCGCCAAGGGCTGTTCCGAGCGGATCCTTGGAAGGCACGGTGGCGCTCTACGCCGGCCGCGCACGACGTGAGCGTTTAAATTCTAGTTGAGGGCCGTTTTTGGACTAAATAACGGGCCGAGGGGACGATGACTGCCCAGGCTAGGGAACATGGAGACGGCGGGACGGGCTGCACGAGGCCGGCCTCAGTGTAACCCCGCAGTGCAGTCCGGGGGTCCCGTGGCCCCCGTATCCAGGCGTAGCGTCTCGGGTTGTGTCGGCCGCTAGCGGGGGTCGGAAAATACGACAGCTGACACGGTTCCCGCCGCTCTCCTTAGGGTTGCCAACGGCGCGCGAGTCCCAGGTCCCGTGGAGGAGCTTTCCCGCTATGCTTGACGGTCAAACATTAGCTCTAATTTGCTAAAGGGCCATCAGCAGTAGAAGCGTCTGCGTAAACGACCAACGGCTCGGGCCCTTGGGGGTGGTCCTAGTATACAGAGTGAGCACATATGCCGGTACTATTGTCGGAGAATGGTCGCTCAGTCACGCTCGCATTGTCGGGCTCAGCCGTCGGTATGGTCGCGGGATTGCTTACCACACGGGTTTTCGGGCTCCAACCGACGATGTGTTCTGGTCAGGGGTAGCCGATGTGAGGACGAAGCTCGCCCTGGATCGAGAGGAGGGCGTGGTCGGCGTGGGCCCTTCGCGGGCGCGGAGTGGGCTAATGTGAATGTGTTCGGGCATAATCCCGCGCCCCGCCAAGTTGCCCCTCTAGCGGACTGGGGAAATATAATGAGCCAGACGACATCGTCCTCGTCCGCGTAGATCGACTATGTGGTGCTGCTCCCATCCCGGCGGGCCTCGCCATACGGGTCTACAAGCGTGTGGTCCCGGAACGCGTCCCTTACGGCACATACGTGAGCCCTCGCTTGAACTGTCGTGACCAAGGGGACCCCGTACCAGGCTGTGCCGCCTCCCTGGGCAGACGCCTCCTCATGGCGGGGTGGGTGACTTGTCGTAGCACTACCCACGCGATTGTTTGTAGATACCAGCGTTGGAAGTTTTCTGACTTAGTCAAACGTGCCCTGATGCAGGCTACGTAAAGTCGGCCGATCTTGACGGCCTTCCCACTTGCGGTGGTTACGTTCGTAGAGCCGTCCTAGCCCTCCACGCTTTCCCGGTGCGCCCGGCGACTTCGGCGCTGGGCCAACTAACGCCCCCCTACTTCTGGGTCTCGGGACGAGATCCACGGCGAGGCCCTGTCAGCATCCCAAAGTGGTCTGCCATCGTGGCCCGACCACCGGAATGCGGAGAACGTTACGTGCAGACCCGAACCACCCGTGAATCGCTGGGAAGGCGGAGGGGGGTCACGTCTGCTGTAACCGGTGATGTTTCTTCGGCCTGGTTGCACGCTACAAAGGGCCTGGGGAGGCTCTCTCGTCTGTGGGTCGGGACGGATAGAGTACGGGGCCTGAGCTCGACGCGCTTATAGCACGGGGCGGTGGGACAATATGAGGTACCGCTGTGAGTGTGAGCGGGTCCCGCCGTCTCCGCCAGTAGGGGGGAACGAGCTGGCCGGGACAGTATGGACACGCCCCTGAGCATTATAGCCGGGCGTGGGTAGAGAGGGCGCGTGGTGGCTCCAACGGGGGGGGCTCCCCAGCGCTCGACCTCTCCAGGGACTTCCTCGTCGGTGAGCCCCCAACAGACCATGTTTTAGCGATTGACCGATTACGTAGCCACGGACCCTGACGCACACTGACAGGTGACGAGGTGACAGGGAGGCTGGCCCCCTGGCCCGGGCGTCGGCGGGGCCCCGCACATGCACGGGGGGTGTCACCGCGGTCGGATCGGGGCGGCCACATAGAGGGGAGACTCGGAGACTTGTGCCTGTGCGCGGTTAAGACACGTGCCCCGCCCTTTGATCGCCTCTTCGCGCTGTTGGGCTCCCCCTGTAGTCCCCCAGCCAAGGTTCGCATGACAGTCCCGACCAGCCTGAATTGTATTGAGTTGAGAATCAAGACCGAGCAGGACAGAATATGACTCACAAGACGGGCGTACTCGCAATGACGTAATCACCGGCAATAAGAGGACGCACTGGGCGATCACAGCGCTTGACGCGGTGGTGGCAACGATGAAGATTCGAGTGTCCATCCCCGTGATAATGGCAGTGCCCCTTTCTGGCCGTCTTCACCACAACAATTAGCGCAGCCGCCCTTCCTCTGAGCAGATAGACGGGGATGGGGAATCCGAGGTTTCGCCCTACCGCCGGAGGCCCCCTGTGTCCTGACGTCTGCCCCCCGCCCGGACTCGGCCACACCGCGGCCGCTCACGCAACCCCGACTCGTCCCAGCACCGGTCACCCCCTATTAGTTAGCTTGGTTGCCTCCCGTGGGGAAATTTAGGTCATCGCTACTCCTGGCACCGACCGATGGATACGGCCGAACCCTACGGGCATGTGCTCACGTGGAATTCGGACGTAAGCTCACGTGCACTCTACCCGGGTGAAAAAAAGCATCGGGCATGTCGCACAATGTCTCCGACTCCTTGCCCGCCGGCGTTGCAGCCCCGGCCGCCGCGTCGTTTCCGCCCTGAAGGTACGCCCGCGGTTCGTGCGCCGCGAAATGGCAGACGTTGCGTAGTTGGATGGCACCGCTCCCCTCCGCGCGGCGGGTGCTGGCCGCGGAGCGGGCCCGCCCCCCCTAGACTCTGGCTCTAGGAGCTGGCTGCGGGGGCCTGAAGGTTAGCCCAACTGCAACGACGTTACGCGAGAGGTTCGGATTGGAGCCGGAACGGCTGTGCAAAGCTGAGTCAGCCGTCCGATTCCTTCGGACTTGCCGGTCCGCGGTGACGTACGCCCTCCGCTGGGGAGCTCAATGAAAAGGTATTTCCTTTACGGCGACAGTACCGTTCCTTCCCCAAGGCCGATTCGGGGGCGCACAAAACCTTCTCGTAATGGCAGTATTCATACCGTGTCAGCTGAGTGCAGCAACCTATATTATGGTTGGGCTTCTCACGGCGCCCGAGAACGGATGTGGCGGCTGGCGAGTACGGCGGGTCTCGTAGATTTCGCCGCGTTCCGGGCCGGTGATATCAACCGTTTACTCTTACTTGTCGCCCGACGCCGCGTCTCAGCAGGTTCAGTTACTAATTGTCATTTGTGCCTCGTGCCCGCATCCGGCTTGAGCGCGCGTCATTGAGGCGCACCCCTAAGTCGAATGTACGTTTTTCTCACGAAGACCCATATCGCCCCTGCGCGCGATCGGCGCCTCTATTCCGCCTGTAGCGGACCGTGGCCGGTAGGACGTCTGTCCTAGCTGGCGGCGGCTGTCCCCTATGGTTTGCGGCTACCCCGTACAGCCGGCGCGAGAAGCTGTCCTTCACCAAGTGTATACTCGGTAAGTTGATTCCGCGCCCGCTGGGCGCGTGGGACCGGCGGGCAGGGACGCATGGATGTCTGGGGACGGTCGCGAGGCTGTCGAACGCCGGTGGCCGATATTGGCTGCGGGAGCATACGACCCGAGCGCGCCAGCAGGACCGCCTCAAGGGATTAATACGAAAAGCGGAATCATGAGCCCCACTGCGCTCCTCCCACGCCCGCCTTACGCACCTGGCTGTACCACGTGTGATCTTTCACCACCCTGACGCGAGTAGTCGGGGTTGGTCGTGTGGCGGTACCGTTTTACCCGTGTTCCCCGAAGCTCGCGCTGTTAGGGCGGGCTTTATGGCCGGCTTCGGGCCGCGGGGCGCCTCTGTCACGCCGGCCCGTGGCGCCGGTCCGGGGGCTCTAGTTCTGGTGCCGGGTTGGTTTCACCCGCCCCGCTCCAGCTCTATTGCCAGCCGCTACAACGCTTCCCGGCTCTTATGATAGGCCCCCGCACGGTGCAACGCACCGGCACCGTACGCAGGCGGGGCCGTGTTAACGGTGCGCTACGGGGCGTGCGCTGGCATCTGGTATTTTGTCGGGTGATCGCAGAGGTAGGCTGCGACCCTGCTGAGGCTCTGCGCGTGCGGAAGGAGGTTTGCCGTGGCCGAACCAGACCCAACTTGAGGCGCTGAGCTTCAAGAGGCGGGAGGCGTGTCTGTCACCGCCCGCCCGCGGATTCTCTTTAGCCCACAGATCGCCGGCGTTCGCCCATAGCCACGCTGCAGCGGTCCCTTCCGCGCGGGCCAGGGGGGAGCACAGCCCCGTACGCCCTAGTCCTTCTCGCTAACAGCATCCCTGCCTCGGAGTGCGGCCCTGAGCCGGCACGGCCTTGACGACACAACCGTCGGGGAACAGCACCTCTCCGACCCCCTTATGAACTCCGCGCGGCTGTGTTTGGGCCGTCTCGTCGCTATACCTCCGTATACCTGTCCTTACTCGCGGCGCGTCCACTGCTCGGGTGCGTGAAGCCTCACCCCCACTCCGTCTTGGGCCGTCCCTGGCCGGACATTCTCGGTTCGGTCGCAGTTGTTTGTCCATTTACCTTAAAGGACACGGATCTTCCTTCTCCTGTTCCGGCCCTACATGCGATAGGGCGCCTCTACCTGATACGGGGAGCACCGCGGGCCACCGGGTCGCCGGCCGCTAAGTTCGCCTCTCAAGCACCCCCGCGTGTTCCTGCGTTTTGCACTTGGCATCCTTCACCGGGCTTGGCCACCGCTTTCGCGGACGACTGACAGAGATCTGCCCCTGGTAACCTCAGGGGCACAGCGCCGAGGAGAACAACCCCCGTTTAAGCGCAGGACCGCCCGGCCGCAACCATTGGGGATGATGATCTCGGCCTAGGTCCCCGGCGCGGTAGAGGCGGATCTCTCCGAGGTCCGCCAGCGTAGGCGCACGTCGGGAGCAACGGGTAGTCGGCTACGGCCTGACAGCGCCTACCGACCATCGGGTGAGGTGGTCGTCAACTCGCTCGGTACCGATCCCCGCCCTTTGCGGAATGGGGGCCTGGCCCGTGAGATGGCGGTGTACCAGAGCCTGAGAAGCCGCTACGCACGAATCTACCGGGGGCAACCCCACTGGTGGTGTCTGAGCCGCGCGGCTCAACGCTGCCGGGGTGGCAGCAGGACCGGTGCAGGGTACGTCAGTCGGCGCCACGACCTGGGTGGGCATTACCCGCTCTCTGCGTAGCACCGCGGGGAATGCTACGAAGAACCCTTATCCCGCCGGTTGAACCCTCCTCCCGCCGGAGCTGGAGCTCGACGAAACTACGCTGCGAGATAGCCTGTTTCTGCCAGCGGGGAGGTGGCACTGCCCGCGGCAAAGCTTTGCAACGGACACGCTTCCTGCCACAAACTGTCACCAGCCCAAGCTCAACGCTCAAACGGCTTTCTCGTTCGGCGGAGAAGGCACGTCGGGCGGGAGCAAGGCCGCCGTAACCGGGACCCAAAACCCTGATAGTCAGCCGCCTCACCCGCGCGCGGTGCGAGTCGGCGCGGGCCCGTGAAAGGACGGGGCCACGTATGCATGCTATATAGTACAGCAAATCCACTATGCGGCACCCCACTGTGGCGGGTCAGGTGAGAGGAATAACGGGTTTAGCCGAAGGATTGGGTCCTGACGTCGGCGAGGACCTGTAAACAAATTGGCGCGCTCGTGTACGGAAGAGGTGGGCTGGTCGACACCGGGTGGGCCCCAAGACACCTAGATACTCTCGGGCATTGCGCCTACGCCCGTGGGGGATAGTCGAATGACGGGTTCGGAGCCTCGACATTAGCGCGGTTGCGACCGCGCCCAAGCGAAATACGGCATGTCGCACTATGCCCACCACGAACGCGTAACCGCCTTTTGATGCGGGCGGCAAGCTCTCCATTGTCCCCAAGGATAAGCCGCTGATGTGCCGGCTGACGCGAGCAGAACGATGGGCACTAGACTTGGTCTAGGCCCATATTCCGTGACTGACTACGCCGAGCTTTAATAAACGTTGGCGGCGGTCTGGTACGCCCACTGTAACTACCGTTGTCGCGGGCTTGGATCCTTATGAAAGCCCTACGAAGATGGTACATTTGAGTCATCGCACCCGTCGTGATTTGTATGCCGTTTGGCTAGAGCTGCGGCCACAGTTCCCCGCACATATGAGCCAAGCACCGCGTTCTTTCACCTTTCTTTGGTTCCTGATTGGTTGCAGATACACTCCTATCGTGCCCCGGGACGTACACATCGTTGGCGTATTCTCCTCGGCTGTGGTCTGTAAATTAATTCTCTCACGGTGTGCTGAAAAGGCAGAGTCAAGTCGGGAGTGGCCCCAGCGATTCGACTTAAAGTGTTTGAACGATCGGAGGGAGGGGAACAAAGCTACAACGCACCTATGGATATATAAATATACCCTCGCTGATGGTGGAGATTCATGAACGCGAGCCCCGCGCCCGGCGGGAGGGTCTCAACATCGACCCGCTCCCTCGCACTAAAGTTTCCTGGGTTCTTGAGCCCTCCGATTTCTGGAGGGGAGACCCAGAGTACGCTACTGATTGTAACTGGAGCCCGTCGGCAACTGGCCATGCAATCTAGGCCCCGTACGGGGGTGGGGGGCAGGCTGGTGAGTACATGCGGCCCTCTTACGGCAGTCGAAATGCATGGGCAATGCTTGAGGGCTGGGAGACCCCCTCTTGCTTTGTATCCCGGTCAACGACCTCCTCCTATCGAGTGGCTACGAAAGGGTACGGGGCTCCGTCAAACCCACTCTAACACAGCAATAGACTTCAATAGATCGAACCCGAAAAGCAGACAGACAACCAGGCTTTACCCGCACTACACGTCGTGTGCCGAGAGGGCGGACACACGGAGAGCACCGCTCGTCCACCGGGAACATGGCGCATAGTCGCCCGCAGGACATACTGAGTACGTGCGAGGCCTCGGGCCCGAGCCCCCCCGGATCCCCATAGGCGATACTGGGTAGGGTAGATAGCACGCCCCGAACGAGACTACGCTCTATCCCTCGCAGGAGGGGGGCGGTGGGCTCCTTCGCCGCTTGAGCAAGAGTACTAGGAGATCCTACTTGTGCTCCGGGGTCGGCAGAGCCTCCCCACCCCTGTGCTCGGAATGCGCAGACGAAACGCGGCGAAAGTAATCTTCGACGCCCTGCGCTTTATAGGAGAAGACCTCTCTCGGGGGAGCCTGTCTTGCCCCTCCATGCAGAATGCCCCCAGCTGGTGTACTTAGATTCTATGGAGGTGTGCCATGTAGTCAGCACTTAATCAGTGTTCCGTGTCCTTTAGACTACCGCCTAGAACTTACAATTGACCGTCTTGGGAAGTTAATTACGCGTATTTACACCCTGGGAGGTTAGACGGAGACACGATTTTTTAATAAAAGCATTGGACCAGCCAGCAGTTCCGTTACCCGCGTGCACTCCTGGGACTTCCCAGCTCTTCCCGGTCTGGATTTTCTACGTCTTTCGCGCTGCTCCTTCGTCCTCCGGGCGCTGGGGATACTTTCTGCCTGGTTACCCTGGTCGCGCACAGCACGTCGCTGGCCACCGACAATGAGACGGCCCATCGGGGCAAACTTGGCGTCTCCATAAGTGGTGCGTAGCGGCCGTCTGCGTATGGCTGATGAGGTAGGTAGCCCCAGGGTAGGCAGCACTGACCCGCACTACCTCTTCCGCGCTCCAGCCCGGCGCTCTCCTCTGTGGTTGCCCACCCGCCCGCCCCATATCAGCTTCGAGCAGCAAGTATAACTCACCCCAGAGGATATGTGTATCGGGGGTGGGCCCGCCATTTGGCCGTCGAGTGTGCGGCTACCCAGGCGCCCGCATCCGGCGGGATAAGCCGCAGAGACTAGGAGAACGGACGGGGCGTAACTTAGCTGCTCGGCAGCTCGGCGGTGCAGGGAGGGCCGGGCTAGTTCGGACGTGGCAGCGCCGTAAAGATGGATCACAATTTCGGGGAAATGACACGTCTCGCAGCGAGACCGATCAGAAGCTCCGCTTGCCAGTTGTTGCCTCTTCGTGCTATATGCCATTTTTGCGGCGGCAGGGCAGAGCCCAACTGGGACGGCCTGGAACGGAATAGAGCATGCCAGTCGTCATCGCTTTCTAGGGGGGAGTCGCGAAGCCCAGGCCACCTGCCTGTGGCTGTCGTCAAATAGTTTGGGAAACAGGCTAATGTGATATCAGTGGAATGTAGCGCCTGCGACCGACTCGCAGGACAGCAGGGGTAGTCCCCTACACCCTCGACCTCTTGCCGGATCATGCGAGCGTCCTCTATCTACCAATCCCGGCCCGCTCTCGCTCGGGCTTCGAAGAGAGCGATGGAGGAGCACGCGATTCTACTGAGCCGTACCGCGTTGACTGACTGGCGGCGGCCTCCCGTGTTGGTGGGTTTTGTTGATCTTCATCCCATGTAGGTCTTGCACTAGACGTAGGACGTGGCCCTAAGATTTCAACCGCCTACACGCGGGTGACCACCGTGCTCCTAGTCTGCCCGCCGCCGGCGCCAGGGGGGCGGCCCCTCCCCGGTTATCGTTCCTACCCTCGGTCCCCGTCACCTGGCGGGAGTGAGAGAGTTTCCTGCTCTATGTTACCGCCGGTCGCGCGTGCGAGGTTACAATTGACCCACTTCGATGCGGCCCACGTCGTGTCGCCGGGGCCACGCGTTGCGATGGGCGGGGCTAGGGCGTTCGGTTGGGAGCCCAGGATGATCCTCCCCATGGCCTTCCGAGAGATGTAGTATTCTGTACACTTCCCTCACGCCACCCACCCTGCCCAAGGTGGTCCCCGCTGTGCACCGGCCTCATAGGGGCTCCACTGACCTGTACGAGCCGGATGGACGATGCCTCCGAAGGCGGAGGCAACCGGCGTACAGGGCACGAGCCGCACCCAGTCTGCCGAGGAGAATACTGAACCACCTGCCCTTCGGCAGCGGCAGTGCCCGCAAGGGCTCACCCTCACATATAGTGCGGGCAAGGGTGAACCCCGGCGCTGCCGAAGAGTGCCCGGGGGCAATCATAACGTTCGTATTTAGCACAATTTTAATGGGAGCAAAGTCCGTGGAGGCCCTGGGTCCCTCTCGCCCCCCGCATTCTGTGGAGGAGAGTGAAGGGCCGGGGCGACTGCCGCAGAGCGACCCCATTGCCTACTTCATTATCAGACGGGGCGAGGAGTATACGCGCTCAGGGATGCTGCTCGATGGGGCTGTATGCCCAGTTCTTGTAATGGGCCGAGGTCGGGTCACTCCATCGGGCGAGGCAGTGACTGGGTCTCAATAGTGCAGCTCCCTCGAAGGCGCTAGTGGAGACACTGACAAGGCGCCGCGAGCGGCGGTGGAGAGGTCGGGACTCGGGCACGGGTTGCTGTCCGTGACGACACGGCGCAGCGGCGGCGAGGGGGTGGAGGGGGTCGCAGTTAAGCCGGAAGCCCGGCGAGGAAGCAGCTCGCCTGGTAGTTACATCGGGACTGGCAGTCCCCCGCATCTCAGAGACTGGGGCTTAAGTGGGGCCTTCGGAGGTCTTGTCGGTACTGGTTTACGTGAAGTTACCGGTAATCGAGGCACCATGCTCGGGACTTCTGCGCTCCTGGGCAGGGGACCTGATGAGGCCCCGCCACTAGGGGAAACTGGGTTGCCCCGTCTTCCATTCGGGACTGGCACCTGGGGTCCTTCTTTGCCGCTCGTCGCGCGTGAGGCTGGGGCCCCCATCCGGCGTGAGTCCATATTGAGGTTCATGCCAAAAGGGCGTGGAGCTTTCGAGGCGGACCCTTTTCACGTACGGCCCACCCCTCACGCACGGGCCGGGGGGAGAAATTTCCGTTTTCCTTTACGCTAATGTATCTAGGACCCGGACGGCTGTCGCGAGAGATCGCCCAGACATGACCCCTGGCACGAACGCGGTCCCAGCTTCCTGCGCTTGCGCAACTGTCTCTTGGCGGCCGGAACTAACACCCTGGGCCGCAGTGGTTCGTCGCAAACACATTCCAATGCCCGTCTGAGCCGGCAGGTTCGTTGTGGAAGCGCCTTCGGGACCGTCGTGCCGCACTAATGGAGCTGCGCAGAGCGAGTTCAAATACGGTTGCGTGCCCGGACCGAGGGCGCCTACGGGGTGCCCCGGCTGCCCGGAGATATGTCGAAGGGGGCGGGAGGGGATAAGATAGGGGGGCAGGTCCTTTCCGTGGGCCATTACTCCGGACCGAGCAGCCCTTCCGCTAACGTCGCCCCCGGACGTTCGAGACGACTTCCGGACTGCCGGCTAAGGCAACTCTTAGATCTGCCTGTAGACGGGGACATGTATCAGAGGAGCACTCTAACTGGGCTGCCCGCCACGGCCCTTAGAAAGGCCTGGGCTGGAGAGCTCTAGCGACGCAGGTGGATTCCTTGGGCGGGCTCTTAGACGCGGCCGGCGCAACCTCCCCCCCTCGGCGCTCGCTGGGCCCGGCATACGCGATCACAGTGGGGTCTACCGCCGCCAGCGGACCGACGACTAATGGCGTTGTGGCACGTCTGCGTGAGCGGGTCGGCCCCCTCGGACAGCGGCGGAGCCGGTGCAGTGCCGTAGTCCTGAAGAGATTACCGAGGCCGCTCCACAGAGGCCGCGCAAGAACACCCCACCTCGTAACAGGCGAAGAAAAGGGAGCGTGAGGGCGAATCTAGACTAGCAGAACGGGAAACGGTATGACGCCCTGGGTCAAGGCCGGAGACCAAGAGAACCGGGCGAAGCCAGCCACCGACTTCAGCCTAGCCAGGGGGAGACATACGCCCTCTGGCCCTCCTACTTGCAGCGTGCTCCATTGCCGGCGTACGTTCGTCTCGCCCAGCCACACTTCTGCTCAAGACGTACTGCGCGCACGGACGTGGTAGGCGAGACATTGGCGAGGCCGCCGGTCTTCCGGCCTCAGCGGCGATGGGCGTTTGACCCGTTTCGGTGGGTAGCGACTCTTAGCCCTGGACGGACCACCCCCTTCCCGGCCCTTGCGGCTCCGCGAGTGCGCGCCCTAAGTTCCGCAAACGCCCCACGTCCCCCGGCGGCACACTCCCGGGCTACCTAAAAGAGCCATTTCCTTAAGCGGCTTGCGGTCGCGTCCGCGGACCAGTTGCATTCCCCTGGTGTACCGCTTCGACTACGTACTCGCCCTAAATGCCTGCCCGGGTGGCCGGTACCCCTAATGCATGGCGGTCGGCGTGCCGTGCTCACTGCAAGGTAGTTGCAGGGTAGGTCGTTGCCCTCTTCACTGCGCGGGGTCCTATGCCGCGGTCAGGTAGAGGCAGACATACGGTCGCGATGCCGGTTACTAACGGGGGTCACACCGCGCGACGGCGGTAGAGACTTTCTTCAGGACACAGGCATTAACGTTAAAGACGATGTCCCCCTATCGTCTCGCCCCTCCCGGACCGCTTCTCTCGTTTCACCTCGTGCAAGCGACTCGTCGAAGGCCGTTGGACCTTCAAGAGTCCTCTTTTGGTTACCGGTGCTGGGCGGCTCGCGCTTCGCCCAATGGTGATGTTTAAATCTCGTCTGCCCTTCCTGGACGAGGAGCAGATACCATACCTCCTGGGTCTCTTACTCGGCCGTTCGGATCGCTAGGGCCGAGATAATGACCAATGAACCGGGCGTGGCCCAGAGAAGCTTGCTGACCAATTCACTCTTGGTACCACTCTAAGCGGGCCCTTCCATGCCAGCGCACATTGCTGGCGCCGCACCAATATGCACGTAGGTACACTTCCCGAGGAACCGAGAGCCACACGCGTTCCGGGCAAACTCATATCTACTTATCCCCCAAGCCATAGGGGTATGTCGTGAACACAACCCAATGAGCCGGATTGGTCTAGTAGCTCTCTGCCTCGCAGGCGCATTCACCCGGCACATCGCTTCAATTGAAGACGAATGACCAGACTGGACCAGTGAGCGTTGCAACGGCACTCCGAGGCAATGGAAGAAGGGCACCTAGTAACACTCTCAAGTCCCGTGTGCGTCGGATTTCCCCAAGGGCATCTTTATCCGATCCGATTCCGTCCAGTCCAAGTGTGCGACAACAATCGCAGACGAACAAAGCGCAAAAGTGACCCGCAAATCCAACCCCCTATCGGTTTCCGCTATTACGCAACCAATGCGAGTACCCAGTTTCCCCCCTCAACTTAGCAGGTCGGGCACTGCTGCGTGTCTATGTAACGCCACCGTGACCAAGTGAGGCCTAGATCTTAGGAAGTCACTGGGAGTGGCGCACTCAACGGGCACGACCACGTTGGGGGAATGGGGTGGGAGAGGTTTCCGCTGCCGCATTGCGATGCCCGTGGCTGTCGTATAGTATCCGTGGTCGTGAACTTAGCACCTGCTTGCCCCGCCATCGCCTCAGCCTCGGGCCCCGCTCCCCCGCGTCCGGTGAGGCACCCAGGTCCCCCCGCATTGTTAGGGGTCCGCTTGGCGGCCCCGCCCACCAAACCCCCTGGTAAAACGAGACGCCGGCAGCTTCTTCCAACATGAAGCCTAAGCGCCCCTGCGGGGACTGGTGACTTCTTGAATTATCTTAGCTAAGCGAGTGACCTCACGTACGGTGGGCGCCCCTCTTACGCCGCACGATGCCCCCTGGGATAGTCTAGACGCTCTGATCGGACGATGATAGGGGCTCTGCTGCTCGCTCTGCTTCTTCGGCAGCCTTGTCAGGACCCTTACCTGCCTTGTTGGCAGCAAGGCCCCAGCGGAATGTTCCTCTAGGTCCGCTCTCATATCCGTTCTGTAGACCCGATACGGTCTCACGGCCGTCGCACTGGCGGGGCTCGGGGGAAGCCCCCGGTCCTCGCAGACTACACATAACCCTTGGAGCACTTGCTTGGCGCCGCTTTGATTTAAGCGTTGCAGGTGCGTCCGGTAGCCTCGTTGTGGGCCCGCGCGCCCGCATCGTCGGCCCTGACTTGGCGTAGTGCGACGCCGCCCTCGAGGTGAAGCCCAACGGCGACATTGACCATGCGCCGCCATCGGCTCCTCTCTGCCGTGGTCGCGGGAAGAGGGGACGCCATCGGACAAAGCAGTACCCGTGGGGCGTTGGTCGAGGGTGGGCAGCGGGGGAGAAAGCATTCGTCACGGGTCTCGCCCTTTGATGTAGGCATGATGTTCGATGTACGGGGGTCCCCTGGTCAGGCAGGCCGCTACCGAGGGATGGCAGCCCCGTCACCTTAGAGGGGGATTTCGCCAGGGAGTTTGGATGAATGCCAATGGCTGGGACGTGGGGACGGTTGTTCTCACGCCAACCTCTTCGGCCTGACGCAAAGTGGGCTGCGCGTACACTGTGGGCGGGGCCAAGCCAAGCGGCGCTGGTCGTAACTATGTTCAGCACAAATGGAGCCCGACAAGAGTATACATGAGCCAACGGTGGGGGCTGTTACTTCGGCGGCTGGTATGATATAGTCAATGGCCGAATGGGGAGTATCCGAATACCAAACGTGGGGGTGTCCCAATAAGGATAATACCGCGACGGCCTACTGTCCCTGCGTAGGGCGCCACGCGAAACCGGGCCCGCCTGTTTGATCTGCAGGGCTTGCTGCTACGGGCATTGCGGCGTAACTGGCACGACTGCCCAACTTCCGATCTTCGTAGGTCAGTTGGTGCCCCGTGCCTTGGGCGGACGGCAAAAACGGGCCTGCCTGGATGAAAGGGCCCTTGGCGCCCCTCGACACGAGGTCTACCAGTCATAATATATTTCTAGCGAGGTCGCCCGAACAAATAGATCTTCGCCTACACAAGCACGCGAACTTGTGCCGCGATCCCGGAGCGTTTGGCGTCGGTCTCATCCCTTTCTCTAAAGGTCCTTCCGAGTCGTGGACACTAACGTGGCCTCAGCTGCTTGGTTGGGGTGAAAGTTTCGAGACAGAGAATTGCGGTCCCCGTCTCACGACACTGGTCCCAAATGGGAGCATGAGGAAGGGCGCTGCACCTACTGACAACGGTAAGGCATGATGGGGTACCGCTAGTCCGCCCCCCCCGCGACCAGGGGACCGCAGAGGCCCTCAAAAGGCTGGGTTTCTGGAAAAGTGCGATCCGCGGGAGTATACGCCCAATGCGGACACGGTGGAGTCTCGTGACTCGTGCCCTCTCCGTACGCGGACGAATCCGCGGGCGGGTTGTACTGCCACTGGCCACGTTCTGTTCCGCGGGGTGAGAGATGTGGAACGGTATTCCCTCGGCCGGACGCCCCCCGGTGGAGCTAACTGTAGCCCTCCGTCCCATAGACCAGCCATAATGTCGCGCGCCAGAAAGGTGTCCAGTTCGATCGGTGAAGGGGCTTAACGAGCACGCGCGGAAGCCCGCACCCATATCCACAAGGTCTGATCGTGTTTCCGGTCACCCCGAAAACGTCCAACGCGTGGCTTCCGTCGTGTTAGTCCTGTTTCTGGCGTGGATAGCGGTTGACCCATTTTGAGGCAGGGCCACCTAGCTCGTGCGTCTCAGGCGTCTCTTACCTTTCTTATGATCCGTCGGGGCTCTAAACTTCTGGGCCGCTCATGCGGGGGAGAGTATGGATCAATGAGTTGATTCACGCCGGGGCGCAGTGGTGTCAAAAATACGGCCTCATTTGGAAGGACTTCGACATCCATTCCGAATCGGGCAACTCCCTATCCACGCACTTGTCCGGCTGGCAAAATGGGGTGACCAGCGGATGTTGGAGTCCTCCCGCGTTGGTACTCGTACATAGGGCGTGCGTTTGGGCGGCCCCTCTCCCCCGTGTTCGGGTCGGCGAACGTAAGGGCTCGTGGCTTTGGTACGCGGTAAGCGACGGGAGGACCGGGTGAGCAGTGCTACCGCTACGTAAAATAGGGGACGCCGCCACGCCGGATGAGCAATCCCGCCTGTTTCTGCGTCGCGGGCACGCCAGTTCGGCCGTCAACGGGGATTACGTGGCCTTTCGGCCGCTTCCCGGGTTGTAACGTGCATTCGCGCTCCAAGCGTGACTCTTCAATTCGACGGCCTCCTGCCTCCACATACGTAGGCACCGTCTCGCAGGAAGTCCATGCAGGCCCTGCTGCCCCTTTCTCCGGCCCCCCGCCACTCTGCGCGCAAAGCTATCCAATTCTTGCTCTTTCAGCGGGCCGTGGACGAACATAGGGTACGGGGACGCCAGGAGGGGGGCGAGAGACGCGCCGCTCGAGGCCGTTCATCTCGCGCCTCCTGGGCGCCGCACGTGGGTTCCGCCAGAGACCTTGACATTCTCGTTTTTGCTTTCGACAGATACCCGGATCACCCCCCACGAAACGGCCCTGCGCTGTCCCATCCGGGGGTCAAGCCCGCTGACCCTCTCGGGGTTGCAAATGGCGAATGGGCGAGTTCAACACCTACACGTAAGGCCCAGTCCGTCACAACTTCAGGTCCGGAACCTTCATTCAACTCGCCGTAGCTACCTTCGCTCGGTGCTGAGCGGCAGACCCTGACCGTCGAAGCTTCGCATGAACATCGCGTCAGCAGCTAACTCCAATCATTGTACGCGGCCCAGCGCCTATAAGGCCCAGCAGAATGAAGGCGGCGGGACGGCGCTCGGGTCCGGGCGCACTCCGCGCAGCAGGAAGAGCACTATTTGAGGCACAAGGGAAACACAGTCCGCTGCGTGTCGAGCCGAACAGGCGTGCCTCATGCGCTGGATAGGCAGACATACGACCACAGCCGGGCTGTTGGACAGGCGGGTAGCGTGTGCCGCGTAAGCCTGTTGCCCATGGCGTGTGATGTTCGTACCGCGGGGTTAGCGGCATCCGGCAGGATTGGGACACTCTGCCTGCGCGGCGTTGCAGAGAGGTTTGCGATTACCTGAGAGAAAATCCCACCATCAGTTAGCGCAGCTGGACGTTATTCGCCGGTGGGGTCTCACTGCACCGAGGTTTGGGGCCCATACTGGGACTCGGGGCATGGAGCGCACGCAGCGTTCCGTAGAGTCTTCTCGCTCGTTAACGGACGAACAGTTTTGTGTTGCAGCCGCCGGCGATATGCCATCCAGGTGGACTCGACCAACGCCCCCACCACACTTGAAGGTGGGGCCGCCCGGGTCAGCGCCCTCCGAACCAAGGGTCCCCTAGGGCGGCCACTCGAGCTAGGGCCCGGGGACGCCGAGATTCGAGTGTCGCGGGCAAGCGAGGAGGCGAGGTGGTGGGTGTTTGTCGGGGTTCGGCCCAAGGCTGCCCCCCAGCTCATCCCATAGTGCTCCCCCATCGCGGCCCGGGGGCACAGGTTCGTTGGTGCGGGGCGGGGGAGGTGGCCTGCGGAGGTGGATCGGTAAGTCCCAGAGGGGCGGCAGAGCTCCTAGGCATGTGGTTTCTCTTGGGACAGGTTCTAGCCCAGCTTACGCCGCTGCCTGCCGCGGGGAGCCGCGTTAATTCTAGCCACGTTGCGGGCCACTACCCGAGTTCTCCCGCGCCGGCACGGCTTCTTAGCCCGGCGGCAATCAATCCACGGATGACTGGCGGTCCTCTGTCTGCCTTGAGTTGTCGGACTTCCTTCTAAGTTGCCTCAGGTGTGGTCGGTAGGCTCGCTGGGCCGGCCCCGAGAGGGTAAAGCCGAGATCCCGGGGGAGGGAGGGGCGTCTTCAAAACTCGCTAAAACTTTGGCGATTCTCCCCATCCCCCCCCCCCTCCCCGCGTTCGCAGTCTTACCCGGGGCCTGAAGGCGGAATGTTCCGTCGGCGTGGCCGAATACACTGAGCAGAAGCTCAACCGCTGATCGGCAGGACGTGGCCAATCATGCTCCGCAGCCACGTTTAAACGCGAGTACCCGGCGTCGGCGAATCGACTTCCGCGACGCAAGTAAGCGAGAGGCTCGTCGCGCGGGGTGACCCATACAATAGTCGGCGCCTCAGCGCCCATGTAGCGCGGTCCGGTGCGGTCCCAGACACGCTGGTGGTGGAGAAGCGATAAGCATGCAGCGGTGTGGGGGGGAAGGCGCGTGGCGGCCCCTGACTTACCCTCTTCTCCTCTGACCACGAGGGCCCGGGCCGGGTCGGGCAAGTAAGCATCTGCGGCGGTCCGAGGTCGGCGTGTGAAGGTCAAGCAGCCACAGGTGGCGCTGAGGACAAGACGACCCGTCCGGCGTGCCCCTATACTGAGGGTTAGGAGTGTTGTGGACCATCCTCTGTCAGAATAGCCGTGACGAGACGTCCAACCGGGTCCGCCGCTCCGGCGAGACTCCGCACACGTCTAGGGAATCTCGCACAAGCGCGGGACCCTGTTGTACCGCCCCCCGCTCCCTGAGTGGGCCGTCCCCGGGACCTTCTACCGGCCGGGGCTCCTCTGTTCAAGGCCTACATTGTGTCCGTGCAATCCGGGCGGCCCCCCCCACCCCTCGCGGGGCAGTCAATCGCGGTCGTGGCTACGTGGTGTCGGGGTGGGGGACTGGCGCGCGACGAACGGATTTGGCACTTTGCTGTCGACATGCCGCGTGGCCGTAACGTGTCCAGGCATGGCGGCCATCACCCGAGCCTTGTGCGCAGGGAAACTGGGAATACGGTCGATTGGAGCACTTTCTTCGCTAGCCCCGCGGGCATGTTTGGACGGACTCCCATCTCACCCCCCTTTTCCGTGCTTCGCGCCCCGCTGCTCCCCGGCGGCCGTTTGGTGCACTCACCGCAGCTGCGCCCTGGAGCTCTGCGCCCCAGTTCACCTAGGAGCGGGCGAGCGCCCCCGGGGGGCGCCAGGAGGTGCGACTTCCCCCCGTCTCGGCTGGGCCGGCCCCCTGGGTTCACCTAATCCCCATCCTACGTCCCTGAACACCCTAACGCAGCCTGGCGCAGATACCCTCGCAGAGCGCAGTCAGGCGGACTGTAGCGGTAGCACCGGTACTCGTTTCATTATCCACTTCTCTTTGCGAGATTTTAGATGTTTGCGCTGGGCGGGCGGTCTGGTGCTGGATAGCCATGTTGTTCGGGAGCCCCACATATCGAGCTGACTATAGGTTGATGAGGACGATCCGTGTCGCACTCACGACGCGACTTCACACCACGAGCAGGAATCCTTATCAACCGTACTAGCACGGAAAGGGGCGAAACCATGCCGGGCCCGGGTGGTCTGACTGTAACAGGAAGTCTAGCGCCAGTCGTGAGCGGACCTTGGACGCACGGGGGCGAACCCGCTTGGTCGAATATGTTGGTGAGCGGCGGGGGGGCCGTTCATCGTGTTCCACGTTCGGCCCCCCCCAGGGAGGAGCGAAACAGTGCTGGCTTGCCGAAATCTATGGTGTAGTCGGAGCGGGATCGGGCCCAGCCTCCTTCCATTAGACGCGGCGTCTGCAGAGCGGGGAACTCTTCGATGGGCTCGGCCCTTGGTCGCGCCTCTGGGCGGCGGCCACCTATGACAGGGTCCCGAAGGGGCGAACAATGCGCTAAAGCAGCCAGTCACGCAATGTAGCTTACCCCCTTAGGGTGGCACCAATGGCTGGCTTCTGAACAAGTGCTGCCCCGTCGGAACCTCGTGACACCCGCTCCCGACCACTCACTGCCGGGCATGGGCGAAACGACCGGACACAAACCCGAGACCCCACAATGGCTAAACATACCGCAGCACGAAACCCACTATATGCACAATCCCATAGGTAGACTAAGTGCTCCACTGGTACAACCTACATTGCCCGGGCCCGACGGGGCATCCATCAGACACCAAGCGGATGTTAGACGAGGGCGCGGGCACAGCCTCTCCATGCCAGCTTCCTTGTATGTCTCAGGGCTGTCACCTAGGCACAAGCCCCACGCCGCTTCGGGGATCTCGTACCGCGCTAGATGAATCACTTAGTTACGGAGTCGCCGCCCCCGCGCGCCGACGCGGAACTGCGACCGGCCCCCCCGAGTCCCGCCCCGCAGGTTGCCACAGATCCCCGGGGTTACACACCGACTTTCCAATCGGTACCGGCCGGCGCCTCGGGCGCCACGAGGCATCGTCGGGGTCGCTCCTTATGCCACCCCCCTCCCGGTACGCCTATAGGGGTAACGACAAGCCGCGCCCTAGTCGGTGCGAACGGTGCCCCTGTCAACCACGGTGTTCGCTCTTCGTCGTAAACGGCCACGCCTCGAAGACCCCCCAGTCGACGGCTCGCGTACTACGACCCCCGATTTACTCCGTAAGCGCCACCTCTCTGTGACAGACGTAAACAAGTAGCCAAGCACATGGTACCCCCGCGGGACTCTTGAGCTGTAGGACAGAACCGTGTCAACGGTCCAGCTCTCCCCGGCGGCCGGGGCGGAGCGAGCCTATTTGGGGGGCAACCGTCATTATTGGTCGGACTCTAAGGGTGCCGCCCTCTACCCGGCCGCCCGTGGGTCTGCATCCCCTCGGATGCCGGTTGAACTTGGGTCCGACGTGGTTGGGGCCGCTTGCGAGTCCTAGCCACCACGGACACATGCGCACCAGGCCCCCACTCGAGAGTCGAGCGGGGGACTCCCCCCCGGGGCCGCACCCTCCGCGCCCAGCGGGGACGTTCATGCATCAGTGGCGAAGTGTAGTCCCGCAGAACCTGCTCGTCAGGAGGGCCTCACCGCGCGAGATCCCCCCAACAAAGTGCGGGAGCTCGGCGCCTCACTCTACGGCGGGGCGTATCTCGCTGCCACCGGGCCTGAGCCCGGCGTCGGGGCGGTTCCAGGACCGGCCCCCAGTCCCTGCCGGCGGTCTTCCTCGACGCCGGGGCCTCCAGTAGGCGGATAGCCAGCCGCAGCAAGCCCGGGGAGCTTCTCAAGCTGGGTGGTGTTAAAGTTCTGCGCCCCGTGGGCTTCGAAGAACCTTAGCACCTTGGGACTACGCTCCGGAGGTGCACGCCATATCCCGCACGGAGCTGCCGGAGCCGCCGCCGCCCCCCCGGACGCTATCTACTTGTCTTCGGCGAGAGGCCGGGCCCCGTCGCCTGCACTTGTGGCAACGTGTCGTCATGGCGGCTTCCATTCCATCCCTTACACTGAAGTTGGCATGGGCCTCCAGCCCGTCGCGCCCACACGGCCGCGGCTCTCATCCTTAGTGGTTCAGCTAGTCGTGTTGGGCGGCTGCTTCCGCCTTCGTGCTGAGGTAGGGCGCCGGCGGCAGGGCCGCCGGGTAGCCCGGTGGGTAGCAGGGGCGTACCCTCAGGCCCTTCAATTACCTCGTGGGAGGTCTACCGAACAGCGCGACCTCGGCCGCTGCCCACCGCGCCCGGGAGCCGGTCCCCTCAAGGGAAGTGACAACAACGCAATGCTTTGAAGGGTCGTTGCTGGCGGCGCTTTTAATGCGGTGCCGGGAAGATTATCAGCCCAGGGAGACGATCGGCGCTGCGACAACTCGAAGATTTTCCTTCCTCCAACAATCTTACCGTTTTAGCGAACGGCAACTCGTATACGCCGCAGGTGTGTTGGCGGGCCGACCAGTCGGCGATGGGTGCCCTTCAGTCGACCGCGCTCTGAACACCAGGGCCCACGCTTGACGGACCGTGAGCCCCCGGTGCCCACGCTCCTCTCGGACGCGTTAGTATCGATGGCTTTAAGGCAGCCAGCGCCCCTCGGTGGGCGGGGCAACCGTCGCCGAGACCCGATGGTCGCGTGTTTCGGGGCAGGGCGTCCGTCGTCTAGAATGTCGGGGAGTCGCGGGCATAAAAAGCGCGACGACCACATGGATGGGGGGAGACACCTAGCCGCAAAGAGCAGCGGGAATTTAGGCCCGATCGACGACCACGAATCGAGGTCGCTCGTTATCTGGCGAGCCGGCGAGCCAGACGTGGCGGCCTCAGGATGCTCGTTTTTTTTTTTCAGGGCTGATACCCCCTGGCGGGTCCTTTAAACAGTTCACCTCCTAGCGTCCCGTCGTGGACACGGGTGGGTGGGCTGATCCCCCTCACGCTTGACTGCAGATGCCCGGTACCCTTGATAATAGACTATGGAGCAGCGGGCGCGCACTCGCATGACCGCGTTTGGCGGTGCCCCGATAGCCAAGCGGACACGCGCGCGCACCTCCCTCCGAGCCCGCAGCCTCCTTGCATTGAGCGGAGGGGACGGCTCGAGCACAACGAGGCGGCACTAGGGGGACTCCGTGGACTCCGGCCCTGTCGCCGTCGACTTCCGTCTCGCCTAATTTGCCCGCCCTCCGCAACGGACTTTCGGCCGGCCCACCCTCGCGACTCCCTCATTACTCACCCACTTTCCTGTCAACAAATTTAATGCCCGCTCCGGCGATGACTTGCCCCTCGCCCCATGTATTAGTTCAGACCTACGCCTTCTCACGCAGAGCTGAGCTCGCTCCGCGCCGCGTACTGCGTGCGCACAACGACGCCCCCATATCGGTGCGCTGACCCTGCACGTCCCGCGTCTCTGCTAGGAGTTACGAGGTCAGCCCAATATATCGGTTCCGCCACGTCGACGCCACTCACGTTGCTTTAGATCATGTCCGGTTAAGCCGTACATACGGTCGGGTCAGGCCGCCCGCGAGCACAGCGGCCCCGGCCTATTGGGGCGTGGAGCGGACGAGGCCGCAGTACCGAGTCGGGTCAGCCGTTGGTCGCGCGGGATTGTTTCCGGGCCCGGGCCGGCGGCGACCTGTCACGCGGACCTGCTCGACCGAATCTCGTAGGGAGCCTTAGGTTGTCCGCACTTTCGGCGATTGGGCCACTTCCACCATCTTGTAACGGCGGACCGCACTGCGCCTGCCCGCGGGTCAACAGAGCAGAGAATCAACAATTGTGTCGAGCGGCCGCTTAAGGATGTACCGTGAACCTCAACGCCGCGCGCCGGAGGGTCATATCCAAGAAGCGCACACATCCCGTTGCGCTCACACTCCTTAGTTTCCCTTGACGTTTTCCTCGAGCCACCGCCTGAGGAGCGCGCCCGGTCAGGGAGCGATGGAGGTCAAATGGATCGGAGCCGAAGAATCTTCGCCTCGCACGTCGACGCGCTAGAGGAAAATGCGTCCCGACACGCCTGGCTTAGAGAGGCCTGTCTCACCCGTCCTTGCCCGCCAGGGAGGCGCGGTCAAGTCGGGTAACGTTGCCGCGTCGCCGGGGCTACCCGGCGCAGCCTGAGACGGTCAACAACTCGCCCCGGCATTGATCTGGCGGCGCTGGGGGTAAGGTCGGGGGTACCGCGGCATGCTGCCGCCGCTCCCGCCACCTTCAGCGCGCACGCTCCCCTTACGGGCTCTAGGGTCGTCGGTGGCACGCGCCCAATAGGGGGGGAGAAGAACACGCAATGGCCGGGCTTATGCAACCGCGAAGCGGGTGAGTGTAGCGTAATACACTCCGCTCACGAGACGGCAGTGGTTGAACCGAGCCCTGAGTGGGGCCCCGCACCATGCTCTCAGACCGGTGCCGCGCCTCGGCAGCCGTGCGCCTTCTCGGAACGCGCGGTCCCTGGCGGGAGGGGGGCGTGGGTGACGGGGGTGACGAGGTGGATGTATCGGGCTATTCGTCCTCGGCCAGTGCCTTAGGAGGGCCTACGCGCTCCCCAGCTCGCCGCTGCCCTGACCGGCGAGGGCCTACCGGGCGTGGGGCCTCGCGTACAGGCCCGCCGGCTATGCGCTCCTTGGCACTGTGGGCGCACATTTTGGACCAATTTGTGCTCTACCGCGGGTGCGAGGGTTCGGTTGGCTGCTCGGACACGCGTTCGACTACACCAGGACACCCGGACCGCGCCCGCACATCTATGACGTATTATCGGAGGCTCCTGATAGTCAAGGTTGCGGGGTAGTTGCATGTAATACTTCCCGCGAAGTTACGGCCGTGGTGAGAGTATCTCTGGTTTCGAATTCAGGAGATAAGCATCGTGCCGGTGACACGACACCGCCCCAAAATCTCGGGAGGACCAGATGGCCGTTTCCGACAGGGAGGAGTCATATTTAGTGCGGCTCGCGGCGCCGCGACGGTGTAATGGCCCTTCCGTGCCTATGGAACACCTCGGGGAGACGGCCCTCGTAGGATCGAGTCCGTTCCTTACTCATGCATCAATTAACGCCGAGTATACCGTTCTAGTCGTCCTTGAGTAGGACTACCCGGGACCCTGGGCAGCTTGAGAGAGAGCCTATGAGGCGGGCGGTGGGGGGAAAAGCCCGGGCGCAAGCCGTCCCCTACCGTCCGGCCGCTAGCGTCCACATCGAACGGTGCCGTCGCTAATTGTGCCGCTCATGGTCGACGCATCCGGCTGCCCTCCGGCTAGGAAGCTTCCATACCGGAGACGGACATGGTGCCCGCGTGGTCCAGGCGGTCCCCACCCAGCAGTTCGGCTTGCCCATCTGGTTGCCGTGTCTCTGTGCCTCGTGGAACACCCCCCGCACGGACCCATTCCCTTACTGAGGCATTAACTGAGAATGAAGAGCATTTAAGCGAGCTGCCAGTACGCGACCCCCCCGTAGCCACGGAAAGGATAGGTACCTACCCTAGATGGTAGCGTGCGCTGTTCAGGCCTATCGGGCTCCCTAAAACAAGGGTACAGGAGCTTGAGCTCGCCGCAGGCCCTGACTGCGACACGACACTGGTAAATCCACTGCGACGTCGTGGGCAGGTGCAGATACGTATTGGGTAGGAGTATTGGCGAAGGGTAACAACTCGGAAAGGCAATCGGCTCCGGGGTTAGAGATTTAGCAATCAGCCTGAATATCCTACGGGGTCGTCAGGGGGGTACCACGGCGCCCGGAGCAACGGCGCCCGGGGAGGGCCCGGCTTGCCCTCTGGGTCCGCCGTTGGCAAGTCGAACGAAGGAAGACAAACGGGAATTCTCTATAGAGACCGTCCTGTTAGTCCAGTGAAATAGAACCTGCACCCAATACTTTGCCCTTAGGCAATTGACGGGTAGTAAATAATATGTCGGTCGTTGGCCGGTGAGATGCAGAGAATGTGGCAGGACCCCGACCGCCGGCCTTGTCCGGTTGCGTGGGCCCACTCCCGTGCGGCCGCATCCGGTGCACAGGACAACCCCCCTGCAGGCCTCTCGCTGGGTCAGGTTTGTCTTGCGAAGCAGCCGGTCCTCTACCTAGGCGGTCCCGGGGAACGGTCCTTCCTCTCCAGTGGATTGTGCGGTACCGGCGATGTCCTGTCATTTGCCACGCCCTCTCCCAAAGATAGGAGCTGGCCGCTCCGTGTACCCTGGCCATGGTCGGTTCGGGTTGCGCGGAAGCTAGGTCCTTCGGGCTCGCCTCCTCCGCGATCGGTGCGGTCGATTCGCCTCCCGTGTGTAGGGCAATGGCGGGCCTCCGTCCGACTAAAGGCCGCGTAGCATCCCTTGATGCGGCAAACCTTTTCTTTGTAAGCGGGGCGGATTACCCCCCCGCCTGTACATGTTCAGTAGAAGGAATGCATGACGGCGTACTTCATACCGAGCGACGGACGGCCACCGCACCCGCGCGCCCCGGTAACGCGCCGATCTCAACCCTCGGGGGCGTGGCATCCTAAGCCAGTTTATAACTCGGGATTCCGGGCCGAGGGGGGATAGTCCGGCCGGACCAGCTCATTATCACTGCTCGTGCCTCCGGGGGACTCACGTCCGGGGGCTACGCGGGTTGGCGGTTAACGCGCGCTCAGTAAGGTCGGGGGCCCACCTGGAGATACCTCCACGCGGGGTTCTGCCAGCGGCCCAGCATCGTTACCGGCGAGACTATTCGGATATGATCTCATCTTGACGGTAGCAGATTTACCGGTGCGCACCGCGTCCAAGGCGGTCGCGGTGAACACCCCATCGGTTTGGGCGCGGGGCGCTGGGCGCTGGGGTCCTCCCCACTTGTGTACCCGACGCGTAATCATTTTGTAATTGAGTTTTACTTAAGAATCCCGTAAGGCCTGGTCCCGCTATCTGTTTGTGTGTGGTGTTTGCTGTGTTTATTGGATCGGCTGGCGCCCTGCCCGCACCCTCGCACCGGGACCACGGCCAGGACTACGGCGCCCATAATACCTTTCTACCGAGGCTCTATATTCTTTACCCGGATTTGACTCGTGTGGTAGGGAAACAGCCAGGCATATGAACTTCTGCCATCGGGGAATTAGTGCATAATAACGCGTTCCGTCGATCTGCTCCAGTGGCGACCACGGGGCGGGCACCTAAGACGGCCCACGGATCGGCGGTCGGCCACAGGGTACCCCCGGAGCATGCCGCTCCTGGGCCGTAGGTGGGGCGCCTAAGGCTGCACGGACTTCTACGTCCATGTCTGTCGAGACAGCCAGCCGAGACCGGCGGTGACTGTCAGAGCGGACGACAGAATCGCACCCGATAGGCGTGAGAGAAGCCGCAGCGGCGGAATAAGGTCGACGGAAAGAGATACCTCCGTGCCGATAGATACAACAGGGCGGAGGGTAGTTCGTCCCGCTATAGTAGCCTGCTGTTGTGGTCTTAACTGGATGGGTAGTCCTACGCGGGAGGACGCGGGCCTGCCTCCGCACCCGCGGATAACCTATGTAAGCCCGTTAGGACGTTCGGGCCGAGCTCTCTCCCGTTGGCTGCTGGGGAAACCGTCTAACGCGGAGTGTGGCAGGAGGCCGGGTGGGCTACGCGGACACACGGCTTCTACTGGCTTTCCTAACCGCGTGCGCGTGTATTGGGGCATATATATCAAGCTTCTAGGGATGGCAGGGAATAAGGCACGTGGGCCGCTAGTCATGCTCATGCTGTAGGAGCATCGGGTGCCCAACGCGAGGGCGGGTCACGGGCCGGTCCCTGTTTCGGTTTCTTTTCGTCCGGGTCGCTCTAAAGGCATGTGTTAGACTCATAGTCCGTACAGTGGTTCATGAACGACAATAGGCTCGGGGGCTCGCAAATGTCCACGGTCTGGGTGGGGGGGAGCGGATTCGGAGTTCCCCACGTGCTGGTCGACGACCTAGAGGCTGCGCCGACTAAGCCGAGACTCGACGCAAGCCTCTATGCGGCCGGGGCCGGAATCAGCGCGCACGAGCCAAACATCTCTGGCGGGCCGCTAGGCTGAGGAACCATCGGCGCTTTACACGACTGACGGCCCGCCTTGGCTCACTGGTGATAGGGGACTCGTCGGCTTGTATATCGCGCCGCCCTCCCGCCACCATTGTCCATAGTGGGGGCCTCGCTCAACCTACATCCAACACACGGTGAGGCAGAGAAGAGCAACTCGTGGAATTCCAAAAAGAGCACTTCTTCGTCCTACGGCGCCCCATCGAGCGCTTTGAGAAGGGATGCCTCAAACGGATACATAGGGGCAGCCCCTCCAGCTACTATCCATGAGCAGAGTCAAGCTAATCCGGCCCACGGGTGCTTCGCTCAAAACGAAGCGGGCCTGAGATATCTCCGGGTGAGATTCGGTGTTACTGGCGGAGTAACACCGCGGCCAATATCGGGCTGGCTGGATTGGCTCTGGCCGGGACGTTTATTACCAGCGAGGTACGATCTTCAGTCCCAAGTCTGGAAAGAGTGTAGCCCTTGCGTGGACCCTTTTAATGCAGCGGTTCCTGCCTGGGGGCGGGACGCTGGATACGAGAATGCTTTGCCGCCGGCTTAGGTGGGGGGTTGTTGAGTATGCAGTCTGGGGCCTCCTTGCGCGCACCCATTTTCGGGAAGTGCACTCCCCGCCCGTCCGCGCTGTGGCTTGGAGCCTGGCTAGTTGTTGCGCGCGGACGGGTGAGCGCCGCGGCGTGTTAATCTCTGGTCTCATACCCGGGGAAGAGTGGTCTTATGCAGTCGGGCTGTTGGAACAGGCAAGTGCGGGCGTGGTGGGCTTTCGTCAGGCCTTGTTCAGGAGGCTGAACGAGGTGCGGGGGGAGGGCTGAGTCGAGGTCCTAAATCCTAGAGGAATTTACTAGCTCTCAGGGAGAGCACCGTCACTTGCCCGCAGACTATTCGGAACTCTTTGTTTACGGCTGGCGGGCGGGCCCGGTAACGTAGGGAAATTCGAGGCAGTCAGGAACGGCCTTCGGCCTGGACTCTGCGAGGATGATCCAGTAACGTCGTCACGAGGCGCCCTCAGGCCTGTGGGGATTGCGTGGAACTTCGTAGAAAGATACCAGCTCCCTTGCAAGTAAGCGCGCCGGATGACATGTGGGAGAGGCTCCTACGTGTCCTATCGAACACAGGATGAGCGCGTGATTCCGCTGTCTTGTGGAGCATCAGGGTGGCCGGACCGAGCCGCCGAGACCAATGTACGTGGAGTGAGGTGGGGGTTCGCCGTGCTCGAACTACGGATCGGCGAGGCGTGTGCTTGAAGCCTCCCCCGGTGGATCACCCACCAAGCCTCGTAGGGACCTGTCCCGCTCTTCCTAGGTCTCCTCTCCTACTAATGCGTTTCCACTGTGTGCTTCAGAAGTAATGCTCCAAAAGATGCTTTCAGCTCATTATCGTTTCTTTGAGACACGTGAGCGAGTTGGTCGCCTCCGTTTGCTCAGTTTATCAACCACCGTGCCGAAACGGGGCTATGTTGTGCCCCCCCTTCCACATACGCACAGGCGGAGTGCCGCAACGTGTCAGAAAAAGGGAGAGGACGACGGTAACACTCCCAGAAACAGGCCTCGCCCGCAGAGCGCTTCAGATTTCGAAAAAGGACTGAAGAGGGTCTCCATCGGGTGGCTAATGGGACGGCCGGCCGATCCCACGAGTGCGGCTTCGTCCCTTCAAGTCATTTCGGTTTTCCTTCCGTTTAACTGAGCGCGAGTGCCGTGGCACTCTTGAGTGTATTATTGAGGCACGAAATACGTGTTGCTCAGCCAGTGCGCGTGACGAGGTCCTCGCTCCGGGCGCCCAGCCGCCAGACATTATAGGTTATGGCGGATCGCCGTACGCCTGCCTCGCCGTTCGACCCCTGTTATCACGGACACCAGAGCCTCGTCCCTCAGCGCCGCCAATTCGGCGATCGCATGCATGGACCCACAAGACCGTGCTACTCCGTTCGACGGGCATCAACACCGGCTGTGGCCCACCCGCCCCTGCCTAGTGTCGGTCCAGGCGCGGACGCCACAACCACCCTTCGAGCCGGGACGCGCTGTCTCTTCCCTTGTTTGTTCTAAACCAATTACGGCGCGACGCACCGAGGATTGCCCCGTGCACGATGACGGCCCAACCTAAAGGGGGAGAACGCCAGTAACCTCCCTCTCTCCCCGCTTTGCCCGATACACAGCGAATTCCGTCCGGCCCGGGGGCCCGCCGCCGCGGGCGGTTTGTAGTACCAGGTAAGACGTCGTGGATGGCGTAGATCACTCCTTATCGATCTCTGACTAGCGCTAGAGTACAGGATCCGCAGTCTTCGGGCGCAACAGGGTGTCAGTGAGCGCCCGCGATGAAGAGGTCAGAGCACTTGCAAAGTAACCCGACGGAAAGTGTGCGCCAGTCAGGCATGATTGCGGAGATGGAGGTAAGGTTAGCCCCTTTTTAAATGATTCGTCTCTGCGAAGTCGAATGTGCCATTCTTGCCCCAGGTTGCCGGAAGAATGGGCCACCAATGCGTACCCCCACCATGCCCCTGCCCGCGGGGCGCGCGAGTATCCTGTACGCCGGAGGTGTAGCGTTACCACTTAGGCGTACCTAGTGTTCCTGTCTTGCGTTGAGAGCAAGCCCTATATGCAGGGGGCGCCGGCACCGGTCGAATCCCCGACACCGTAGATCTGAAGCGCGGCGTAGACGCTTCCGCTAGAAGCCTAGTTTTGCCTCCGTAAGGCGGGTGTGCCACGGTATATCGCCTAGCCCCCCTTGCTGGACAGCCACGTGATGATTGACACCAGGCCCCGCCGACATACTTCAATGGAGAGGCTACACCGCGTGCAGGGCCAAGTTTGAATCCCGGTCCCAGAGGCCCCAACCGTACCATGCCATAGACACACCGATATCAACCGTCACGAACAACAGGTAGTGTGCTCGGGAAATCGGCAGGTATAGCCGGCGCCGTAGGGCCCAACGTCGTCTCCCGTGATTGGCGCGCATTATACGACGCAAGCAAGAGCCATTAACGCGCCGGAGAGTCATGCGACCCACCCCGCTGCGAATCGGATCGATAACTGAGGGCCAGTAGGCGCGGGAACGACCTGACGGCCCCCCAAAGCTTAGCCCATAATTACTATCAACAGGAGGTAGCGTCTACTCCATGTTACGTATCCTACTACTGCGGTCCGGGGGATTGTGACGGAGGCCTACGAAGGTGAAACGGACTGGACCGAGGGCACTAGTCGGCCCTGGGTGGTTACAAAAACGGAGCGGGGCCCTCGTCGTGGAAGGCGCGCCCCCGTTATTAAGCCTCAGCGCCTTTCCCGAGCCCGTCCTGCGCCGGCCGGCGTAGGAATATCAGCCTTACTGCCTGGGCTAACGCCAACACCCCAAAGGGAGAGCGAGGCTTGGGCCCCTACTTCCACGATCCCTCCCCGCCTGGGAAGGACAGCCACCCGGCCAGATGCGGGGTTAAAGTACAGGGTTTGTGTTGGTATCCTCCAACCTCCCGCCTCTTGCAGGAGCGCGGCGTCCAGGGCCTGCTCCTACTAGAGCATCACCTCGCTCTCCGTGCGCAGCAGCAATTTCACTCAACGACCACGAAAGGAGCCATTAGCCTAGGGATCACTGGTGGTCCGGCAGGCTCCCGTTTGTTGGCAAGTTGACTAAGCTCATTGGAGGCGGGAGGGCACCCGCCCCCCCCGCCGTTCACGACAATGCGAGCAGTCTTCAGTGAAAGAGTAGGACCTTTACGCTCGTACAAAACCTTGGTGGGCGCTGGAGCGCTCGAGCCTCGATTCCGGCGGCCGGGTGAGCCGTAGCATAGGATATAGCGCCCATGCTTCGACACGAGCGGATGGGTCGGCACACAGCAGGCCCCGCGCGTGCTTAAACCGGGCCTTCCCATGTCCTAAGATGGTGTACGACGGGGCCCTCCATCGAGTTCATCGGGAGCAAATTCCGCACTCCGCTGGGGTGAAGCATGCTATTTCGCATGAGGTCCACGGCAGGCGGGATGAGACTATGATTTGAGTGAACTACGCATGTAACCTTAGAGAGCCGGAACTATTGAGTGGGGTCGTAGGACCGGTAGTCGAGTGTCCCACGCTCGCTCCACCTCTAACCTTATTATGAAGGGGGTCCTGACATGACGGCGGGGAGGACAGTAGTCTACACCCCTCTACGCGTCTACCTACGGGGAGCGCCCGTCAGAAATGTGGCCACTCGGGCGAAAACCCGCACCACCCGCGTGGCCAGGGCCCGGGATCCAGCGCGGACTAGCGTTCATCCCGAGGATGTGGTCACAAATCGGGCTGATTCCACCTCGTGCGCGAGCTGCGAGGTTAGGGATGGGCGTGGTCGCGTAGTGACACCACTTGGGTCCCGAGCCGTAGCCCATCCAGTCCTTCCGCGGACGCGCGGCTCTCTCAAGAGGGGCTAAGCATACCGTTATATTCGGGGACCGCTCCTCTCGAACTGCGGAGCGGCGGCACCGCCCGGATTGGGGGTCGGCTTGAGGTAGGGCTGTGGGGCCCGTGCTAGGGTCCAAGTTTGAGGTGCGGACTATAGCGATCCGAGAGACCCAGGACGTGGGCGTGTTTGGCGCGGAGGAGTTATGAGCCAATCGGCGTGTGCCTCGCCGTCGAAGAAACAAGTTGACACGGTTGCGCGGGACCCGGCCAACTGGCTGGGCCAAGGCCGCTTCCTGGTCTCCTGCATTGAACTGGGCTTCTTTTCTGCCCCCTGCCGTTAGGACGCGCGGGGTCGCAGCTCTTGGTGAGGTATTCCGGTTCCCTGAGTATTCGGGGGCGTGTCTGGGGGTGGACGGGGCAGTTGATCCTGCAGGGGTTCATCCCCCGGCTGTAGCGGCACGTATATACCATAGTACTTTTGGCGCGTGGTGCACTCTCTTTCGGAGTAGGGGGCCGCCTGTGCCAGTTGTTCACCTGCCAGGTATGCGGGCCCTCGCTTTCGAGGGTTGATGGCCATGAGTCCCTTCGACGATCAGCCCCAGAGGTTCCAGGGCTTCTTTCTGGTGGGTAAGTAGGCCCTGGTGCTCCCAAGCCTCGGCCATGCTCTCACGGGCTGCATTCTACGGCCCCACCCCGCACCCCCCGACCCCCCTTATTGGTCGTCGCTAAGGGGGGCTGCAACGGTGCTTCACCAGATCTCCGCTGCGTGTATGCGACTCTTCTCATCATACGAATCGCCGCTGTCCCTGTCATCGACGTCCTTCCTAGCCAACGGCGACCCGGACTTGTCTCTACGGCGGGAAGCCCTGTTTGCTCGCCCTAACACGTGATCCCTCACGGAGTCGCGCGCTCGGTGCCCGCCCCAGCCGGGCGGGCCGGTAAAGGAATGAGCGCGCTCAAATTTGCAATTGGCCCCGTTTTCGGCACCGGGTCGACAGAATGAGTAAGTCACGCTTTGTCCTTCGTCTACACTCGAAAGGGAGGGCTTCGGCCGGGGAACTTATCCGGATGGGTGCGGGGATGGTACTATGCCCGGCCCCGGCCTAGATGCCCGTGGCTCCCACTAGAGGGGCGAAGTGTACGGTAGCAGAGCCCAGCAAGGACCTCGCGAGGCGCCGGCCCGCGGCGCCTCCGGTAACGCTCCCACCTCGCTACCAGAGCCGCGCCATGTCAGTCTACGGGCCGGGCTCCTCAATGGATAGAGCGGAGGGGCCGTGTGCGCTGAGGGGGGGCCAAAGGGGTATATTAGTCCCACCCCCTCCGGGCTCGCTCTAAGCTCGGCTATGGTCTAGGCGCCGCTGCGGTGAGGCGGTGTGGGCACCAGCGTCAGCACACGCGTTGCGGCCGGGCTTGCCCGGGAGCCTCAACCCTCGCACGGCCCGGGGCGACGCATCCGTGGCGCCTCGCCTCTAGCTCCTTCCCCGCTCCCGGGGGACGGGTCCACGTCCGCAGACTTCACCGTCTCCTCCCGCTTACCGCTCAGGGGAAGGCCACATTGCCGAGTCACATGAGCCGCGACTAGCGTAAGGAAGCTTGAGGCCCCGGGTGCCTCGCCTTTCTGGCCCGGGTCTCGGAAAAGACGTACCCTCTCGTATCGCCCGTGGCAGACGGCCCTCGCGTTTGGTCACGGGAAAGTGGGAGAACGGGTCGGCCGTGATGGTACCTGCCGGGCGTATACGGTGGATTCGATCCGTCCGTTAATGGACACTTCAAAACTCGCTAACCGATCCGTAGCAATCAACCTGCACACGAACGGGCGGCCTGTTACTGCCCTTCAGGCATCCGTCGGTCCCCCGCCCGGAGCCGCAACGCGCGGCCGGCGCGCGATTAGGTTTGGGACGGTGGCACCAGTGCGTAAAGTTAAGCCCGCAGAATTCTGGGCCGGGGGGGTGCTCCCACCTCTTACAGGGCCCGCGTCCTCCGAGCGGAGACGGGCCGGGGCGCCGTAGTGGGGTGGAGTGAGGGAGTGGGTCCTTCCGGTGCGCTTCACACTTAGCGATCTCGTGCACCGCCCTCATTGTGGGAGGGTACGTCCCTTGCATCTCCGAGACCGCCTCTGTTGCGCGCCGCGCCCCCCAGTAAACCAATTCGGTCCTGGTCAAGTTCACCGTACCCCCCCAGCAATAGCCGAGAGGTGTGACCCCTGCGGTGGGCGATGGGCTGCAATTTTGTGTGATGGGGGCGCCCATGTAGGAGCGCGACCGGGCGCGGTGCAAGTGCCCCCACGCCTCACAGCCTTGAACAACAGATTCGCGTCATAGATGGACATCGCCTCGCGGGGCGCTCCACGGCCTTGCGCCCTTTGTCACACGCAACCCCCCAGGGTCCGTTAGCTTGAGATACTAGTGCGCGCCCTCCCATGACGCCTCGTGCGACGGGGTCCCCAACTGGTCCGAGGCATAACGGCGCGAGACCCGCTGAGATAACGCGGGGCGGCCCGGCTTCCGTGCAGCCCCGCCACTGTGAGCATTTCTCGGCGGTCCTTTCTGCCTATGGGTGGGCCCGGAGGCCGAGACATCCCTAGCAGGTGACCGAAGGACCGCTGCTCGAGGACGCCTCGCGCGCGCAAGGACGTCGCCCAATGTACATGCGCCTTAACCCGCGTCTCGCCCCTAAGGAAATCCATAAGATCTTAATTCACGACGGTGCCAGGAACAATCCGCCCACCGCCCCTGGGATTTCTATGGGCGTGGGGCGTCGCGGCGGGGCAGTGGCGTCCGACGACTGCGTGAGATGTCAGCGAGAGCGGCAAAGTGCTCTATTAGTTTATAATGCGAATAGAACCAGCGGAAGCGTCGGCGACAATCTTAACGAAGACTGTATCTTTTCCGTTGCACGCTGCGGGGGTCTCCCAAGTGCACCCCTCAGAGATACGGATCGCGCCGACGCGCCCGATGGGACCTCCACTTGCGTCCCGTCAGCTACACCGCGAGCCCTGGCGCCGGCAGCGTGTTTGTACAATTTTGTAATCCCTACCCTCCTTAGTAGATCGAGGTCGCTTGGGCCGTGTTCGAAGACATCGCTCTGTTAGTCGCTCGGTCTGTGCGGATTAACAACGCTACGCTGTTCCGGATTCACTCGTTAGCGTTAAAATACCGATAGCGCGGACATGAGTCGAGACGACATCCAACGAAAAGGCGGCGACCTGCATCGGAGGCACGCCGTGTAGCGGTCTAAACGCCGGCGGGGCTTAGCCGTGTGAGATGGCATGGGCCGGTCACCGTCGCCAGCCGAGGAGGGAGGTCAGAAGACTCCATATGACTGCGCCACGCAGAAGGCGGTTCCCACCCTGCCCGCGCAAGGCCCCCAAAGGGGGTGCGCAAAGGGAGCGGGGCGCGGCGCGTAGAATATAATACCCTGTGGGATTCTTCTTAGTCCGATGCACCCTGCTATGCCGCAGCTAAAGCGCGGATTGACACAGGTAACGGCCGCTGCACCGGCCTCAACGCCCCCGCCCATTTTTCCTGCGCCAGAAACCGGCACAGCGAGCAATACTCCTCGGCCTGAGTGCCCCGAGACTCCCGCCCCAGAAGCTTACGAACTAGGGCGCCAACCAAGTGGAGGTGTACGAGGCACGTGCCCACTTGGTACAAAAAAGCATCGACCTCGTATGAGTTTAACTCTCTCTTCTGCCTAAAGACGTAAAGGCCGGCAGAGCAAATACGCACTGTCGTCGTAGGCCCGTAAGGTTCTTCCTTGGAGTATTCTCCTCGACTCTCACATGCCAGGGTCCTGCACCTCGCCGACCTGGGCGGCGGGTGTGTCCTCCCTGCACGCCGCCTGGATTCCGTGCAGATACTCCCCCCGGATTTTGGCTGAAAGGGCTACCGAGCTGCCCTCGATGTTAAACCGCAACTGCGGACAGGTCCTTCAAAAATCGAATGATGTGTTCCCGCCTGAAGATACAGGAGAAAAGGACAGATGTCCGCTGCGGAAAGTGGCGGCATCTGCAACTTTCCCCGGCACGGGACTCAAACTAGGGCGGCGCTGACGCTCGCGGGCCAGCGGGTGCGGATTAGTGGACGCTGTGTCCGGCCCTCTGGTGCAGGGTTCAATGAGTCCGGTAGGGTTCTCAGTCTCGAAAGCGTCTTTGTTATCAGCGGTGAATTACTCAGGAGAGGAGGAGAGTGCGCAAGGTGCGATCCCAGGCTGAGCCTGGAAGAAAGAAAGAAGGGACGTAGGGAAAACAGACTCTGGTTCCAGTTGGCTCGAAGTCCCTACATCCGAGAATCCCAGGGACGAGAGGAACGATATGGGGGCGTTCATACACCAGTCAGAAGCCCTCCGCGAGATGGAGCGAATAGGCAGGAGTGACGTGTACAATACGATATTACGAGCATGGCTACCAATACGACACCTCAATACCTATCCCACAAGTAGACCGTCCGTATGGGAAGTCAAGCGATAGATCCGCCGTACCCAGCCGCCTCGGGCCGACGAGGGAACCGCATTTTGAGTAACTGATGGGGCTCCCAACACATCTTGAATAATGACGGACGGAAACGTGCGATCATGTATCGAGACTAGGGGTCCCGCACGACAAAACCTGTTACCGCTAATGTGGTATAAGGTCTTTTTGCAGGCGACCTCTCTCCAGGCCATGTCATGAGCTTACGTGCCGGCCAGTCCTTGGCAGCAACTGCCGATACGGAATCCGCATTCACCTAGCTCCAAAGCCGCTGCGTGTCCAACAGCGCGCAGGGGCCAGTCTGTGAGCGCGGCGAAAGAGGCCCCCTGCATCGAATAGTAGGACATCGTTGCCGCCGAGCCGGTCTTGCTTGGGAGCCCGGGCAAGATCACGTGCACGGCCCTACGGTTTGCGTTTCCCTAATCGTAGGACAGCGGTATCGGCCGTACGGCGAAATTCCTCTGATCCCCCGGAGTGAGTCATTCCGGGGCTTTCTTCTGCAGGCGGACACCCTCGTTACGGGGCGCCGTAATTACGCATTGTGCCGTGCGCCGTCGGCGGCCGTATGTCTGATCTTGAGAGCCTCAAGGGCCTTGTTGAGAGGACCATGATCCACACCCCCATCGGACGGTACCAACGAGTGTCCAAGCGTTCCGCTGTTGCTATGGTATTGCCGACGGTCGCTGCAGTACGCGACCCTAGAGAATCGGATGTGGATGTAATCTGTTCGGAGCCAACAGGACTAGCCGCAACGGACTCCCGGTGTATTATCTTTTTAACAGAATGGCCATACCTATCAGGCCCTCGTGCTTCTTGAGGGAGCTCCGGGGACTGGTGATGACGGCTCGTAGTCGACGCCCTAAGGTGGTGCAGGTTCAACCTCTCCCTGGCGCCTATTAGTAATTGACACTATGTCGCGGAATGGCTTAGCCCCATGGCTGGCCACCCCGTTGGCCTATTGTAAATACCGCCAAGCCCCCGGCCGCCTGGCAGAACGGTGCCGGATTGTCGCCTATGGCTTCCCTGAGGCGGCGGGGAGCAAACTGGTCAAGCTGCGCAGTGGGAGAACGCAAGGAGCCGTGGTACCAGTGCTGCCCCGCTCAGGGGGTTTCAGAGGGAGCCGCCTGCGTTTGGTTCAAACCCCAACCCTTTGTAATCTCCACGTAGTGGCCTAACACTCGTTCCCGCCTAATCCCTGCCTCCCGCCCCTTTACGAAACTCGCGCGACGTATCTCTAGGTGAAACGCACCTCCGCAAGGGGCGCAACAGCTCCAACGCCGGTGGGCGCGCCCTACCCGCTTGCTGCCAGGCCCCGGAGCTGTGGCTCCTTCGTGAAGTACGAACATCGCAACAGTCGAAGGGCGAGTTATAACTTATTGCGCGGATCGTGTGGGACCTTCCAAGCGTGTGCGGGGAGCGTCCCCCGCACGCCACTCAAGAGCCAGGACAACTCAATCGCTCCAGTCGTTGCATATGCCCTGCACCACCAGGTAGTACGCTGACGTCTTCTCTGGCCCGCGCTGTCGCCGCCCCCGGGTGTCCCACTGACTTCTACGTAGGGCGTTTCAAATCTAAGAGGGGCGGACTTAGTGAAGATCAAGCGCTCCTAGAGCTGATGGCCCAGGTTGGGTCAGCGCACCCGTGTCAATTTCAGGGAAGAGGAAGATGACTAGGCGGTCTGGTGATGCAGTACACCTGGAGAGGGTACTCACAAGAACGAACCGGCCGCAATCGCCGCTCATTGCCTAAAACGGTCCTATTTCATCCTTGGGAGTCCCCACGATGGCACACCCTTCCGTATGTCGGGCCAAAGGGAATTTAAAACTGTTTCATTTTTACAACGAACGGGGGGCTGAACCCGCTTGTCCGCGCCGGGTCCTCGCTCACGCGTGCAATCACCTGTCCCACTGTGGAGAACACGCCCCAGGCGACCCCCGAGTTCGCACTGCGCCTACCCCGCGCTAGACCCTGCGCTTGCCCCAACCCCCCTCTTGGCCCAAGCAGTCATGCCAGACGTGCCGTGTGCGGCGGGTGGCTTTCATGCGGGCGCGCGCGGGACCGTTTCACCAGGACCGGCGCGCGGCCCTGATGCATAGGGCCCCAGCTAGAAGACCGCCCCCGAAGACTCAACGCGGCCATCTGCGGGGCAGAACTACCAACATGGTCGGCGGTGCGCTACAATACTTGGTAGGCTGATACCAGCTCGCTCCGGACAGAGGATAACGAGGACATAGGGATCGACGGGGTCAATAGATGTTCGGCGGCTCGTTTAAGGGTGTTCTGACGGGGACAGTCAAGCTAGCAAAGGGTTGCCGGTGCACCCCTGGTGATGGTGAGGCCCCTCCTGTCCCCGACTGCCTCAACCCCGCCAAATGACCGATCCTCGGGTTGAGGGGAGCGGCCGATACCGAAAGGGCCCCGTGGGCCCGGGCACCGTAGCCTTTAGGCGGACAATGGCACTGCACCGGGTGCCCCGGCGCGCCGCCAGGGAGATTGCGTCTTCCACCCTAATCCGCCAGGGAGGAGCCCGAAGGGCACCAGCGCCGCCAACAGCCAGGTTGGGGCTCTAACTCGAGGTAGGATGGGGACGTGGCCCGCCATAGCCGGCACCGGACATCGCCGGGGCCGGTTTGGCTGCATACGATCCTTCTCATGATCGGAGCTCCACTAACCTGCTGACCGGTCCTACGATCGGCGCGTTATTGATGTCCACCAAGACATGCGACTTTATGCATGCGTCCCTAAGGATCCCGCATTTGTCTACCGTCGGAGAGCGACGTAATGTGCGTGAAGCCCAACTAAACTCATGTGCGGGCTCGGAGGAGCCACATCATCGGGGTCATTCCCGGCCGTACGCCGTGGAGGGCCAGGAAGGTAGGCCGTTCACGCGTCAGTCCGAGTTCGAGGAGGGCGGAGAGAGTGGGGCGCGGCCAGTGGGAATGTGCAATTCTGCCTATACTCCTAGTGCCTGGCGCCGCGCTGTTCGCCATCAATGCCCGAGCTCGGCCTCCTCGTATTTAGAGGCGCTGCGGGCGGGGATTCAGAGTTGAGGCCGCGTGGCGTTCCCGCGCCGCTGTACAGCAGTGGCGGGTTGCAGCATGCCTCCCCCCCGGTCCATACGTTCCTCGCCGGTGGAGGGGCGCCCACAGGTACAGCACCGAGGACGTGTGTGGACAGCGGCTTATCTGGACGTCCTTATTGCAGGTCTACTTCCAACACTGCGTTATACGAAAAGATTTGGGTTTTAGCCACATCGGCGCCCCCCTGCGCCCGTCCTCCTATGCAGCCAGGGAGCCACGTACGGGCAGAGCCTCCAATTCACGTAGGGCCTATTTACGGTTGCCCTACCTGCGGGATCTGCGGGGAGTACCCCCGCTTCGTTGGAGGATCGCGTTTCTCCCACCACGGGTGCTCCCCTCGACCAAACTTGAGTCCTCCGTGGAGGATCTTCGTGTAATTGCGCCCTGGATATGTTAGGCGCTCTCGTTGTCTGGGTGGAGGCAGAAACGAGGTGAGCCCGCCCGTCAGAAGTCCGAGGAGGCCCGCTCGGTGGACGCCCCCTCGCGAACGTCATGACACTCGAGGCAGGCACGGCGGGCTTGGCTCATGGGGTCTCTGAAAGCGCACACCGGCACTGCAACCGAGTCGACCCCGCGCCCAACTGGTAGTCCGTCAACGCCTACTCCTGTCGCCGAAAGGCGTGGGAAGAACGCGACCCGTCTCCGTGTGCTGCAGATCTATTCCGCGGCCGCCAGACGCCCTAACCATTAGCGGCGGCTGGTTCTAGACGGTTTTGGGATAAACTGGTTGGCGAAAAACGGCGAATAGGCTCCCTCAGCCATGGTGAAGGGGCCCAGCCGGTGCCCGGCTCCCCTGCGCGACCGCCCGTTCGCCGTTTCCTATCCACTCTCGACTGGTGAATTGGCATGATGGGGGACGAGGGCAAGCTACCGCCCATCTGGGGGGGCGGTCAGCATTGCGCACTCCAGGTGGTACCGCATGTATATGTCCCCCTCACGGGACGCTCCTGCCACTCTAGGAACGGTTGCTCTGCGCGGGGCCTCCTCCTCCCCCCCGCCGAGATAGAGGACCTTGCCAAGACCTGAGCCCAACGGCGCCAGCCCCCCCGCACGGCTAGTCGGGGCGTCTACGCCGCGCGGCTTAAGGCACCTGCAGGAGATACGGCCTGGTTTTGATAGGAACCAATCGGGAATGGACAATGTGTAGCTAAGACGCTCATTGACGTGGACAATCCGTCTTTCAAAGTCCCGGAGCCAGGGCGCAATTGCGAGATACCACCCGTCGAAGTTGAAATGGCGGCTCCACTCCAGGCTTCCTGGTAGGTGCGGAGCGTCTTCTTGCGACATAGTTGGTTCCGTCGTCGGACCTGAGTTTGGCATTAGTGCGCGTGTTATGCGTTCTGCCCTCGGAATCTCAAATTCGCGCACACCGGGGAGGTCTCGTGCATGCTCCGACTGTTAGAGGACACTAGTCGTGGGGGGTCAGGCCGGAGAGCCGCGCGTATGGATGGGGGCTGGCGACGCGCGGCGACCCCACTACCCTTTTGTCTGCTGGCCCGTCTCGCGCTCCCAGTCACACCGAGGCGATCGCTCGCCTGCGCGGGTGCGGCGCTGGCAATACACAATTCCCTGCGCTAAAATATTTGCCGAATGTGTGGGGCGCAGTAGGCCCAGATTAGGGCGTTTCTGGACGTTCGTGCGCGCGGTACGCCTGACTCCCCTATCTCACCGATTCCACCTCTGCACAAACTTCCCTTAGGCGGGCGATCCGAAGTGCATGGCTAACTCCGCCTTGCGCGCGGGAGGGGGACTGACGCTACGCTCGTCGCCCAAAGTGGCGCACGGGCCAGGCCGTAGAGGTGTGTGTGCTCGGAGCGCGCTTAACTCTCCCTTGCCACAGTTGCTTCGTTAGAACTGCGCCGAAGACTTGCAACGTGGAGACCCCAAACGCCAAGGTCGGGTCCCGTGCCCCGGCGACATATTATGCCCCTCTGCAACCCCACGGGGGTCGAGCCTGTTTGTGTCGTCTAGCCCTGGCCGCCGCTCGGTTTGGGCGCCGGGAGCGCATCAGACCGCTAGAATACCACGTGCGATGCGGGGTAAGTGGCGCCGGGACATCGGCTCCTCAGGAGCCTAGGATCCATTGGAATCGGACGAAGAGCAGGGTTGATCACTGATGCAGATCCCGCGATTGGGGCGCTGCTGATCCAACCTCCGCGGGACCGCCCTCCGTCCCACTGTCACAGGCCTCAGGTAACGTCCGGTGTTGGTCTGGCAGTCGGGATGCACCTACTACGCGTAACACGGACGGTAGCGGAGCTCTTAGAGCATCTCGCATCGGCGGGCACCGGTCTCCACTGCGTGAACTACCTCCAGGTCCGATGTAGCCTACCGGACTGAATAGGGCCCAGCCGGCCAGGTGCATGGGCCCAGGGAGAATTGAGGGCCGCGCATGACTCCCCACCTCCGCACATCCGCCGGGCCTGTCGACGGGTGGCCCACGACATCCCGGGGTCCACAGATAGATACGGCCGGCCGGACGTTCGGCCGCCCCCCTGGCCCGGTCGTCCCGGCTATCCGTCTACGCACGCATCCGTCATCGACGGAGTGTACCTGCTCTCTCGCATCGGTTGGAGTAACTTTTACGAACACTGGCCCGCTCGGCCCCCGGATTTATCGGACCCGGGGACCGATGGATACTCGCCCTGCCAGACCCGCGGTATGGAATGCTTTCGCTCTGCTTACGCCTTCGAACTGCGGGGGTGAACCGCTACCCTAGTCCTCGATGACAGGCAATCTGATGGAGCGCGTCACGTGCGACACTATACGATCACCGGGGCCCCCGGGACTGGGCGCGCCCTGTTCTACTGCTCCACCAGACAGACGGCATACAAAAACAATTGGGGAGAAACTGGCCGTCGACGTCCCAAGTGGGTAAGTACCGGCCATCTTTGTCGGGCTGCGGATGCGCGGTGAGTAGCGAATTGCCTAATCCCGGACCCTTTGCCTCTATCCCGGCCCGCTCCCCCCGCCCTGGAGCGTGGTCGCAAGGCGCTCCCGCGCCCTGCGTCCCCCCCCCCTCCCCCGGGTGAGCCTGAGGTAGCTCTCGGGCCCTCATAACCGTCCTTCATGACGGCCCCCCGCCCGGGGCTGTCTGCGCGCATTGCCCACAATTCTTTAAGCCGGATCCCTACCACCCACCGTCCCCATTTTAATCACCCGTCACCTTGTTCTCAGGCGACTCCCTTGCCGTATCCAACCAATTTTTTTGGAAAGGTTCGTAGACTACCTTCCGGCACCTAGTGCTACTCTTGTTACGCTCCGCCTCTTACATTCCCGCCTCAAATATATCGTTAGCTTCACCACGTCTAGGCTGTTCCAGCTCAACAGGCAAAGATGCTGCGCTCCGGGGTCCAACCCAAGACGTTCCAAAGCCTCGCGAAATAGCCGTCAAGATCACGCAAGTTAGAAGAGGTTGCGACGTGGTTGCATCGGATCACCGCGCGTAGAAGTAGTCCAAGGTGCTTTCGTGCTGTGCCTTCAGATCCGCCATGGGGCCTGGCCACAGCTCCACTGCCTCACCGGCGTTTCTCTTCCTCGCCCCTTCACTACACACGTCAATGTGTACCTCCCGGCTGCAGCGGGCTCGACGGCTCAGGACTGCGGGCGACCCCCCTGCGCGTGGGTGGTCGGAGCAAACCACCCTCGTGAGACCCAGTTCCGGGATAGAGGCAGGCGCTGGCTAAGCTTGATGTGACAGCCTCTGACGCCATGCGCCACCGCGCGACGAGGCCGCAAGTGTGGGCAACCTGAGTGCGGGGTAAGCCGGGGCTGTATGCTACAGGAGCACGGGGGCTTGAGACGCCAACATACATCAACCTGGTCGGTCGGTCACGCGCGCGCCGCGGCTCGCCACTGCCGACCAGTCCCCGCGCCCCGACCGTTTGCGGACTACTCCCCGGGCGTTGGTGCCAGTCCCCGTCGTGCCTTCTGGCGACCCTCGGCTACCCCCAGAGCGGGGACTAAAGCCGGGGGTCGGTGCGAGTGTTGATCACGTTCAATGCGCCCTTGGCACCTGCAGTCGTCACTCGGTCGGTAAGCGCCGGGCGGAGGCCCTGGCCCGACCGCATGGCAAACCGGGATCCCGTCTAGCTGTTCGACAGCCGGCGATCTGCTCCCTAGGGGTCTCCGCGCTCGACACGGCGTGGGACCTCCCAGCGTCGGAGCGACCAGGGGCATGGGCAATTTGAAAGGCGGCTTGCTTCCGAAGGATCCAAAAGAGGGCCGTAAGGAAGGGGCGCAGGGGATGGGCGTTTCGAAACGAGCGCGAGCGCACGCCGCCTCGGTGGCGTCCAATTCCGTCGTTCGGGGGGGGACGTGCCTCCTCTACTCAGTGCCGGGTAACGAGCAAGCTGCTCAAGCCACCAGAGGGGCGACAGGCGGGGGGTAAGCCGTGCCATCTTCCGATGTTCAATACAAGGCCCCTCCCCGCCAAGCTCCGCCCTTCCCCAGAAGGGGTTGCGGTTCCAGCGAAACGCTAAGCAACGCGGCCGATTGGGTGCTTCACAGGCCCGCCTCCTGCGGCGAGAAGACAGCTAATGCCCGTACGGGCGCACGCCGCCCTGATTTGGCAAGACCCCCCCTGCGCGTTTCTCCGAAAGCATCTTATCTCCGTCGCAGACTGGCATGCCGGTAACGGGCAGCTTCACGTAGTGGCTTCGAAGCTTGTAAGTCCGGAGTTGGCTAGCGATTTTGCCTGCTCGCTTCGTACACTCTGGTCCACTGACAGAAGCACGTCGGTCTCGTGCCTGTGCTCTTTACCTTTCGGCCAGCCCACGGCGAGCCGGACCTTGTCGGGCTTAGATCTTCGACCTGTACGATGCCGCGCTCCATCGTGTGAAGGGCCAGGGTAGGTGCCTCGCGGGTGTGCCTGGTCGGCCCCCTGCTCCGCCTCCTAGCTAACTGCGTGGGCGAAAAAAGATCCTAAGAACGCTGTCGCACGGCACTTGGAAGCGGGTCCCGCCGAATGGCAGTAGCGACTCCTGCAGGCCTGCTAGAGCGGGTCCTGGTTGGAGCGATGAAGAGAGGCAAGGTTTGGGCCTGACCTGGGTCCGCTGTACAGCCCCAGTCAGTGTTGCCCGCGCAATGGTCTTCTCCCCGAACGAGGCTTACGCCGGGACTGCCCTCCGATATCCGCTTCGCCAGGGGAATCCTGGCCCACCACGCCTCGTCGAAATACCTGAGCGCCCGACATGCCTTGCGGTGCCACAGGGTCACCGCCATAGCGCACCCCGTGTTGCCTCGCTCAAGTCCGGTAAGGTCAGCGCGGTCCCACTCGGCCCGGCGGTCGACAGGCCGCGTGCCAAACGGTGGCCCCGAAGGGACCATACTCACGGTTCTTGACTCTAGCTGCCGGCCTCGCGGACTGCGCCCGGCGCCCGCTACTTTAACTTCCTCCACCCCAACAAGGCGCGCAGACAGGCTCCGCACGGTACTCCCCTATAGGGGGCCCTAACCCCATCCTTCGCACACAGGCAGTTGTCGGCCGGCGACGCGGCGTACAGCCTGTGCTGGGTGGGTTAATGCATGTGGCTCGCAGGGGGCAACAACTCGTACCGTAGCCCGTTAGCGACGTGCCGGCCTGGCGAAGTATGGCGAGGAACAGGTGGGTGAATCCACGCACAGGCGTTAGAGAGGGTGGTCTGCTAAAGCCATCGCCGCCGGCGCGACAGGAGTTCAGCTCGCCTTCGGGTGCAGCCCTACATGGCGAGAGATGTTTTCTCAGGGCGGACGCGGGGGTTGCTTCCGCTAGCCGGCCAATCCCGAGGTGATTGTTTTTTCCCCCGGAGTGATCCGGCCTAAGGCACGAACTAGCGGGGTTGAGTATTGTATGGGTCACTAGAGTTCCGTCCTCCAGATGCACCCCGGCGCGGGCCAACCAGGGACCCGGCGGGAAACTCGCGCGATCGCAGCCTATCGCATCATCGATTCGGGAGGGACGGGTGAGAGGCCCAATAGTCATCATTTGTCGTACGATGTCCCTCCCGGACGGGTCTCCAAAGATTTCTTGTCGCCGGGGGCCACCCGCTAGTGCGCCCACGCAGCGGGCCGGGGGCCTGACGTTAATAAATAAAGAAATGTATCATCCAGTGCTGGCATTAAGACTACACACCATCTGTCTGCTGAGACGCCTATGCCGGTTAATCCCGCCTGCGGCCACGTTGTCCGGCGGCCGCACACGCCAAGCGACGGGTGACAACAACCGTCTCTGGCGGCGACGAGTCTCATCTTTGCGCATCGATCCAGAGGCTACCTCTCGATCTTCGTTGGCGCTACGCTGCTTGTCCCCCGCGAGGTTCTCCGCCAGGATGGGTGCAAGCCGGCTAAAAAAATGAGTCGGGGCCCACGGGCGGAATCATGTCAGTCCCGGACGGCCAGGAGAACCCGGCACGGGTAAGACCTGGGCACGCCGACCGTCACGAACGACGACATATGGGCAGGCCCCAAACGGGGTCTAAAGCTAATGGGATCTTGATCTGTTGCGACCACCATGTGGCTCCCCGTGTGGCTCGTGCGCCTACGCGTTGCGGCGATTTCGGTGTGCGGAAGGGGATCTACATGTGAAATGGCCTACGACCCCCACCATGAATAATGGTGGACCCCGTCCTTCCATACTGCCCGTGGCTCAACCACGTTTAGAGCCCTTTCCCATGCCTGTTGCTTTGAAGTCCCTAGCTCAGGGTAACGTTTGTCATCGGGTGTTGTCCCATCAGACACTACTACAAATCGGCGGTAGTTCGTCCACAACACTCGACGAAACGGACGTAGCTTTCTGCGGCGCTTCATCGCAACATTAGAATTCTCATCTCGATACGGTCTAAAGAGGTCGTAGCACCGAAAGTGCAGCCATCGGTGCATCTCTGCGCCCCGCAGGGGTGACGACGGAGGGGAGCTGAAGACGGACACTAAGCAGCGCGCTTTGTGCCGCACCTGTCGCGTACGCCTCGAATAATCCACATGGTCTGAGTCTAGGCAAAGCGCGCGGATACCGAGAAAACAGGCCGTAGTCAGCGGCCAACATTTATCTACCCGCAGGGCTCTTACAAGTGGGGATGCATAGCCCGTTGGCAGGCCGGTCAAGCTACCCCCTTGTCCTGGGCGTCCATTCCAGCCCACTCCCCGACGTCAACCTCCCCCCCTCGTCCCGTCGGGACCAGCCCGCGTGCGCGTGGCCCCGCACGTCCGATGGCCTTTTGCGACGCTCTGCGTTGACCTGCTCCGGGCTTCAGTCAAGACTGAGATTACAAGCAAGGACCTTTTGTTCCACTGCCGGACGGAGCCTAAATTTACAAGCGGCTCCCTCAGCGGACGTCCTACCTGCACAGACTTTTTTTTTGCGGTATATATAATGGTACGCGGCGAGGTAGAAATTCAAATCTTACGAACTTGCACTGCTTTTGGTGTACCTAACCACGCCGCACGGCCGTATGCGCATGGTCTGCGACACCTGAACCGGGCGGGGAATCCTTTGTGAGGCGGCCTAGCCTGTGCTATTGCTGGAGGGGTCCTGCCTCGCGGCATGCGCTGCCCCGGGTCTGACGAGCGACTACGCGCAGGACCCCCCCTGCTGCGCCCCGTTGTGCGAGAAAACAACGTCTCCCGCCACGCGAGTCCGTCACAGGCCGCAGCTACAAAGCTCGTGGCTTACAAGCGGACCACTAGTTCGTAGAGCCGATCTGACAGGAGCCTGGGCAGTCGGGATGGAGACGTATGACACACGCTGGGGTGGGATGACTCGGGCGCGGTGAACCCCAACGAAGTCCCCCCACATTTCCTACGCATACCCCCCGCCGAGCGGGACATGGCCGGCGAGCTCCAACGCAGAACGAGTGCCTGGAATACTACTGAGGCGGTGGTGGCGGGTGTAGGATCCTGCTTGGCCCTGTCCCCAATCAGAGCGCGCGAGGGCTATAGCCTGGGGCTCGGCCTGCCAGGCCGTATTCGAGGAGGAGGGGAGGCGGTGGGGACAGGCTTGTCCGTCCTCGCCTGCCGCTCGCAGGTGCTAAGAGTGGGACCGCGGCGTTGCTATATGCGAGGGGACATTTCTGGTAGGGGCGGTTTCCCCGTCCCCGTGAAGTAGCAGGTGCAGGGTTACGCTTGGGGCCAGACCTGCAGGGACATGGGACTTGCGTAAGGGTCGCCGAACTTCCCTAGTGGCCATGCCAGACGCGCGTCTCTTTATGCCTACGCTCCCGCCAGGTACCTTGAGCCACAGACGCCGACCGCGGCATGGATCAACCCATGCGAATCCCCTAGACAAACTAATCTCTGAAACCCCCTGGCCAATGGCAAACTGAGTGGGTACTACCGACAGAACTCTTTTCTTCGTGGTGCTGGAGGAATGGGGTCCTTGGCTAATATGGGGGGGACCCCCCAGCACCAGTCGCGGTGGTAAGCGTCGTTCCGCCGCGACCCTGCCGAAATGCCCCGTGGCAGGGCAATCGGGCGTAATTCGCTTCCGCGGGTATTCTCCTGTGGCGACTTTCTTACCTTTGGGATTTTGTCAGTGCTCACCCTTGCCACTTGGTGCCTGCTCACGCATCCGAGCCCAGTTCGGAGCCCCGGATCACTATCCGTATGTGTGTCCCACGATCATGCTCACCTTTTCTTCTCGTTGCTGGAGAAGTTGATATTCGGTCAATGGGTCTTGGTGATATTGAAATATGGCAAAGTAGGGCCAAGGGCGATCGTCCCATGTACGTCGTCGCACCCCCAGTGGCCAGCGGCCTGTTTCACAGCCGGTCCGCATGCACTGTGCGTTGGCGCGGAGACACGAATTTTACATGGAGAAACCCAGTCATTCCGACCGCACTGCTCTGCACTGTGGCGGCCGCGGCCGCCGTGCAAAGTCGTCCACCGGGGGTGCGGCTGGCGCGACCTAGAAGCAGTGCATCGCCGAGGCCTAACGGGCCACGAGCCGGTCCAAGCGTTCAAATTGCGAGGTTCACGTCTGCACAGCACCCCCGCCCCGCCCCCGGCAGGGCTCGAGAAATGAGGCGTAGGGATGTAAGTGGTAGCGTGGGAGAGGTTCTTCAACGAGACTTACCGCCGGCCCCTTGCAATGTTCATAGAGGGCGCGGGTTGGGGTCGCGGTTCTTCCCATCTACTGAGGGAATGGGGGCTCCCCAGGGCGAACAGTCTAGCAACGCTCGCTACTCGGTGCGGAGGAGCGAGGCACGCGCCCACACCATCAGTTCCTGGCAGACGTAAGGGAGGCTTTTTCCCCCTCGCTGAAGAGTGCCAGAGGCATCGGGGGCTACAATACGCACAAGAATGCGGCATATCCTCCGGAGTCACTGAACATTTCGGGCCCGTGGCCCCCTCTTTGTTCCGGGTGGGATGAGCCCAGTCCCCCCCGCGCGGCCCCACGCCCCGGCTGTTATGTAGACTCCTTTGTATCGCGGAGCTGTGTGAAGTCGGCTAAAGATCTGAATGCGGGGCCGTCCACATAACACGCGCCCACAAGGTCCCAAAACGGGGGAGGAAAGGGGCGGGGGGAAGGGAAGGACCCGCGCTTACCAGCGGGACCCGCCGGGGCGTGTTACGCCGGGATTGCCATAGAGCACGTTCGTGCCCCAATCCAAGTCGAAGTGAATTCTGTACCGGGCTTCCCCCCGGCGTTCACTGGCCACCCGTTTTGGGCCTGACGCGGTCCGAAGAGGCACCCCCCGGGGAAGGTTGGGTGCCAACGGGCGTGGGATGTGCCTCGGGCCCTGCTGGACGGTTGTAGGCCATTCCGGCATGTAGCGGACTGGCGCTCTAGCCCCCAAGGAGCCTGCAATGACGTTCGCCCAGGTGGCAGGAACCCTCGGCTCTGTTAAAGAGAGATTTTGAGATGGCGGCGTGGTGCGACCAGTGTACCGGTACACGGGGCCGGGGCCGTTCGCCCCCGTGCGGATCGAGTGACGGAACTTTTCTTGAGTTTTTGGTCACACGGAGACAACATAGGGAAGCAGATCCCGTGATCGGCCACACACTAGTGAGGTCCTTGAGACTGGAGATCCACTATACCGCGACGGTTCTGACCCGCCTGGACTTTGGGGGATACCTCTGAATTCTCAGGGTGGAGCCTCTTCTCTTCCCTGGTTATGCGACTCTACGTGGTTCTCTCCACCTCTTCGCCCTTGTCATTACCCCACGTGGTGGTTCCCGCTGCGGCCGTACGTGCTTCCGTGGCCCTTTCGATAGTGATTGGCCACTGCGCGCGCTGAAGGGTATCTGGACATCACCCCGCCTTTTGCGGCCCCGCGTCTGGAGTTATGCTAGTGCCGGCTCCTGGATCGGCGGGGGGGTGGCCCATCTAGCCTGCATTGCCCCACAAGCGGGCCCGGCGGCTTTATGCCACTCCTTGTAGGCGCCATCCGACCAGCACCTGTGAGAGCCTTCCGGGCATCGCTGCTGTTGCCCCAGTGAAACGAGTATTCTTCCCCGCCATAGACGGGCGTAGCGACCGCTAGTCCCTTGGACATGTCGTGCGCGCCCACCGGGGGCTCCCCCTTTGCTGGCGGTCCTCGCTGCCCTTTTGGTGGTGAGGATCGTGAGATCAGCTGCAGGCCGGAGATCGCAGTAATTGTTGCCCCTCTTGACAGCGTCCACACCTACGTTGGCACCCAGCAATCCCGATTGCGCTTTTGACCTCCCGGTGGGCCTTCTAGCCGATAGCGTTATCGTAGCGAACCCGGAAATTGTCAGTAGACCCGTGCAGGCCGGCGGGGGCGCAACGCCCGGCGGGGTCCGCAGGTGATTTGTCGTGCCCAGCTTCCTTACCTTTATTCGTGGTGTTGGGTATTCTTCAGCGTATCAATTGGCTTAAGGATTTAGCCGACAATTGCGAGGGCCTATTGCCAATAAATCCAGCTCGAACCCAGATGAGGATCCAGCCGTTTTACGGCCGCTAGATTCGGTCGACAGCCTAGTCTGAGCGGATACGGTCTGAACCGAGGCGTTAGTGAGCATATGCGCCAGCCACTCTTCAAGTCAAACTGAGCGTAAGTTCGTTGTATTCTGTAGCATGCGGGGAGGTGCGCGGATACGACGTGCTTAACAAGGGCAGCAGCAACCCGGGCCGATTGGCGCCGCATGCCCCGGAGGGCTCGAAAAAGGAATGGTAGTGGGCGAACGGGGTCGGCGAGCGATTCCACAAATGTGATATCTCTATTCGGAACGGTGTGGTTTGCCGACGGACTGAAACGAACCAAGAGGTACTGGGATCCTTGCGAAGTGCGAAAAGCTTGTGCCCCGTTTTGTTCGCCGCGGGGTGCGTCCACACGACTGCCGGGTTTAGTTAGCAACGCTAGTATGGCGCAGCTGAGCGCACCGTCCGGCCGCGACCAAGCAAGGACCGGCCGGCCCTTGGTACACAGGTGACGCCCTTTCGCATAAAATATTTGGGATGCGATCGGGGCTACTGACGAGCGGAGAGTCTTAGGACCAAGACGGCGGGCCTCCGGACTTCGGGCGAGGGACGTTCACGCACTCGCCTCAGATGGGACGTCGGCTGCTCACTGTTCCGTTTCCCGCGCAGGCGCAGCGCTGTAGGTTCTCCGCCGGTTCATGGAGGGGCAGTCCCGAGTGTCACCTCTGCTTGGAATTCCTTCCGCGCCCAGACCGGGCGGACGTGGCCGGGAATCCACGGACCAACATGCCTTACAGGGTTAGGTCTAATGGACCTTCCCGGGTTCCGGGCTTATCAGCCCACGGCGGCTAGTCGTTGCCCGTTCTTAGCTACTGCATTTATAGTCCGATAGGACGGGCGTACTCGAGGTGGCTTCGGCTGACGTTTCAAGTACCAACCCGTTTCCCCAAAGCCCGACGAAACCTATCTTATGGAAACGAGATGGGAGCCCGATCGATCCCAGGGGTAATCCCGCACAATCGCCTTGCCCGCACGGGGACGACCACCAGACGCAGAGCGTGGCACAATCCAGTGACGGACGGTGAGCGGGCCTCCTGACTCGGCTGTTTGCGCGGCCTGCCTCCTCGCCAACGGCTAAGGGTCATACCTGCGGCGGACGCTGGTTGCGCGAACGGTGCGGACACAGGAAACCCCTACGCGCCATGCGCTGGCATGGGGCTCCTTTTGGGCCGCTAGTTCTCTTGGGGCTGCCTAAAGGGCTGTACGAATAGGCTTTATTTTTGTTGGTGGCTGAGGGACCTTACTTCCGGCGTCGTTGGTCGGGAAGACAGTCAGTAGGATGTGCCTTCGGGACGATGAACGCGGCGGGCGCGTCGACCGTTCGGGGATCGCAAACAGATGACGGCAGGGGGGCGCTGGGGATTATACGCCACGAAGTTCCAGCTTCAGAGAGGCAGCCCCGTTGATCGGGATGAAGTATTGTCGGGGGGGTAATTCCTGGGCTCGAGTCATGAGATCACTCTTCTGTCCGCTGTTTACACAGCCGTCCACTATCTCTCTATCATCGAACCCCTGTGTCATTGTCGATGGTGCTGCAGGCCCGTCACCACGCTGCGAGCACTTCATCAGGGGGCCCTTGCAAGCGCCAGCGCTCCTGGATGCGTCAACCCCGCGTCGACGTCCCTACCAGCCTGATGAGCACAAAATTAAAGTACATGGCGCAGACTCCGCACCGTAGACCCACCACCTCCGAAGGCTTGCGGGCGGCATTGGTCGCCCCCGTCTTAATTCCGGAGCGGACCGCGGCGCTAGAAAAAGCCGAAGTCCTTAACGGGACGGCGGGCTACCTGGCCCTTCCCGCCTGCGCCTCCGCACCAGCGGCAGTTCTATCAAGCGACTATCCGCATCCGTTGTCCCGGGCCCGCGCGAGCGGCCATACCGTCGCCCTTCAGTCGTAATTCCACTCTAGGGTGCTTCAGATAGACTGCCAGGCCCCTCCGCGACTCGGCATCGAACTTGGCCTCAGGTGACCTTCCGCTCCGTTTGGCCGCCGTTCTGGCTTGCCTTTAACGTCTGGTGTTCACAGCCATCCATTCGCGTTCTGAACCGTGGGCTCTCACCGTGGTTGACCCCTTGCAGGGTTTACGGACCGGCTCGGAAGTGGGAATCCGTATGCGGCGTGGGGTAACAATACCTATCGGCTCGGTCACCTAGACGCAGGCCGGGTCGCAGATGCCCTTCAAGCAATGGGGGGCCGATAGTCCGCAAGCCGTGATGTACGGGGTCTTGCGGCCACCACGCATGGGAGAACGCATACGGGCAGGAAAAGGCTAGGGTCGATGATACGCTCAGCAGAGAAGAATCAACTGCCGCCCACGGCTTAGGCAAAGGGTGGCCTAGGAGGGCGAAGTGGAAGGATGAGCACGTTCCCCATGCACCCCTTGAGCCCCAGGTGGCGATGTTTAGTCCAGAACCACGAGTAGTTCTTACTGAGGCCCCAATCGGAGTGTGAATTCCCACCATGCCGGAATCGCCGTGCCACCCGGGACGAAGCCTGGCCTTGCTCCACGCAAAAGCGAGAATGCGGGGGGGTGGGCGCTTACTGGGCGGAAGTCTCGCTAACCGCAGCGGGGTTAGGACCCCCTTGAGGATGCTCATGTCCGCTGACCAGCTTTGCCCTATGCCCCACCGTGCGCGACCTTAGAACTGAATTATCTTCTCCCCCAGCGTGATCTCGATTCGCGTCAAGGCACCGCCCTACCCGCGCCCACCCGACACACGGCTCACCTCGAGCAGCCCGCGCACCCTACGCTGGTGCACTGGCTCTCTCCCTCGCTACCCTAGGCCCCGCTCAGGCCCTTAATCTCGTCCGTCGTTGTCCCGTGCAGACTCTTGCCATTCCCTTTCACCGCTGGGGCGGTTGGCGGGGTTACGGTGCTAGCACTGGTGGGAAACACGTTGGAGCGTGATGGACCCGCTGATCATCGCCGAGCCGGCGGGCACCCGGGTTCACGCTGACTTGCTACCCACCTGGCTTTCTTATCGATCTCTCCGTGCGCGGGCCCACCCCCGGTAGAGCTCGATATGGCCAACCACCTCATTACGCGTGCCATTCCCAAACCGATCGGACATATCGAGCTCCCCTGACAGGCAGGAAATCAAGTCCCCCCTCCGCTCCTCCGGTGCCTCGACTGCGCTCCCGCGGGCGCCACAGCCTCCCAGCCCACTGAATGTTAAGGATAGTGTATATCGCCCTGCCTGTTGAGCCGGGGGCGGAAGCCGGCTCCAGCGTGCTAGATATAGAGGCGCATGGCCCCTCAGCCTGGGCCGTCGATCTGCGGGCCCTCACACGGGCACCCTTCCGCCATGCTCATCCAGCGTCCCCATGGTCAAGGCTAAGGCCTGATAGGCCAAGAGTAGATAGTACGGTCCGGCTAGCTGGCTACTCTCCCTTCTCTAGCGTAAGCAAGGACATGCGGTTCCGGCCTGCCCGCCTAGGAGACCTAGCTAGGTACTGGTGCCGTCACCCTAGAGGGGATTGCCGGCGCGGCGGAACGCCCAACGTGACTGCCGCCGATGGCGGGGGGCCACGGCGGGCTCGCTTTGGATATCGGGAACCTGTCTTGGAGCTGTGGCTGCCACACTGGCCAGGATCCAACGCCGGGCCGAGGGTGGGTCCTACGGCTACCTACTCATTTGCAGGCGGTTTTATTGGGTGCGACAGTTGTCTAGTACAGTGTCACCGTTGGACAAGGAATTAGTATAAGCATTGACCCGGAGCACTCCGCACTTTCTTCCATCACAGTCTTCTGCCCTCCGTCGGTGGCAACCGCAATGATTAACGCGAGCTCTATTCCCCGAGCCGTACTTGCAAGCCGACTGGCGGGGGGCTCCTTTCTGCCAACCAGACTTGGGTTAAGTACCCCGCTAGCATCCGACCTTTTCTCCACGATCCCGCGAGTATGCCGTCGGCGGGTTCTGGCCATCGCCGAGCAACCCACCCGGGTGCCCCCGCCGGCACGGCTATTCCTAGTCGGTTCTACCGATCCGCCCACCCGCGGTGCGAACGGCGCGGGGTACGTCGCATGTGGACGGAGCACGACCCGACCCCTTTTCAAGTGTGGGCACGCCGTCTCGTTCATCCGGCCCCTGTTTGCTCCTGCTCCACTGGCAAAGTTTACTCAAAGTGCCCTCCTTTGCGGGATTGTTGCAGGAGCAGGACCAAGTGGCGTCTCAACCTTTCTAGGCGGACGGGGACACGTAAGGGCCGCGGTGCCTATGGGCGGACCGCCCATCGCGAATGCTGCCTGGGTGAGCTAGCATGAATTGGCGAATCTCTTCCCCTTTATGAGTGCCACTTAGAGATGAAGTATAGCCGCCGGGGTGAACAGGAGAACCTGGCTGCTCCACTGGTGGCATGCCGGTTTTGGCGGGCAGTATTTTATGTGACAGTAGCGGCTCCTTTCTGGTGGGTGACTGTCAAGTGCTGAAGGCCGTCGTGAGGGCGGGGACCTAGCTGCCACCGTCGCCCAAGTTCTAGGACTTGGGCTGCGGCGCATGCTACTCATGAGTGAATAGCAGGGGGGTGGTCTTGGCTTGGGCTGGGCTCCCTGAAGGGTAGCCTGTATACACCTGCTCGCTAACCCGGACGTGAGACCATCTGGAAGAGCCCGAAAGAGACGACCTCTACGGCATAGCGAGGGCACCCTTGCATACGCACGCTTACTGCGATGGGGATAGGCGGGGCGACCTACAGGCGAGGCGAAACCGCCGCACCAGTGTCTGGCCCGGGGTGTTGAGCTTCTTTCGGGAGACCCGGCGGTTCTTTCTGTCCTGGCCTAAACCGCAGGAGTCGCGACATTCTTGCACCATTTGATAGGTGCGTGGACAGCGAAGCACAGCCCTCGCCCTTAGGGATACCTGCCCCGAGATGACTAGTTTGTTGGCCCTGCATCCGACGTTGGGGACATCTAGTAGTTCGTATAGGAAATACTATAACGAGTGCATCCGACGCTCCTCTTCGGTACAATCCTCTCGCGGCCGCGGCCCTCCGTGGGGCGTAATGCCGCACCGCCGATGTGGCCCATCCCCGTGAGATAGTGCTATGAGACAACCCCCGACCCATAGACGGGTGAGTTCGTATGTGGGCCGGACTGCGGGATAGCGGTGAGGTGCTGTCTACGTGGTTCTCGATTAACCGGCCACTTATGCCCATTACCGGGCTTAGCACTGTGAGCCAAATTCCGCAGCCTTCTATACCCCCAACTAGATTGGTGTTCCCTCACGTGGCGTGTCGCCAGTTTATCAGCAACTCGGCGGGCGAGGGCCGGCACGTTCACACCGCAATGGGTCGCCGCCCGTAACAGAGTTCCGTCTGGAGGCCCCGTGTGCTTCCCGCCAGCAACGCTGCGTTACTGGGGGGTGTTCTCCTTCCGGCGGCGTTACTCAAAAGTCCCGCGCACGGACATTCTCACGGCCAGTCAGTAGGTTCGGGCCGGAAAGGGAGCGGGACACCCCGATAAACAGCAGTAGACTGTTGGTTCGGCGACTGCGAAAACACCAACTCGCCCTTTCCAAGCCGCGCCTGCGGCTCATATCTGTCCGCTACCGAACTTCTTCCATTCCCTGAACTGGCTGAGCCGTTTATGTATGGCGGTCAGATCCTCTGAGAGGTAGGGTGGGGGGAGGGTTTGGAATTACGGGAAGATCCGTGTCCTCGCACCTATGCACACTATAATTCTGATACTGGCGCCGCTGGGCTTAATCCGTACACGATGAATAGCACATTCCGTGCTGCCGGTACCGGGTGAACGGCCGGGAAGTGTCTTATCACCCGCAGCCCCTGGTCTCGGCACACCCACAGTCGCCAGAATCGCAGCCCATAGCCGACGCGTGGATACTCGATGCCACTCGCACGCACGCCGCACAAGGGTGGCAGATTTGGAAGCGTTGCATCACTAGGCGGTTGATCGGTCACGGGCCTCGGAGGACGGAGACGAAGTATATCTGTTCTCCGTCGAGGAGTGCGGGTAAGGGGGACGTGTAACGATGATAAGCTCGGGGGGCATCGCCCTCGCACCACGGGTCTCTAATCCTTCCGCGCTTGGCTAGCTGATGGCTCCAGGGCACCGGTCCGGATAACTTGAGGTCCATCGCTCCCATCCTGCGTCATGACTGACGAGGTGCCCGCGCGCACCGCCAACGGGCCACGACCTTTTCGGAACTATTTCGATGTTGCCAGTAAAACCCTTCTCCGGGACTAGGGAGGCCTCGAACTCGGACGACTCGGTGGGTGGCCGCGCGGTCCCTGAGTGCTACTCTTTGTCGCCTTACCCCGGCTTGCAGGTCTTCTATTCCTTCTGGGTGTGCAGCAAACTGCAACTTCCCACGCATATGGACGTAATGCACCTAACGATCTCATCTCTAGAAGGTGTGACATAAGAACGTTGCCCTGGCCTGCCCCCTTACTCAAGGGCTTCTGGCGCCGTTTTGTCGGCGTCCCTGAGGAATGCGGGGGGCGCACCCACGTCCGGGAGAGACGCTGCCAGGGGTGTACGTGGAGCCCGAGGAGCTCTGGCGCGCAATGGCCCGCACCAGGGGCGGGGCGGCGCGGAGGTGAGCCCCTCCAGGCAGAGGGGTACAACGGGGGGGCTAGTACTTGCGTACGAACACACCGAATACACTCACATGCCCCCCATGGCTGACTGTTCTTCTTCTTTTCTAATGTCGAGTTGCTGACCCGCCACAAGACCTAGTTACATAAATGCGAGCATCGTGGTGGTCGGACTCGGGAAAAACCACGCCCTTGCGCAGCGCGCTTCGTCGCTCTGGACGTCCCTTTCTATGGCACTCTGTGAGGTGACACTCGGCGGGGACGAGCAAGACGTGGGCGTGTTTCCGTTACTCACCAGGGGGGTGGCCCTGTTGTGGCCAATCGTAAGCAGGACGAGGGTGCGCTCCCGCAGGCGCCGAGAATAGTGATCAGGCGTCGTGGTCCCACAGAATTTCTGCCGCATCTCGTTCCGCCAGGCAACTGACGCCCTTCGGGCCGTGGACCACGGCTACCTCGCCAGAGTACCGACGCTCGCCGGCGTCGACTGCGTGGACGTCCCCTGCCAGTGCATTAATATCCGGACGGCGCAGTGGGTGAGCCGGCGGGGACCGCGAAGGTCGCTCCGGTCCTTCGTCAGTTCCGAAAGTGTTATCCGAAATACGCCGTCCTACGGCAAGGTTGCCCTGGGAAGGCGTCCTCGTTTGTATATCGCCTGGCGCGGCCGGCTACACAGCCTTCAAGCCTCCACTCGAACTGCCCCGCGTGTGGTAGTTCGGGAAGGTTCGCAAACGGGCAGATGAAGAAGATTTCTGGAGCGCCGTCAGGATCGGCGGGATGGGCCGTAATAGAGGCGCGCCCTGCCAGGCGCATCGTTACCGTGCACGCGGCCCCCCCCCCACGCGATGCGCTCAGAAGTGCGCGCGCCAATAAATAAAGTGATTCCTCGCCGCCACCTTAAATGAACTGTCTATCAGCCGGGCTTGTGAAGCACTGGCGGGCCCGCCAGAGGCAACGTTCAGCCTCGTTGTCTGGGCGGTGCGGGCAGCCACTGCACACTGGCAGTATTCCCTTCCGCAGCGTAGGGCGAGGTCCCAGTCCGCCACGTCTCGGCGCGGCGCAGGCTGATGTGCGCACGCAGGGACCCAGTAGAAGGTATAGGGGTTGGGTTAATGACACTTCTGGGAGCCTTCTTGTACCCGAGGCCATCATCGCTCGATGGTGGGGCTACGTAAGGAGGGCGTTGTGTTCCTCCTCAATGGATACGAGCGGCATTTACCCCTATCGATGCGGTTCCTTTCTTTTCCTCTACGCTGGTACGCAGAAGTACGCAAAGCCCATGAGGCCGACAACCAAAACGGGCATATACTCCGGGTCTGTTCGCCCGATCCCCGCCCGACAACCCGAGGCCCACCAGGGCTTGGGGGCCACCGCACATTGTGCAAAAAATCTTCTCGGCACCCGCGACGGCGACCGTAGAGAATGTACAGGCGTGCGCGGCTGTTGATGGGCCAGTCGTTTACGGACCGCGACTTCGCAGGGGAACGAGAAAAGACAGGGCCCGGTCGTCAGGTCTGGGGTACCCTCACCAGGGAATATATTAAGGCGCCTCCCGTCGCGACATGTATTATACGGGCGGGTGGCGCCATTCGCAGGCGGGGCTCCGACGGGCCGCGGGACAAGACCTGATCAGGCGGCGTGGTTGCGAGGGGCTCCTAGCAGAGGACTCCCAGAAACAGGAGGAAGGCAGGCGCGCTGAATCAAGATAAAGTGCGACCCGGGGGACAGCGATACTGGCGATTATCGGGGCGTAGCGGCTGACCAGCGGGTAGGCCACCGCGTCGTGGCATTCGGGCACCCGCAAGTGTGTCACCGTTTACCGAGTCTGCCGTTCGGGCGCTGGGCTTCGGGGAGCCACTCCACGTGGCGAGGGCGCGTTGGATCGCAGTGAGAGCCTGGCTTCGGGGGGTCGTGCCTGGCTCTCTCGTTAAGCTCCCCCGGGTGGCTGCGACAACTAGAGGGCTTTCAACACTATCGTAAGAGTTCGTCACGGAGTACGACGGGAGGGCCGCTTTGGAGGTTTGGTCTGTTCGCGTATGGGAACAGCCTAGTGAGGGGCTGACGTTAGGGCGAGCCGAGTACACCCGGGAGTTTAGGGCTGCCTGGCGTAGCTGCTAGGGCAAGACGCGCTGGCCCGCGTCTGCCATTCAGTGCCTAGTGCCGGTCTCAGCCGGGTTTCTAGCGCCGCGCCATTCTCCTCTACTGTCTTCCGCTGGACGCCCTGGCGGCGCTCCGCGCCCCATTCCGCAGGTTGGCTAGACTGGCCCGGAAGTGTTTCGAGACAAGGTGTTTGGGGGCCCGCGTAGGCACCCTCGCTGCTACCAGAACCCTCGCGTCAGTCACCCGTGGGGCTTCGCAAGACCAGCTTCAGCCGGAATCATGGTGTGGCCGCTGGCGTAGGGGACGCGGCGCCCCGACGCTTAGATCGTCGCCGGGTGTATCCTATACCGCGTAAAAGAAAGGTTCTTGCCGGTACCGAAAAGTACACGACCGCAGGCTGGGCGGTTCTTACAACTCGATACCGGACCATATAGCACGTCATCGGGCTAGAGGGGACGCGGGAGCGTGTGATTTGCATGTCGTTATTATAGGAGGGAACTGATGTTACACCCCAGTCTGGAGTTACTACAGAGAATAATTAAACAGCGACGAGATTCAGTCGTGTAGGATGCGGCGTCGTCGTGGCAAGAAGGGCGACGGACGGTAAGCTCGGCAATGGTGGGCAAGCACGCGGCGCAATGTTGGTAATGGTATGTTGTAACCGGCACCACCCCTGCCAGTGGCTGTCCTGGCCCCTGGCCCCGAGCCAAATGCCTCTGACGGGGCTTAGGCATGCTCTCCGCGCTCGCTCTGGCATCTCTCTCAACATAGAGGAGGCGCAGTGCCAATTCTCATTACTACGGCCTCCGGCGTGCGGGGCCTAAATTGTATAGGAGGGCGCCAGGTGGAAAGCGCGTATGGGGTACGCCCCGCCCAAAACCCGGTGACTCTTCATCTCCATGCGACTGCGCCTCGTGTGAGAGCCCACGCGGCTCCCGCGCCTCGGGGCCTTGCAAGTGTGGCGCGACCTGGGGGTCTTTCTACCGCGGAAGCTCCGTGCTGCGTTGTCTCGTGACCGCACCAGTGTAAATGTCTTGGATCAGGTGTTCTGCTCTACCTGAATTCTGCCATTGGGTGGACATGGGGATATCGGGCACGCGGCGGTTGTTTACCGGCGTCGGACGCCCCGCGGACATTTCAGTATTTGGGGACCGACGGAATGCCAGTTCGGCCGCCCTTGAGTCCGAATCCTGCAAGTACAGGGTCAGGACCTTGCTCGGGGCGGGGCACCGACCTGCGAGGCCCCAATGCCGAACCGGGGCGATACGTGGGTGTAGTCGCGAGCCTAAGGTCCCGATTGAGAATCGCCCAGAATCGCATCGCGAGGTGCCGCCTAGGTTCGTTTATCTATCTCACCACCCGCGGGGTGATGAAGGGCCGGTGCTATAGAGGCATGAATCGGTACCCTGGGCTCCTCAACACGCATAACGATACCAGGAAAACCAACATTCTATCAGCTGGCGTCCGCACTTCGCGGTGCCTTAAATTTCCGGGAATTAGGCAACGGGCGGCGTCAGCTCCCGTGTACGGGCGCTGAAGCCGCGTACGGAGCGGCGAAGCAAACGCGACAGGCAGACCCCCGCGTTGGTGATTCGCTTAACCATCCCCTTCCGGCGCCGCCACTCCCTTGCATGACTATTCACTGCGTAGGCCCCCTACGTCCTCCCCCTAGCGGTGAGGCCAGGACCGAGGGCTGTAGACGGGCGCGGTTTAATTCGGGCGACCTCCCCTGGCCACGTACGGATGAGTACTCCATACGGCAGCTTAGGGTATGGGAGAGCGTATGAGGGTGGGACCATTGTTGCGACTGTCTGTTACGAGCCATTGCCGCCTCCACCGACGGGGGCCGATCGGTCTTCGACCTAATGGTTGTCTACGAGATCCTGCGGGTCATTAACGTGTCGTGTGTACGTGTCGAGCAACACTAGGTATCTACGTTTCGAACCTTCTCTCACATGCGAGAGTCGCACTGCGGCGCCTTGACGAAAGCGTCGGGCCAACAAGGGGGAACGCGTGCTTCTTGCCCGCTCCGTCCCCGCTCTATGCGGCCTGGGACAATAACCTGCGAGCAGTTAACCGAAGATTAAAATGCAAGCCAACGTGCTAATAGCCGCGCGCGGTACATAAGGTGGGGCCATGCTGGAAGGACGCTTTGCGGCTATGAGGAGGTCAGGGTACCGATCCTAATTCGAAAGTCGTAGCCTTGTCGTCACAGCACCGAGGGAAGGGGATCAACTTACGCAAGAGTCTTGCGCCTTTCGCGGGTATTCTTAGCGTCTGTAAGCGCGGTGGGGATGTTAGGTCACTGCTGTCGCGAGCCTTCCAAGTGCGTGTTCGGCCGCCATGCGGGCCTGGCCCGCCCTTCGACCTGCGTCGCGTTCTAGCGCAATACACTTAACCCGGTTAGGAGAGTGCGTTAGGTGCCGCCCAAGTTTTCCTGGTGTCAAGGCTCGTAGGTCTTCGGGGGTACCACCCAGACTTACTCGCCCTGGCTCATCTACTGGAAACTAGAGTGTCAGTTCACCTTGATGCGTTAATTATTTAGAGGGGTAATAATATCGATTCATTGGCAGTGGGTGGGGCATAGACACATACGCATTCCTGATTGTTTCGACTCCAGCAGTACGCTAACACCGTTTTGACACGGCACCGTCGCCGTAGTTTAGGGGCCGGTCTTGGTCCTGTAAGGCCTGGGAAGGGATTCTGGCTCCTGTAGAAACCTATTTTCCTCGTGCCGTGGCTGCCATCCCCCTACATGTTCACCCTCTTGGACTCAGTGGAGGTAGGCCATTCCCCCAAGCCGCGCCGTGTAATCGCGCCTAGCTTCTCTATGCCAAGTCTGTGCGGATCCTGTCGCGTTCGGCGGCCTGGTCCGCCACCCCCGATCAGGGGCACTGGATAGCAGACCTCCTCTCGCCCTGCCGGGGGGCGCGCGCCAAGTGGGATCAGGTTGTGCTGGCGCTCCGCACCCGGATTCGTACATGACTCATCTCGACAAGGTGCCCCCCCTCTCACTCACCGGTCTGAAAGCGTGCGTATAGGCGTCAAGACTTACACGGACCGATTGGCGGAACCTGGTCTAAAACGCGTCCCCTCGTGGATTGCCATGACGATGCGGAGGAGTTTTGACCTGGTTTCCGAGTGTGTCACCATACGGTTGGCGGGGTGCTGGTGCCGGATCTGTAGGTGCTGATTTTTGGCCGGCGCGTGGCTTGTGTTCTATGCCACGATCGGACCCCGGGCTCGGGTACATACGCGCTCACGTCTTGGGCTGGTAGCGAAATTGGCGGGCGCCACCAGCCCGACTCAACATAAGCACGCCGAGGGCGCCCGGCTTCGATCTTATTCCGCTTGATGCCGGTTTGGAGTTGGCTCCAGGTATGTTTTCTGGCGGGTGCCCGCGCGGCGTCGGGCCATGCCGCTCAGCCTCAGGTGCGTTGGACTCAAGTATGCCGGTGGTGGACGACTTACGAACGCCATAGCATGTATGCCAGGCCACGAGTCCGGGGCCGTGTGTTATTGGGTCCGGGCCGCCCGCGTTGTTATCGCAGCCTCCATGGGCGATAAGCCCCCATGGGCGCGCTCCTCGGCACGCATCAGCTTGGCCGCTCGATCCACTCTGCCGTGGACGCCCATATTCCCCCCGCCGGGCCCAGCTGGCCTGCGTCGACCCTTGACTCGGTGACTTACTCGGCCCGCCGCCCTTCGTGAGCCGCGCCTGGCTTCTGCCTGTCGCATACCTTATACCCCAGGCCGATGCCGCCATTCGTCTCGGTCGCCTGCCGGCGCTGCGGGGGGAGGCGCTGTACACGCCCTGCCGGCGCGAAATGTGCCCCGCCCCTCGAGCAGATCGCGTCTGGCGACTGGGGAACCCTATGGATCTAAAGGGAGCGGGCTGTCGCCTGTGGCAGGGTTGCAAGCGGGTTAACCGTTTATGGGGATGTTTACTCCGAAAATTGTGCCTGGCAACCGGAGTCGCGCTACCTGGGTCCGTCGAGTGTGGATCCTCTCTGTCATTCGTGGCCTGTTGGCCAGGTGAGGAAGGGTTAGCCACCCTCCTGCTTCGTCCTTTTTTTCCTGCTGTGGTCATTAAGGTCGTCGATCCTCTTTGATCCTCGTGCAACGAAGACACTTATCGCCAGGGATCTACCCAGGTCCGCTGTTGGCCCCTCTGCCTAGGCTCCAACCCGGGGCATAGAAGCCGTTCCGGCGCCGGGCAGGCGTGCTCCGAGACCGTAATATTGCGCTCTTCCTACTTCTATCAAGCTCTCTGGGGCGTTTCCGGCGCTCTCGCCACTAAGGATGGGCCATGCATTAGATTCGACCGGTCTACACATATCGTGCATACCGCCCGCGCGATCACTAACTGGATAGCCTTCCACGGCGTCCAGCGTCTCACGGCCCAGGCTTTGGCCGGATCGTTGCTCGTGGAAACGTCCCTCGTGCCGGGCTCCGGACTCCAACCAATCGAGGGGGGCCTCTCCACTGTGCGGTTCCTTACGAGCCACGACTTCCCAGCACCCAGAACGCCGATGCGGACGGGGCCGGGCGGTCACAGGGGCAGTGCGTGTTCCGTCGCAATTCTGGTACCACCTTGCTCCGCGTAACGAAATTACCAAGGGCGCCCAGGCCGGGCGTATCGCGTGCCTCGATTGCACAGGTGAGCGCTGGCTTCTTCCATAGCTCGTCGCTCCGACCCCTGGCCAAGTGTGTCCTCCTTACAGCCACAAGGTCCACGCCTAGAAGCCCCACCCGTTATCCACAGCCCACGCCTAGACGACACGGTACCCCGAGACCCAAACGCGGCAGCTGATGGAATGGCCCAGGTAAGGTGCGAACTACCGGGTGGAGGCGTACAGAGGCCCGTCGCCGGGCTCCGATGCACCTCCGCCGTCTAGTCAGGGAGTGTGCTGTCTTGGCGCATCCCTATGGCAATGACGCCAATTCCCGGATAGTGAAAGCCGCCGTGCGGTACCACCGAAGCGGCGTCCGGCCGCGTCCCACCTACCACATTCCGCCCCCGCCGCGTGCTCGTCCAGTTGGCGTACGCGGTAATACTACACAATCTACGACGCTCCTTGGTGGTGGCGACAGCAACGAGCACCGCGGTCTGATCCGAACGTGACCCCCCCGCTTTGCCTCGGCCTGGCGGTACGTCCGCGTGGCCAGAGCGACAAACACTCCATCCAGCATAAGCGTGCCGACCCGCAGCACTTCCGCCAGACCACGGTCCGTCTGGCAGGTGCATAGAGTGCGCACCACGCTGGCCCATAATGCGGCGGCCAACGGGGCTGTGTATCGGAACTGTCGGTGTCCTACCCCTGCGGACGCCCGGCAGCTTTCCTCCCCCGGGGACTGCCCGTGCCTTGTCAACCGTGCCCGCGATTCTTTCGTGTGGTGTGCCGAAGTCGACGCCGCAGCAGGCCTGTGCTGCTGCGCCGGTCTCGGCGCCCATGGCCTTTAACAGCCTCCCACAAGGCATCACTTCCTATGATGTCTACGGTGAATGGCACGCAAGGCGCCGGCCTTAAAGTCAAGCGTGCGTATCGCGGTCCTTGCACCGACCGCGTGGGCTCGAAAATTCGACGGGATGGCTCGCTCATTTGCTCATGTCGGACAGCACCAATGGATCTTCACTCGTAGGTCGGTCGATAATTCAGATAGGTGTGGCTCGTATCGCGAATCACTTATGAGTAAAGCGCGTCTGCATGCACATTTATCCTTTCACTAATCTTAAACCTCCACGGACCGCAGCCTAACCAAAGCGTGCCAAACCAAGTACTCATCCGTATCCCCCTGCATCGAGTGCATATGGTCTCTTTGAGTGAGCCGCGGTCGGAGAGGCGTTAGTCTCTGGCCAATACCCCTCGTTAAGGGATTTACCAAACATATGCCCACGAGGTCACGGTCTCTTTCTTAATCGGACTCGGTTCGCTCCAATGTTGGAGTCGGGTCCCAACGGGGGTCGGTAGGGAGACACAAGCATCTCTGCGGACTACCTAACGGCCGGCTTCTTAGGTACGGAACGATGAGAGCGCCAGCTTCGCCCTCTGTCGCCCTGGGGGGGGCTGCCGCGATTGCTTAACCTCGTTACGTGAGACATAGGTCCTGTCAACCGCCCGGGGGCCCTTGTTATCCTTGTCGCTCTAGCGTGACGTACGGCTGCGTGACCCGGGAGTGGCTCGACCTGGCCTCCAACCTGGCGATGGTCCACGGAAGCTTTGTAGGCGTCGTGGGGCGACTCCGGTCCCCCCGCCGCATAGCTATTGAGGTGTAACCGGTGCGCGCGGCCCGCGGCGTGTGCGCTGGAGGTCCGGACGACACCTGGATATTTGGACAGCCCAGGCCGTCCATCCTGCTGCACTGATAGGAAGCGGTTCTGACCACTCAGGTGGCCGTACAAGACGTGGAGCCACGGAAAACGTGCGCCGCCGAACAAACTTGCTCCCACTGTCAGGCAGGAGAGACCCGAGTGGTGAATCGTCCGGTTGCCGGTTAGACGAGGTAATGGCACTGCGGGGTGCGCGTAGTGGGCGGAAAAGTACCGACAGTGCCAGATGGCGAACGGCGGGCCCTCGCTGGTGGAAACCGGAAAGGCAAGGTCACCTACAAGCCCGGGGGTCGGATTAGCTGATGGGTGCGGTCGAACTTTCATCAAACTAGGGTCGCGGCTCGGTGCAGTGCGCTAATTCAATGGGCAGGGTGAACGAGGGTCTGGCGTGTCGGGCTGGCCGCCCGGCAGCGCTGCGGGTCGATGCCCCAACCCGCGGTGGGGTCGACTGGCGAGCCCCTCCGCGCAGCGGTCACGACGCCAGGAATTACGAGAGTGCCGGTTCGATCCTCTTCTCATGGACTCCATTGCCAGAAGGCAGGCGCTCCGGCGATGGGGCCAGGGTTCTCCCCGCTCCAATGACTCCGATAGGGACGTTAATCCCCGGGCGCAGGGGTCGTGTCATGGGGGACGGAGGAGGAATAACGATGTAAGACTAGCACACAGAGGTACTGGTCGATTCGGCAAGTTATGGGACCAGTCCGCAGACCGAAGGGGGACCGACGTCGTTCGAAGAACGACGCGGAGGCTGTTGCTCGTGGATAGTGCGCAACGAAGCATCTACGTCTGGATTCAATAAAGCCCGACTGCCGCCATCGATTCACCACAGGAGGAATGCGGAGGCGGTCGGGCTCCGGCTGGCTTGATGGGATGGCACCGCGTCATCGGTCAGACCAAGCCTATCAGCGGATGCAGCTGCCAGCCCGCGGGGCAGGCCCCAGATAGGGTATGCGTGTCGCGTGGTCAGAGGGAGTGCCGCCAGAGCACGGGCGCAAGCGACTAAGGATTGCGCTGCTGCACCATCGTCGATCGCCTGTGTCTTAGCGGACACGCGACTAGGTCGCGTGCCTTTCCGTATTAAGGATGGGGTTCACCGGGTCTCTAGGGGGGGGTTGGTGGGACCAACCGCAGCCGTTTCCGCCTCCTGCTTGTCCCCGTGGATTTCTGCCGGGGAGCGGGCTCTTGATTCACTCTGGCTGGGCCCCGTTTCAGCCGCAGCCCAGAGTCCTACTACGCGGCTAACCGAGCGTCGCAGTAGCTGGCGTCCTTAATCCGGGCGTTCAGTGTCGGGGGTGGACTCTTCTTGCGGACCTGGCGCTGACCACAGTCAGGTGAAGTCCGCCCCGGATCTCCATGGGAAACTACAACGCAGGGGTAGGTCCGGGCAGAGGCTTACTGAGCACACCGCGCCTCGGCTGCGCGCAGACAGGCGTTAGGCCCTCGGGGTCCATGCACGGATGCGCGCGCGGGCGCATGACCTGGGTGCTCGATCGTTCAGAAACAGGTGTTCGGAGAGCTAACTCGATTCCGCTCTCCTCGGTCAGCGGCCTCGTAGCTCGGCGGATGAGTTCCCCGCCACTTAGATCGAAGCGGTGAAAAGTGGGCACGCGAGAATTCTCCTGCACTTGTGGGTCCCCGAAAACTAGGTATCCCTTCAGCCGCGGCGGGCGGTCCCTCTACGCACAGCGTTTTCTAGTCGGCAGTTCGGGATACAAGTGGCCTGTCCGGGGTTGAGAGTCTTCCCGCGTACTGTAGCTAAAAGAACTGATCGATATACAATAACTCGGAGTACCTGCCACGGCACCGAGGCCCTGAGCCCGCCGCGCCGGCGTAGGGGCACTTGGAGAAAATGTCTCTGCTTCTGGACCCCGCCACCAGGGGCAAGCCCCACTATTCCGGGGCGGGGGAGCTTGCCAGAGCAGGCGGAGGACGGCGTTCATTCGGGATTCTCCGGACTCCGGTGGATGCCCAATGGTACGTACCTTCCGGACATCCGGCTGTCTCGCCTCTTGTATGCCGTGGTGAATTCGGTTTGGGCGCACGCCGGCGCGCCGCGCTCCCACTCAGTGAGCCCACGCTCTTCGTTCATCAACCGGCCCGAAGACAAAGCAGCTCTACCGACTCAGCGCTCGTTTTCTGAGGCCCAGAGCCGGCGAACTGCCTGTATCTCGGCGGGTAGTCCCCGTCTCTATAGGTCCGGCGCTCCAGTCGACCAACTTGGTCGGGCTGTGACTAGGATGGACTTAGGACCTGGGGCTCGCACGGCCCCCACTTCAGAGCCCCCTTCCAGTGAAGCACCCCCCCGAGGCGCCGGGTCCTCCTCCAGGGACCACGGCCACGGCACATCCCTCTAGCCCCTGACCCGATGCTTTCACCTTTCCCCCCGCACGGGGGAGCATGCCCTCAGGGGGCCTGAGCTCGGCTGGTAAGCAAGGTTAGCTTCTCGGGGTTCGCCGCAGCAGCGCGAAGCGCGTGTGAACTGGGGAGCCGACCCGCAGTCCGGAACCCCAATTTGCGCCCACCGCGTGGCATTTGTTTTTTTCTACATGACTCGAAGCCACGCGATTCATCGCTTGCCGACGCACAGGCTAGTGCTCCTGGCCAAGCCGGGTCCCGCTTGCCAACCTCGACGGCCGCCGGATGTGCCACCGATCGTAGAGTGGTCCCACCACCAGAGACCTAACCCGACGCGTATCCCCCGTCCTGCGGCGGTGACGGGGGGCCGCACCGGGCGGCCTACTGGACGATAACCGGGTCCTTTTGAGGAGCGTGCAGAGCAGTCCGCGCGCGATCGCGCAATTACTATGCCTCCCATAGATCACCCGCGGAGCCATCCCGAGGCCCAGGATAATGGATTACACGCGGGTTGCTGCCGGCATCCTGGCCCGTGGGCAGGCTTGGATGGTGGCCGCTCGGGGCCGCACGTACCGATGCGGGCGCGCGGTCGCTGGACGGGGGGCACCCCCAGAGACGAGCAGCATCCCTCGGTTTCGCGGATGCGTTCTCGCCCCCATTCCGGCATCATGGGTTAGACAGCGCTCGTACTGCAAGGTACAGAGTGGCTTTGAGGCCGGAGTGGGCGGCCCGGCGGGATTAGGACCGTTGTGCGCTCTGCAAGCTCACTTTTACCCCTCGCGCCGGTAGCGACGACCGAGTCTTTCGTGAGCCCTCAACAGGAAAGGGCCAGTGCCTCCGCCACGACTCTACGCGTTCTTAGAAGAAGCACCGGGGCGTAGTCTGACGTGGCGCCGCGCCGCCAAGGGGGGGATGTAGACGCCACCGCAAGTCCGTGCGATACGACAACCACTGGGCAAGCGCTTCGGGCGCCACTTCCTAAGTACCCTGGGTAACCACGGGGTTCCATGTGCACCCTGAAGAGCCCTCTCTATCTGCTGGCCGGCCTGGTCAGAGCCCCCAGCGCCATAGCGCCGGCGCTTAGGACGCCCGCAGACCCTAAACTATACGTATTCACGAGAATGCAAGGCCTTGCCCTGGTGGATTGGATGCCGTCCAGACGGATGCTTGGTCGTACCGCCCCGACCACTCGGGCATTGTCAACAAGGGGGAACCCTAGCGCACCCAGCTGGAGAGCTCAAAGGTTCCGTGCTCCTTGTATTGCCCTCTGGCATCGTTATGGGGCGTTAACCATAGAGTGATCTTCTTCAGTCTGCGGACGTAACGCAGGCGTCTGCATAACTAATCGCATTGACCTCAGGAGCCACGGGCTGAGTCCTGTTGTATCTACTGGTCAACAAACGGCTCATGCGCCGTTGGGCCAGGGCCTTAGCGTTGGGCCATGCTTCGGATTGGCAGCTAGCTTATTGCCGGCCCAGTGGCTCAGAGTCTACGTCGGGTACGCCAACCCCTGGGGTTCATAGTCCGCATTGTAAGGAAAGTGACCCCTGCCGTGGTTCCTCCTAATGTATCCAGTATGGACCACCTATCTGTGGGCAAACGCCCGGGCATGACGCGGTTGAGACTCTAAACTACACTTCTCGACGCTGCCGCGGGGACCGCAGCCGGTGGAATTAGCTGAGGCGACGGGTGGCGGCCGCGGCCGCCATCCCGCGGCCGTGCAGGAGCCGAGCAGGCAGTTGTGTGGGTCTGGCGCCCGTCCGTGTTTAGCTACGGCAAAAGGAGACGTGGCACGCACGTTAGCCGCGTATATTAAGTGATGGCCACCGCCTACTCGGGCTAGGTCATCATGACATTGAGGTTTTCAACCTCGTGGACGCGGCGCTACGCAGGCCGGGACGGACACTTACCAAAAGAGACATGTGAGCTGCAACCAGCAGAGCCATCGAGGCTTTTGAGTCAGAGGTCGATCTTATCGGGACGTTGACTGCTGAAGCCAGGGACGTTATGTTTAATCATATGCGGTTGAGGCCGCCGCCAGCGGGGACCCACGGATTCGCGAGCCCGGTACGGGAGAAAGCAGAGCAGACTCAAGACAGATGACGTGCCAGCGGGCCAGTGGAGGTGGGATCACCGCGCGGCCAGGATGTTGTACGACGGCCCCGTTCCGTCCGTCTAAGAGAGTTGAAGTAAGGGCCGTAGCGCCTCTCGTTGGGATGGTCAGGCACACGACGGACGTGGCCAGGGTAGCACAAGGTGGGCTTCGTTAGGCCCAGTGCTCAATAGGGCAATCTTCTGGGTTGCGCCGATCAGGTGACAGCGAGCCAAGGGTCCTCATCAGATATAAATCGTTTGCCCACACTCCACCCCGCGCAACGACCGTTCGCCGCGCTCAGAATGGCGCCGCAAACCGAGCTCCGCACTGACACCACTCTCTGGGGGAGCCAACTACGCTCGCCCGTGGCCCGCCCTGTCTCTGCGGCGCGTGTCAGACTAGCTAATAGCACGGGTCGCTGGCTCGGGCGTATTAAGTCGTAAGATTAGCCATATTTACTAATGGGGCCGGAAGAAAAAACTTTGCTCCGTGGGGGGGGAGTAGTGGGCCTGCTGTGAGCACCGCTTACTTGGAGCTCCAGGCAACGCTCTCGCCCAGCAATGCGTATGCCGTGATCGCCTATGAAAGGCTAATGGCGTGCTCTAAAAAAATTCCGGGGCATGGTGTTTGGAGCAGAGGAGGGGTGTCGCTGGAAGGCGGGTGTGCCGCGGCGGGATTACACCAGTAGCTCCACCCAGGGTAGCACTTTGCCGCTCGAAGGAGACAGAGGTGAGGAGGCCACCATGCCGTAGGCGGGCGCGCCCCGCAACGGCATAGACATCACATGGATGATCCACTCATGCGCCGGGAGGGGGGGCAACGTAGAGATTGTACAGAGCTCCCCGCACGGCAAGTGGACGTCGGTAGAATCAGCAAAAAGCGCGGGGTTTCCACACTTCCGATGGCGTCCGCCTAGCGAGCTCCTTTGTCACAGCGTTGTACGCAGGCCATGAGATCAGTGCAGACAGCGCGCCTGAGCCGGGCCATGCGTCCAGGATTGGTAGGTCCAGCTCCAGGGCTCACCGCTGGGGCAGGTGTGTTCTTGGCCGTATACGGCTGAACCATACAAGGCCCGAGCCGGGAAGGTGGACGGGCCCGTTCTTTGTGGTACGCCGGGCAGGCGGCTTACGGAGTCGGGTGACGTGATTGCTCGTCTGCGGAGCACACTCCTCCGTGTTGCCAACGTTGGCGAGACAGGATCGTACCACGTGTCGTCGATTGACCCGGCTCGTGATGACTATCAGAGCTCATGCCGACGTGACGGGGATGAACCGTGGTCACAGGACTCCACGCCGTCTACCGTGACTTTTCAAAACTCCCGATCTTCCCCGCTAACGCGGATGTTGCGAAAGCGAAAAGTGGCCGGCGCGATCCCCTGTGCGCTGTCGCATCACCAGAGCGAAAAATGGATCTCCTACCACGCAACGCGAACTGGATTCACTAGTCCAAACTTGCCACGCATGTGGTACCCTACTCGACATGGAGCCAGCGTCCGTCCAAATATGTGGCCCTTCTGCTTGCCAGTCCTGGGGCCGAACCCCGGGTGGATGGGAGGGGCCCATCACAAATTACGAGGCTCCGAGCTTCTCTGAATTCGGTGCTCGGCACCTGCTTTACCCTGATTTCCCCGCAGTGACGCCCCGCTTTCTGCCTTGATCAGAACGGAACCCCGGGTCTCCTACGATGTGCGGCCCCGCAGGAATCCCCCGTCAGAGTCCCGGACACTCCGAGAACTACCAAACCGGTTACACTCCTCGCCGCCGTACTCATCCCCGCCACTCCGCGTCTAGCCACCGCGTAGCGTGCGTGCAGCTCCTGGGGTTATCCCTCCGACTTCTGGCGGGCGGGTGTGCGCTTAATCAAAAGGCCCGCCTTACCGGGTCGGCTTGTTAACTTTAGACGGGGCAATTCTTCTTCCCTCGAGTTTACTTCTAAGGCGTAAAGCCAACGCTCTTATGTCTCTTCCAGTCTTCAGTCGAATCTTCTGCGACCGTGTTGGGGCGCAACTGTTGAACTTGCAGAACTCCCTGGCGACAAGGGCCGAACGAACAGAACTACGGAAAGACAATGACGGAGCCAGTTAGTGGTAGAGGGGCGTCGTTCGGCTGAAACAGCACTAGCGTGTACCCCCGACCCAAAGGAGGGGGTTCCCTGGAACCACAAGGGCCCAGAGTGACGCGTCGTCACATATAGCGCAGGCTGGCTCGGAATGATGAATTTTGTTAGGCAAGAATGGTCCGGCGTGCCGCGTTCCTTTTTCCGGTGGGCAACGCGGCCAGTTGCTCTCATTTTCTTTCGGGTGACCGTTGCTACGCCGAATATCACGTGATCGAGGCGGAGCACGCGACCGACCGACGTGCAGCATACGGGTTGCCTCGATAATTGCTGATCTCAGCGTGCCATCGGCGGGATTGTGTGTCTAGCCCTGCAAGGAGAAGAGCCCCGCTCAAGCGCGAGCTGAGCCAGAGTTCGTGCGTGCCGAAAGTCAGCGGTGCATGGCGACTCTTGGCCTGTCGCGAACTGCAGGCTGATGCCTTGAGTATTTAATAGCCGAGTGCTGGGTAGTGCGCTTGACCGGAGGCCCACCAGTGCCACTGTGGTGTGGCGGACGCTACCCGCCCGAGCAGGTGGACTGGCTCCCAAGCCCCCTTGTCTGGTTGGTGGCCAGCGGTTAGTGCCGTACCCCCGCGCTCGCCGCCTCTCGAAAGGGACCCTATAGTGCTACGCTCCGCAATAAGCCGGGTAAGACGTGGATGCCCGGAGGCGTGCATCCGTCCGTAAGATCTGCGCGCCCTGTCCGGAGCGGGGCGATCGCCGCACCTCCATAAGCGCCTACGGACCGACCTAACCCTCCAGAGCGATAATGTGATCTGTGACAGCCGGAGCCAGGGCAGGCAGTTTGTACCGGTGCTCGTGTCGGTAGATCACGAACCTACATAAAAGAAAAGGGAGATGGAGGCGCTTAATCCGTCCCTTCTACTATTTCTTCCTCCTCCATGCGCGGCATGGAACTCAACAGTGCGATCCAGTGAGGAGAGAGGAGTTAAGCATATGTACCGAGACGGACCTCAATGTGCCAGCATCCGTGTAATTTCCAAGCGTCGACCGGAGCCCGGAAGCGCCGGCCCAAGTGAGAGAGCCACGAAAGTAGACGCCCCTTGATCGAGTAAAGACATTGACTCGCCCCACCCAAACGCGGAGAGCGTCCAGCAGCCCAAAGTGGGAGCGCCGCGGGCATTCGGGGCTCGGACCGGATACCCCTTTAACATGAAGGAAGTCGGAGGGACTGATGTGGGGCAAAACTGCACGTGATTTTTGGGCCTCCCGGGCAGCCCTCGCAGCCAGGCATCCGTGCAGTGACGGATTCTCATGCCCGCACAGCCCTAGATCTACGCTATCAGGATCAGGGGATGTGGTCGGGGGCTGCCTCGTTACTGGGGCCGTATAAACGCAGCAGATGCCCAGAAGCTGCCGCTTAACTTGGTTGTAGCAGCCCCGAAGTACGCCCTGCCACCGCCGAGGATCGTGCCACCCCAGTATTATCTGAACCCTGCTTTCTTTTGCGCACTGCCTGCGTACCACCGCCTGCATCCACCCTCTTCTTGCCTCGAGCACCAGTGAACACTGGGTCTTCTACGGTGGGGATGCACTCCTCCGGTCCGTCCTATCAATCTTAACTAGAGCGTCATCTATTTGCTGTTTCCTCGACCGCCGCCACAGCTGTTGCATGGTCGTCGATTCCCGCATCGTCAGTGTCCCCTAGATCTTTCCCTTCTTCCTGTGTCCTTTCTCATAATCTACTTCCTCCGATACGGCTGAGCAGCAACACGCCTGCCAACGATGCGGGGAGCGCCCCGACGGCCCGCAGAGGGGAGCCGCAGAAGGGCCCGATTGCGCAATTTGCCCCAGTGCGCGCTCCCTTGCCGTGCGCTAAGGAACGAGGTGACACTCCGATTGCTGTTGACAGGCCCCGGGGAGGGGGGGGGCGCGATGAGAGTCGTGGGATGTGTATAGCAACTAGCCAGAGCGAGCGCAAAGATTTCGCGGCCTTCACGGACCCGCGCAGCCTCCACGACCTCCACCTCCGGGGGTTTTGTCCCAAGTGCTGTGTGCCACCGCTGTCACAGACATCGTTGGGAAGCCTGTGTGCGTGGAAGGGGGTACCTGCCCCGGCTGCACTGCGCGGACGACACGCGCGACGCTTTCGACGCGTGGGGGACACCCTTCCGCGGATAGTCATTCTAGTCGGTGGACGTCCTGGCGCTCTGCCGTTATGGTTCCCGGTCTCTCCGACCCATCGGGTCGTACAGAGATCACTACCGAGTAAAGGACTTCGTCGGGGTCTTGCTCTGTGCCGCATGCTGCTGCTCGTCCGCCACGCAGCTCGTCACTCGCTTGCTTGCCCTATTTCACTCGCCCGGCTGGCGCGTGTCGGGGGGCTCCCAGACAAGCTGCCGGCTTGCGAGGCAGTCTGCACTCGCTCCTGTCGGTTGTTGGACCCTGCGGGGTAACCGCAGCACATGCTCTTTGAGCCCACCGCCTTAGGGGTGTATTGACGCCAGACATCCCCCTCTGACGCGCGGGTCTATACGGGGAACCTTCGCCCGCGTAACCGCGATCCGGGTGAGCTTTTATTGCGTTGCTTATGATTTTCCGTTCGCGTCTTCTTCTGCCACGATTCTGTTATCAAAAACAGAGCACCGTGCTGCGTCCAGCCACGGTCCCACAAGCCTTCTCCCCGATAGACCCTGGCATAGGCCCCGCCTTCCCTTGGGGACACGCCCCCCTCGCACCATACACCTGGCACAGAATATCGGACGTTCAGGGACCTCCCTACACCATCCACGTCCGATACTCGGAGCGCTGCCACTGCTGCTCGTGCATCCTTGCCACCTACTTCGGTTCGTTCATCGTAGCAGTATCTCACGCCGAAGCACCGGGGCATAAGAGCAAGAAGAACTGTCACAGAGAGTCTTTCTGCTTGGTCCGATCTGAGGCTTGCCGTCATCTGAAAGTCCATTTCATCGGGGGTCCTGCATCCACGCCTCCCATGCCACCAAGCCGGTATCCTAAGTCAGAGTCACCCCGTTAGGCCACCGCCCGGGCGCCCCCCATTAGGACATCATGCGGGAAGGCAGGTCAGCGTTCTGTCACGGGCCAAGGGCCACGCACGCGGGCGGGCCGTGTCGACGGTGCACTGCCCTCCAACCCGCTGGGTCTGGCAGGGACCCCGCGTTCCGGCGGTCTGTGCCGACCCTCCTCTTCGTCCGGCCACATAAGCAAGGAAAGATTACACTGTCCTGGTGCCTCGCTGTTGAGCGTGCTTGCCTTGCGGTGTACCGTGTGCCCCACCCTACGCCCGTTCAAGGGGTTTCAGGGCTCGCCCCACCCTGCGGCACCAAATGTCTTATTCCAGGCCCCAGTAACGTACTGTCGATACTGTCGTGTAGCGGCAGCCTGAGACCGCCTTTGCTAGGATGAAGAACCTGTTCCGTGGACGCTCCGGCCACTCGGCTTAGAAGCGTAGACAGCACTCACGGCACTGCCCGAGCTCACCAACTCGCAAGTCGTAAAGTTGGACGAGGGCGTAGCAAGGTAAGGCCCGGAAAATCACTCCGACAGCGGCCAACCGCGTGGGTCTGTGCAGCGAGTTGCCCTTACTCTCATCATCCTCTCGCAAACGGCTAGATCAGCGAGGGGTGACACCGAGGGTGAGATGGGTGTGGAGCGTGCCAACTGAGGTGCAGCAAACGCCTGAGTCCGCAATTTCGATGCTGCCGGGAAGAGCCGAAACAATCACGGATTGGTTGCGCGCTCTAACTTCCTGCGGGGACAACACTTTGCAAGTTAGGGAGGTGGGGAAATTTGTACCCTCGCGTGCCGAGCCGGCTGTGAGCCAAAGAGCGTACCCTGTGTGTACCCCGGGGGAACGGTCTGTCCCCGGGCCGTACGGGAGTGTTATTGGGTAAACATCGGCGCTGCTGACCGACAGGCCCTGTGGGCCTTTCTTGGAGGGCCCGATATCTATCGGCTGGACCGCGGGCCCACAGGTCCCTGCTTTGCATATAAGGCGCAAGTGCGGACGTCCGTGCGGGCCCCTAGTGACACCTCGAACCCGCCAGTGCCCTCCCTCAAGCCGGATCGAGTCGTCCGCCACCGGCCGCCCGGTAACCTACGCACGAGTACTTGAGGAGCTGCGGGTACACCCTAGCCTAGATCTTGTAACAGGTGCCCACCCTAAGCACGGCGGCGTCATGTCGTCGGAGCAGCACGGGGAGGCACTTTCTTTGCATGCTCCCTCAGTCCATACACGGCCCGGGCCGCTCAGCGTTGTCGACTTAGTGCCATCAGCTGATTGCTGGGGTCCGCGGGCCAACAGGACCTTCCTGAAGCGGCCCCGGCACGGCAGGGGGACGACCGCCGGTGCTTCTGCCCAGGCTCGAAGAGCCCTGTGACCATAACCAGCCTCCACAGGCCCAGCGCCCGGCTCACCATGGGTTTAGGGAGAGAGCCCCTAGGGTTAGCGTGATGATTTGCACCCGCAGCGAGTATATGGTCAGAGCCGTCAGCTTACGCCACTATGGTCCTTTTCCGGTATGGGTCAGCCTTAACAGATCTTGGTTCCTCGCTAGGGCCGATAGCCTGCTCGTTCGGCCGCCTCGACCTCCCCCCCGCACCTGGCCAGCAAAGCCTTAATCCCCCAAGACGCGGGGCCACGGAGGGCGGCGGCAGAAGCCAACACCGCCCTTAGCTGCCAGGGATAGCCTGCCCGAGGGGGCTCGGGAGACGGCACTGTCCAGTCTGTAACTCTGCGTCGTGGGCTTCATAATCAAAAGTGTGTTTGATTAAGACGGGCTGCCCAAGGCTAGAACGGACTCAACAGCGCCGGTCGGCTCTTCCGACTAGCAATAAAGTCAGGCTCAATGCCACCAAGACGGGTGTCCCAAGGCTCTCGTTTGTCAACGCCCGTGGGCATAAAGCCGCCCGCGCCGGACTATGGCGGCACGCTATTGAGCCAACAAAGTCACGAGATTGGTCCTGGGCGCCAATGTGGGTCCCAACAACGTCTTCGTCGGCGCCGGAGATGTGTTCGCCCACAGGTCCGAGAGTGCCTGTCAAGCCTCGGCCGACCTGGTGCGCTGGATCGGGGGTCGAATCTGCTTGTGCTGTACCACTCTATTGAGCACTTATCCCGCAATGAGCCCGCCCAGCTGCAAACTCACTGGAGGTAAGAAAAGGGAGTTGGTTGTCCCCCTCAATTTTTTTTTCCGGCGCAACTCTACCATCGATATGAGAACTTAATCCTCTGGGGAGAGGATGTCACGTCCACATACAGCTTCCACGGACATCTGCCGCGTAGGGGCGGTCCAAGTCCCGCGCCTATCGTTTGCGCCCCTCGTCCACCCCTCTTTTACCTTCGGCGCTCGGCGTCCCCATTGCCGGCCAGCACCTTCATCCTACGCAACCGCTCCAGTATCAAATCTGGATAGACATACCGGTACTGTGACTCGCACCCTACGGCCGCCGTGCTGCCTCAGACCCCACTGCCCCAAGCTTCGGGACCACGCGCTAAAGGCGTCGAGAGGAGACTAGGGTAGTCAGGTAAACAGCCTCCGCAGCCTTTTTCCCCACATGGCGTACCTCCCCCCTCCTCTCGGAACAAAGGGCGAGCACGGACGGCCACCCAGGGCACCAAGTGACGGCTGGTTGATCCAGTATTTCGCGCTGTTCCGCGTGTGTGAGCTCGAACACATAGCCCCCCTGTGCCGGCGGGTTCGGGCCGGCCTTAGCCTACCTAGGCCCAGTCCTGCATGGCCGCGACCCCGTTGCGGGAGAGGGGTCTCCAGTTGCGCAGAAGTGTCACCCCTCCTTTGACCGACAAGCAGATCCAGGGCGGTGTTTCTACTCCGGTAGAGACCCGAAGTCCGGTCGATACCGGCGTAGCTGTCTTTGGCCCAACGAGTGTAAACCAGCGCCTGGGCGGCCACGTGCTTTGCCGGGGCAAATCGCGGAGGGGGGCAACCCGCGCGGACCCGCGCAGCCCCTCGGGTCTGCCCTAGGGACCTTTCCTAACTCGCCAGGCCTAACGCCGTACCCCGCAACCCCTCAGATGGCATTCTCGAGGACTGTGTGTCACCATGAGAGATCGAGCAATCCGATCGCTGCCAATGACAGCTGGAGCGCCATGCCCGCGGGCGTCAACAGTCTATTGCCGTGCCAACCCGCGGTCCGCCGATTCTGGCAAAGTTCCCCAGGTGCCCGGGGAGGACCTATGTCACGGGGCCTGGTCGTGAGCAGCCATATGGGTCGCGCCATTCTTGCAGCGCCTGTATCGTCGTTTCTACGCCTCACAAGCGTCCAGGTCGCCCTGATGGGTTATTAGCCACACCCTTGGCGGCCCGACGCCGCGCGCTCCTAAAGGGCTAGGATACCTGTCCCCCAAAACCTTCTAGCAGGCCCCGATCCAACCAGCTCGTGGCACACTGCCGTGTTCTGGACTCTTAATCCGCTGGGGTGTGAAGTCGCCCTTCTGCGTATTAAACCATCCAGAGCGCCAACCAGCTCGTAGCTGAGGAGGGGGCTGCACCCGAGCCTTAAGAAAGCCGATAATCGGCGACCTGGGACCCCGGGTTAGAGGAGTCGGCCCTCATTCTCTGGTCAGACCTGAACGAAGTAGGTTCCCGGCAACATTTCTTCGTTTCGCTCGCGTCGGTGGTAGCACTGAAGTGTTTCGGGGGTTCGCTGGATTGCACACGTTACATGATAGAGCACCCACTCCACCGTGTATTCCGCCCAGCTCGGCCCCCGGAGTGCAGACGCTCCTGCAACGCGGCTGCGACCGGCCGCACCGCCTAAGCCGCCAGGTCGTGGGCAGCCCGCACGCGCTAGAGGTAATCAAGGGGAAAGCATGCCTAATCGTCAATGACGGAAACGACGCCTGTGAAGGATATGTCCCACAGAAATGATTTCTCCCGGGCTCCTCCCGCGCTGACGTCTACTCTTAGTGGCCGAAGCCACCATCTTCGTCCTAAGACGTGTGGCGATACGTGACCTGGTGCGATCCTTAGCTACGGGGAAGCGGCGCAACAGGAAGTAGGGTCCGTCCGGACAAATACGTTAGTCGGCGCATGGTAAACCACCCACCAACGCCCATTGCCCGCAGCGGGTGTCAATGTCCACGAACCTACATCTAGCGCCATTCTTTTTCGCGCCCCGCGCGCTTAAGCTGACCCACCCCCCCCCCTGTGTCACCCGGTCGGTCTGTCGTGCCTATATCCGTGTATCGCTATCCGGCTCCTCCTTTGATGCATCCATCGTTTGACCAAGTCGATACCCGTATTAGCCGCCTCGGCACGTACTTCCGGCATGATGGGGGCCAGTACTGCCATGGATGCGGCATACCCGGCTTCGTAGGGGGGTACTACTGTGTTATAAGGGTGGGAGGGTTACGTTGATCTTTCCAATAGAAGCCCCATGGGGCGTAATGGACTCTTGGCAAAGCATCCCTCCGGCTCAGGTATCACATCGCATTGCTTCCAGGGGTCCGGAGAGGCCATAAGCCGATACCTTGCTGAGGCTTGGGCCGAGAGCGGCGCGCTCTTACTCCGATGCGGCTCCTTAGGACCCCTGCGGCCGAGCTACCGGGAGCCGTTCCATGCGTGTGGTCCTTGCCAACTTTTTGGCGGGAAAGGGCTTAGTGGCATCCAGCTAACATTGCCGCGACACTCAAAAATACTGTGAGACGGCTGCCCCTGTCGTGCGCCATGCATGCCTGGTGAATGGGGGTGGCACGAGGGCGTGCTTCAGCTCTGTAATAGCGCAAGTCTTCGCCTCCCCTAAGTGCTTAGCATGCATCCGCGCGGTCCTGGTGTGGTACGGACGGTCTCGCAGGGACGACAGGCTCCGGTTCCCACGCTCGGCGAGTCCTCCTTCTCACATCCCGCGCCGATCGCGGCACCTCATCATTTGACCACCTTCGCTGGTTTCCGAGTATTGGCGTGGATATATGCAGAATCCCTTCGCCCCTCACTCGCTGGGACAGCCCATATGCAGCCCCTGGGGAGACATAAACGGCACGAGGAGCTCTCCTTCCACAAGATGTTGGTACACAACGGCTTGCTTCTGAGTAACAGGCTGAATCCGTCCGCCGCCGTTCAGTGATACCTCTAGGATCATCCTAGTATATTCAGTACCCCACCTTACCGTGACACACGCCCCTCGGGGCAACATGCAGGCCCCTGGTCGTTGAGCCTTCCACTGACAAGAGGTCCCACTCTATTGCTTTTATGAGCGGCGACCGGGGCACCCGCCACAAAACCTACTGCGACGCCTGACACGCAATCCTCAAGTTTGGGCTATCCCCCGGGAGAGGTCCACCCGGGTACCACCTGTGCTAGCTACGGACCCTGCTTGAGTGATAGAGGCGAGTCGGCTGCTGGGGGACTCCCGCTTAGTACCTACAGGGTCCCACAAATACTCGAACGTTATTGACCACCCAGGAGTCGCGCCTTTGCCATCCCTAAAAACCGCGGCGCACTCCGAGTTGCGGCGGTTTCTGTGGTTACCCGTTCTGATCCCCCAGTAACTACGCTGTGGCGAGTGTTCGGTGGAGGTCAAGCTGGCACTCGTGGTACCGGGGCCGGGACGGGGGGCACCTGGTTTTCGAAGTCCGGGGCCCGCCTCCCCCCCTGGGGTGGCCGTTCGTCGTACGTCTCTCCCCCAAAGTAGTTTTTGCTCTACGCTGGCAAAGGAACGGAGCCACAGATCAACCGCCATCCGAGTCGTACCGAGACCTCGGGGCCGGGCGACGACGAAGAAGACGCCGCTCGTACTGGTACTTGACGCGTCGGTCTCGCGGCTGGAAGTTAAGAATGAACTGCCGACGATAGCGTGCGTAATCTGCGGGTCCACCGAGCGGGGTCGGTGCGTGAGCGACGGCCGGTGGGCGGAGAAGGCAGTGGGATCTCCGTTGAATGTAGGGCCCCGGTAGCCCAGCTCCGACCCTATGCGGGTGAGCCACTGATCGTGCCGGCGGTCGCCGGCGGCCTACGAAGTACGCGGCATAGCAGTAGTAGTCACATTGCCCAGAGCGCCTCGTCTCTCAAGATTTCCTAGTAGCAAGTACATGCGTTGGCGGCGGTTGCTACGCTCCCCAAAGAAGGCGATTGAATCATTTGCCCGCTAACGATCACCAAACTTCCGTGAGGAATTGATCCCGGGCACTTGCGGCTTAGGCCAGCGGCAACCCCGATTGTCTCCATTGGCTCCCCAGCACTCTCTACTGCACCCCGCAGGGCCCGAGTCGTCCCGACAGCTACCCTCACGTTTATTTTTTGAGAGGCCTCCCTGGGGCCTGCCCAGTTAAGTTTACCCGGCATGTCGGCCCGAAAATGTTCTGACTACCGCCTTTCACGAGGCCATTTAGGAGCCTGACTGAGGAAGTCCAGGGTTCTGGGTAGCCGATGCTCAAGAGCGCCCGATCCAGTTGCAGCACGGATACCTGCCTATACCTGACCACTCGCGTGAAGGGTGCTGATTCTGTACTGCATCAATCCTTAAGGGCCGGACTTTCGTTGCAGCCGGTCCGGCCCGGTGCCTATGGGGGACGTTCGCATGCACCCGCGCCCTACGGGTTCTGCACGGCTGGACTGGTCAGGGGGGTGGGCGGCGCACGTCACACAGTGCAATGCATCCTGTATATCCTCGTTGCGTCGCGCGACAGGGGGAAGGGAAATCGGTCAGCGTCCGGAGCATGGTTGCAGCGCGGCGGGCTACCGCGTTACGGGGGTGGTGTGCGTCGACTGAGTGCTTGCGTGGGAGATCAAGCAGCTATCGCAAGGGGGCCCTATGCTCTCTGCCTGGTGCTCTCCGATCCGACAAAACTGGAGTGCAGGATACTTCCCCGAGCCTCGCGAGGAAAGTGGGTCAGAGCGTGTGGGGCGTGCTTCAGTCCTGAGGTGTTCCAGTCGGGCCTATGCAGCTCGTTTTCCCGCGCGTACCCCACCGTGCCCCCGCGTTTGAACATGTTCGCGTAGGGCGCATGTCGGACTATTCTGGTGCTAAACGCGACCTCCGGGGCCAGGCTAACCCGGCTTAATCTTGAAAGGGCGTGCCATTTTCCGGACAAGTGATATGGTAAAGTGTAGGCCGCGGGAACCGGGGGTGCGATCCGCTCATCTAGCGAGTTATTCCGGTGCGGCGCTTGATACCAAGTCTGGCGCAGGTTGCAAAGTGAGATGACCGCTAAAGTCATGCGGCGGTAGAGCATGCGCATCGCAGCAGATGTGCGCAACCTCAGGCTACGTCATGTCTTACATGTGCCTTGTGGTGGCGCTAGTAGCGGCTCCCGGTTGGCAGGGCCCTTAGGTCCACTCTTTTCCCCGCCACCCGCTTCCAACAGCTCTGCTACCCCGTTGCTGTGCTGCGAGCCCCCCGTGCTTGACTACCATGCGTACCATCTGTACGGTCTCCACCTTTCCATAGATCTCGGCAGGGAACTGGCAGAAAGCAATACTCCCTTCATCCTTGACAAAGCCGCCGGACTATCAGAGTATCTCCGGTACCGTCAAGGGCACCACCCCGCAGTGTGAGATTGGCAAAGGACTCCACCCCGCGAGACGGTTGAGACTTAATCGTGATGTCCGTCTGAACCGGGCATGCAGCAGTGCTGTTGTACTCGACTGGCGACCGCGCGCCGACGCTGACCCCCGGGCAAGGCTTTGAGGAGCAATCTCCGCTGACAGTAGTTGGTGCTCCGCATTGTTTAATGTATTGGCCCCCGGCGCTACTTTGACCTGAGCGGGAGGGCTTTATACGACAGAATCACTCGACACGCCCAGACATATCTCGTACGTGGGGTTGTAGCGTCCGAAAAGTTGAGTGGGTGTGCGTTGCCGTCCTCTTCTCCTTAGGGACTCTTTACAGAACCTCCGGTTGTCTACACCCCTCATGCCGTACCTGTGCTACGACGCAACATACCGGTCGGGCGAACGTGCCTTTTGACGACGCCGGAGTGTCGGTACCGGAGCCTGCGAAACACCCGATGATGAAGAGCAATCACAGGGATCCTATGTGGGGTGCACGTTGGAGAGCGGGCCGACCTCCCTTCTTCTTGTGATGTAGGAAAGGATCCAGATGACCGGGGCGGATCCGGCTCACAGAGACGCGCGGATAAGCCCCAGTTCTAGCAGTTGTCCGAACCGGGATCACCAAGGATACTGGTGCTTGTCCCTAGCTCACCCCCGCAGTGCTGCTATGCGGCCGCGCTCTTAGGGACCCTGAGCGCCCACGGCATAGGAATGGCACAAGGGTTCAGGACCAGCCTCCCGTGACATGCAATGCGGCCGGACCCCTGGTCGATGCCTGAAGGCACAAACGGCACCCGGCCCCACCCGACTAAACCGGGCGGGGGCAGAGACAGGTTGCAGGTGGGACGGGCGAGGCACCGGGCTGTGACGGAAGGGCAAGATCGGACCTGCGGGGTGACGCGTACGGATTAAAGGCTGCGTTGCAAGGTGGACGCGCGCAACTGACCACGGTAATACGGGCAGGCGCGACCCGATAACCAATTTACAGTTCGGGTGCCTCATTGCGAGGGCCTTAATAGCCGCAGTATTTAGCTCGGGGCAGCCACCACTCACTTCACCCCGAAGGCGCTGTTAACAAAAACATCACGATTAGGGTCCTTCGGCGCGAGAAGTGGCCCAATGCCCTATGACGCGTTACTTCGTTTCTTGTATCTCCCTCGAGGCGCCGTGTTGTGCACCACCCCCGCGATTCATTTCCCAAGTCTTGACGCGCGGGGTCCTGGAGGGACATGACGCGGAAACGGTCGTCGGGCGCCACGCCCACCCGAACAAGACTTCGTGCGGGCAGCGCCGTCACATGCGCCTTTCAGGGACCTTCCCGTCTGCTTGGGAATGTACCATACATGGCCGGGATTCAAGCAGACGACTTGATGGCCGTTAGCCGCCGCCTCCTATTGAGGGCGATTGAGATCTATTCGCCCTTTCTTAAGGGGACGACGTCTGGTCTCTACTCTCCGGTCCGTAGGTACTAGGACGCCCTCCGCGCATGTCCTACTGGGCGCCACTTGACGTTCGAAAGGCTCTCATCAACCCGGACCCGGGCACTGCGTCCCCTACGCCACCGACGCCCGCCGGGGGAGTCTGGCGCCGGCGCCCCCCGGTGCCCAACGGCCGGTTAGCGTTTTACGAGACTCTAGTGCTTAAGCCCGGAAAATACGGCAAGCTCCCACCGGGAGCCAGCCACCTTGCAGGGTCTTTACGTTCGCCTGTGGCCGTTCCAGACGGACAGAAGTCCTGCCCGGACTTCGCGGCAGATGTTGGCCTGTCGGCCCGGCCAGGTATCTGCCGCAGCGCTACGGCCCAGAGGCTCTCAGGACCGCGGCTAGAAAACGCCCGACACGGTCCCCATCGGTCTGGTCATGTCCCGTCGCTCTGGTGGGCGAAACTTAGGTACGTTGCCGCGGGCGGGGGTCCGGTTTCCGTAAGTAGGGTTGATCTCCCCGGCCCTGGACGCGCCCACTTGAGCACCGAACGCGCATCGCGCCTGAGGCCCCCGCCGACACATGTATGTCAACTTATGGTCGCCCCCACGGGGACTTCGGACGGGGGGGCGCCGCAGACCGCGTCGATCCTCTGCCCTATCTTCCTTAGGCCTGCCTGGCCCCCGGGTTTTCCGGGCGCCCCGGCGGACAGCTGTGCACATTGTTTGCCGTTGTCCAGCCACGACGAACCCGTGCACCGCGCGTAGGTCCCGCCTACCGCACCGCGCGCGGAGGGGGGAAAGCGGTGCGTTCGACTCTGCCAGAGTGACGGCACGGGACCTACCCGGTTGCGCCATGGGGACGCCGCTTTCCGCGGGTGGAGCTTTCATACCGTTTTCTTCCGGTCGGCTTCATTCCCTGCGACCGTTGTCGTGCCTGAGCCTTGGCCGTGTGGTACATGGCGGCCCATCATACCGAGCGAAAGGGCTGTTGGTCGGCCCCATGGTGAACGCTACCGTCAACGCCACCCCCTCCCGGTCGCGCGGACGGGTAACTGTTTCAGCTCAGGAGTCCGTCGCCACGATTGCCTTTTGGGGGGTTCCGTAATTTTTTCTTCAGGCTTGACGAAGACTGCCTGGAAGCGTGCGGGGTCCGCTCGAAGCTGTTGGGGGGGAGGCATCTTAGGTCACTCTCCCGTAAGTACGCAAAGCGCAGCCCTGAGTTTTTGTGCCACCGGTCCGGAAGTACCCTCAATCTACAAGTGGTCATGGCCTGCTTTCGTCCGTCTTGAGCGCGGTCCGGTGCCCCCGGGGCCCTGTGATCTTGGCCGCCTAAATCCGAACGGGTAGCGCTGCCGGCGTCGTGGCGCGCCGCGACCCCATGTACCGAATTTTGCCACACAAAGAACTGAGTACCGGGCCGAGGGAGACCTGCCCGGGCAGGACGCCGGGCCGCCCTTCCACAGACACCCTGAACGTTTGTGCGGGTCTCATTGGTACGATGTACCCTCCCGACCACTGACACGCGGGTTTACGCTTGTACAATTTTCCTTATTCCGGACGCGCAAGGACCTACCTCGGGCTCGCTCCATTAGGAGGGGGGAACGTACGGAAATTAGCTCATTCGTCACATCCCCCACGCGTCGCCCGGTGCCTCGTGCGCCATTTGAAGGCGGGCTGATTGTGTGCGCGAATTTATGCCCCAGTGAAGGGGGTCCATCCCGGTATCCACACCCGCCATACGGCGCAGCACCGTCGGATCCAGCGGCGAATCAACCGGCTCGCGCGTCCAGACGGACAAGGCCGTACCGTGACTCCGGCCGGGACGGAGTCCACCCCCTCCTGCAGGCACAAGGCGGAAACAGGGCCGGCAGTAACACGCTCGTATTTGCACGTCCACACAAGGCGCCCACCGGTTGAGCTGATCGGTATTTCGTACCGGGTCCAGCCCATATAGACCGAGGCTAATACGTGAGCGCCCAGTCAGCACGGGCCCGTCGGCGGCTATCTGCTTCGGACAGGAAGTATTGTTCAAAGTCGATGTCAGGGGCATCTGCCAAGGAGATTGGACTCGTCCGGAGTCGGGCGGGCAACCCCGGGACGCTCGGCCATGCCCACAAGGGCTGTGCTAGGCGTCGATCCCAGTAAGTCTACGTGTAAGACCAAATGCGCGCAAGCAAGTATTCATCGGGCACTGAGGGGGCCAGATACAAGCCACTTGAGCGCCCTGGGGGGTAGCGCCAGAGTAGCAGTCGCTCGGTATAATCCTAGTTAGACATCTCCCTGCGTGTAGATAGCTAGTACGGCCTGTCCGTTGCCGCGGGCGAACGTCACGGCCCAGCACGCGAGGAGTAGATCTTCCAAGAGACCCGCCACCAGGGGTTCAGCCTTCCAAGCGCGACCCAAGTGCCCCAGAGGGCGCCTGACAGAGCAGTATATTTCAGACCAAGCGACTTGACGACAGATCTAAAGACGCGAGCGCATAGTCGGCCGGGCAGTGGCCCGCAGCGGGGCGGAGCGCGCGCTGGCGAGCGGCCTTTGCAACCGGGGCGCCCGGCCTAGTGGGGGGGCTATCCCAGCGCTCCCCGAGATTGTAGCCCGGGAAGACCCCAGGGGGGCACATTGCGCGTGCTTCCCTGGTGCGTCGGTGTCAGACAGTGGAGGGACCGGCCGATCGGGAACCTTTGCCAGCGCCCTCTTTCCCTCGGGCTAAGGAACAAGGGGTTGCTCCGATCGCGGGGAGCTCGGCGGCACGGTGATAGCGTCGTCGCACGGGCCCGCAGCCTCGTCGCACACGGAGCGCTGAACGGTTTCAGCACGCGCAAGCACGCTCCGCAGTTGTCGGCCGCTTCGCGTTTCCATTTGTCACGTAATCAGTGATGGGAGAACGTGGTGACCGCCAACGTCGGTAGCAGAGACTCGGACTACCTGTACTGAGGTTCAGCGAGGCCGTGGCGCTCCCCAGCCAGGTGCGCTTGCGTGGCACACACAATTGAACGCCTGATCCAACTAAAGCTGCTTGCCTCTGGCGGCCAGCCCATGGTGCGATTCGGGCCCCGAGCAGGCCCTGTCGGCATTCCCGCAGTTCCTCACTCGCTTCTGCGTTGCCGGTACAAACCGGGCTTCTTTCCCGTTAAGGAACTGAAGTGCCTCGGGCAGGCAGCCGTAACTGGCCCGCGTCTCCGCTAAGGTCCACTTTGCCAAGCAGCTAACGCGCAGCCACCCCACGCGGACGGGCACGACTTGTATGAATGCCGCGGCTAGCTGGGCGGAGACACTCGGCAGGAGGACGCGTCCCTTAAGCCGCTTCGATTGTGGCCAGAGGGGAGCTCCTATCGAAGATGCAGCCAGTGCCGGAAAGGTCTGGGTAGTGCACGATTGGTCCCGCGGGGGTCTTACCGGGTCGGATGTCGTCGGAGGCGGGGGTTGGTGCTCGGCACCTATAGCACGGTGCTTCTCGCTCCGCTCCGGACGACCTCCCTCCCCCCGGCCCTCTCTGCGGCGCACGCTCGCACCGAACTTAAGACTTCAAATGTCACGCGTGTCAGGGTTCAGTGGGCGCAGGGAAGGGGTACAGTCTCGCTGGAAAGCAGACGCCTGCGGATGGCGGATTTTGGATACACGTCTACGGGCAAGGTATCACTGTACTGCTGCCGTAGTACTTGACCGCTTAAACCGCCCCCGGACGTTGCAGAAGAATCACCTTCATGTTCTGTTGGCCACCAACGCCCGCACCAGACTTCGTCCCGAAGAGGTAGGCGCAGCCTGTAAAGTCCTGGCTGCGCGGGGCCGCTGAACGTGACGCCCTACAAAGTGCCACTGCTATGTTGTGTTCTTTTTATAGGGAGAAACCTGTCGTCCTGTGTAT
>PvBr32
AATGTCCGCACGCACGGCTCAACACAATGGACTTTGGGCCAGATCTTGTCAGTCCTGTTGGGGCCTGGTACCGGCTTGGATCGCCATCCGCCGATCCTTCATAAGGTTCGGAAGTCCGGCCAATACGTCCCGTAGTTACATCGACTCGTAGATGATCTGGAACATACTATGGACCGAGGGAAAATCGGCATGTATGTCGCGGCCCGATACATACCAACCGGCCCGGTAATTCCTACTCTGGGACAGACAAGGGTCCGGTCTTACTAATGCATAACGCAGCTGTTAACAGCGCCACCGGTAAAGATATTTCTGCCTCCTTGAGTCTTTCAGCTGGCGGGTCATAGCTACAGTCAGGTTAGACATCTGAGAGCAGCCGATGTTAAGAGGGCGCATGGGCACATCTTATGTGTGATGGCGATGTTTACATGTAGTCGGTATTTGCCCTCCTCGGCCCGCAGGACCGACACATAATTGACTAACACGACACAGCTCACTATCAGTCGCGCCTGTACTTTCAGGGGGAGAACGCTAGCCGAAGACTTCGGTGACCCACGTCGATGGCTCCCTTGTTCTCCTTTCCCTCTCCTGAATAGGGCAGCCGGCATAAAGCGTCGTTTGGCAAAGCCCATACAATTGTCGCACGCGACGAGATCCGGAAATATACGCAGAGCGCATGTCAACCGTAGTGAGTCCTTGCGCAGAGGTCTGTAGCCGGTTAGAGAGACGTTAGTGGAGTGGGCGTGTGCCCAACATGGAGCCAGGACGTGGCGAGCAACTCCGCGCAGAACGGTGGGGCCAATCGGCCGGCAATACCTCTCCGGGTTGGGCCTTGCAGTCCCTCCAACCGCCGTCAAGCGCGGCGCGGATAATCCCCTAGTCAGCCCGTACGGTTCCCGCAAGTCCAACCATGACTACATTGTCGTGGCCCTTTCCGTCGCTGGATAGCAGGTTCCCGGCTGGCAAAAGTGGGAACCCGTGCGGCGTGAGCAATACGCCTGTTTGCTCATGACACACCCAGGACTAGCCCGAGTCTGTACTGGCCGAAGAGGCTGAGGCTCTTATCACCGTATCTCCATTATGAATAGGATCTGAGGAAATGACGAGCCCATCACAATCCGCGTCTGTCGTGAGCCCCTTTGAGCCCACAGGGATAGCTACCTTAGGGTCCCATTTTACGATGCCGACCGGGGAGGCGTCAGTGTGAAGTATCCTAGACGGAACAGTAGGGCCCCCGTCGCCCGCTGTAGCGACGGGCTAGACGGCGTGGAGTACGTGAGGTGTCTGCTCTCAGGCTTCGCACCCCGCCCCCCAGCCATGAACAAGGAGTGAAGGAGGCGCGTCCCCAGGCTGAACCTACGGGGTTTGGTCATATCGCTGCACGTCATGCACAGCAGCTGACCATCCCCACGACCGGAGTCGAGAGGGTCCTGCCTCAGAGTGAGGGGCGTGACTCTTGCTCCTCGGGCGGGAGCGGCGTGAGGGCGAATGCCTATTCAGGCGTCCTCCGCAGTGGGTGGCGGGCACCTTATGTGACCAGCGCATCGTGTCAGAGGAGGCTCGGGCTATCGTATCTAGTCTCTGCTCGCCTGGCGTCGGGGCCTACGCACCCTTCCGGCGTTAACTCCCCTCCGTGTACGAATGATTTAGGGTCAGGAGGGGTGGTTGGGGTGTCCCCTGGCAATCCTTATTCCTCCTTTCGAGAGGCGCCGGGAGGCTGAGCTCGACCGTCCGCGCCATCGGGGAGCGTGCTGATAGGCCTGCCCTAAGCCATTTCGTCCTCGGGTAGGCCAGGGGTCACCAGGGCTCACGGGGGCTACACGAATAGGCACCCCGAGCTTACTGTGTGAATCACCCTACCCTCTTTCCCCCAACCGACATCCAGCCAATGCGGGACCAACAGCCAGGTGCTATAAGCTGAGTGAGGTATGTATATAGGCGATTTGGTCAATCTCGCCAAGGCCGCGCGCCAACTCCGGCTGTGACCATATATTGTAGCTGACGCCCCAACACCCTAACGTAGCACCGGTTCCGGCATTAGTCTGGCTCCCCGTTGTGGCAAGCCTCCGTGACACGTAAGAGGCCTCACATCAGGCCCTGCAACGGTGCCAACGCGCGGTCCCGGCCCGCACGCAACTTTTGGCCCATTCAACCCCGGTCCCGCTGATTACCCGTCGTCGTTCGCAGGCAGGTTAGCTCCTGGCCTGACACTCGTCCCTGAGGACTGGCCGGGGGCTGAGCTGCCTGCCCCTCTGTGTTCCTCCCGCCGACGCGTTCATCCTGCCCGGGTGTAGGGCGGATCCCGCGGTGCCGCCGTGCGCCCGTCATGCCAGGTCTACCTGCACTCACGCAACTGTCGGCGGACTGGCTGTCCAGTTGAGAGCTCGGTCGCAGGGCAGCGGATCATCTCTTCTGCGCCGTCCCCTGTAGCAGTAACGAAATGTGTGTTGGGGTCAAGTAGTAGGCACGCGATGCGAAATCATACGCCGGCGAAACAGTCGCTAGGCGACCTACGCACGGGGGCGGGCACGGGCCGCTAGGGTTCCTCGCGACACCTCCCTCAACTCCCGCGTGAAACGGCGACTGCTGGGTTGCGGCACAATTTGACCCCCGTCGTCAGGGGGTGATTGCAGCTCAGCGGGCGGGGGCCCGGAGGTAGGGCCTCGTCTGGCGGGCGCGTCCATACTTATGAGCATTCATCTGGGTGGGCCAACCCTCGAAAGGCGCCGCCCGTCTACGGCGGTCTCAGCGCCTCGCAGCCAGTTACGATTCCTCGGGGGTGAGTGCGGCGTCACCATGAAAGAGGGTCCGAATATGGGACCACCCCGGGGCTTCCACGTAGGGAGCAGTGGCGTCTAGGCACGCGACACCGCCCTGGGCCCTCGTCACGTGAGCTCGCCTCTCGGGCCCCGACGCGGATCGCTTGGACGACGTAGACGGGTAGTCCCTATGAGCGGTGGATCGGTGCAAATGGTGGGTCGATTTGCCGCTCGCGAGCCTACGTATGCAGCCATCCTCCGGGCGAAGCACGCCCGGCGGCCCGGGCCGGAGCACCCGACCCGTTGCGGAGTGCCTAGGCCGCCGCTTTGGGGGGCCGCCATCAACGTGATAGGGGCCGTCAGGCCCGGCTATGGTGTTGCACATACAGCGCAAATTCCCGCTTTTTTATAGCTTCTGTGTTGGCCAATGCAGGCTAGGCCTTCAAGCTGCTGGTACACAGGTGCCTGGTCGAAGGGGACCCCCTGACCGACCCTCCAATGTCTGCGCGGATCCCGGAAATGGCCCGCCGCATGACTGCGATACAGGCTGCTTAGCCCGGCCGCCGCCCTCTCGCAGATTAGGTCTCGGACGACCTCCCGCGGCGTCTGCACGAGTGTACTCAAGCCCATGCCTGTATCATGAGTCAGGTATATGACGAAACCTCTAGACGCAGCCGGGCAGGCAGTAGCACACTTACCAGCAAGTGGGGTCCATTTAACTGACCCTCCAGGTGCGGCTGTCGGTTATCCTACCGTCTTGGGATCTATGACGCGCGCCGACAACTGCCGACTATCAAGAGCCGGAGCAGGTCCCGCTATCGCAGGATAATCATCTGGCAGCTGCGGGGTGCACCTACGTCGCCTCCACTGCGCGACGTCAGTCGAGCCGGTCCGTCGCGGAGCCTTCCGGCGCTAGTGCAGAACCCCCCTGCCGGCGCCCCGGCTAAGGGGATCCCGGAACCCGAGCCGCGGCCGGCGGGTCTAGCCATCACCGGGGCGACTAGAGCTCCGGGCCTTACAGGGGGCTGTCGCTGTACCAAGGCCTCCTCTGCAGCGAGCGCGGGCCATCGCGTGGGCGGTGGGGAGATTCCCCACGGCGCGGGGCCAGGGCGAAGCGCGGCTGCCCCGAGTTGTGGCCCTCCCCCTGCTAGGCGAGTGCGGGATCAGGACGAAGCGTTGAGGCATCCAACAATACTCTGGCGCGCGTCAAAGTGCAGTGGCATTTCGGCGGGGCTGTTTTCGGCCCCGTCGACGCCTGCTTGCTCGCGCGCCGCTGTTTTGGATCAGGTGCTACTAACCAACACCGCACACCATGAGGGGAATGGTTCGTCACAACTTCGCTATCATGCCGGCGCGAGGGGCCGCGGCACGCAGCCGGTCTGGGCATCTGGCTGGAGCCGATGGAGCCTATAGATCCGTCAAAAATAATTTATATCAGTGGCATCCTCTAGTGTGTTCCACCTTCGCTTGTTGTTTCATACTAAGCAATCACAGGAGCGGGCGTAGGCGGATCATGCGAGCAAACTCCCTCCCTTGTTAGCCATCGTGGGGGGTGTTTCCCCCGCGCCACTTTTTTGTGGGTCTCGCCGCATGCAGAAGCGGCTAAGGGCGATTATTATGGTGGGAAGAGCGCCCCGCGGAGTTCGTGACCGGCTTTTAGTCCGATTCTGCTTACAAGTGACCTGGGTGTGCCACGGGGCCAACCCAAAAATGGGGGAAGTCGGGGCCCCGTCTTTCGAGACAGGGGGAAAGAGGCGCCCTCTTACCGCCGGCGCCGCCGAACCCAGAAGAGGCTTTATATCGCAGCCGTGAGCGTTGCGGAAGATCCGCTCGCAGCGGTCTGAGGAGGTCGACGTACTCCTGCGCCACCCCCTCCCAGATTGCCCCCCCTCCCCCTCCCGTGAGGGGCCCACGCTGTCGGGCTATGGAAGGGCACTACAAGCACGTCATTCCGGAGTTCCGGCACAGCAGCGCCCGTAAGTCCTGTTTCGGCTTACCCGAGCCACGCCGATTCACGCGGGTGGTTAGAGGGGTAACCACCTCGACCCCTGGTCGGCATTGGCCCATGTCGAGAGCGGATGCGCTTCGTCTGCAGCACCCCCGCCCGTCTGGTTTACCGGTTCACTGACGTATTCGGTAAGGTGTGCACTACGCCCTCGCCGCCAACAAGGGCGTTGTGGCAGTTCCCGTCGAAGCAAAAGCCTCGCGCATCTGACAGGCCTAGCTGTTGCCCAAAGTGCGCTAGACTCGGGTGGTGCGACAGCCCTGTAAGGAGTCACGCAACTCAGTCGGGGTGGCGGCCACACATTGTGGGGCACGAAGCCGCAGCAAGTCTCATTAGGGGGAGGCAGCAGAGGGCTGCGGCTAACGCCGTGGTGCCCGCTCTTTAGTAAGTCGACTGCGCCGGGGAGCGAGGCACACCATGCCCGCCGCGACGTTGCCGCGGGCTTTTGGTGCACCGTGTCCGGGGGCGCCGCGGTGGCCGTACCCAGTCTCCGATAGGGTTCCTCCACGCACACTCGACACGCCTACGTGGGTAGCGGGTCATTCTCCGCATGGATGTCTAGCTTCATCGCCGTAGTCTCCAATTGCTGGGTCACTTTATCACAGGATTTTAGTGGTCAGTCCCACAGCCCCATGCAAGCTCGGTGCGAACCTAATTGCGATCCGACTATACGTGCCGTGATGCGCTGAGATTAGTCGTCCTCTGCTTCTCTCACCCGTTTCCACGGCCGAACCACCGTGATTTGTCTAGGGGGGAGTGGAGATGGTGGCCTTGAGAAAATATCGCCGACCGTCGGCTTATCTCAGCGACCACGGAGCCAATGTCGTGGATGTCTCGTGGGAGGCACCGGAAGGCTGTCCAGGCCTACCAATAACGTACAAAACGGGAAGGTGCGCAGAACGGAGGCCCTCCAGGTGTCAACGCCTAGGGCATTCCGCCAAGCTCCGGATCGTCGGGCCCCTCTGAACGGGGGGTCGGCCCATCCCCCGACCTGCTCCCATTGCTAGGAGCTGGGGACGCGACTCCTCACAGATGCGGGGTACAGTACTTCACCATTTCTCGCTTCCCCCACCGCCGTGGACCCGCCTGAACGTGTGAAAGCTGGAGCGTCGCCTGAGCCCCTGGGACGAATTCGCACCTGCACAGCGAGCCGAGACTGGTCACCGGCTGGGGTCACAGAGATGGCAGCTGACGGCCTTTGGCCGGCTTGCCGCTGCGCCAGGGCGCGCGCTGAGCGCCTGGGTGCGTGGGAGACGCTCGGATCGGGTCCTGCAAGGCGTCTTCTGGGCGCCATCCGGGAAGTCCGCGAGGCCGGTAGCCGCCTGTGGCTAAGTAAGACCTATTGCGCGTTGCAGGCCCCCGTTCACCTTGCGGGCGCGCCTACAACGGCGAGGGCGGGCTGTCCTGGGGCCGTGCGCCATGGCTACTCTAATCCGGCCCTGTCGAATTCTTTGATTGGGGCGTGGCAGTGCCGCCATCCTGCCCGGCTCTTGTATCGGCTTCTGGAATGTTCCGGGATGGACCACGTGGCGACCTGCCACTGCCGCAGTTCGTCTGTAAAACACTTGAGGTGATACGAGGTCGAGTTAAGATAACATCGTCAAATACAATCAACACGATTGGGCACTCGGAGAGAGAACTGCGGCTGCGGCCGCTTGACAATGTGCGGGACCAGGTAAGTCCCACCGGCCCCCGTCAATAGAGTCACGCCAGGCCATGCTCCCGGTTAGAGTGCGTGCGGCGCGAGGGGGGGACACAGGCATATCGTCGGGTGGCCCCGACTTAGGTTTACTTCGCCGAGGCGGGCTCCTCGTGGGGCTGGGTAGTGCTGCCAAGCGCGGGTTAGCAAGAGGGCGGCGAGGATGGTAACCCCTTGAGCGGGTACGCGCGAGGTAGTTCGCGGCGAGTACGGCTCGAAGTCATACGGCTGCAGACGCATGCGAACAAGGAAACCGGCGCCGTCAATCAGCTTGCTCGTGGGCCCCTCCTGTTGCCCCGCCAAGAACCTGATACAATAGAGGTCGTCACCGACTGGCTAGCGTCCCCGGCCGGTTCGACCGGGACGCCAGCGCATCAGTCTGTCGACGTGGAGGGATGATGCTCTCTAGAGTGCCCAAACCCCGATGATCTATCAATGGGTTTTACCCTTCACTAATGGCGTGCCCTTTCTTAAGTTCATTGCTTTTTAAGGCAGGTCGGCGGATGGGGGGCGCCGATTCCGGCACGCGCTATTCGGTAGGATACGGGGCCCCGTACGACGCCCTCAATGCCCTCCCCCCTCGTCTTGTGCCGACCCATCCAGGCAATGCCCCATCAGTTGCGGCTCTATTATGGGTTTTGGGCCTCGCTCCCACCTATGTAATTTGGCAAATCCGCGAGTGAGTTCGCTACGACGAATCATAAGACATCTCTGAGCCCAGACGCCTCACGCCGTCGCTGCACGCGCGGTTAGCCCCGTCGCGGGCCGGGCCTATGTACACTGCTCCCCCCGTTTGCATGTTGCGGTTGGAGCGGGCCCTGCGTCTTTACAGGTGCACATAAGGCGGCGGGAGAGGCACCAGGGCGGAAGCCAGCCGTGGCCGGAAATTAAGCCATGCGGGCTGCTTGCGGGGGCCTACCAGCCCCGCCCGCGCCGACGGGAGGGGCGAAAAGACACGCGGCACCAGCACGGAGAATTTGAGATGTGTACGAATGGTTCTGGAGTGGTGCAGACGCTGCCGATCCGGGTCGCAACAGAATGCCCGCTCCCTCGGGGAGAGAAGGGTGCGCACTACTATGGCGTGTTCTCCATGACGTCCTGGGAGAAGGTGTCAATCGGGTGACCGCGCATGGGGAGGTCCTACTTGTGTGGCGGTTTGTAGTCGTTGGCTATACTGCCACGTCGTCTAACACGGTCGGAGGGCTCGTACGGAGCGCCTCACATGATAGACTACCGGCGGTCGGGCCTCTGTCTGAGGAGAGAGGCGCTACACCCGTCTGCTAGGGGATTGCAGGGGCGCCAGGCGGACTGCTCGATAATAACCTGGGGTGCGCATTGTCGGGACCCGCATTGGGAGGAATATGAGGTAGCCACCCCACCCCCCTTCGCAACCGATTGAGGTCCCGTGCTTTAGAGGAATTCGGGTGGCCATCCCCACCCCAGAGTATAGCTTAGCAGTCCAAGGACTCATGCGGGGGGTCGATGGTGCGGCGTCGTGGTATGGTTTTTAACCACTTGCCAGGTCCGCCTGCTTCTACAAGGCTGTTGCCGCACAGTCTGGTCCGTGTCCCATCGGAAGTTGGGCCGGTGTCCAATGTCATCTGGTCCGACAGATTCACAGGCCTCGTGTCGTGTACTAGTAGGTATCGCTGTAGGGCAGTTCTCTCCGGTCCGCATAAAACGCGTAGGGTTCATTGGCTCATTAAAAAGAGGTACCAGGATCCCAGGCACGCGGGCGAGCATGGGGAGAGATCCGAATCGGGGCTGTGGGCCGTTCGCGATCCTCCCCCGCGTCTAGGCGACGTTGTATCCTATCTCGAACCTTCCGGGAGGTGACTCCAGGTTAAGCTCTGGTTTGCTAGGTTGCTTGGTGTGAACCAGGCTTAGGTCTGCGACCGCTTTTCCTCTCTTCTGTTCGCATCGGGGGTTCTGACGGCTCGAAAACGTTTGTAGGTAGCCGCTACTCGGCAACTATTTAGCATCCGCGCTTGCAGGAGCATTGCCCTTTGTCCCCACTTAGGCTTGAATGGCGTTACGCTGGTCGCGCAGGGCTGTCAGTAGTTTGTGGGTCCATACGGTACGGCGTGCGTCGCGTGTCGTCCCTTGGACGCGGAGAATCAGACGCCCATACAAAAAACTGGTCGCGTTTCTCAGATTAGTGGATTAGGAAGGAACCTAGAGCGATGAACGCCACGGCCCCCCTGGAGGGGGCCAGGCCCTCAGTCACACGTGGCAGACTCACGCCACGAATAGCGAGGGTGAATTGGTCGGATGGGTAATGGGTGTCCTCATGTTCAGACGGGTAGGGTCTTGCCACGAAATCGGCGCTATCCGTCGCTCTATACGCCATCCCCCAACCTGTCTGGAGCGGCTTCCCCGCACCGCCTCCGGGCCGCGTCTACAACGGAGTAGGGCAAAGAGCGGACAATATTCCCAGGGGCCCCTACGAGGCGTGGGTGCCCCGCCTGGGGAATCACGCTGCCCCCCCACAATCTGCGTGAGCAACGCCTGAGCCACCTAGAGCATCCCCCTCCGGTGGCAGGTACCGGGAAGGCTGTGACGCCCGGCATGGGGGATGAACGCGAAGGGGAAGCGGCACCCTACATGCCGTGTCAGCCACCAATCGCCTCGTCAAGCGACCTCGCGGCCGTTGGGCATCGGGCGCCGGGCGGGTGGTGTTTGTGACGCCCAAGTGTATCGATCGCCGGTGTCGCGTCACTCTCATAGCTTCGCTCGTTACACTTTACGGGTACGCCGTCCTTGCCCCATGCGTTGCCTCGGTCCAATCGGCGCGCGGCGGAAACTTGCACGATCGATAAGAGGACTGGGCGACCCTCGCCGAGCTCGCCCCCGGCTGTGCGTCGGGTGTCCCTTTCTCGACAACGCTTCCGCCGTGATGTGCTCGCTACAAAAGCGGGGCTGGCGTCCGGGGTTCGGGGCCTACCTGCGCAGTAGCTTGCGATGGCTTCTTTTTCTTATGGTGGGGGGTGCCATATAATGAGAGGAGGGTAGCTGTGGGCACATCCACCACTGCGCCGGCCGAGAAGGGCAGCAGGCGATAGTAGTTCGCCGCGGGCCTCGGGCGCACCGGCCCCGTGTACCCTCCGAGGCTCGCGGATCTACACTTTTGCTTCCATCCGTTGGGCCGCAGGGATGCCCCTAGCCCACCGCCGATAACATGGTCCACGGTAAGTGGTGCCGTTGGGCTAAGGGATCGCCGAGGCGCAGCGACCGGCGGGGGAAAGCACCACCAACCTGTCTCCCACTCAAATGCGATACGCTCCTCTCGCTAGGACCACGCATTCCACTTGTGGCCAGTGTGACGAGCTCTCGGATCCCGGACTCGTGCCGGGTAACCCATCCCGATCCTTAGCACCAATCGCTCAGCTTCACCCTTGGCTCCACGGTGGTAGAGCACTCCGCGAGAACAGTGCGAAAGCCGTTCCGGTCAGTGGCGCCCCGGTCCGCGCTCGGGGGGTATTCTCGGGTGTACTCTCCTGGCCGCGTTCCTGTGTGGTCGAATGCGGAGCGGGCGTGCAGTTCTGCCGGGGCCATGCGCGTTGTGTCTTACGACGGTGGGACTGGCGTTACGTTCCGGTATATTCTTTGCCGCTACAGAACCCAGCATGGAAATCCCACCACGGCTCAAGTCGAGCCACAGGCGGTTCTGCGAGCGCCTCCATGCTAGGTCAGACCCATCGGACCCGATCTGTAGAAGGTCCGGACGAATAAGCCCAGTGATCCTAGCGCGCCCGTGCTGGGCCTAGACGCCATGGAGCTGTCAGCCGGGTTCTGTTAATTGGGGCCGGCGACACCATTCGGGTGCACTGGAGGCCCTCTCCGCCCTCGAATCCGCCTCGTGCGCGGTTCAGAGCGGTCCGTGAGCGGGTGGGACGGAAGTTAGGGCGCGGCAGGCGACAACGGTGGTACAGACCGCGTCTCGTGCCGCAAAGCCCTGGGCGGGGAACCAGGCAATACAAACCTCACTCCCCTCCCGGTTTGTCGGTGGGGGAGCACCCGCCCGCGGGAGCGGGCGCTCGCAGCAATTTGTCGACAGCCAAGTCGACACGGGCAGAGGCTCGCCGAGAGGGGCCGTGGGGTCCCGCTGCCTGTGCGACTGGGCCCGTACACAGTGATAGAGGCGACATGGGCGGGGCTATTCATCGGAGGGTGCTTCCAGACAGCCGCCGGAGGATACTCGGAGACGAGCTGCCGCCGCGATAGACTGGCGGCCTATAATCTAGCAGCAGGCATATCCCCGGGTCTCCGGACTAAGGATCCGGTTTTCTCTCAAGGCCAGCCCTTTGGTCGGCTCGCAGGGCTGGCGAGGGGGCAACATCCTGGTAAGCTCTCCTAGTGCGAACGCAGGTGGCATGCTAGACTGAAAGGCATTTGAGTAGCGACCAAGCGTTCCGACACGGGCCAGAATCGCCCGGACCGCGCTCCGTCGGGCACCGAATTCGCGACGGCGACGCATTTCAGAGACTCGCGAATGAGCCGGGATGGCCGACGTCTCCCCGTCTCAGCTCAGCATGCTTTTCAGCGTCTTAGTCAAATTAATAAGCGTGACCCCGTGCTTGTCATGACTAGTGCTCGGAGTAAATAAAGTTGCGCGATCCGAACATCGATGGGTTAGTTGCCATCACTTTTACGTCGTTTCATTCAGTTGCTAACCGCCGAAGTTGATGTGCGACGTCGACTTGGTGGGTCGGAGTCCCCTCCACGTACTTGCTTGCTCAGCGCCCGCGCGTGCTGCATGGGGTCACCCCTCCTAGTCCTCCTGGTTTGAAAGTGCCGATTCAGTTGGCTTTTGCCCTGGGGTTAAGCCAAATGCTTCCAGCCAGGACTCCGGGAGGCGCTTAGCCGTCCCACGCGGCGGGCGCCGCAAGGCTTTCCCACTCGCAGGGCCCGAGGGGGGGTGCCTCGCGCCAAAGCGGTTGGGAAAGGTCGCAAATTTCCAGCAGAGGCGGGCAAGTGACGCCCCGACCCGCTTCCCCCCCCCTAAGTCCGTGATGTCGTCACAGGGGAGGCGCGCAAGGAGACGGCTGTGGGCGTACGCCCCGTACCATCATAAGGCCAAGGCCTCGTACACTTGCCCGGTGCTGGCGGCGCTCCAATATGGGCCGTGTCGGCGCCGGACTATCCCGGTGTTGATCTTCGCGGGCACCAGATCACTGGCCTCGAAACGGCTGGTCGAGGGCTTTAGCCCCGACACGTTCACCCCCCTGACGCTCCCCCCCGTTCAGAGGGCGACCCCGACGTGCCGGTCGGTCCAGCTGGGGAGAGCGGTGCTCAGTAGAGGTGGCATGGCCGGCAAGCGTTTCACTGGTGCCCGGCGCCGCCCCCATTAACCACGCACGCACTCGCAGAAGCGGGTTATATGGTTTCCATGGCGGATCAATACTCTACGCAGTCCGTCGCATGTCTAATAGTTCGGGAATGCCGCTCGCTAATCTTTGCCACGAGGTTAAACTTGTGAGTTCGCGCGAAAGTAACGACGGGCACCAGACCTGCTGACTCTTTCATCTCCCTCAGGCTCCCCTTGGGCCATAAGTCGTGACGAGCACTCTGTTAAACCTTAGTATATCGTGGCATGAATATGATTGCTTTGACCCGTCGCAGTCCAGGATAAGCCGGCAGTCCTGGAACGTCTTCTTTCACTGGCGCCCGGCGACCGCATTTTGCAATCTGGGATTTTCGCCTCGTTTGCGCAGTTGGTCCTTGGTCGGGCGCGGCCGGGCCACCCCGTCCTGCAGGCGAGTCCGTGTCGTAGAACGGCGGCGGTGCCGGGGCGGGGCCAACCGGACCGTCCTGCGCTCTAGGGGAGGCAGACTCCCCCTGGCGCGATTGGTAGTGCATGCGCCGGGCAATTCTGCCGCTCTCGGTATTCAACGTGCTTCGCTACAGCCGCCGGGGGTCGGCGGGGATAAGTGACCCGCGTGGCAATCACAACAGCTATCTCCCGCCGGGAACATTTGGGCTGGGTGCTGTTTAAACCCGCGCGCCTCCCGGCCCACCCCTATTCGCTCGACAGCCCATCGCCCCTGGGCCGGGACCACTCCTGTGAGAGTTTATGCCCCCCGGCGGGAGAGCCCGTTTCATGGGCCCACGTCTCCTGCCCAGCCTTTCTGACTTGGCAGCGAAGCGCGAGGGGATATAATGTGAACCAGTCTGAGTTGTTCCAGGATTGGACCTCGGGGAGTAAGGTAGTAGCGAGGACCACGGAGCCAGACAGTAACCGCCGCGTTGGAGCGTCACGTCCCGGCCCCGGTTCAACCCCTGCTCGCCCATCCCTCTCAGGCCGTTCCGGCCAAGCGGTTTCCAGCACGGGGTACAGTGAGCTCCGGGTCGCCGCCGCGCCCCGTGCCACCGCTGCCCCTCGCTGGCGTGTCCGCGGCCGAGGGCGTGAAGCTTGCGGCACGTGGACGCCCACGACAGCTTTGCTCGACGTTCATGCCTCTCGCCCATGTGCGGACCTCCCACTAGGGCGTCCGCCGCGAGGGGTTGAACTATGCGTCCTGCAGAATGCTAGTGCACATAACGTCTATTGATGCTACCGGTAGGCTCACGGCCGGGTAGGCCGCCGGACGGTACGGCCGACAGTGGAAGGTGTTCAGGGCGCTGCGCTGCTCCCGAGGTCATGGGCGGAACAGCCTACCGGGTCCGCAGCTGTTAGGGTAAAAACACAGGAAACAAGAGATCGGCTCCAGTCAGTATCTATCGAAGAGCGCTTAGTGCCCATGCACCCCGGTGACCTCATCCGCATGCCGCCAGTCACCCAACTGGTAGCGGGCCGAGGGCTCAGTTGCGCGGGGGGGGCCTGCTACGACGTTGACGAGGAGGCCCTGTCTCGCCGTGCTCCAGCGGGGCGACACCCCCGCGTGCAGGACCACGTAGGAGTCCGGTGTTGGACGGGCCAAAGGGCAGGTCAGCCGGTTCCACTACCGGGTCGTGCACGCGGGTTTGCTGCAGGCCCGACGCGTTAGGCCGCCCCCTTGACAGGCGCAGCTGGTCGGGGTCGCCGCGGTGCCCTGGCCGCACCCCTCGGAGAAAACATTTTTCGGGGCGGGTCGCTTTCTCGCGGCCCCTCTGCCCCGGCCCGCTTCCGGATGCACAGTGGACCCGCTGTCTGCCAGAGGAGAGCCCGGGGGCGGGATGTGGGCAGCCCCCCACCCCCAATGCCCCTAAAGCTTAGCCCAAATTCACAGCTGTTCCATTCTCTGATCCGTCCCTCGGAACTTGTTTTTCTGCCACTTACGTCTTGAGTTTAGTTACGATGAACAGACCCACCGTGGACATGAAGAAGTCGCGCACGGGCTAATGACGCTGGTGGTAGCGGGAATGCTGGCAGTTCGCGGTGGTATGCGTCCTGTTATGCGTCGCTATTGTTCCGCCCATGCGCAGATCCCGCACTCCTGTAGGGAGTAGCTACCCTTCACAACCTATGCGTCACGGCGTTTCGAAGTATGAATCCTAAAAGACATATCCATCATCCTAAGGCGTGCCGGCGAGCCTCCGGCCGAGGGCCGCGCCCTGCATCGGGCTCATAGCGCTGCTCGGACCGTCCCCCGAATAACAGCCCCAGGGCGTCATGGTGCTGTAAGCGGGACGCCCCCGCTGCAGAGGTACTTACCCCCCCGTCTTTGAACTGGCGAGGCAAAGGTGATATCGCACACTAACTTGCGCCCTTTAGAGTTCTCGGGAAAAGAGAACTCATAGCGTGGAATCGCCGAGTGCACTCTACTCGGCTGCTGGCCTGAGGACTTTATCGCCGGACTGAATTAGGGATTAGGATACTTGCTATTTTTAGCCGATTGTTTTTCGCCACCGGGTCCCCCAACATAGGAACCTCCCGACTAACCCGCCAGGGCGTAAGCCTACAGCGTATTTCTGTGCGCCCTCTGGCTGGCGCTATGCTCATCCGTCATAGACGAGTGCAAGAAAGGTGCACCCTTCGTCTCTCAAGCAGGACGTACATACCCGCGGGTCCGGCAATGCAACGCACACCACGTATGCTGACATTTCGCTGGTGCCTTGAATCAGTTCTGAATCGGGCCCGTTGTGACCCCCTCGGACCCGCAGGCGACGGAGCTCAGATGGGCGGGTGCAAGGGCCGCACCGGCCAGGCCGTGTCACCGCTGATTGGCGGCCGCACCCTCCATCGGAGCCACTCTTACGACCCTTCACGACCCACCCCTTCGGGTCCGAGTCGCTGCTCTGGTACCGGGGCGGACTCAAAACCACGCCCGCTCACGGCGCCAAGGGCTGTTCCGAGCGGATCCTTGGAAGGCACGGTGGCGCTCTACGCCGGCCGCGCACGACGTGAGCGTTTAAATTCTAGTTGAGGGCCGTTTTTGGACTAAATAACGGGCCGAGGGGACGATGACTGCCCAGGCTAGGGAACATGGAGACGGCGGGACGGGCTGCACGAGGCCGGCCTCAGTGTAACCCCGCAGTGCAGTCCGGGGGTCCCGTGGCCCCCGTATCCAGGCGTAGCGTCTCGGGTTGTGTCGGCCGCTAGCGGGGGTCGGAAAATACGACAGCTGACACGGTTCCCGCCGCTCTCCTTAGGGTTGCCAACGGCGCGCGAGTCCCAGGTCCCGTGGAGGAGCTTTCCCGCTATGCTTGACGGTCAAACATTAGCTCTAATTTGCTAAAGGGCCATCAGCAGTAGAAGCGTCTGCGTAAACGACCAACGGCTCGGGCCCTTGGGGGTGGTCCTAGTATACAGAGTGAGCACATATGCCGGTACTATTGTCGGAGAATGGCCGCTCAGTCACGCTCGCATTGTCGGGCTCAGCCGTCGGTATGGTCGCGGGATTGCTTACCACACGGGTTTTCGGGCTTCAACCGGCGATGTGTTCCGGTCAGGGGTAGCCGATGTGAGGACGAAGCTCGCCCTGGATCGAGAGGAGGGCGTGGTCGGCATGGGCCCTTCGTGGGCGCGGAGTGGGCTAATGTGAATGAGTTCGGGCATAATCCCGCGCCCCGCCAAGTTGCCCCTCTAGCGGACTGGGGAAATATAATGAGCCAGACGACATCGTCCTCGTCCGCGTAGATCGACTATGTGGTGCTGCTCCCATCCCGGCGGGCCTCGCCATACGGGTCTACAAGCGTGTGGCCCCGGAACGCGTCCCTTACAGCACATACGTGAGCCCTCGCTTGAACTGTCGTGACCAAGGGGACCCCGTACCAGGCTGTGCCGCCTCCCTGGGCAGACGCCTCCTCATGGCGGGGTGGGTGACTTGTCGTAGCACTACCCACGCGATTGTTTGTAGATACCAGCGTTGGAAGTTTTCTGACTTAGTCAAACGTGCCCTGATGCAGGCTACGTAAAGTCGGTCGATCTTGACGGCCTTCCCACTTGCGGTGGTTACGTTCGTAGAGCCGTCCTAGCCCTCCACGCTTTCCCGGTGCGCCCGGCGACTTCGGCGCTGGGCCAACTAACGCCCCCCTACTTCTGGGTCTCGGGACGAGATCCACGGCGAGGCCCCGTCAGCATCCCAAAGTGGTCTGCCATCGTGGCCCGACCACCGGAATGCGGAGAACGTTACGTGCAGACCCGAACCACCCGTGAATCGCTGGGAAGGCGGAGGGGGGTCACGTCTACTGTAACCGGTGTAAGTTCTTCGGCCTGGTTGCACGCTGCAAAGGGCCTGGGGAGGCTCTCTCGTCTGTGGGTCGGGACGGATAGAGTACGGGGCCTGAGCTCGACGCGCTTATAGCACGGGGCGGTGGGACAATATGAGGTACCGCTGTGAGTGTGAGCGGGTCCCGCCGTCTCCGCCAGTAGGGGGGAACGAGCTGGCCGGGACAGTATGGACACGCCCCTGAGCATTATAGCCAGGCGTGGGTAGAGAGGGCGCGTGGTGGCTCCAACGGGGGGGGCTCCCCAGCGCTCGACCTCTCCAGGGACTTCCTCGTCGGTGAGCCCCCAACAGACCATGTTTTAGCGATTGACCGATTACGTAGCCACGGACCCTGACGCACACTGACAGGTGACGAAGCAGCAGGGAGGCTGGCCCCCTGGCCCGGGCGTCGGCGGGGCCCCGCACATGCACGGGGGGTGTCACCGCGGTCGGATCGGGGCGGCCACATAGAGGGGAGACTCGGAGACTTGTGCCTGTGCGCGGTTAAGACACGTGCCCCGCCCTTTGATCGCCTCTTCGCGCTGTTGGGCTCCCCCTGTAGTCCCCCAGCCAAGGTTCGCATGACAGTCCCGACCAGCCTGAATTGTATTGAGTTGAGAATCAAGACCGAGCAGGACAGAATATGACTCACAAGACGGGCGTACTCGCAATGACGTAATCACCGGCAATAAGAGGACGCACTGGGCGATCACAGCGCTTGACGCGGTGGTGGCAACGATGAAGATTCGAGTATCCATCCCCGTGATAATGGCAGTGCCCCTTTCTGGCCGTCTTCACCACAACAATTAGCGCAGCCGCCCTTCCTCTGAGCAGATAGATGGGGATGGGGAAACCGAGGTTTCGCCCTACCGCCGGAGGCCCCCTGTGTCCTGACGTCTGCCCCCCGCCCGGACTCGGCCACACCGCGGCCGCTCACGCAACCCCGACCCGTCCCAGCACCGGTCACCCCCTATTAGTTAGCTTGGTTGCCTCCCGTGGGGAAATTTAGGTCATCGCTACTCCTGGCACCGACCGATGGATACGGCCGAACCCTACGGGCATGTGCTCACGTGGAATTCGGACGTAAGCTCACGTGCACTCTACCCGGGTGAAAAAAAGCATCGGGCATGTCGCACAATGTCTCCGACTCCTTGCCCGCCGGCGTTGCAGCCCCGGCCGCCGCGTCGTTTCCGCCCTGAAGGTACGCCCGCGGTTCGTGCGCCGCGAAATGGCAGACGTTGCGTAGTTGGATGGCACCGCTCCCCTCCGCGCGGCGGGTGCTGGCCGCGGAGCGGGCCCGCCCCCCCTAGACTCTGGCTCTAGGAGCTGGCTGCGGGGGCCTGAAGGTTAGCCCAACTGCAACGACGTTACGCGAGAGGTTCGGATTGGAGCCGGAACGGCTGTGCAAAGCTGAGTCAGCCGTCCGATTCCTTCGGACTTGCCGGTCCGCGGTGACGTACGCCCTCCGCTGGGGAGCTCAATGAAAAGGTATTTCCTTTACGGCGACAGTACCGTTCCTTCCCCAAGGCCGATTCGGGGGCGCACAAAACCTTCTCGTAATGGCAGTATTCATACCGTGTCAGCTGAGTGCAGCAACCTATGTTATGGTTGGGCTTCTCACGGCGCCCGAGAACGGATGTGGCGGCTGGCGAGTACGGCGGGTCTCGTAGATTTCGCCGCGTTCCGGGCCGGTGATATCAACCGTTTACTCTTACTTGTCGCCCGACGCCGCGTCTCAGCAGGTTCAGTTACTAATTGTCATTTGTGCCTCGTGCCCGCATCCGGCTTGAGCGCGCGTCATTGAGGCGCACCCCTAAGTCGAATGTACGTTTTTCTCACGAAGACCCATATCGCCCCTGCGCGCGATCGGCGCCTCTATTCCGCCTGTAGCGGACCGTGGCCGGTAGGACGTCTGTCCTAGCTGGCGGCGGCTGTCCCCTATGGTTTGCGGCTACCCCGTACAGCCGGCGCGAGAAGCTGTCCTTCACCAAGTGTATACTCGGTAAGTTGATTCCGCGCCCGCTGGGCGCGTGGGACCGGCGGGCAGGGACGCATGGATGTCTGGGGACGGTCGCGAGGCTGTCGAACGCCGGTGGCCGATATTGGCTGCGGGAGCATACGACCCGAGCGCGCCAGCAGGACCGCCCCAAGGGATTAATACGAAAAGCGGAATCATGAGCCCCACTGCGCTCCTCCCACGCCCGCCTTACGCGCCTGGCTGTACCACGTGTGATCTTTCACCACCCTGACGCGAGTAGTCGGGGTTGGTCGTGTGGCGGTACCGTTTTACCCGTGTTCCCCGAAGCTCGCGCTGTTAGGGCGGGCTTTATGGCCGGCTTCGGGCCGCGGGGCGCCTCTGTCACGCCGGCCCGTGGCGCCGGCCCGGGGGCTCTAGTTCTGGTGCCGGGTTGGTTTCACCCGCCCCGCTCCAGCTCTATTGCCAGCCGCTACAACGCTTCCCGGCTCTTATGATAGGCCCCCGCACGGTGCAACGCACCGGCACCGTACGCAGGCGGGGCCGTGTTAACGGTGCGCTACGGGGCGTGCGCTGGCATCTGGTATTTTGTCGGGTGATCGCAGAGGTAGGCTGCGACCCTGCTGAGGCTCTGCGCGTGCGGAAGGTGGTTTGCCGTGGCCGAACCAGACCCAACTTGAGGCGCTGAGCTTCAAGAGGCGGGAGGCGTGTCTGTCACCGCCCGCCCGCGGATTCTCTTTAGCCCACAGATCGCCGGCGTTCGCCCATAGCCACGCTGCAGCGGTCCCTTCCGCGCGGGCCAGGGGGGAGCACAGCCCCGTACGCCCTAGTCCTTCTCGCTAACAGCATCCCTGCCTCGGAGTGCGGCCCTGAGCCGGCACGGCCTTGACGACACAACCGTCGGGGAACAGCACCTCTCCGACCCCCTTATGAACTCTGCGCGGCTGTGTTTGGGCCGTCTCGTCGCTATACCTCCGTATACCTGTCCTTACTCGCGGCGCGTCCACTGCTCGGGTGCGTGAAGCCTCACCCCCACTCCGTCTTGGGCCGTCCCTGGCCGGACATTCTCGGTTCGGTCGCAGTTGTTTGTCCATTTACCTTAAAGGACACGGATCTTCCTTCTCCTGTTCCGGCCCTACATGCGATAGGGCGCCTCTACCTGATACGGGGAGCACCGCGGGCCACCGGGTCGCCGGCCGCTAAGTTCGCCTCTCAAGCACCCCCGCGTGTTCCTGCGTTTTGCACTTGGCATCCTTCACCGGGCTTGGCCACCGCTTTCGCGGACGACTGACAGAGATCTGCCCCTGGTAACCTCAGGGGCACAGCGCCGAGGAGAACAACCCCCGTTTAAGCGCAGGACCGCCCGGGCGCAACCATTGGGGATGATGATCTCGGCCTAGGTCCCCGGCGCGGTAGAGGCGGATCTCTCCGAGGTCCGCCAGCGTAGGCGCACGTCGGGAGCAACGGGTAGTCGGCTACGGCCTGACAGCGCCTACCGACCATCGGGTGAGGTGGTCGTCAACTCGCTCGGTACCGATCCCCGCCCTTTGCGGAATGGGGGCCTGGCCCGTGAGATGGCGGTGTACCAGAGCCTGAGAAGCCGCTACGCACGAATCTACCGGGGGCAACCCCACTGGTGGTGTCTGAGCCGCGCGGCTCAACGCTGCCGGGGTGGCAGCAGGACCGGTGCAGGGTACGTCAGTCGGCGCCACGACCTAGGTGGGCATTACCCGCTCTCTGCGTAGCACCGCGGGGAATGCTACGAAGAACCCTTATCCCGCCGGTTGAACCCTCCTCCCGCCGGAGCTGGAGCTCGACGAAACTACGCTGCGAGATAGCCTGTTTCTGCCAGCGGGGAGGTGGCACTGCCCGCGGCAAAGCTTTGCAACGGACACGCTTCCTGCCACAAACTGTCACCAGCCCAAGCTCAACGCTCAAACGGCTTTCTCGTTCGGCGGAGAAGGCACGTCGGGCGGGAGCAAGGCCGCCGTAACCGGGACCCAAAACCCTGATAGTCAGCCGCCTCACCCGCGCGCGGTGCGAGTCGGCGCGGGCCCGTGAAAGGACGGGGCCACGTATGCATGCTATACAGTACAGCAAAGCCACTATGCGGCACCCCACTGTGGCGGGTCAGGTGAGAGGAATAACGGGTTTAGCCGAAGGATTGGGTCCTGACGTCGGCGAGGACCTGTAAACAAATTGGCGCGCTCGTGTACGGAAGAGGTGGGCTGGTCGACACCGGGTGGGCCCCAAGACACCTAGATACTCTCGGGCATTGCGCCTACGCCCGTGGGGGATAGTCGAATGACGGGTTCGGAGCCTCGACATTAGCGCGGTTGCGACCGCGCCCAAGCGAAATACGGCATGTCGCACTATGCCCACCACGAACGCGTAACCGCCGTTTGATGCGGGCGGCAAGCTCTCCATTGTCCCCAAGGATAAGCCGCTGATGTGCCGGCTGACGCGAGCAGAACGATGGGCACTAGACTTGGTCTAGGCCCATATTCCGTGACTGACTACGCCGAGCTTTAATAAACGTTGGCGGCGGTCTGGTACGCCCACTGTAACTACCGTTGTCGCGGGCTTGGATCCTTATGAAAGCCCTACGAAGATGGTACATTTGAGCAATTGCACTTTTTGTGATTTGTATGCCGTTTGATTAGAGTTGCGGCCACAGTTCCCCGCACATATGAGCCAAGCACCGCGTTCTTTCACCTTTCTTTGATTCCTGATTCGTTCCAGATACACTCCTCTCGTGCCCCGGGACGTGCATATCGCTCGCGGGACCTCATCGGCTGTGGTCTGTAAATTAATTCTCTCACGGTGTGCTGAAAAGGCAGAGTCAAGTCGGGAGTGGCCCCAGCGATTCGACTTAAAGTGTTTGAACGATCGGAGGGAGGGGAACAAAGCTACAACGCACCTATGGATATATAAATTTACTCTCGCTGATGGTGGAGATTCATGAACGCGAGCCCCGCGCCCGGCGGGAGGGTCTCAACATCGACCCGCTCCCTCGCACTAAAGTTTCCTTGGTTCTTGAGCCCTCCGATTTCTGGAGAGGAGACCCAGAGTTCGCTGCTGATTGTAACTGGAGCCCGTCGGCAACTGGCCATGCAATCTAGGCCCCGTACGGGGGTGGGGGGCAGGCTGGTGAGTACATGCGGCCCTCTTACGGCAGTCGAAATGCATGGGCAATGCTTGAGGGCTGGGAGACCCCCTCTTGCTTTGTATCCCGGTCAACGACCTCCTCCTATCGAGTGGCTACGAAAGGGTACGGGGCTCCGTCAAACCCACTCTAACACAGCAATAGACTTCAATAGATCGAACCCGAAAAGCAGACAGACAACCAGGCTTTACCCGCACTACACGTCGTGTGCCGAGAGGGCGGATACACGGAGAGCACCGCTCGTCCACCGGGAACATGGCGCATAGTCGCCCGCAGGACATACTGAGTACGTGCGAGGCCTCGGGCCCGAGCCCCCCCGGATCCCCATAGGCGATACTGGGTAGGGTAGATAGCACGCCCCGAACGAGACTACGCTCTATCCCTCGCAGGAGGGGGGCGGTGGGCTCCTTCGCCGCTTGAGCAAGAGTACTAGGAGATCCTACTTGTGCTCCGGGGTCGGCAGAGCCTCCCCACCCCTGTGCTCGGAATGCGCAGACGAAACGCGGCGAAAGTGATCTTCGACGCCCTGCGCTTTATAGGAGAAGACCTCTCTCGGGGGAGCCTGTCTTGCCCCTCCATGCAGAATGCCCCCAGCTGGTGTACTTAGATTCTATGGAGGTGTGCCATGTAGTCAGCACTTAATCAGTGTTCCGTGTCCTTTAGACTACCGCCTAGAACTTACAATTGACCGTCTTGTGAAGTTAATTACGCGTATTTACACCCTGGGAGGTTAGACGGAGACACGATTTTTTAATAAAAGCATTGGACCAGCCAGCAGTTCCGTTACCCGCGTGCACTCCTGGGACTTCCCAGCTCTTCCCGGTCTGGATTTTCTACGTCTTTCGCGCTGCTCCTTCGGCCTCCGGGCGCTGGGGATACTTTCTGCCTGGTTACCCTGGTCGCGCACAGCACGTCGCTGGCCACCGACAATGAGACGGCCCATCGGGGCAAACTTGGCGTCTCCATAAGTGGTGCGTAGCGGCCGTCTGCGTATGGCTGATGAGGTAGGTAGCCCCAGGGTAGGCAGCACTGACCCGCACTACCTCTTCCGCGCTCCAGCCCGGCGCTCTCCTCTGTGGTTGCCCACCCGCCCGCCCCATATCAGCTTCGAGCAGCAAGTATAACTCACCCCAGAGGATATGTGTATCGGGGGTGGGCCCGCCATTTGGCCGTCGAGTGTGCGGCTACCCAGGCGCCCGCATCCGGCGGGATAAGCCGCAGAGACTAGGAGAACGGACGGGGCGTAACTTAGCTGCTCGGCAGCTCGGCGGTGCAGGGAGGGCCGGGCTAGTTCGGACGTGGCAGCGCCGTAAAGATGGATCACAATTTCGGGGAAATGACACGTCTCGCAGCGAGACCGATCAGAAGCTCCGCTTGCCAGTTGTTGCCTCTTCGTGCTATATGCCATTTTTGCGGCGGCAGGGCAGAGCCCAACTGGGACGGCCTGGAACGGAATAGAGCATGCCAGTCGTCACCGCTTTCTAGGGGGGAGTCGCGAAGCCCAGGCCACCTGCCTGTGGCTGTCGTCAAATAGTTTGGGAAACAGGCTAATGTGATATCAGTGGAATGTAGCGCCTGCGACCGACTCGCAGGACAGCAGGGGTAGTCCCCTACACCCTCGACCTCTTGCCGGATCATGCGAGCGTCCTCTATCTACCAATCCCGGCCCGCTCTCGCTCGGGCTTCGAAGAGAGCGATGGAGGAGCACGCGATTCTACTGAGCCGTACCGCGTTGACTGACTGGCGGCGGCCTCCCGTGTTGGTGGGTTTTGTTGATCTTCATCCCATGTAGGTCTTGCACTAGACGTAGGACGTGGCCCTAAGATTTCAACCGCCTACACGCGGGTGACCACCGTGCTCCTAGTCTGCCCGCCGCCGGCGCCAGGGGGGCGGCCCCTCCCCGGTTATCGTTCCTACCCTCGGTCCCCGTCACCTGGCGGGAGTGAGAGAGTTTCCTGCTCTATGTTACCGCGGGTCGCGCGTGCGAGGTTACAATTGACCCACTTCGATGCGGCCCACGTCGTGTCGCCGGGGCCACGCGTTGCGATGGGCGGGGCTAGGGCGTTCGGTTGGGAGCCCAGGATGCTCCTCCCCATGGCCTTCCGAGAGATGTAGTATTCTGTACACTTCCCTCACGCCACCCACCCTGCCCAAGGTGGTCCCCGCTGTGCACCGGTCTCATAGGGGCTCCACTGACCTGTACGAGCCGGATGGACGATGCCTCCGAAGGCGGAGGCAACCGGCGTACAGGGCACGAGCCGCACCCAGTCTGCCGAGGAGAATACTGAACCACCTGCCCTTCGGCAGCGGCAGTGCCCGCAAGGGCTCACCCTCACATATAGTGCGGGCAAGGGTGAACCCCGGCGCTGCCGAAGAGTGCCCGGGGGCAATCATAACGTTCGTATTTAGCACAATTTTAATGGGAGCAAAGTCCGTGGAGGCCCTGGGTCCCTCTCGCCCCCCGCATTCTGTGGAGGAGAGTGAAGGGCCGGGGCGACTGCCGCAGAGCGACCCCATTGCCTACTTCATTATCAGACGGGGCGAGGAGTATACGCGCTCAGGGATGCTGCTCGATGGGGCTGTATGCCCAGTTCCTGCAATGGGCCGAGGTCGGGTCACTCCATCGGGCGAGGCAGTGACTGGGTCTCAATAGTGCAGCTCCCTCGAAGGCGCTAGTGGAGACACTGACAAGGCGCCGCGAGCGGCGGTGGAGAGGTCGGGACTCGGGCACGGGTTGCTGTCCGTGACGACACGGCGCAGCGGCGGCGAGGGGGTGGAGGGGGTCGCAGTTAAGCCGGAAGCCCGGCGAGGAAGCAGCTCGCCTGGTAGTTACATCGGGACTGGCAGTCCCCCGCATCTCAGAGACTGGGGCTTAAGTGGGGCCTTCGGAGGTCTTGTCGGTACTGGCTTACGTGAAGTTACCGGTAATCGAGGCACCATGCTCGGGACTTCTGCGCTCCTGGGCAGGGGACCTGATGAGGCCCCGCCACTAGGGGAAACTGGGTTGCCCCGTCTTCCATTCGGGACTGGCACCTGGGGTCGTTCTTTGCCGCTCGTCGCGCGTGAGGTTGGGGCCCCCATCCGGCGTGAGTCCATTTTGAGGTTCATGCCAAAAGGGCGTGGAGCTTTCGAGGCGGACCCTTTTCACGTACGGCCCACCCCTCACGCACGGGCCGGGGGGAGAAATTTCCGTTTTCCTTTACGCTAATGTATCTAGGACCCGGACGGCTGTCGCGAGAGATCGCCCAGACATGACCCCTGGCACGAACGCGGTCCCAGCTTCCTGCGCTTGCGCAACTGTCTCTTGGCGGCCGGAACTAACACCCTGGGCCGCAGTGGTTCGTCGCAAACACATTCCAATGCCCGTCTGAGCCGGCAGGTTCGTTGTGGAAGCGCCTTCGGGACCGTCGTGCCGCACTAATGGAGCTGCGCAGAGCGAGTTCAAGTACGGTTGCGTGCCCGGACCGAGGGCGCCTACGGGGTGCCCCGGCTGCCCGGAGATATGTCGAAGGGGGCGGGAGGGGATAAGATAGGGGGGCAGGTCCTTTCCGTGGGCCATTACTCCGGACCGAGCAGCCCTTCCGCTAACGTCGCCCCCGGAGGTTCGAGACGACTTCCGGACTGCCGGCTAAGGCAACTCTTAGATCCGCCTGTAGACGGGGACATGTATCAGAGGAGCACTCTAACTGGGCTGCCCGCCACGGCCCTTAGAAAGGCCTGGGCTGGAGAGCTCTAGCGACGCAGGTGGATTCCTTGGGCGGGCTCTTAGACGCGGCCGGCGCAACCTCCCCCCCTCGGCGCTCGCTGGGCCCGGCATACGCGATCACAGTGGGGTCTACCGCCGCCAGCGGACCGACGACTAATGGCGTTGTGGCACGTCTGCGTGAGCGGGTCGGCCCCCTCGGACAGCGGCGGAGCCGGTGCAGTGCCGTAGTCCTGAAGAGATTACCGAGGCCGCTCGACAGAGGCCGCGCAAGAACACCCCACCTCGTAACAGGCGAAGAAAAGGGAGCGTGAGGGCGAATCTAGACTAGCAGAACGGGAAACGGTATGACGCCCTGGGTCAAGGCCGGAGACCAAGAGAACCGGGCGAAGCCAGCCACCGACTTCAGCCTAGCCAGAGGGAGACATACGCCCTATGGCCCTCCTACTTGCAGCGTGCTCCATTGCCGGCGCACGTTCGTCTCGCCCAGCCACACTTCTGCTCAAGACGTACTGCGCGCACGGACGTGGTAGGCGAGACATTGGCGAGGCCGCCGGTCTTCCGGCCTCAGCGGCGATGGGCGTTTGACCCGTTTCGGTGGGTAGCGACTCTTAGCCCTGGACGGACCACCCCCTTCCCGGCCCTTGCGGCTCCGCGAGTGCGCGCCCTAAGTTCCGCAAACGCCCCACGTCCCCCGGCGGCACACTCCCGGGCTACCTAAAAGAGCCATTTCCTTAAGCGGCTTGCGGTCGCGTCCGCGGACCAGTTGCATTCCCCTGGTGTGCCTCTTCGACTACGTACTCGCCCTAAATGCCTGCCCGGGTGGCCGGTACCCCTAATGCATGGCGGTCGGCGTGCCGTGCTCACTGCAAGGTAGCTGCAGGGTAGGCCGTTGCCCTCTTCACTGCGCGGGGTCCTATGCCGCGGTCAGGTAGAGGCAGACATACGGTCGCGATGCCGGTTACTAACGGGGGTCACACCGCGCGACGGCGGTAGAGACTTTCTTCAGGACACAGGCATTAACGTTAAAGACGATGTCCCCCTATCGTCTCGCCCCTCCCGGACCGCTTCTCTCGTTTCACCTCGTGCAAGCGACTCGTCGAAGGCCGTTGGACCTTCAAGAGTCCTCTTTTGGTTACCGGTGCTGGGCGGCCCGCGCTTCGCCCAATGGTGATGTTTAAATCTCGTCTGCCCTTCCTGGACGAGGAGCAGATACCATACCTCCTGGGTCTCTTACTCGGCCGTTCGGATCGCTAGGGCCGAGATAATGACCAATGAACCGGGCGTGGCCCAGAGAAGCTTGCTGACCAATTCACTCTTGGTACCACTCTAAGCGGGCCCTTCCATGCCAGCGCACATTGCTGGCGCAGCACCAATATGCACGTAGGTACACTTCCCGAGGAACCGAGAGCCACACGCGTTCCGGGCAAACTCATATCTACTTATCCCCCAAGCCATAGGGGTATGTCGTGAACACAACCCAATGAGCCGGATTGGTCTAGTAGCTCTCTGCCTCGCAGGCGCATTCACCCGGCACATCGCTTCAATTGAAGACGAATGACCAGACTGGACCAGTGAGCGTTGCAACGGCACTCCGAGGCAATGGAAGAAGGGCACCTAGTAACACTCTCAAGTCCCGTGTGCGTCGGATTTCCCCAAGGGCATCTTTATCCGATCCGATTCCGTCCAGTCCAAGTGTGCGACAACAATCGCAGACGAACAAAGCGCAAAAGTGACCCGCAAATCCAACCCCCTATCGGTTTCCGCTATTACGCAACCAATGCGAGTACCCAGTTTCCCCCCTCAACTTAGCAGGTCGGGCACTGCTGCGTGTCTATGTAACGCCACCGTGACCAAGTGAGGCCTAGATCTTAGGAAGTCACTGGGAGTGGCGCACTCAACGGGCACGACCACGTTGGGGGAATGGGGTGGGAGAGGTTTCCGCTGCCGCATTGCGATGCCCGTGGCTGTCGTATAGTATCCGTGGTCGTGAACTTAGCACCTGCTTGCCCCGCCATCGCCTTAGCCTCGGGCCCCGCTCCCCCGCGTCCGGTGAGGCACCCAGGTCCCCCCGCATTGTTAGGGGTCCGCTTGGCGGCCCCGCCCACCAAACCCCCTGGTAAAACGAGACGCCGGCAGCTTCTTCCAACACGAAGCCTAAGCGCCCCTGCGGGGACTGGTGACTTCTTGAATTATCTTAGCTAAGCGAGTGACCTCACGTACGGTGGGCGCCCCTCTTACGCCGCACGATGCCCCCTGGGATAGTCTAGACGCTCTGATCGGACGATGATAGGGGCTCTGCTGCTCGCTCTGCTTCTTCGGCAGCCTTGTCAGGACCCTTACCTGCCTTGTTGGCAGCAAGGCCCCAGCGGAATGTTCCTCTAGGTCCGCTCTCATATCCGTTCTGTAGACCCGATACGGTCTCACGGCCGTCGCACTGGCGGGGCTCGGGGGAAGCCCCCGGTCCTCGCAGACTACACATAACCCTTGGAGCACTTGCTTGGCGCCGCTTTGATTTAAGCGTTGCAGGTGCGTCCGGTAGCCTCGTTGTGGGCCCGCGCGCCCGCATCGTCGGCCCTGACTTGGCGTAGTGCGACGCCGCCCTCGAGGTGAAGCCCAACGGCGACATTGACCATGCGCCGCCATCGGCTCCTCTCTGCCGTGGTCGCGGGAAGAGGGGACGCCATCGGACAAAGCAGTACCCGTGGGGCGTTGGTCGAGGGTGGGCAGCGGGGGAGAAAGCATTCGTCACGGGTCTCGCCCTTTGATGTAGGCATGATGTTCGATGTACGGGGGTCCCCTGGTCAGGCAGGCCGCTACCGAGGGATGGCAGCCCCGTCACCTTAGAGGGGGATTTCGCCAGGGAGTTTGGATGAATGCCAATGGCTGGGACGTGGGGACGGTTGTTCTCACGCCAACCTCTTCGGCCTGACGCAAAGTGGGCTGCGCGTACACTGTGAGCGGGGCCAAGCCAAGCGGCGCTGGTCGTAACTATGTTCAGCACAAATGGAGCCCGACAAGAGTATACATGAGCCAACGGTGGGGGCTGTTACTTCGGCGACTGGTATGATATAGTCAAGGGCCGAATGGGGAGTATCCGAATACCAAACGTGGGGGTGTCCCAATAAGGATAATACCGCGACGGCCTACTGTCCCTGCGTAGGGCGCCACGCGAAACCGGGCCCGCCTGTTTGATCTGCAGGGCTTGCTGCTACGGGCATTGCGGCGTAACTGGCACGACTGCCCAACTTCCGATCTTCGTAGGTCAGTTGGTGCCCCGTGCCTTGGGCGGACGGCAAAAACGGGCCTGCCTGGATGAAAGGGCCCTTGGCGCCCCTCGACACGAGGTCTACCAGTCATAATATATTTCTAGCGAGGTCGCCCGAACAAATAGATCTTCGCCTACACAAGCACGCGAATTTGTGCCGCGATCCCGGAGCGTTTGGCGTCGGTCTCATCCCTTTCTCTAAAGGTCCTTCCGAGTCGTGGACACTAACGTGGCCTCAGCTGCTTGGTTGGGGTGAAAGTTTCGAGACAGAGAATTGCGGTCCCCGTCTCACGACACTGGTCCCCAATGGGAGCATGAGGAAGGGCGCTGCACCTACTGACAACGGTAAGGCATGATGGGGTACCGCTAGTCCGCCCCTCCCGCGACCAGGGGACCGCAGAGGCCCTCAAAAGGCTGGGTTTCTGGAAAAGTGCGATCCGCGGGAGTATACGCCCAATGCGGACACGGTGGAGTCTCGTGACTCGTGCCCTCTCCGTACGCGGACGAATCCGCGGGCGGGTTGTACTGCCACTGGCCACGTTCTGTTCCGCGGGGTGAGAGATGTGGAACGGTATTCCCTCGGCCGGACGCCCCCCGGTGGAGCTAACTGTAGCCCTCCGTCCCATAGACCAGCCATAATGTCGCGCGCCAGAAAGGTGTCCTGTTCGATCGGTGAAGGGGCTTAACGAGCACGCGCGGAAGCCCGCACCCATATCCACAAGGTCTGATCGTGTTTCCGGTCACCCCGAAAACGTCCAACGCGTGGCTTCCGTCGTGTTAGTCCTGTTTCTGGCGTGGATAGCGGTTGACCCATTTTGAGGCAGGGCCACCTAGCTCGTGCGTCTCAGGCGTCTCTTACCTTTCTTATGATCCGACGGGGCTCTAAACTTCTGGGCCGCTCATGCGGGGGAGAGTATGGATCAATGAGTTGATTCACGCCGGGGCGCAGTGGTGTCAAAAATACGGCCTCATTTGGAAGGACTTCGACATCCATTCCGAATCGGGCAACTCCCTATTCACGCACTTGTCCGGCTGGCAAAATGGGGTGGCCAGCGGATGTTGGAGTCCTCCCGCGTTGGCACTCGTACATAGGGCGTGCGTTTGGGCGGCCCCTCTCCCCCGTGTTCGGGTCGGCGAACGTAAGGGCTCGTGGCTTTGGTACGCGGTAAGCGACGGGAGGACCGGGTGAGCAGTGCTACCGCTACGTAAAATAGGGGACGCCGCCACGCCGGATGAGCAATCCCGCCTGTTTCTGCGTCGCGGGCACGCCAGTTCGGCCGTCAACGGGGATTACGTGGCCTTTCGGCCGCTTCCCGGGTTGTAACGTGCATTCGCGCTCCAAGCGTGACTCTTCAATTCGACGGCCTCCTGCCTTCACATACGTAGGCACCGTCTCGCAGGAAGTCCATGCAGGCCCTGCTGCCCCTTTCTCCGGCCCCCCGCCACTCTGCGCGCAAAGCTATCCAATTCTTGCTCTTTCAGCGGGCCGTGGACGAACATAGGGTACGGGGACGCCAGGAGGGGGGCGAGAGACGCGCCGCTCGAGGCCGTTCATCTCGCGCCTCCTGGGCGCCGCACGTGGGTTCCGCCAGAGACCTTGACATTCTCGTTTTTGCTTTCGACAGATACCCGGATCACCCCCCACGAAACGGCCCTGCGCTGTCCCATCCGGGGGTCAAGCCCGCTGACCCTCTCGGGGTTGCAAATGGCGAATGGGCGAGTTCAACACCTACACGTAAGGCCCAGTCCGTCACAACTTCAGGTCCGGAACCTTCATTCAACTCGCCGTAGCTACCTTCGCTCGGTGCTGAGCGGCAGACCCTGACCGTCGAAGCTTCGCATGAACATCGCGTCAGCAGCTAACTCCAATCATTGTACGCGGCCCAGCGCCTATAAGGCCCAGCAGAATGAAGGCGGCGGGACGGCGCTCGGGTCCGGGCGCACTCCGCGCAGCAGGAAGAGCACTATTTGAGGCACAAGGGAAACACAGTCCGCTGCGTGTCGAGCCGAACAGGCGTGCCTCATGCGCTGGATAGGCAGACATACGACCACAGCCGGGCTGTTGGACAGGCGGGTAGCGTGTGCCGCGTAAGCCTGTTGCCCATGGCGTGTGATGTTCGTACCGCGGGGTTAGCGGCATCCGGCAGGATTGGGACACTCTGCCTGCGCGGCGTTGCAGAGAGGTTTGCGATTACCTGAGAGAAAATCCCACCATCAGTTAGCGCAGCTGGACGTTATTCGCCGGTGGGGTCTCACTGCACCGAGGTTTGGGGCCCATACTGAGACTCGGGGCATGGAGCGCACGCAGCGTTCCGTAGAGTCTTCTCGCTCGTTAACGGACGAACAGTTTTGTGTTGCAGCCGCCGGCGATATGCCATCCAGGTGGACTCGACCAACGCCCCCACCACACTTGAAGGTGGGGCCGCCCGGGTCAGCGCCCTCCGAACCAAGGGTCCCCTAGGGCGGCCACTAGAGCTAGGGCCCGGGGACGCCGAGATTCGAGTGTCGCGGGCAAGCGAGGAGGCGAGGTGGTGGGTGTTTGTCGGGGTTCGGCCCAAGGCTGCCCCCCAGCTCATCCCATAGTGCTCCCCCATCGCGGCCCGGGGGCACAGGTTCGTTGGTGCGGGGCGGGGGAGGTGGCCTGCGGAGGTGGATCGGTAAGTCCCAGAGGGGCGGCAGAGCTCCTAGGCATGTGGTTTCTCTTGGGACAGGTTCTAGCCCAGCTTACGCCGCTGCCTGCCGCGGGGAGCCGCGTTAATTCTAGCCACGTTGCGGGCCACTACCCGAGTTCTCCCGCGCCGGCACGGCTTCTTAGCCCGGCGGCAATCAATCCACGGATGACTGGCGGTCCTCTGTCTGCCTTGAGTTGTCGGACTTCCTTCTAAGTTGCCTCAGGTGTGGTCGGTAGGCTCGCTGGGCCGGCCCCGAGAGGGTAAAGCCGAGATCCCGGGGGAGGGAGGGGCGTCTTCAAAACTCGTTTAAACTTTGGCGATTCTCCCCAACCCCCCCCCCCTCCCCGCGTTCGCAGTCTTACCCGGGGCCTGAAGGCGGAGTGTTCCGTCGGCGTGGCCGAATACACTGAGCAGAAGCTCAACCGCTGATCGGCAGGACGTGGCCAATCATGCTCCGCAGCCACGTTTAAACGCGAGTACCCGGCGTCGGCGAATCGACTTCCGCGACGCAAGTGAGCGAGAGGCTCGTCGCGCGGGGTGACCCATACAATAGTCGGCGCCTCAGCGCCCATGTAGCGCGGTCCGGTGCGGTCCCAGACACGCTGGTGGTGGAGAAGCGATAAGCATGCAGCGGTGTGGGGGGGAAGGCGCGTGGCGGCCCCTGACTTACCCTCTTCTCCTCTGACCACGAGGGCCCGGGCCGGGTCGGGCAAGCAAGCATCTGCGACGGTCCGAGGTCGGCGTGTGAAGGTCAAGCAGCCACAGGTGGCGCTGAGGACAAGACGACCCGTCCGGCGTGCCCCTATACTGAGGGTTAGGAGTGTTGTGGACCATCCTCTGTCAGAATAGCCGTGACGAGACGTCCAACCGGGTCCGCCGCTCCGGCGAGACTCCGCACACGTCTAGGGAATCTCGCACAAGCGCGGGACCCTGTTGTACCGCCCCCCGCTCCCTGAGTGGGCCGTCCCCGGGACCTTCTACCGGCCGGGGCTCTTTTGTTCAAGGCCTACATTGTGTCCGTGCAGTCCGGGCGGCCCCCCCCACCCCTCGCGGGGCAGTCAATCGCGGTCGTGGCTACGTGGTGTCGGGGTGGGGGACTGGCGCGCGACGAACGGATTTGGCACTTTGCTGTCGACATGCCGCGTGGCCGTAACGTGTCCAGGCATGGCGGCCATCACCCGAGCCTTGTGCGCAGGGAAACTGGGAATACGGTCGATTGGAGCACTTTCTTCGCTAGCCCCGCGGGCATGTTTGGACGGACTCCCATCTCACCCCCCTTTTCCGTGCTTCGCGCCCCGCTGCTCCCCGGCGGCCGTTTGGTGCACTCACCGCAGCTGCGCCCTGGAGCTCTGCGCCCCAGTTCACCTAGGAGCGGGCGAGCGCCCCCGGGGGGCGCCAGGAGGTGCGACTTCCCCCCGTCTCGGCTGGGCCGGCCCCCTGGGTTCACCTAATCCCCATACTACGTCCCTGAACACCCTAACGCAGCCTGGCGCAGATACCCTCGCAGAGCGCAGTCAGGCGGACAGTAGCGGTAGCACCGGTACTCGTTTCATTATCCACTTCTCTTTGCGAGATTTTAGATGTTTGCGCTGGGCGGGCGGTCTGGTGCTGGATAGCCATGTTGTTCGGGAGCCCCACATATCGAGCTGACTATAGGTTGATGAGGACGATCCGTGTCGCACTCACGACGCGACTTCACACCACGAGCAGGAATCCTTATCAACCGTACTAGCACGGAAAGGGGCGAAACCATGCCGGGCCCGGGTGGTCTGACTGTAACAGGAAGTCTAGCGCCAGTCGTGAGCGGACCTTGGACGCACGGGGGCGAACCCGCTTGGTCGAATATGTTGGTGAGCGGCGGGGGGGCCGTTCATCGTGTTCCACGTTCGGCCCCCCCCAGGGAGGAGCGAAACAGTGCTGGCTTGCCGAAATCTATGGTGTAGTCGGAGCGGGATCGGGCCCAACCTCCTTCCATTAGACGCGGCGTCTGCAGAGCGGGGAACTCTTCGATGGGCTCGGCCCTTGGTCGCGCCTCTGGGCGGCGGCCACCTATGACAGGGTCCCGAAGGGGCGAACAATGCGCTAAAGCAGCCAGTCACGCAATGTAGCTTACCCCCTTAGGGTGGCACCAATGGCTGGCTTCTGAACAAGTGCTGCCCCGTCGGAACCTCGCGACACCCGCTCCCGACCACACACTGCCGGGCATGGGCGAAACGACCGGACACAAACCCGAGACCCCACAATGGCTAAACATACCGCAGCACGAAACCCACTATATGCACAATCCCATTGGTAGACTAAGTGCTCCACTGGTACAACCTACGTTGCCCGGGCCCGACGGGGCATCCATCAGACACCAAGCGGATGTTAGACGAGGGCGCGGGCTCAGCCTCTCCATGCCAGCTTCCTTGTATGTCTCAGGGCTGTCACCTAGGCACAAGCCCCACGCCGCTTCGGGGATCTCGTACCGCGCTAGATGAATCACTTAGTTACGGAGTCGCCGCCCCCGCGCGCCGACGCGGAACTGCGACCGGCCCCCCCGAGTCCCGCCCCGCAGGTTGCCACAGATCCCCGGGGTTACACACCGACTTTCCAATCGGTACCGGCCGGCGCCTCGGGCGCCACGAGGCATCGTCGGGGTCGCTCCTTATGCCACCCCCCTCCCGGTACGCCTATAGGGGTAACGACAAGCCGCGCCCTAGTCGGTGCGAACGGTGCCCCTGTCAACCACGGTGTTCGCTCTTCGTCGTAAACGGCCACGCCTCGAAGACCCCCCAGTCGACGGCTCGCGTACTACGACCCCCGATTTACTCCGTAAGCGCCACCTCTCTGTGACAGACGTAAACAAGTAGCCAAGCACATGGTACCCCCGCGGGACTCTTGAGCTGTAGGACAGAACCGTGTCAACGGTCCAGCTCTCCCCGGCGGCCGGGGCGGAGCGAGCCTATTTGGGGGGCAACCGTCATTATTGGTCGGACTCTAAGGGTGCCGCCCTCTACCCGGCCGCCCGTGGGTCTGCATCCCCTCGGATGCCGGTTGAACTTGGGTCCGACGTGGTTGGGGCCGCTCGCGAGTCCTAGCCACCACGGACACATGCGCACCAGGCCCCCACTCGAGAGTCGAGCGGGGGACTCCCCCCCGGGGCCGCACCCTCCGCGCCCAGCGGGGACGTTTATGCATCAGTGGCGAAGTGTAGTCCCGCAGAACCTGCTCGTCAGGAGGGCCTCACCGCGCGAGATCTCCCCAACAAAGTGCGGGAGCTCGGCGCCTCACTCTGCGGCGGGGCGTATCCCGCTGCCACCGGGCCTGAGCCCGGCGTCGGGGCGGTTCCAGGACCGGCCCCCAGCCCCTGCCGGCGGTCTTCCTCGACGCCGGGGCCTCCAGTAGGCGGATAGCCAGCCGCAGCAAGCCCGGGGAGCTTCTCAAGCTGGGTGGTGTTAAAGTTCTGCGCCCCGTGGGCTTCGAAGAACCTTAGCACCTTGGGACTACGCTCCGGAGGTGCACGCCATATCCCGCACGGAGCTGCCGGAGCCGCCGCCGCCCCCCCGGACGCTATCTACTTGTCTTCGGCGAGAGGCCGGGCCCCGTCGCCTGCACTTGTGGCAACGTGTCGTCATGGCGGCTTCCATTCCATCCCTTACACTGAAGTTGGCATGGGCTTCCAGCCCGTCGCGCCCACACGGCCGCGGCTCTCATCCTTAGTGGTTCAGCTAGTCGTGCTGGGCGGCTGCTTCCGCCTTCGTGCTGAGGTAGGGCGCCGGCGGCAGGGCCGCCGGGTAGCCCGGTGGGTAGCAGGGGCGTACCCTCAGGCCCTTCAATTACCTCGTGGGAGGTCTACCGAACAGCGCGACCTCGGCCGCTGCCCACCGCGCCCGGGAGCCGGTCCCCTCAAGGGAAGTGACAACAACGCAATGCTTTGAAGGGTCGTTGCTGGCGGCGCTTTTAATGCGGTGCCGGGAAGATTATCAGCCCAGGGAGACGATCGGCGCTGCGACAACTCGAAGATTTTCCTTCCTCCAACAATCTTACCGTTTTAGCGAACGGCGGCTCGTATACGCCGCAGGTGTGTTGGCGGGCCGACCAGTCGGCGATGGGTGCCCTTCAGTCGACCGCGCTCTGAACACCAGGGCCCACGCTTGACGGACCGTGAGCCCCCGGTGCCCACGCTCCTCTCGGACGCGTTAGTATCGATGGCTTTAAGGCAGCCAGTGCCCCTCGGTGGGCGGGGCAACCGTCGCCGAGACCCGATGGTCGCGTGTTTCGGGGCAGGGCGTCCGTCGTCTAGAATGTCGGGGAGTCGCGGGCATAAAAAGCGCGACGACCACATGGATGGGGGGAGACACCTAGCCGCCAAGAACAGCGGGAATTTAGGCCCGATCGACGACCACGAATCGAGGTCGCTCGTTATCTGGCGAGCCGGCGAGCCAGACGTGGCGGCCTCAGGATGCTCGTTTTTTTTTTTCAGGGCTGATACCCCCTGGCGGGTCCTTTAAACAGTTCACCTCCTAGCGTCCCGTCGTGGACACGGGTGGGTGGGCTGATCCCCCTCACGCTTGACGGCAGATGCCCGGTACCCTTGATAATAGACTATGGAGCAGCGGGCGCGCACTCGCATGACCGCGTTTGGCGGTGCCCCGATAGCCGAGCGGACACGCGCGCGCACCTCCCTCCGAGCCCGCAGCCTCCTTGCATTGAGCGGAGGGGACGGCTCGAGCACAACGAGGCGGCACTAGGGGGACTCCGTGGACTCCGGCCCTGTCGCCGTCGACTTCCGTCTCGCCTAATTTGCCCGCCCTCCGCAACGGACTTTCGGCCGGCCCACCCTCGCGACTCCCTCATTACTCACCCACTTTCCTGTCAACAAATTTAATGCCCGCTCCGGCGATGACTTGCCCCTCGCCCCATGTATTAGTTCAGACCTACGCCTTCTCACGCAGAGCTGAGCTCGCTCCGCGCCGCGTACTGCGTGCGCACAACGACGCCCCCATATCGGTGCGCTGACCCTGCACGTCCCGCGTCTCTGCTAGGAGTTACGAGGTCAGCCCAATATATCGGTTCCGCCACGTCGACGCCACTCACGTTGCTTTAGATCATGTCCGGTTAAGCCGTACATACGGTCGGGTCAGGCCGCCCGCGAGCACAGCGGCCCCGGTCTATTGGGGCGTGGAGCGGACGAGGCCGCAGTACCGAGTCGGGTCAGCCGTTGGTCGCGCGGGATTGTTTCCGGGCCCGGGCCGGCGGCGACCTGTCACGCGGACCTGCTCGACCGAATCTCGTAGGGAGCCTTAGGTTGTCCGCACTTTCGGCGATTGGGCCACTTCCACCATCTTGTAACGGCGGACCGCACTGCGCCTGCCCGCGGGTCAACAGAGCAGAGAATCAACAATTGTGTCGAGCGGCCGCTTAAGGATGTACCGTGAACCTCAACGCCGCGCGCCAGAGGGTCATATCCAAGAAGCGCACACATCCCGTTGCGCTCACACTCCTTAGTTTCCCTTGACGTTTTCCTCGAGCCACCGCCTGAGGAGCGCGCCCGGTCAGGGAGCGATGGAGGTCAAATGGATCGGAGCCGGAGAATCTTCACCTCGCACGTCGACGCGCTAGAGGAAAATGCGTCCCGACACGCCTGGCTTAGAGAGGCCTGTCTCACCCGTCCTTGCCCGCCAGGGAGGCGCGGTCAAGTCGGGTAACGTTGCCGCGTCGCCGGGGCTACCCGGCGCAGCCTGAGACGGTCAACAACTCGCCCCGGCATTGATCTGGCGGCGCTGGGGGTAAGGTCGGGGGTACCGCGGCATGCTGCCGCCGCTCCCGCCACCTTCAGCGCGCACGCTCCCCTTACGGGCTCTAGGGTCGTCGGTGGCACGCGCCCAATAGGGGGGGAGAAGAACACGCAATGGCCGGGCTTATGCAACCGCGAAGCGGGTGAGTGTAGCGTAATACACTCCGCTCACGAGACGGCAGTGGTTGAACCGAGCCCTGAGTGGGGCCCCGCACCATGCTCTCAGACCGGTGCCGCGCCTCGGCAGCCGTGCGCCTTCCCGGAACGCGCGGTCCCTGGCGGGAGGGGGGCGTGGGTGACGGGGGTGACGAGGTGGATGTATCGGGCTATTCGTCCTCGGCCAGTGCCTTAGGAGGGCCTACGCGCTCCCCAGCTCGCCGCTGCCCTGACCGGCTAGGGCCTACCGGGCGTGGGGCCTCGCGTACAGGCCCGCCGGCTATGCGCTCCTTGGCACTGTGGGCGCACATTTTGGACCAATTTGTGCTCTACCGCGGGTGCGAGGGTTCGGTTGGCTGCTCGGACACGCGTTCGACTACACCAGGACACCCGGACCGCGCCCGCACATCTATGACGTATTATCGGAGGCTCCTGATAGTCAAGGTTGCGGGGTAGTTGCATGTAATACTTCCCGCGAAGTTACGGCCGTGGTGAGAGTATCTCTGGTTTCGAATTCAGGAGATAAGCATCGTGCCGGTGGCACGACACCGCCCCAAAATCTCGGGAGGACCAGATGGCCGTTTCCGACAGGGAGGAGTCATATTTAGTGCGGCTCGCGGCGCCGCGACGGTGTAATGGCCCTTCCGTGCCTATGGAACACCTCGGGGAGACGGCCCTCGTAGGATCGAGTCCGTTCCTTACTCATGCATCAATTAACGCCGAGTATACCGTTCTAGTCGTCCTTGAGTAGGACTACCCGGGACCCTGGGCAGCTTGAGAGAGAGCCTATGAGGCGGGCGGTGGGGGGAAAAGCCCGGGCGCAAGCCGTCCCCTACCGTCCGGCCGCTAGCGTCCACATCGAACGGTGCCGTCGCTAATTGTGCCGCTCATGGTCGACGCATCCGGCTGCCCTCCGGCTAGGAAGCTTCCATACCGGAGACGGACATGGTGCCCGCGTGGTCCAGGCGGTCCCCACCCAGCAGTTCGGCTTGCCCATCTGGTTGCCGTGTCTCTGTGCCTCGTGGAACACCCCCCGCACGGACCCATTCCCTTACTGAGGCATTAACTGAGAATGAAGAGCATTTAAGCGAACTGCCGGTACGCGACCCCCCCGTAGCCACAGAAAGGATAGGTACCTACCCTAGATGGTAGCGTGCGCTGTTCAGGCCTATCGGGCTCCCTAAAACAAGGGTACAGGAGCTTGAGCTCGCCGCAGGCCCTGACTGCGACACGACACTGGTAAAGCCACTGCGACGTCGTGGGCAGGTGCAGATACGTATTGGGTAGGAGTATTGGCGAAGGGTAACAACTCGGAAAGGCAATCGGCTCCGGGGTTAGAGATTTAGCAATCAGCCTGAATATCCTACGGGGTCGTCAGGGGGGTACCACGGCGCCCGGAGCAACGGCGCCCGGGGAGGGCCCGGCTTGCCCTCTGGGTCCGCCGTTGGCAAGTCGAACGAAGGAAGACAAACGGGAATTCTCTATAGAGACCGTCCTGTTAGTCCAGTGAAATAGAACCTGCACCCAATACTTTGCCCTTAGGCAATTGACGGGTAGTAAATAATATGTCGGTCGTTGGCCGGTGAGATGCAGAGAATGTGGCAGGACCCCGACCGCCGGCCTTGTCCGGTTGCGTGGGCCCACTCCCGTGCGGCCGCATCCGGTGCACAGGACAACCCCCCTGCAGGCCTCTCGGTGGGTCAGGTTTGTCTTGCGAAGCAGCCGGTCCTCTACCTAGGCGGTCCCGGGGAACGGTCCTTCCTCTCCAGTGGATTGTGCGGTACCGGCGATGTCCTGTCATTTGCCACGCCCTCTCCCAAAGATAGGAGCTGGCCGCTCCGGGTACCCTGGCCATAGTCGGTTCGGGTTGCGCGGAAGCTAGGTCCTTCGGGCTCGCCTCCTCCGCAATCGGTGCGGTCGATTCGCCTCCCGTGTGTAAGGCAATGGCGGGCCTCCGTCCGACTAAAGGCCGCGTAGCATCCCTTGATGCGGCAAACCTTTTCTTTGTAAGCGGGGCGGATTACCCCCCCGCCTGTACATGTTCAGTAGAAGGAATGCATGACGGCGTACTTCATACCGAGCGACGGACGGCCACCGCACCCGCGCGCCCCGGTAACGCGCCGATCTCAACCCTCGGGGGCGTGGCATCCTAAGCCAGTTTATAACTCGGGATTCCGGGCCGAGGGGGGATAGTCCGGCCGGACCAGCTCATTATCACTGCTCGTGCCTCCGGGGGACTCACGTCCGGGGGCTACGCGGGTTGGCGGTTAACGCGCGCTCAGTAAGGTCGGGGGCCCACCTGGAGATACCTCCACGCGGGGTTCTGCCAGCGGCCCAGCATCGTTACCGGCGAGACTATTCGGATATGATCTCATCTTGACGGTAGCAGATTTACCGGTGCGCACCGCGTCCAAGGCGGTCGCGGTGAACACCCCATCGGTTTGGGCGCGGGGCGCTGGGCGCTGGGGTCCTCCCCACTTGTGTACCCGACGCGTAATCATTTTGTAATTGAGTTTTACTTAAGAATCCCGTAAGGACTGGTCCCGCTATCTGTTTGTGTGTGGTGTTTGCTGTGTTTATTGGATCGGCTGGCGCCCTGCCCGCACCCTCGCACCGGGACCACGGCCAGGACTACGGCGCCCATAATACCTTTCTACCGAGGCTCTATATTCTTTACCCGGATTTGACTCGTGTGGTAGGGAAACAGCCAGGCATATGAACTTCTGCCATCGGGGAATTAGTGCATAATAACGCGTTCCGTCGATCTGCTCCAGTGGCGACCACGGGGCGGGCACCTAAGACGGCCCACGGATCGGCGGTCGGCCACAGGGTACCCCCGGAGCATGCCGCTCCTGGGCCGTAGGTGGGGCGCCTAAGGCTGCACGGACTTCTACGTCCATGTCTGTCGAGACAGCCAGCCGAGACCGGCGGTGACTGTCAGAACGGACGACAGAATCGCACCCGATAGGCGTGAGAGAAGCCGCAGCGGCGGAATAAGGTCGACGGAAAGAGATACCTCCGTGCCGATAGATACAACAGGGCGGAGGGTAGTTCGTCCCGCTATAGTAGCCTGCTGTTGTGGTCTTAACTGGATGGGTAGTCCTACGCGGGAGAACGCGGGCCTGCCTCCGCATCCGCGGATAACCTATGTAAGCCCGTTAGGACGTTCGGGCCGAGCTCTCTCCCGTTGGCTGCTGGGGAAACCGTCTAACGCGGAGTGTGGCAGGAGGCCGGGTGGGCTACGCGGACACACGGCTTCTACTGGCTTTCCTAACCGCGTGCGCGTGTATTGGGGCATATATATCAAGCTTCTAGGGATGGCAGGGAATAAGGCACGTGGGCCGTGAGTCATGCTCATGCTGTAGGAGCATCGGGTGCCCAACGCGAGGGCGGGTCACGGGCCGGTCCCTGTTTCGGTTTCTTTTCGTCCGGGTCGCTCTAAAGGCATGTGTTAGACTCATAGTCCGTACAGCGGTTCATGAACGACAATAGGCTCGGGGGCTCGCAAATGTCCACGGTCTGGGTGGGGGGGAGCGGATTCGGAGTTCCCCACGTGCTGGTCGACGACCTAGAGGCTGCGCCGACTAAGCCGAGACTCGACGCAAGCCTCTATGCGGCCGGGGCCGGAATCAGCGCGCACGAGCCAAACATCTCTGGCGGGCCGCTAGGCTGAGGAACCATCGGCGCTTTACACGACTGACGGCCCGCCTTGGCTCACTGGTGATAGGGGACTCGTCGGCTTGTATATCGCGCCGCCCTCCCGCCACCATTGTCCATAGTGGGGGCCTCGCTCAACCTACATCCAACACACGGTGAGGCAGAGAAGAGCAACTCGTGGAATTCCAAAAAGAGCACTTCTTCGTCCTACGGCGCCCCATCGAGCGCTTTGAGAAGGGATGCCTCAAACGGATACATAGGGGCAGCCCCTCCAGCTACTATCCATGAGCAGAGTCAAGCTAATCCGGCCCACGGGTGCTTCGCTCAAAAAGAAGCGGGCCTGAGATATCTCCGGGTGAGATTCGGTGTTACTGGCGGAGTAACACCGCGGCCAATATCGGGCTGGCTGGATTGGCTCTGGCCAGGACGTTTATTACCAGCGAGGTACGATCTTCAGTCCCAAGTCTGGAAAGAGTGTAGCCCTTGCGTGGACCCTTTTAATGCAGCGGTTCCTGCCTGGGGGCGGGACGCTGGATACGAGAATGCTTTGCCGCCGGCTTAGGTGGGGGGTTGTTGAGTATGCAGTCTGGGGCCTCCTTGCGCGCACCCATTTTCAGGAAGTGCACTCCCCGCCCGTCCGCGCTGTGGCTTGGAGCCTGGCTAGTTGTTGCGCGCGGACGGGTGAGCGCCGCGGCGTGTTAATCTCTGGTCTCATACCCGGGGAAGAGTGGTCTTATGCAGTCGGGCTGTTGGAACAGGCAAGTGCGGGCGTGGTGGGCTTTCGTCAGGCCTTGTTCAGGAGGCTGAACGAGGTGCGGGGGGAGGGCTGAGTCGAGGTCCTAAATCCTAGAGGAATTTACTAGCTCTCAGGGAGAGCACCGTCACTTGCCCGCAGACTATTCGGAACTCTTTGTTTACGGCTGGCGGGCGGGCCCGGTAACGTAGGGAAATTCGAGGCAGTCAGGAACGGCCTTCGGCCTGGACTCTGCGAGGATGATCCAGTAACGTCGTCACGAGGCGCCCTCAGGCCTGTGGGGATTGCGTGGAACTTCGTAGAAAGATACCAGCTCCCTTGCAAGTAAGCGCGCCGGATGACATGTGGGAGAGGCTCCTACGTGTCCTATCGAACACAGGATGAGCGCGTGATTCCGCTGTCTTGTGGAGCATCAGGGTGGCCGGACCGAGCCGCCGAGACCAATGTACGTGGAGTGAGGTGGGGGTTCGCCGTGCTCGAACTACGGATCGGCGAGGCGTGTGCTTGAAGCCTCCCCCGGTGGATCACCCACCAAGCCTCGTAGGGACCTGTCCCGCTCTTCCTAGGTCTCCTCTCCTACTAATGCGTTTCCACTGTGTGCTTCAGAAGTAATGCTCCAAAAGATGCTTTCAGCTCATTATCGTTTCTTTGAGACACGTGAGCGAGTGGGTCGCCTCCGTTTGCTCAGTTTATCAACCACCGTGCCGAAACAGGGCTATGTTGTGCCCCCCCTTCCACATACGCACAGACGGAGTGCCGCAACGTGTCAGAAGAAGGGAGAGGACGACGGTAACACTCCCAGAAACAGGCCTCGCCCGCAGAGCGCTTCAGATTTCGAAAAAGGACTGAAGAGGGTCTCCATCGGGTGGCTAATGGGACGGCCGGCCGATCCCACGAGTGCGGCTTCGTCCCTTCAAGTCATTTCGGTTTTCCTTCCGTTTAACTGAGCGCGAGTGCCGTGGCACTCTTGAGTGTATTATTGAGGCACGAAATACGTGTTGCTCAGCCAGTGCGCGTGACGAGGTCCTCGCTCCGGGCGCCCAGCCGCCAGACATTATAGGTTATGGCGGATCGCCGTACGCCTGCCTCGCCGTTCGACCCCTGTTATCACGGACACCAGAGCCTCGTCCCTCAGCGCCGCCAGTTCGGCGATCGCATGCATGGGCCCACAAGACCGTGCTACTCCTTTCAACGGGCATCAACACCGGCTGTGGCCCACCCGCCCCTGCCTAGTGTCGGTCCAGGCGCGGACGCCACAACCACCCTTCGAGCCGGGACGCGCTATCTCTTCCCTTGTTTGTTCTAAACCAATTACGGCGCGACGCACCGAGGATTGCCCCGTGCACGATGACGGCCCAACCTAAAGGGGGAGAACGCCAGTAACCTCCCTCTCTCCCCGCTTTGCCCGATACACAGCGAATTCCGTCCGGCCCGGGGGCCCGCCGCCGCGGGCGGTTTGTAGTACCAGGTACGACGTCGTGGATGGCGTAGATCACTCCTTATCGATCTCTGACTAGCGCTAGAGTACAGGATCCGCAGTCTTCGGGCGCAACAGGGTGTCAGTGAGCGCCCGCGATGAAGAGGTCAGAGCACTTGCAAAGTAACCCGACGGAAAGTGTGCGCCAGTCAGGCATGATTGCGGAGATGGAGGTAAGGTTAGCCCCTTTTTAAATGATTCGTCTCTGCGAAGTCGAATGTGCCATTCTTGCCCCAGGTTGCCGGAAGAATGGGCCACCAATGCGTACCCCCACCATGCCCCTGCCCGCGGGGCGCGCGAGTATCCTGTACACCGGAGGTGTAGCGTTACCACTTAGGCGTACCTAGTGTTCCTGTCTTGCGTTGAGAGCAAGCCCTATATGCAGGGGGCGCCGGCACCGGTCGAATCCCCGACACCGTAGATCTGAAGCGCGGCGTAGACGCTTCCGCTAGAAGCCTAGTTTTGCCTCCGTAAGGCGGGTGTGCCACGGTATATCGCCTAGCCCCCCTTGCTGGACCGCCACGTGATGATTGACACCAGGCCCCGCCGACATACTTCAATGGAGAGGCTACACCGCGTGCAGGGCCAAGTTTGAATCCCGGTCCCAGAGGCCCCAACCGTACCATGCCATAGACACACCGATATCAACCGTCACGAACAACAGGTAGTGTGCTCGGGAAATCGGCAGGTATAGCCGGCGCCGTAGGGCCCAACGTCGTCTCCCGTGATTGGCGCGCATTATACGACGCAAGCAAGAGCCATTAACGCGCCGGAGAGTCATGCGACCCACCCCGCTGCGAATCGGATCGATAACTGAGGGCCAGTAGGCGCGGGAACGACCTGACGGCCCCCCAAAGCTTAGCCCATAATTACTATCAACAGGAGGTAGCGTCTACTCCATGTTACGTATCCTACTACTGCGGTCCGGGGGATTGTGACGGAGGCCTACGAAGGTGAAACGGACTGGACCGAGGGCACTAGTCGGCCCTGGGTGGTTGCAAAAACGGAGCGGGGCCCTCGTCGTGGAAGGCGCGCCCCCGTTATTAAGCCTCAGCGCCTTTCCCGAGCCCGTCCTGCGCCGGCCGGCGTAGGAATATCAGCCTTACTGCCTGGGCTAACGCCAACACCCCAAAGGGAGAGCGAGGCTTGGGCCCCTACTTCCACGATCCCTCCCCGCCTGGGAAGGACAGCCACCCGGCCAGATGCGGGGTTAAAGTACAGGGTTTGTGTTGGTATCCTCCAACCTCCCGCCTCTTGCAGGAGCGCGGCGTCCAGGGCCTGCTCCTACTAGAGCATCACCTCGCTCTCCGTGCGCAGCAGCAATTTCACTCAACGACCACGAAAGGAGCCATTAGCCTAGGGATCACTGGTGGTCCGGCAGGCTCCCGTTTGTTGGCAAGTTGACTAAGCTCATTGGAGGCGGGAGGGCACCCGCCCCCCCCGCCGTTCACGACAATGCGAGCAGTCTTCAGTGAAAGAGTAGGACCTTTACGCTCGTACAAAACCTTGGTGGGCGCTGGAGCGCTCGAGCCTCGATTCCGGCGGCCGGGTGAGCCGTAGCATAGGATATAGCGCCCATGCTTCGACACGAGCGGATGGGTCGGCACACAGCAGGCCCCGCGCGTGCTTAAACCGGGCCTTCCCATGTCCTAAGATGGTGTACGACGGGGCCCTCCATCGAGATCATCGGGAGCAAATTCCGCACTCCGCTGGGGTGAAGCATGCTATTTCGCATGAGGTCCACGGCAGGCGGGATGAGACTATGATTTGAGTGAACTACGCATGTAACCTTAGAGAGCCGGAACTATTGAGTGGGGTCGTAGGACCGGTAGTCGAGTGTCCCACGCTCGCTCCACCTCTAACCTTATTATGAAGGGGGTCCTGACATGACGGCGGGGAGGACAGTAGTCTACACCCCTCTACGCGTCTACCTACGGGGAGCGCCCGTCAGAAATGTGGCCACTCGGGCGAAAACCCGCACCACCCGCGTGGCCAGGGCCCGGGATTCAGCGCGGACTAGCGTTCATCCCGAGGATGTGGTCACAAATCGGGCTGATTCCACCTCGTGCGCGAGCTGCGAGGTTAGGGATGGGCGTGGTCGCGTAGTGACACCACTTGGGTCCCGAGCCGTAGCTCATCCAGTCCTTCCGCGGACACGCGGCTCTCTCAAGAGGGGCTAAGCATACCGTTATATTCGGGGACCGCTCCTCTCGAACTGCGGAGCGGCGGCACCGCCCGGATTGGGGGTCGGCTTGAGGTAGGGCTGTGGGGCCCGTGCTAGGGCCCAAGTTTGAGGTGCGGACTATAGCGATCCGAGAGACCCAGGACGTGGGCGTGTTTGGAGCGGAGGAGTTATGAGCCAATCGGCGTGTGCCTCGCCGTCGAAGAAACAAGTTGACACGGTTGCGCGGGACCCGGCCAACTGGCTGGGCCAAGGCCGCTTCCTGGTCTCCTGCATTGAACTGGGCTTCTTTTCTGCCCCATGCCGTTAGGACGCGCGGGGTCGCAGCTCTTGGTGAGGTATTCCGGTTCCCTGAGTATTCGAGGGCGTGTCTGGGGGTGGACGGGGCAGTTGATCCTGCAGGGGTTCATCCCCCGGCTGTAGCGGCACGTATATACCATAGTACTTTTGGCGCGTGGTGCACTCTCTTTCGGAGTAGGGGGCCGCCTGTGCCAGTTGTTCACCTGCCAGGTATGCGGGCCCTCGCTTTCGAGGGTTGATGGCCATGAGTCCCTTCGACGATCAGCCCCAGAGGTTCCAGAGCTTCTTTCTGGTGGGTAAGTAGGCCCTGGTGCTCCCAAGCCTCGGCCATGCTCTCACGGGCTTCATTCTACGGCCCCACCCCGCACCCCCCGACCCCCCTTATTGGTCGTCGCTAAGGGGGGCTGCAACGGTGCTTCACCAGATCTCCGCTGCGTGTATGCGACTCTTCTCATCATACGAATCGCCGCTGTCCCTGTCATCGACGTCCTTCCTAGCCAACGGCGACCCGGACTTGTCTCTACGGCGGGAAGCCCTGTTTGCTCGCCCTAACACGTGATCCCTCACGGAGTCGCGCGCTCGGTGCCCGCCCCAGCCGGGCGGGCCGGTAAAGGAATGAGCGCGCTCAAATTTGCAATTGGCCCCGTTTTCGGCACCGGGTCGACAGAATGAGGAAGTCACGCTTTGTCCTTCGTCTACACTCGAAAGGGGGGGCTTCGGCCGGGGAACTTATCCGGATGGGTGCGGGGATGGTACTATGCCCGGCCCCGGCCTAGATGCCCGTGGCTCCCACTAGAGGGGCGAAGTGTACGGTAGCAGAGCCCAGCAAGGACCTCGCGAGGCGCCGGCCCGCGGCGCCTCCGGTAACGCTCCCACCTCGCTACCAGAGCCGCGCCATGTCAGTCTACGGGCCGGGCTCCTCAATGGATAGAGCGGAGGGGCCGTGTGCGCTGAGGGGGGGCCAAAGGGGTATATTAGTCCCACCCCCTCCGGGCTCGCTCTAAGCTCGGCTATGGTCTAGGCGCCGCTGCGGTGAGGCGGTGTGGGCACCAGCGTCAGCACACGCGTTGCGGCCGGGCTTGCCCGGGAGCCTCAACCCTCGCACGGCCCGGGGCGACGCATCCGTGGCGCCTCGCCTCTAGCTCCTTCCCCGCTCCCGGGGGACGGGTCCACGTCCGCAAACTTCACCGTCTCCTCCCGCTTACCGCTCAGGGGAAGGCCACATTGCCGAGTCACATGAGCCGCGACTAGCGTAAGGAAGCTTGAGGCCCCGGGTGCCTCGCCTTTCTGGCCCGGGTCTCGGAAAAGACGTACCCTCTCGTATCGCCCGTGGCAGACGGCCCTCGCGTTTGGTCACGGGAAAGTGGGAGAACGGGTCGGCCGTGATGGTACCTGCCGGGCGTATACGGTGGATTCGATCCGTCCGTTAATGGACACTTCAAAACTCGCTAACCGATCCGTAGCAATCAACCTGCACACGAACGGGCGGCCTGTTACTGCCCTTCAGGCATCCGTCGGTCCCCCGCCCGGAGCCGCAACGCGCGGCCGGCGCGCGATTAGGTTTGGGACGGTGGCACCAGTGCGTAAAGTTAAGCCCGCAGAATTCTGGGCCGGGGGGGTGCTCCCACCTCTTACAGGGCCCGCGTCCTCCGCGCGGAGACGGGCCGGGGCGCCGTAGTGGGGTGGAGTGAGGGAGTGGGTCCTTCCGGTGCGCTTCACACTTAGCGATCTCGTGCACCGCCCTCATTGTGGGAGGGTACGTCCCTTGCATCTCCGAGACCGCCTCTGTTGCGCGCCGCGCCCCCCAGTAAACCAATTCGGTCCTGGTCAAGTTCACCGTACCCCCCCAGCAATAGCCGAGAGGTGTGACCCCTGCGGTGGGCGATGGGCTGCAATTTTGTGTGATGGGGGCGCCCATGTAGGAGCGCGACCGGGCGCGGTGCAAGTGCCCCCACGCCTCACAGCCTTGAACAACAGATTCGCGTCATAGATGGACATCGCCTCGCGGGGCGCTCCACGGCCTTGCGCCCTTTGTCACACGCAACCCTCCAGGGTCCGTTAGCTTGAGATACTAGTGCGCGCCCTCCCATGACGCCTCGTGCGACGGGGTCCCCAACTGGTCCGAGGCATAACGGCGCGAGACCCGCTGAGATAACGCGGGGCGGCCCGGCTTCCGCGCAGCCCCGCCACTGTGAGCATTTCTCGGCGGTCCTTTCTGCCTATGGGTGGGCCCGGAGGCCGAGACATCCCTAGCAGGTGACCGAAGGACCGCTGCTCGAGGACGCCTCGCGCGCGCGAGGACGTCGCCCAATGTACATGCGCCTTAACCCGCGTCTCGCCCCTAAGGAAATCCATAAGATCTTAATTCACGACGGTGCCAGGAACAATCCGCCCACCGCCCCTGGGATTTCTATGGGCGTGGGGCGTCGCGGCGGGGCAGTGGCGTCCGACGACTGCGTGAGATGTCAGCGAGAGCGGCAAAGTGCTCTATTAGTTTATAATGCGAATAGAACCAGCGGAAGCGTCGGCGACAATCCTAACGAAGACTGTATCTTTTCCGTCGCCCGCCGCGGGGGTCTCCCAAATGCACCCCTCAGAGATACGGATCGCGCAGACGCGCCCGATGGGACCTCCACTTGCGTCCCGTCAGCTACACCGCGAGCCCTGGCGCCGGCAGCGTGTTTGTACAATTTTGTAATCCCTACCCTCCTTAGTAGATCGAGGTCGCTTGGGCCGTGTTCGAAGACATCGCTCTGTTAGTCGCTCGGTCTGTGCGGATTAACAACGCTACGCTGTTCCGGATTCACTCGTTAGCGTTAAAATACCGATAGCGCGGACATGAGTCGAGACGACATCCAACGAAAAGGCGGCGACCCGCATCGGAGGCACGCCGTGTAGCGGTCTAAACGCCGGCGGGGCCTAGCCGTGTAGGATGGCATGGGCCGGTCACCGTCGCCAGCCGAGGAGGGAGGTCAGAAGACGCCATATGACTGCGCCACGCAGAAGGCGGTTCCCACCCTGCCCGCGCAAGGCCCCCAAAGGGGGTGCGCAAAGGAAGCGGGGCGCGGCGCGTAGAATATAATACCCTGTGGGATTCTTCTTAGTCCGATGCACCCTGCTATGCCGCAGCTAAAGCGCGGATTGACACAGGTAACGGCCGCTGCACCGGCTTCAACGCCCCCGCCCATTTTTCCTGCGCCAGAAACCGGCACAGCGAGCAATACTCCTCGGCCTGAGTGCCCCGAGACTCCCGCCCCAGAAGCTTACGAACTAGGGCGCCAACCAAGTGGAGGTGTACGAGGCACGTGCCCACTTGGTACAAAAAAGCATCGACCTCGTATGAGTTTAACTCTCTCTTCTGCCTAAAGACGTAAAGGCCGGCAGAGCAAATACGCGCTGTCGTCATAAACCCGTAAGGTTCTTCCTTGGAGTATTCTCCTCGACTCCCACATGCCAGGGTCCTGCACCTCGCCGACCTGGGCGGCGGGTGTGTCCCCCCTGCACGCCGCCTGGATTCCGTGCAGATACTCCCCCCGGATTTTGGCTGAAAGGGCTACCGAGCTGCCCTCGATGTTAAACCGCAACTGCGGACAGGTCCTTCAAAAATCCAATGATGTGTTCCCGCCTGAAGATACAGGAGAAAAGGACAGATGTCCGCTGCGGAAAGTGGCGGCATCTGCAACTTTCCCCGGCACGGGACTCAAACTAGGGCGGCGCTGACGCTCGCGGGCCAGCGGGTGCGGATTAGTGGACGCTGTGTCCGGCCCCCTGGTGCAGGGTTCAATGAGTCCGGTAGGGTTCTCAGTCTCGAAAGCGTCTTTGTTATCAGCGGTGAATTACTCAGGAGAGGAGGAGAGTGCGCAAGGTGCGATCCCAGGCTGAGCCTGGAAGAAAGAAAGAAGGGACGTAGGGAAATCAGACTCTGGTTCCGGTTGGCCCGAAGTCCCTACATCCATGAATCCCAGGAACGAGAAAGACGATATGGGGGCGTTCATACACCTGCCAGATGCCCTCCGCGAGATGGAGCGAATAGGCAGGAGTGACGTGTACAATACGATATTACGAGCATGGCTACCAATACGACACCTCAATACCTATCCCACAAGTAGACCGTCCGTATGGGCAGTCAAGCGATAGATCCGCCGTACCCAGCCGCCTCGGGCCGACGAGGGAACCGCATTTTGAGTAACTGATGGGGCTCCCAACACATCTTGAATAATGACGGACGGAAACGTGCGATCATGTATCGAGACTAGGGGTCCCGCACGACAAAACCTGTTACCGCTAATGTGGTATAAGGTCTTTTTGCAGGCGACCTCTCTCCAGGCCATGTCATGAGCTTACGAGCCGGCCAGTCCTTGGCAGCAACTGCCGATACGGAATCCGCAATCACCTAGCTCCAAAGCCGCTGCGTGTCCAACAGCGCGCAGGGGCCAGTCTGTGAGCGCGGCGAAAGAGGCCCCCTGCATCGAATAGTAGGACATCGTTGCCTTCGAGCCGGTCTTGCTTGGGAGCCCGGGCAAGATCACGTGCACGGCCCTACGGTTTGCGTTTCCCTAATCGTAGGACAGCGGTATCGGCCGTACGGCGAAATTCCTCTGATCCCCCGGAGTGAGTCATTCCGGGGCTTTCTTCTGCAGGCGGACACCCTCGTTACGGGGCGCCGTAATTACGCATTGTGCCGTGCGCCGTCGGCGGCCGTATGTCTGATCTTGAGAGCCTCAAGGGCCTTGTTGAGAGGACCATGATCCACACCCCCATCGGACGGTACCAACGAGTGTCCAAGCGTTCCGCTGTTGCTATGGTATTGCCGACGGTCGCTGCAGTACGCGACCCTAGAGAATCGGATGTGGATGTAATCTGTTCGGAGCCAACAGGACTAGCTGCAACGGCCTCCCGGTGTATTATCTTTTTAACAGGATGGCCATACCTATCAGGCCCTCGTGCTTCTTGAGGGAGCTCCGGGGACTGGTGATGACGGCTCGTAGTCGACGCCCTAAGGTGGTGCAGGTTCAACCTCTCCCTGGCGCCTATTAGTAATTGACACTATGTCGCGGAATGGCTTAGCCCCATGGCTGGCCACCCCGTTGGCCTATTGTGAATACCGCCAAGCCCCCGGCCGCCTGGCAGAACGGTGCCGGATTGTCGCCTATGGCTTCCCTGAGGCGGCGGGGAGCAAACTGGTCAAGCTGCGCAGTGGGAGAACGCAAGGAGCCGTGGTACCAGTGCTGCCCCGCTCAGGGGGTTTCAGAGGGAGCCGCCTGCGTTTGGTTTAAACCCCAACCCTTTGTAATCTCCACGTAGTGGCCTAACACTCGTTCCCGCCTAATCCCTGCCTCCCGCCCCTTTACGAAACTCGCGCGACGTATCTCTAGGTGAAACGCACCTCCGCAAGGGGCGCAACAGCTCCAACGCCGGTGGGCGCGCCCTACCCGCTTGCTGCCAGGCCCCGGAGCTGTGGCTCCTTCGTGAAGTACGAACATCGCAACAGTCGAAGGGCGAGTTATAACTTATTGCGCGGATCGTGTGGGACCTTCCAAGCGTGTGCGGGGAGCGTCCCCCGCACGCCACTCAAGAGCCAGGACAACTCAATCGCTCCAGTCGTTGCATATGCCCTGCACCACCAGGTAGTACGCTGACGTCTTCTCTGGCCCGCGCTGTCGCCGCCCCCGGGTGTCCCACTGACTTCTACGTAGGGCGTTTCAAATCTAAGAGGGGCGGACTTAGTGAAGATCAAGCGCTCCTAGAGCTGATGGCCCAGGTTGGGTCAGCGCACCCGTGTCAATTTCAGGGAAGAGGAAGATGACTAGGCGGTCTGGTGATGCAGTACACCTGGAGAGGGTACTCACAAGAACGAACCGGCCGCAATCGCCGCTCATTGCCTAAAACGGTCCTATTTCATCCTTGGGAGTCCCCACGATGGCACACCCTTCCGTATGTCGGGCCAAAGGGAATTTAAAACTGTTTCATTTTTACAACGAACGGGGGGCTGAACCCGCTTGTCCGCGCCGGGTCCTCGCTCACGCGTGCAATCACCGGTCCCACTGTGGAGAACACGCCCCAGGCGACCCCCGAGTTCGCACTGCGCCTACCCCGCGCTAGACCCTGCGCTTGCCCCAACCCCCCTCTTGGCCCAAGCAGTCATGCCAGACGTGCCGTGTGCGGCGGGTGGCTTTCATGCGGGCGCGCGCGGGACCGTTTCACCAGGACCGGCGCGCGGCCCTGATGCATAGGGCCCCAGCTAGAAGACCGCCCCCGAAGACTCAACGCGGCCATCTGCGGGGCAGAACTACCAACATGGTCGGCGGTGCGCTACAATACTTGGTAGGCTGATACCAGCTCGCTCCGGACAGAGGATAACGAGGACATAGGGATCGACGGGGTCAATAGATGTTCGGCGGCTCGTTTAAGGGTGTTCTGACGGGGACAGTCAAGCTAGCAAAGGGTTGCCGGTGCACCCCTGGTGATGGTGAGGCCCCTCCTGTCCCCGACTGCCTCAACCCCGCCAAATGACCGATCCTCGGGTTGAGGGGAGCGGCCGATACCGAAAGGGCCCCGTGGGCCCGGGCACCGTAGCCTTTAGGCGGACAATGGCACTGCACCGGGTGCCCCGGCGCGCCGCCAGGGAGATTGCGTCTTCCACCCTAATCCGCCAGGGAGGAGCCCGAAGGGCACCAGCGCCGCCAACAGCCAGGTTGGGGCTCTAACTCGAGGTAGGATGGGGACGTGGCCCGCCATAGCCGGCACCGGACATCGCCGGGGCCGGTTTGGCTGCATACGATCCTTCTCATGATCGGAGCTCCACTAACCTGCTGACCGGTCCTACGATCGGCGCGTTATTGATGTCCACCAAGACATGCGACTTTATGCATGCGCCCCTAAGGATCCCGCATTTGTCTACCGTCGGAGAGCGACGTAATGTGCGTGAAGCCCAACTAAACTCATGTGCGGGCTCGGAGGAGCCACATCATCGGGGTCATTCCCGGCCGTACGCCGTGGAGGGCCAGGAAGGTAGGCCGTTCACGCGTCAGTCCGAGTTCGAGGAGGGCGGAGAGAGTGGGGCGCGGCCAGTGGGAATGTGCAATTCTGCCTATACTCCTAGTGCCTGGCGCCGCGCTGTTCGCCATCAATGCCCGAGCTCGGCCTCCTCGTATTTAGAGGCGCTGCGGGCGGGGATTCAGAGTTGCGGCCGCGTGGCGTTCCCGCGCCGCTGTACAGCAGTGGCGGGTTGCAGCATGCCTCCCCCCCGGTCCATACGTTCCTCGCCGGTGGAGGGGCGCCCACAGGTACAGCACCGAGGACGTGTGTGGACAGCGGCTTATCTGGACGTCCTTATTGCAGGTCTACTTCCAACACTGCGTTATACGAAAAGATTTGGGTTTTAGCCACATCGGCGCCCCCCTGCGCCCGTCCTCCTATGCAGCCAGGGAGCCACGTACGGGCAGAGCCTCCAATTCACGTAGGGCCTATTTACGGTTGCCCTACCTGCGGGATCTGCGGGGAGTACCCCCGCTTCGTTGGAGGATCGCGTTTCTCCCACCACGGGTGCTCCCCTCGACCAAACTTGAGTCCTCCGTGGAGGATCTTCGTGTAATTGCGCCCTGGATATGTTAGGCGCTCTCGTTGTCTGGGTGGAGGCAGAAACGAGGTGAGCCCGCCCGTCAGAAGTCCGAGGAGGCCCGCTCGGTGGACGCCCCCTCGCGAACGTCATGACACTCGAGGCAGGCACGGCGGGCTTGGCTCATGGGGTCTCTGAAAGCGCACACCGGCACTGCAACCGAGTCGACCCCGCGCCCAACTGGTAGTCCGTCAACGCCTACTCCTGTCGCCGAAAGGCGTGGGAAGAACGCGACCCGTCTCCGTGTGCTGCAGATCTATTCCGCGGCCGCCAGACGCCCTAACCATTAGCGGCGGCTGGTTCTAGACGGTTTTGGGATAAACTGGTTGGCGAAAAACGGCGAATAGGCTCCCTCAGCCATGGTGAAGGGGCCCAGCCGGTGCCCGGCTCCCCTGCGCGACCGCCCGTTCGCCGTTTCCTATCCACTCTCGACTGGTGAATTGGCATGATGGGGGACGAGGGCAAGCTACCGCCCATCTGGGGGGGCGGTCAGCATTGCGCACTCCAGGTGGTACCGCATGTATATGTCCCCCTCACGGGACGCTCCTGCCACCCTAGGAACGGTTGCTCTGCGCGGGGCCTCCTCCTCCCCCCCGCCGAGATAGAGGACCTTGCCAAGACCTGAGCCCAACGGCGCCAGCCCCCCCGCACGGCTAGTCGGGGCGTCTACGCCGCGCGGCTTAAGGCACCTGCAGGAGATACGGCCTGGTTTTGATAGGAACCAATCGGGAATGGACAATGTGTAGCTAAGACGCTCATTGACGTGGACAATCCGTCTTTCAAAGTCCCGGAGCCAGGGCGCAATTGCGAGATACCACCCGTCGAAGTTGAAATGGCGGCTCCACTCCAGGCTTCCTGGTAGGTGCGGAGCGTCTTCTTGCGACATAGTTGGTTCCGTCGTCGGACCTGAGTTTGGCATTAGTGCGCGTGTTATGCGTTCTGCCCTCGGAATCTCAAATTCGCGCACACCGGGGAGGTCTCGTGCATGCTCCGACTGTTAGAGGACACTAGTCGTGGGGGGTCAGGCCGGAGAGCCGCGCGTATGGATGGGGGCTGGCGACGCGCGGCGACCCCACTACCCTTTTGTCTGCTGGCCCGTCTCGCGCTCCCAGTCACACCGAGGCGATCGCTCGCCTGCGCGGGTGCGGCGCTGGCAATACACAATTCCCTGCGCTAAAATATTTGCCGAATGTGTGGGGCGCAGTAGGCCCAGATTAGGGCGTTTCTGGACGTTCGTGCGCGCGGTACGCCTGACTCCCCTATCTCACCGATTCCACCTCTGCACAAACTTCCCATAGGCGGGCGATCCGAAGTGCATGGCTAACTCCGCCTTGCGCGCGGGAGGGGGACTGACGCTACGCTCGTCGCCCAAAGTGGCGCACGGGCCAGGCCGTAGAGGTGTGTGTGCTCGGAGCGCGCTTAACTCTCCCTTGCCACAGTTGCCTCGTTAGAACTGCGCCGAAGACTTGCAACGTGGAGACCCCAAACGCCAAGGTCGGGTCCCGTGCCCCGGCGACATATTATGCCCCTCTGCAACCCCACGGGGGTCGAGCCTGTTTGTGTCGTCTAGCCCTGGCCGCCGCTCGGTTTGGGCGCCGGGAGCGCATCAGACCGCTAGAATACCACGTGCGATGCGGGGTAAGTGGCGCCGGGACATCGGCTCCTCAGGAGCCTAGGATCCATTGGAATCGGACGAAGAGCAGGGTTGATCACTGATGCAGATCCCGCGATTGGGGCGCTGCTGATCCAACCTCCGCGGGACCGCCCTCCGTCCCACTGTCACAGGCCTCAGGTAACGTCCGGTATTGGTCTGGCAGTCGGGATGCACCTACTACGCGTAACACGGACGGTAGCGGAGCTCTTAGAGCATCTCGCATCGGCGGGCACCGGTCTCCACTGCGTGAACTACCTCCAGGTCCGATGTAGCCTACCGGACTGAATAGGGCCCAGCCGGCCAGGTGCATGGGCCCAGGGAGAATTGAGGGCCGCGCATGACTCCCCACCTCCGCACATCCGCCGGGCCTGTCGACGGGTGGCCCACGACATCCCGGGGTCCACAGATAGATACGGCCGGCCGGACGTTCGGCCGCCCCCCTGGCCCGGTCGTCCCGGCTATCCGTCTACGCACGCATCCGTCATCGACGGAGTGTACCTGCTCTCTCGCATCGGTTGGAGTAACTTTTACGAACACTGGCCCGCTCGGCCCCCGGATTTATCGGACCCGGGGACCGATGGATATTCGCCCTGCCAGACCCGCGGTATGGAATGCTTTCGCTCTGCTTACGCCTTCGAACTGCGGGGGTGAACCGCTACCCTAGTCCTCGATGACAGGCAATCTGATGGAGCGCGTCACGTGCGACACTATACGATCACCGGGGCCCCCGGGACTGGGCGCGCCCTGTTCTACTGCTCCACCAGACAGACGGCATACAAAGACAATTGGGGAGAAACTGGCCGTCGACGTCCCAAGTGGGTAAGTACCGGCCATCTTTGTCGGGCTGCGGATGCGCGGTGAGTAGCGAATTGCCTAATCCCGGACCCTTTGCCTCTATCCCGGCCCGCTCCCCCCGCCCTGGAGCGTGGTCGCAAGGCGCTCCCGCGCCCTGCGTCCCCCCCCCCTCCCCCGGGTGAGCCTGAGGTAGCTCTCGGGCCCTCATAACCGTCCTTCATGACGGCCCCCCGCCCGGGGCTGTCTGCGCGCATTGCCCACAATTCTTTAAGCCGGATCCCTACCACCCACCGTCCCCATTTTAATCACCCGTCACCTTGTTCTCAGGCGACTCCCTTGCCGTATCCAACCAATTTTTTTGGAAAGGTTAGTAGACTACCTTCCGGCACCTAGTGCTACTCTTGTTACGCTCCGCCTCTTACATTCCCGCCTCAAATATATCGTTAGTTTCACCACGTCTAGGCTGTTCCAGCTCAACAGGCAAAGATGCTGCGCTCCGGGGTCCAACCCAAGACGTTCCAAAACCTCGCGAAATAGCCGTCAAGAGGACGCAAGTTAGAAGAGGTTGCGACGTGGTTGCATCGGATCACCGCGCGTAGAAATAGTCCAAGGTGCTTTCGTGCTGTGCCTTCAGATCCGCCATGGGACCTGGCCACAGCTCCACTGCCTCACCGGCGTTTCTCTTCCTCGCCCCTTCACTACACACGTCAATGTGTACCTCCCGGCTGCAGCGGGCTCGACGGCTCAGGACTGCGGGCGACCCCCCTGCGCGTGGGTGGTCGGAGCAAACAACCCTCGTGAGACCCAGTTCCGGGATAGAGGCAGGCGCTGGCTAAGCTTGATGTGTCAGCCTCTGACGCCATGCGCCACCGCGCGACGAGGCCGCAAGTGTGGGCAACCTGAGTGCGGGGTAAGCCGGGGCTGTATGCTACAGGAGCACGGGGGCTTGAGACGCCAACATACATCAACCTGGTCGGTCGGTCATGCGCGCGCCGCGGCCCGCCACTGCCGACCAGTCCCCGCGCCCCGACCGTTTGCGGGCTACTCCCCGGGCGTTGGTGCCAGTCCCCGTCGTGCCTTCTGGCGACCCTCGGCTACCCCCAGAGCGGGGACTAAAGCCGGGGGTCGGTGCGAGTGTTGATCACGTTCAATGCGCCCTTGGCACCTGCAGTCGTCACTCGGTCGGTAAGCGCCGGGCGGAGGCCCTGGCCCGACCGCATGGCAAACCGGGATCCCGTCTAGCTGTTCGACAGCCGGCGATCTGCTCCCTAGGGGTCTCCGCGCTCGACACGGTGTTGGACCTCCCAGCGTCGGAGCGACCAGGGGCATGGGCAATTTGAAAGGCGGCTTGCTTCCGAAGGATCCAAAAGAGGGCCGTAAGGAAGGGGCGCAGGGGATGGGCGTTTCGAAACGAGCGCGAGCGCACGCCGCCTCGGTGGCGTCCAATTCCGTCGTTCGGGGGGGGACGTGCCTCCTCTACTCAGTGCCGGGTAACGAGCAAGCTGCTCAAGCCACCAGAGGGGCGACAGGCGGGGGGTAAGCCGTGCCATCTTCCGATGTTCAATACAAGGCCCCTCCCCGCCAAGCTCCGCCCTTCCCCAGAAGGGGTTGCGGTTCCAGCGAAACGCTAAGCAACGCGGCCGATTGGGTGCTTCACAGGCCCGCCTCCTGCGGCGAGAAGACAGCAAACGCCCGTACGGGCGCACGCCGCCCTGATTTGGCAAGACCCCCCCTGCGCGTTTCTCCGAAAGCATCCTATCTCCGTCGCAGACTGGCATGCCGGTAACGGGCAGCTTCACGTAGTGGCTTCGAAGCTTGTAAGTCCGGAGTTGGCTAGCGATTTTGCCTGCTCGCTTCGTACACTCTGGTCCACTGACAGAAGCACGTCGGTCTCGTGCCTGTGCTCTTTACCTTTCGGCCAGCCCACGGCGAGCCGGACCTTGTCGGGCTTAGATCTTCGACCTGTACGATGCCGCGCTCCATCGTGTGAAGGGCCAGGGTAGGTGCCTCGCGGGTGTGCCTGGTCGGCCCCCTGCTCCGCCTCCTAGCTAACTGCGTGGGCGAAAAAAGATCCTAAGAACGCTGTCGCACGGCACTTGGAAGCGGGTCCCGCCGAATGGCAGTAGCGACTCCTGCAGGCCTGCTAGAGCGGGTCCTGGTTGGAGCGATGAAGAGAGGCAAGGTTTGGGCCTGACCTGGGTCCGCTGTACAGCCCCAGTCAGTGTTGCCCGCGCAATGGTCTTCTCCCCGAACGAGGCTTACGCCGGGACTGCCCTCCGATATCCGCTTCGCCAGGGGAATCCTGGCCCACCACGCCTCGTCGAAATACCTGAGCGCCCGACATGCCTTGCGGTGCCACAGGGTCACCGCCATAGCGCACCCCGTGTTGCCTCGCTCAAGTCCGGTAAGGTCAGCGCGGTCCCACTCGGCCCGGCGGTCGACAGGCCGCGTGCCAAACGGTGGCCCCGAAGGGACCATACTCACGGTTCTTGACTCTAGCTGCCGGCCTCGCGGACTGCGCCCGGCGCCCGCTACTTTAACTTCCTCCACCCCAACAAGGCGCGCAGACAGGCTCCGCACGGTACTCTCCTATAGGGGGCCCTAACCCCATCCTTCGCACACAGGCAGTTGTCGGCCGGCGACGCGGCGTACAGCCTGTGCTGGGTGGGCTAATGCATGTGGCTCGCAGGGGGCAACAACTCGTACCGTAGCCCGTTAGCGACGTGCCGGCCTGGCGAAGTATGGCGAGGAACAGGTGGGTGAATCCACACACAGGCGTTAGAGAGGGTGGTCTGCTAAAGCCATCGCCGCCGGCGCGACAGGAGTTCAGCTCGCCTTCGGGTGCAGCCCTACAAGGCGAGAGATGTTTTCTCAGGGCGGACGCGGGGGTTGCTTCCGCTAGCCGGCCAATCCCGAGGTGATTGTTTTTTCCCCCGGAGTGATCCGGCCTAAGGCACGAACTAGCGGGGTTGAGTATTGTATGGGTCACTAGAGTTCCGTCCTCCAGATGCACCCCGGCACGGGCCAACCAGGGACCCGGCGGGAAACTCGCGCGATCGCAGCCAATCGCATCATCGATTCGGGAGGGACGGGTGAGAGGCCCAATAGTCATCATTTGTCGTACGATGTCCCTCCCGGACGGGTCTCCAAAGATTTCTTGTCGCCGGGGGCCACCCGCTAGTGCGCCCACGCAGCGGGCCGGGGGCCTGACGTTAATAAATAAAGAAATGTATCATCCAGTGCTGGCATTAAGACTACACACCATCTGTCTGCTGAGACGCCTATGCCGGTTAATCCCGCCTGCGGCCACGTTGTCCGGCGGCCGCACACGCCAAGCGACGGGTGACAACAACCGTCTCTGGCGGCGACGAGTCTCGTCTTTGCGCATCGATCCAGAGGCTACCTCTCGATCTTCGTTGGCGCTACGCTGCTTGTCCCCCGCGAGGTTCTCCACCAGGATGGGTGCAAGCCGGCTAAAAGAATGAGTCGGGGCCCACGGGCGGAATCATGTCAGTCCCGGACGGCCAGGAGAACCCGGCACGGGTAAGACCTGGGCACGCCGACCGTCACGAACGACGACATATGGGCAGGCCCCAAACGGGGTCTAAAGCTAATGGGATCTTGATCTGTTGCGACCACCATGTGGCTCCCCGTGTGGCTCGTGCGCCTACGCGTTGCGGCGATTTCGGTGTGCGGAAGAGGATCTACATGTGAAATGGCCTACGACCCCCACCATGAATAATGGTGGACCCCGTCCTTCCATACGGCCCGCGGCTCAACCACGTTTAGAGCCCTTTCCCATGCCTGTTGCTTTGAAGTCCCTAGCTCAGAGTAACGTTTGTCATCGGGTGTTGTCCCATCAGACACTACTACAAATCGGCGGTAGTTCGTCCACAACACTCGACGAAACGGACGGAGCTTTCTGCGGCGCTTCATCGCAACATTAGAATTCTCATCTCGATACGGTCTAAAGAGGTCGTAGCACCGAAAGTGCAGCCTCCGGTGCATCTCTGCGCCCCGCAGGGGTGACGACGGAGGGGAGCTGAAGACGGACACTAAGCAGCGCGCTTTGTGCCGCACCTGTCGCGTACGCCTCGAATAATCCACATGGTCTGAGTCTAGGCAAAGCGCGCGGATACCGAGAAAACAGGCCGTAGTCAGCGGCCAACATTTATCTACCCGCAGGGCTCTTACAAGTGGGGATGCATAGCCCGTTGGCAGGCCGGTCAAGCTACCCCCTTGTCCTGGGCGTCCATTCCAGCCCACTCCCCGACGTCAACCTCCCCCCCTCGTCCCGTCGGGACCAGCCCGCGTGCGCGTGGCCCCGCACGTCCGATGGCCTTTTGCGACGCTCTGCGTTGACCTGCTCCGGGCTTCAGTCAAGACTGAGATTACAAGCAAGGACCTTTTGTTCCACTGCCGGACGGAGCCTAAATTTACAAGCGGCTCCCTCAGCGGACGTCCTACCTGCACAGACTTTTTTTTTGCGGTATATATAATGGTACGCGGCGAGGTAGAAATTCAAATCTTACGAACTTGCACTGCTTTTGGTGTACCTAACCACGCCGCACGGCCGTATGCGCATGGTCTGCGACACCTGAACCGGGCGGGGAATCCTTTGTGAGGCGGCCTAGCCTGTGCTATTGCTGGAGGGGTCCTGCCTCGCGGCATGCGCTGCCCCGGGTCTGACGAGCGACTACGCGCAGGACCCCCCCTGCTGCGCCCCGTTGTGCGAGAAAACAACGTCTCCCGCCACGCGAGTCCGTCACAGGCCGCAGCTACAAAGCTCGTGGCTTACAAGCGGACCACTAGTTCGTAGAGCCGATCTGACAGGAGCCTGGGCAGTCGGGATGGAGACGTATGACACACGCTGGGGTGGGATGACTCGGGCGCGGTGAACCCCAACGAAGTCCCCCCACATTTCCTACGCATACCCCCCGCCGAGCGGGACATGGCCGGCGAGCTCCAACGCAGAACGAGTGCCTGGAATACTACTGAGGCGGTGGTGGCGGGTGTAGGATCCTGCTTGGCCCTGTCCCCAATCAGAGCGCGCGAGGGCTATAGCCTGGGGCTCGGCCTGCCAGGCCGTATTCGAGGAGGAGGGGAGGCGGTGGGGACAGGCTTGTCCGTCCTCGCCTGCCGCTCGCAGGTGCTAAGAGTGGGACCGCGGCGTTGCTATATGCGAGGGGACATTTCTGGTAGGGGCGGTTTCCCCGTCCCCGTGAAGTAGCAGGTGCAGGGTTACGCTTGGGGCCAGACCTGCAGGGACATGGGACTTGCGTAAGGGTCGCCGAACTTCCCTAGTGGCCATGCCAGACGCGCGTCTCTTTATGCCTACGCTCCCGCCAGGTACCTTGAGCCACAGACGCCGACCGCGGCATGGATCAACCCATGCGAATCCCCTAGACAAACTAATCTCTGAAACCCCCTGGCCAATGGCAAACTGAGTGGGTACTACCGACAGAACTCTTTTCTTCGTGGTGCTGGGGGAATGGGGTCCTTGGCTAATATGGGGGGGACCCCCCAGCACCAGTCGCGGTGGTAAGCGTCGTTCCGCCGCGACCCTGCCGAAATGCCCCGTGGCAGGGCAATCGGGCGTAATTCGCTTCCGCGGGTATTCTCCTGTGGCGACTTTCTTACCTTTGGGATTTTGTCAGTGCTCACCCTTGCCACTTGGTGCCTGCTCACGCATCCGAGCCCAGTTCGGAGCCCCGGATCACTATCCGTATGTGTGTCCCACGATCATGCTCACCTTTTCTTCTCGTTGCTGGAGAAGTTGATATTCGGTCAATGGGTCTTGGTGATATTGAAATATGGCAAAGTAGGGCCAAGGGCGATCGTCCCATGTACGTCGTCGCACCCCCAGTGGCCAGCGGCCTGTTTCACAGCCGGTCCGCATGCACTGTGCGTTGGCGCGGAGACACGAATTTTACATGGAGAAACCCAGTCATTCCGACCGCACTGCTCTGCACTGTGGCGGCCGCGGCCGCCGTGCAAAGTCGTCCACCGGGGGTGCGGCTGGCGCGACCTAGAAGCAGTGCATCGCCGAGGCCTAACGGGCCACGAGCCGGTCCAAGCGTTCAAATTGCGAGGTTCACGTCTGCACAGCACCCCCGCCCCGCCCCCGGCAGGGCTCGAGAAATGAGGCGTAGGGATGTAAGTGGTAGCGTGGGAGAGGTTCTTCAACGAGACTTACCGCCGGCCCCTTGCAATGTTCATAGAGGGCGCGGGTTGGGGTCGCGGTTCTTCCCATCTACTGAGGGAATGGGGGCTCCCCAGGGCGAACAGTCTAGCAACGCTCGCTACTCGGTGCGGAGGAGCGAGGCACGCGCCCACACCATCAGTTCCTGGCAGACGTAAGGGAGGCTTTTTCCCCCTCGCTGAAGAGTGCCAGAGGCATCGGGGGCTACAATACGCACAAGAATGCGGCATATCCTCCGGAGTCACTGAACATTTCGGGCCCGTGGCCCCCTCTTTGTTCCGGGTGGGATGAGCCCAGTCCCCCCCGCGCGGCCCCACGTCCCGGCTGTTATGTAGACTCCTTTGTATCGCGGAGCTGTGTGAAGTCGGCTAAAGATCTGAATGCGGGGCCGTCCACATAACACGCGCCCCCAAGGTCCCAAAACGGGGGAGGAAAGGGGCGGGGGGAAGGGGAGGACCCGCGCTTACCAGCGGGACCCGCCGGGGCGTGTTACGCCGGGATTGCCATAGAGCACGTTCGTGCCCCAATCCAAGTCGAAGTGAATTCTGTACCGGGCTTCCCCCCGGCGTTCACTGGCCACCCGTTTTGGGCCTGACGCGGTCCGAAGAGGCACCCCCCGGGGAAGGTTGGGTGCCAACGGGCGTGGGATGTGCCTCGGGCCCTGCTGGACGGTTGTAGGCCATTCCGGCATGTAGCGGACTGGCGCTCTAGCCCCCAAGGAGCCTGCAATGACGTTCGCCCAGGTGGCAGGAACCCTCGGCTCTGTTAAAGAGAAATTTTGAGATGGCGGCGTGGTGCGACCAGTGTACCGGTACACGGGGCCGGGGCCGTTCGCCCCCGTGCGGATCGAGTGACGGAACTTTTCTTGAGTTTTTGGTCACACGGAGACAACATAGGGAAGCAGATCCCGTGATCGGCCACACACTAGTGAGGTCCTTGAGACTGGAGATCCACTATACCGCGACGGTTCTGACCCGCCTGGACTTTGGGGGATACCTCTGAATTCTCAGGGTGGAGCCTCTTCTCTTCCCTGGTTATGCGACTCTACGTGGTTCTCTCCACCTCTTCGCCCTTGTCATTACCCCACGTGGTGGTTCCCGCTGCGGCCGTACATGCTTCCGTGGCCCTTTCGATAGTGATTGGCCACTGCGCGCGCTGAAGGGTATCTGGACATCACCCCGCCTTTTGCGGCCCCGCGTCTGGAGTTATGCTAGTGCCGGCTCCTGGATCGGCGGGGGGGTGGCCCATCTAGCCTGCATTGCCCCACAAGCGGGCCCGGCGGCCTTATGCCACTCCTTGTAGGCGCCATCCGACCAGCACCTGTGAGAGCCTTCCGGGCATCGCTGCTGTTGCCCCAGTGAAACGAGTATTCTTCCCCGCCATAGACGGGCGTAGCGACCGCTAGTCCCTTGGACATGTCGTGCGCGCCCACCGGGGGCTCCGCCTTTGCTGGCGGTCCTCGCTGCCCTTTTGGTGGCGAGGATCGTGAGATCAGCTGCAGGCCGGAGATCGCAGTAATTGTTGCCCCTCTTGACAGCGTCCACACCTACGTTGGCACCCAGCAATCCCGATTGCGCTTTTGACCTCCCGGTGGGCCTTCTAGCCGATAGCGTTATCGTAGCGAACCCGGAAATTGTCAGTAGGCCCGTGCAGGCCGGCGGGGGCGCAACGCCCGGCGGGGTCCGCAGGTGATTTGTCGTGCCCAGCTTCCTTACCTTTATTCGTGGTGTTGGGTACTCTTCAGCGTATCAATTGGCTTAAGGATTTAGCCGACAATTGCGAGGGCCTATTGCCAATAAATCCAGCTCGAACCCAGATGAGGATCCAGCCGTTTTACGGCCGCTAGATTCGGTCGACAGCCTAGTCTGAGCGAATACGGTCTGAACCGAGGCGTTAGTGAGCATATGCGCCAGCCACTCTTCAAGTCAAACTGAGCGTAAGTTCGTTGTATTCTGTAGCATGCGGGGAGGTGCGCGGATACGACGTGCTTAACAAGGGCAGCAGCAACCCGGGCCGATTGGCGCCGCATGCCCCGGAGGGCTCGAAAAAGGAATGGTAGTGGGCGAACGGGGTCGGCGAGCGATTCCACAAATGTGATATCTCTATTCGGAACGGTGTGGTTTGCCGACGGACTGAAACGAACCAAGAGGTACTGGGATCCTTGCGAAGTGCGAAAAGCTTGTGCCCCGTTTTGTTCGCCGCGGGGTGCGTCCACACGACTGCCGGGTTTAGTTAGCAACGCTAGTATGGCGCAGCTGAGCGCACCGTCCGGCCGCGACCAAGCAAGGACCGGCCGGCCCTTGGTACACAGGTGACGCCCTTTCGCATAAAATATTTGGGATGCGATCGGGGCTACTGACGAGCGGAGAGTCTTAGGACCAAGACGGCGGGCCTCCGGACTTCGGGCGAGGGACGTTCACGCACTCGCCTCAGGTGGGACGTCGGCTGCTCACTGTTCCGTTTCCCGCGCAGGCGCAGCGCTGTAGGTTCTCCGCCGGTTCATGGAGGGGCAGTCCCGAGTGTCACCTCTGCTTGGAATTCCTTCCGCGCCCAGACCGGGCGGACGTGGCCGGGAATCCACGGACCAACATGCCTTACAGGGTTAGGTCTAATGGACCTTCCCGGGTTCCGGGCTTATAAACCCACGGCGGCTAGTCGTTGCCCGTTCTTAGCTACTGCATTTATAGTCCGATAGGACGGGCGTACTCGAGGTGGCTTCGGCTGACGTTTCAAGTACCAACCCGTTTCCCCAAAGCCCGACGAAACCTATCTTATGGAAACGAGATGGGAGCCCGATCGATCCCAGGGGTAATCCCGCACAATCGCCTTGCCCGCACGGGGACGACCACCAGACGCAGAGCGTGGCACAATCCAGTGACGGACGGTGAGCGGGCCTCCTGACTCGGCTGTTTGCGCGGCCTGCCTCCTCGCCAACGGCTAAGGGTCATACCTGCGGCGGACGCTGGGTGCGCGAACGGTGCGGACACAGGAAACCCCTACGCGCCATGCGCTGGCATGGGGCTCCTTTTGGGCCGCTAGTTCTCTTGGGGCTGCCTAAAGGGCTGTACGAATAGGCTTTATTTTTGTTGGTGGCTGAGGGACCTTACTTCCGGCGTCGTTGGTCGGGAAGACAGTCAGTAGGATGTGCCTTCGGGACGATGAACGCGGCGGGCGCGTCGACCGTTCGGGGATCGCAAACAGATGACGGCAGGGGGGCGCTGGGGATTATACGCCACGAAGTTCCAGCTTCAGAGAGGCAGCCCCGTTGATCGGGATGAAGTATTGTCGGGGGGGTAATTCCTGGGCTCGAGTCATGAGATCACTCTTCTGTCCGCTGTTTACACAGCCGTCCACTATCTCTCTATCATCGAACCCCTGTGTCATTGTCGATGGTGCTGCAGGCCCGTCACCACGCTGCGAGCACTTCATCAGGGGGCCCTTGCAAGCGCCAGCGCTCCTGGATGCGTCAACCCCGCGTCGACGTCCCTACCAGCCTGATGAGCATAAGATTAAAGTACATGGCGCAGACTCCGCACCGTAGACCCACCACCTCCGAAGGCTTGCGGGCGGCATTGGTCGCCCCCGTCTTAATTCCGGAGCGGACCGCGGCGCTAGAAAAAGCCGAAGTCCTTAACGGGACGGCGGGCTACCTGGCCCTTCCCGCCTGCGCCTCCGCACCAGCGGCAGTTCTATCAAGCGACTATCCGCATCCGTTGTCCCGGGCCCGCGCGAGCGGCCATACCGTCGCCCTTCAGTCGTAATTCCACTCTAGGGTGCTTCAGATAGACTGCCAGGCCCCTCCGCGACTCGGCATCGAACTTGGCCTCAGGTGACCTTCCGCTCCGTTTGGCCGCCGTTCTGGCTTGCCTTTAACGTCTGGTGTTCACAGCCATCCATTCGCGTTCTGAACCGTGGGCTCTCACCGTGGTTGACCCCTTGCAGGGTTTACGGACCGGCTCGGAAGTGGGAATCCGTATGCGGCGTGGGGTAACAATACCTATCGGCTCGGTCACCTAGACGCAGGCCGGGTCGCAGATGCCCTTCAAGCAATGGGGGGCCGATAGTCCGCAAGCCGTGATGTACGGGGTCTTGCGGCCACCACGCATGGGAGAACGCATACGGGCAGGAAAAGGCTAGGGTCGATGATACGCTCAGCAGAGAAGAATCAACTGCCGCCCACGGCTTAGGCAAAGGGTGGCCTAGGAGGGCGAAGTGGAAGGATGAGCACGTTCCCCATGCACCCCTTGAGCCCCAGGTGGCGATGTTTAGTCCAGAACCACGAGTAGTTCTTACTGAGGCCCCAATCGGAGTGTGAATTCCCACCATGCCGGAATCGTCGTGCCACCCGGGACGAAGCCTGGCCTTGCTCCACGCAAAAGCGAGAATGCGGGGGGGTGGGCGCTTACTGGGCGGAAGTCTCGCTAACCGCAGCGGGGTTAGGACCCCCTTGAGGATGCTCATGTCCGCTGACCAGCTTTGCCCTATGCCCCACCGTGCGCGACCTTAGAACTGAATTATCTTCTCCCCCAGCGTGATCTCGATTCGCGTCAAGGCACCGCCCTACCCGCGCCCACCCGACACACGGCTCACCTCGAGCAGCCCGCGCACCCTACGCTAGTGCACTGGCTCTCTCCCTCGCTACCCTAGGCCCCGCTCAGGCCCTTAATCTCGTCCGTCGTTGTCCCGTGCAGACTCTTGCCATTCCCTTTCACCGCTGGGGCGGTTGGCGGGGTTACGGTGCTAGCACTGGTGGGAAACACGTTGGAGCGTGATGGACCCGCTGATCATCGCCGAGCCGGCGGGCACCCGGGTTCACGCTGACTTGCTACCCACCTGGCTTTCTTATCGATCTCTCCGTGCGCGGGCCCACCCCCGGTAGAGCTCGATATGGCCAACCACCTCATTACGCGTGCCATTCCCAAACCGATCGGACATATCGAGCTCCCCTGACAGGCAGGAAATCAAGTCCCCCCTCCGCTCCTCCGGTGCCTCGACTGCGCTCCCGCGGGCGCCACAGCCTCCCAGCCCACTGAATGTTAAGGATAGTGTATATCGCCCTGCCTGTTGAGCCGGGGGCGGAAGCCGGCTCCAGCGTGCTAGATATAGAGGCGCATGGCCCCTCAGCCTGGGCCGTCGATCTGCGGGCCCTCACACGGGCACCCTTCCGCCATGCTCATCCAGCGTCCCCATGGTCAAGGCTAAGGCCTGATAGGCCAAGAGTAGATAGTACGGTCCGGCTAGCTGGCTACTCTCCCTTCTCTAGCGTAAGCAAGGACATGCGGTTCCGGCCTGCCCGCCTAGGAGACCTAGCTAGGTACTGGTGCCGTCACCCTAGAGGGGATTGCCGGCGCGGCGGAACGCCCAACGTGACTGCCGCCGATGGCGGGGGGCCACGGCGGGCTCGCTTTGGATATCGGGAACCTGTCTTGGAGCTGTGGCTGCCACACTGGCCAGGATCCAACGCCGGGCCGAGGGTGGGTCCTACGGCTACCTACTCATTTGCAGGCGGTTTTATTGGGTGCGACAGTTGTCTAGTACAGTGTCACCGTTGGACAAGGAATTAGTATAAGCATTGACCCGGAGCACTCCGCACTTTCTTCCATCACAGTCTTCTGCCCTCCGTCGGTGGCAACCGCAATGATTAACGCGAGCTCTATTCCCCGAGCCGTACTTGCAAGCCGACTGGCGGGGGGCTCCTTTCTGCCAACCAGACTTGGGTTAAGTACCCCGCTAGCATCCGACCTTTTCTCCACGATCCCGCGAGTATGCCGTCGGCGGGTTCTGGCCATCGCCGAGCAACCCACCCGGGTGCCCCCGCCGGCACGGCTATTCCTAGTCGGTTCTACCGATCCGCCCACCCGCGGTGCGAACGGCGCGGGGTACGTCGCATGTGGACGGAGCACGACCCGACCCCTTTTCAAGTGTGGGCACGCCGTCTCGTTCATCCGGCCCCTGTTTGCTCCTGCTCCACTGGCAAAGTTTACTCAAAGTGCCCTCCTTTGCGGGATTGTTGCAGGAACAGGACCAAGTGGCGTCTCAACCTTTCTAGGCGGACGGGGACACGTAAGGGCCGCGGTGCCTATGGGCGGACCGCCCATCGCGAATGCTGCCTGGGTGAGCTAGCATGAATTGGCGAATCTCTTCCCCTTTATGAGTGCCACTTAGAGATGAAGTATAGCCGCCGGGGTGAACAGGAGAACCTGGCTGCTCCACTGGTGGCATGCCGGTTTTGGCGGGCAGTATTTTATGTGACAGTAGCGGCTCCTTTCTGGTGGGTGACTGCCAAGTGCTGAAGGCCGTCGTGAGGGCGGGGACCTAGCTGCCACCGTCGCCCAAGTTCTAGGACTTGGGCTGCGGCGCATGCTACTCATGAGTGAATAGCAGGGGGGTGGTCTTGGCTTGGGCTGGGCTCCCTGAAGGGTAGCCTGTAGACACCTGCTCGCTAACCCGAACGTGAGACCATCTGGAAGAGCCCGAAAGAGACGACCTCTACGGCATAGCGAGGGCACCCTTGCATACGCACGCTTACTGCGACGGGGATACGCGGGGCGACCTACAGGCGAGGCGAAACCGCCGCACCAGTGTCTGGCCCGGGGTGTTGAGCTTCTTTCGGGAGACCCGGCGGTTCTTTCTGTCCTGGCCTAAACCGCAGGAGTCGCGACATTCTTGCACCATTTGATAGGTGCGTGGACAGCGAAGCACAGCCCTCGCCCTTAGGGATACCTGCCCCGAGATGACTAGTTTGTTGGCCCTGCATCCGACGTTGGGGACATCTAGTAGTTCGTATAGGAAATACTATAACGAGTGCATCCGACGCTCCTCTTCGGTACAATCCTCTCGCGGCCGCGGCCCTCCGTGGGGCGTAATGCCGCACCGCCGATGTGGCCCATCCCCGTGAGATAGTGCTATGAGACAACCCCCGACCCATAGACGGGTGAGTTCGTATGTGGGCCGGACTGCGGGATAGCGGTGAGGTGCTGTCTACGTGGTTCTCGATTAACCGGCCACTTATGCCCATTACCGGGCTTAGCACTGTGAGCCAAATTCCGCAGCCTTCTATACCCCCAACTAGATTGGTGTTCCCTCACGTGGCGTGTCGCCAGTTTATCAGCAACTCGGCGGGCGAGGGCCGGCACGTTCACACCGCAATGGGTCGCCGCCCGTAACAGAGTTCCGTCTGGAGGCCCCGTGTGCTTCCCGCCAGCAACGCTGCGTTACTGGGGGGTGTTCTCCTTCCGGCGGCGTTACTCAAAAGTCCCGCGCACGGACATTCTCACGGCCAGTCAGTAGGTTCGGGCCGGAAAGGGAGCGGGACACCCCGATAAACAGCAGTAGACTGTTGGTTCGGCGACTGCGAATTCACCAACTCGCCCTTTCCAAGCCGCGCCTGCAGCTCATATCTGTCCGCTACCGAACTTCTTCCATTCCCTGAACTGGCTGAGCCGTTTATGTATGGCGGTCAGATACTCTGAGAGGTAGGGTGGGGGGAGGGTTTGGAATTACGGGAAGATCCGTGTCCTCGCACCTATGCACACTATAATTCTGATACTGGCGCCGCTGGGCTTAATCCGTACACGATGAATAGCACATTCCGTGCTGCCGGTACCGGGTGAACGGCCGGGAAGTGTCTTATCACCCGCAGCCCCTGGTCTCGGCACACCCACAGTCGCCAGAATCGCAGCCCATAGCCGACGCGTGGATACTCGATGCCACTCGCACGCACGCCGCACAAGGGTGGCAGATTTGGAAGCGTTGCATCACTAGGCGGTTGATCGGTCACGGGCCTCGGAGGACGGAGACGAAGTATATCTGTTCTCCGTCGAGGAGTGCGGGTAAGGGGGACGTGTAACGATGATAAGCTCGGGGGGCATCGCCCTCGCACCACGGGTCTCTAATCCTTCCGCGCTTGGCTAGCTGATGGCTCCAGGGCACCGGTCCGGATAACTTGAGGTCCATCGCTCCCATCCTGCGTCATGACTGACGAGGTGCCCGCGCGCACCGCCAACGGGCCACGACCTTTTCGGAACTATTTCGATGTTGCCAGTAAAACCCTTCTCCGGGACTAGGGAGGCCTCGAACTCGGACGACTCGGTGGGTGGCCGCGCGGTCCCTGAGTGCTACTCTTTGTCGCCTTACCCCGGCTTGCAGGTCTTCTATTCCTTCTGGGTGTGCAGCAAACTGCAACTTCCCACGCATATGGACGTAATGCACCTAACGATCTCATCTCTAGAAGGTGTGACATAAGAACGTTGCCCTGGCCTGCCCCCTTACTCAAGGGCTTCTGGCGCCGTTTTGTCGGCGTCCCTGAGGAATGCGGGGGGCGCACCCACGTCCGGGAGAGACGCTGCCAGGGGTGTACGTGGAGCCCGAGGAGCTCTGGCGCGCAATGGCCCGCACCAGGGGCGGGGCGGCGCGGAGGTGAGCCCCTCCAGGCAGAGGGGTACAACGGGGGGGCTAGTACTTGCGTACGAACACACCGAATACACTCACATGCCCCCCATGGCTGACTGTTCTTCTTCTTTTCTAATGTCGAGTTGCTGACCCGCCACAAGACCTAGTTACATAAATGCGAGCATCGTGGTGGTCGGACTCGGGAAAAACCACGCCCTTGCGCAGCGCGCTTCGTCGCTCTGGACGTCCCTTTCTATGGCACTCTGTGAGGTGACACTCGGCGGGGACGAGCAAGACGTGGGCGTGTTTCCGTTACTCACCAGGGGGGTGGCCCTGTTGTGGCCAATCGTAAGCAGGACGAGGGTGCGCTCCCGCAGGCGCCGAGAATAGTGATCAGGCGTCGTGGTCCCATAGAATTTCTGCCGCATCTCGTTCCGCCAGGCAACTGACGCCCTTCGGGCCGTGGACCACGGCTACCTCGCCAGAGTACCGACGCTCGCCGGCGTCGACTGCGTGGACGTCCCCTGCCAGTGCATTAATATCCGGACGGCGCAGTGGGTGAGCCGGCGGGGACCGCGAAGGTCGCTCCGGTCCTTCGTCAGTTCCGAAAGTGTTATCCGAAATACGCCGTCCTACGGCAAGGTTGCCCTGGGAAGGCGTCCTCGTTTGTATATCGCCTGGCGCGGCCGGCTACACAGCCTTCAAGCCTCCACTCGAACTGCCCCGCGTGTGGTAGTTCGGGAAGGTTCGCAAACGGGCAGATGAAGAAGATTTCTGGAGCGCCGTCAGGATCGGCGGGATGGGCCGTAATAGAGGCGCGCCCTGCCAGGCGCATCGTTACCGCGCACGCGGCCCCCCCCCCACGCGATGCGCTCAGAAGTGCGCGCGCCAATAAATAAAGTGATTCCTCGCCGCCACCTTAAATGAACTGTCTATCAGCCGGGCTTGTGAAGCACTGGCGGGCCCGCCAGAGGCAACGTTCAGCCTCGTTGTCTTGGCGGTGCGGGCAGCCACTGCACACTGGCAGTATTCCCTTCCGCAGCGTAGGGCGAGGTTCTCGTCCGCCACGTCTCGGCGCGGCGCAGGCTGATGTGCGCACGCAGGGACCCAGTAGAAGGTATAGGGGTTGGGTTAATGACACTTCTGGGAGCCTTCTTGTACCCGAGGCCATCATCGCTCGATGGTGGGGCTACGTAAGGAGGGCGTTGTGTTCCTCCTCAATGGATACGAGCGGCATTTACCCCTATCGATGCGGTTCCTTTCTTTTCCTCTACGTTGGTACGCAGAAGTACGCAAAGCCCATGAGGCCGACAACCAAAACGGGCATATACTCCGGGCCTGTTCGCCCGATCCCCGCCCGACAACCCGAGGCCCACCAGGGCTTGGGGGCCACCGCACATTGTGCAAAAAATCTTCTCGGCACCCGCGACGGCGACCGTAGAGAATGTACAGGCGTGCGCGGCTGTTGATGGGCCAGTCGTTTACGGACCGCGAATTCGCAGGGGAACGAGAAAAGACAGGGCCCGGTCGTCAGGTCTGGGGTACCCTCACCAGGGAATATATTAAGGCGCCTCCCGTCGCGACATGTATTATACGGGCGGGTGGCGCCATTCGCAGGCGGGGCTCCGACGGGCCGCGGGACAAGACCTGATCAGGCGGCGTGGTTGCGAGGGGCTCCTAGCAGAGGACTCCCAGAAACAGGAGGAAGGCAGGCGCGCTGAATCAAGATAAAGTGCGACCCGGGGGACAGCGATACTGGCGATTATCGGGGCGTAGCGGCTGACCAGCGGGTAGGCCACCGCGTCGTGGCATTCGGGCACCCGCAAGTGTGTCACCGTTTACCGAGTCTGCCGTTCGGGCGCTGGGCTTCGGGGAGCCACTCCACGTGGCGAGGGCGCGTTGGATCGCAGTGAGAGCCTGGCTTCGGGGGGTCGTGCCTGGCTCTCTCGTTAAGCTCCCCCGGGTAGCTGCGACAACTAGAGGGCTTTCAACACTATCGTAAGAGTTCGTCACGGAGTACGACGGGAGGGCCGCTTTGGAGGTTTGGTCTGTTCGCGTATGGGAACAGCCTAGTGAGGGGCTGACGTTAGGGCGAGCCGAGTACACCCGGGAGTTTAGGGCTGCCTGGCGTAGCTGCTAGGGCAAGACGCGCTGGCCCGCGTCTGCCATTCAGTGCCTAGTGCCGGTCTCAGCCGGGTTTCTAGCGCCGCGCCATTCTCCTCTACTGTCTTCCGCTAGACGCCCTGGCGGCGCTCCGCGCCCCATTCCGCAGGTTGGCTAGACTGGCCCGGAAGTGTTTCGAGACAAGGTGTTTGGGGGCCCGCGTAGGCACCCTCGCTGCTACCAGAACCCTCGCGTCAGTCACCCGTGGGGCTTCGCAAGACCAGCTTCAGCCGGAATCACGGTGTCGCCGCTGGCGTAGGGGACGCGGCGCCCCGACGCTTAGATCGTCGCCGGGTGTATCCTATACCGCGTAAAAGAAAGGTTCTTGCCGGTACCGAAAAGTACACGACCGCAGGCTGGGCGGTTCTTACAACTCGATACCGGACCATATAGCACGTCATCGGGCTAGAGGGGACGCGGGAGCGTGTGATTTGCATGTCGTTATTATAGGAGGGAACTGATGTTACACCCCAGTCTGGAGTTACTACAGAGAATAATTAAACAGCGACGAGATTCAGTCGTGTAGGATGCGGCGTCGTCGTGGCAAGAAGGGCGACGGACGGTAAGCTCGGCAATGGTGGGCAAGCACGCGGCGCAATGTTGGTAATGGTATGTTGTAACCGGCACCACCCCTGCCAGTGGCTGTCCTGGCCCCTGGCCCCGAGCCAAATGCCTCTGACGGGGCTTAGGCATGCTCTCCGCGCTCGCTCCGGCATCTCTCTCAACATAGAGGAGGCGCAGTGCCAATTCTCATTACTACGGCCTCCGGCGTGCGGGGCCTAAATTGTATAGGAGGGCGCTAGGTGGAAAGCGCGTGTGGGGTACGCCCCGCCCAAAACCCGGTGACTCTTCATCTCCATGCGACTACGCCTCGTGTGAGAGCCCACGCGGCTCCCGCGCCTCGGGGCCTTGCAAGTGTGGCGCGACCTGGGGGTCTTTCTACCGCGGAAGCTCCGTGCTGCGTTGTCTCGTGACCGCACCAGTGTAAATGTCTTGGATCAGGTGTTCTGCTCTACCTGAATTCTGCCATTGGGTGGACATGGGGATATCGGGCACGCGGCGGTTGTTTACCGGCGTCGGACGCCCCGCGGACATTTCAGTATTTGGGGACCGACGGAATGCCAGTTCGGCCGCCCTTGAGTCCGAATCCTGCAAGTACAGGGTCAGGACCTTGCTCGGGGCGGGGCACCGACCTGCGAGGCCCCAATGCCGAACCGGGGCGATACGTGGGTGTAGTCGCGAGCCTAAGGTCCCGATTGAGAATCGCCCAGAATCGCATCGCGAGGTGCCGCCTAGGTTCGTTTATCTATCTCACCACCCGCGGGGTGATGAAGGGCCGGTGCTATAGAGGCATGAATCGGTACCCTGGGCTCCTCAACACGCATAACGATACCAGGAAAACCAACATTCTATCAGCTGGCGTCCGCACTTCGCGGTGCCTTAAATTTCCGGGAATTAGGCAACGGGCGGCGTCAGCTCCCGTGTACGGGCGCTGAAGCCGCGTACGGAGCGTCGAAGCAAACGCGACAGGCAGACCCCCGCATTGGTGATTCGCTTAACCATCCCCTTCCGGCGCCGCCACTCCCTTGCATGACTATTCACTGCGTAGGCCCCCTACGTCCTCCCCCTAGCGGTGTGGCCAAGACCGAGGGCTGTAGACGGGCGCGGTTTAATTCGGGCGACCTCCCCTGGCCACGTACGGATGAGTACTCCATACGGCAGCTTAGGGTATGGGAGAGCGTATGAGGGTGGGACCATTGTTGCGACTGTCTGTTACGAGCCATTGCCGCCTCCACCGACGGGGGCCGATCGGTCTTCGACCTAATGGTTGTCTACGAGATCCTGCGGGTCATTAACGTGTCGTGTGTACGTGTCGAGCAACACTAGGTATCTACGTTTCGAACCTTTTCTTACATGCGAGAGTCGCACTGCGGCGCCTTGACGAAAGCGTCGGGCCAACAAGGGGGAACGCGTGCTTCTTGCCCGCTCCGTCCCCGCTCTATACGGCCTGGGACAATAACCTGCGAGCAGTTAACCGAAGATTAAAATGCAAGCCAACGTGCTAATAGCCGCGCGCAGTACATAAGGTGGGGCCATGCTGGAAGGACGATTTGCGGCTATGAGGAGGTCAGGGTACCGATCCTAATTCGAAAGTCGTAGTCTTGTCGTCACAGCACCGAGGGAAGGGGATCAACTTACGCAAGAGTCTTGCGCCTTTCGCGGGTATTCTTAGCGTCTGTAAGCGCGGTGGGGATGTTAGGTCACTGCTGTCGCGAGCCTTCCAAGTGCGTGTTCGGCCGCCATGCGGGCCTGGCCCGCCCTTCGACCTGCGTCGCGTTCTAGCGCAATACACTTAACCCGGTTAGGAGAGTGCGTTAGGTGCCGCCCAAGTTTTCCTGGTGTCAAGGCTCGTAGGTCTTCGGGGGTACCACCCAGACTTACTCGCCCTGGCTCATCTACTGGAAACTAGAGTGTCAGTTCACCTTGATGCGTTAATTATTTAGAGGGGTAATAATATCTATTCATTGGCAGTGGGTGGGGCATAGACACATACGCATTCCTGATTGTTTCGACTCCAGCAGTACGCTAACACCGTTTTGACACGGCACCGTCGCCGTAGTTTAGGGGCCGGTCTTGGTCCTGTAAGGCCTGGGAAGGGATTCTGGCTCCTGTAGAAACCTATTTTCCTCGTGCCGTGGCTGCCATCCCCCTACATGTTCACCCTCTTGGACTCAGTGGAGGTAGGCCATTCCCCCAAGCCGCGCCGTGTAATCGCGCCTAGCTTCTCTATGCCAAGTCTGTGCGGATCCTGTCGCGTTCGGCGGCCTGGTCCGCCACCCCCGATCAGGGGCACTGGATAGCAGACCTCCTCTCGCCCTGCCGGGGGGCGCGCGCCAAGTGGGATCAGGTTGTGCTGGCGCTCCGCACCCGGATTCGTACATGACTCATCTCGACAAGGTGCCCCCCCTCTCACTCACCGGTCTGAAAGCGTGCGTATAGGCGTCAAGACTTACACGGACCGATTGGCGGAACCTGGTCTAAAACGCGTCCCCTCGTGGATTGCCATGACGATGCGGAGGAGTTTTGACCTGGTTTCCGAGTGTGTCACCATACGGTTGGCGGGGTGCTGGTGCCGGATCTGTAGGTGCTGATTTTTGGCCGGCGCGTGGCTTGTGTTCTATGCCACGATCGGACCCCGGGCTCGGGTACATACGCGCTCACGTCTTGGGCTGGTAGCGAAATTGGCGGGCGCCACCAGCCCGACTCAACATAAGCACGCCGAGGGCGCCCGGCTTCGATCTTATTCCGCTTGATGCCGGTTTGGAGTTGGCTCCAGGTATGTTTTCTGGCGGGTGCCCGCGCGGCGTCGGGCCATGCCGCTCAGCCTCAGGTGCGTTGGACTCAAGTATGCCGGTGGTGGACGACTTACGAACGCCATAGCATGTATGCCAGGCCACGAGTCCGGGGCCGTGTGTTATTGGGTCCGGGCCGCCCGCGTTGTTATCGCAGCCTCCATGGGCGATAAGCCCCCATGGGCGCGCTCCTCGGCACGCATCAGCTTGGCCGCTCGATCCACTCTGCCGTGGACGCCCATATTCCCCCCGCCGGGCCCAGCTGGCCTGCGTCGACCCTTGACTCGGTGACTTACTCGGCCCGCCGCCCTTCGTGAGCCGCGCCTGGCTTCTGCCTGTCGCATACCTTATACCCCAGGCCGATGCCGCCATTCGTCTCGGTCGCCTGCCGGCGCTGCGGGGGGAGGCGCTGTACACGCCCTGCCGGCGCGAAATGTGCCCCGCCCCTCGAGCAGATCGCGTCAGGCGACTGGGGAACCCCATGGATCTAAAGGGAGCGGGCTGTCGCCTGTGGCAGGGTTGCAAGCGGGTTAACCGTTTATGGGGATGTTTACTCCGAAAATTGTGCCTGGCAACCGGAGTCGCGCGACCTGGGTCCGTCGAGTGTGGATCCTCTCTGTCATTCGTGGCCTGTTGGCCAGGTGAAGAAGGGTTAGCCACCCTCCTGCTTCGTCCCTTTTTTCCTGCTATGGTCATTAAGGTCGTCGATCCTCTTTGATCCTCGTGCAACGAAGACACTTATCGCCAGGGATCTACCCAGGTCCGCTGTTGGCCCCTCTGCCTAGGCTCCAACCCGGGGCATAGAAGCCGTTCCGGCGCCGGGCAGGCGTGCTCCGAGACCGTAATATTGCGCTCTTCCTACTTCTATCAAGCTCTCTGGGGCGTTTCCGGCGCTCTCGCCACTAAGGATGGGCCATGCATTAGATTCGACCGGTCTACACATATCGTGCATACCGCCCGCGCGATCACTAACTGGATAGCCTTCCACGGCGTCCAGCGTCTCACGGCCCAGGCTTTGGCCGGATCGTTGCTCGTGGAAACGTCCCTCGTGCCGGGCTCCGGACTCCAACCAATCGAGGGGGGCCTCTCCACTGTGCGGTTCCTTACGAGCCACGACTTCCCAGCACCCAGAACGCCGATGCGGACGGGGCCGGGCGGTCACAGGGGCAGTGCGTGTTCCGTCGCAATTCTGGTACCACCTTGCTCCGCGTAACGAAATTACCAAGGGCGCCCAGGCCGGGCGTATCGCGTGCCTCGATTGCACAGGTGAGCGCTGGCTTCTTCCATAGCTCGTCGCTCCGACCCCTGGCCAAGTGTTTCCTCCTTACAGCCACGAGGTCCACGCCTAGAAGCCCCACCCGTTATCCACAGCCCACGCCTAGACGACACGGTACCCCGAGACCCAAACGCGGCAGCTGATGGAATGGCCCAGGTAAGGTGCGAACTACCGGGTGGAGGCGTACAGAGGCCCGTCGCCGGGCTCCGATGCACCTCCGCCGTCTAGTCAGGGAGTGTGCTGTCTTGGCGCATCCCTATGGCAATGACGCCAATTCCCGGATAGTGAAAGCCGCCGTGCGGTACCACCGAAGCGGCGTCCGGCCGCGTCCCACCTACCACATTCCGCCACCGCCGCGTGCTCGTCCAGTTGGCGTACGCGGTAATACTACACAATCTACGACGCTCCTTGGTGGTGGCGACAGCAACGAGCACCGCGGTCTGATCCGAACGTGACCCCCCCGCTTTGCCTCGGCCTGGCGGTACGTCCGCGTGGCCAGAGCGACAAACACTCCATCCAGCATAAGCTTGCCGACCCGCAGCACTTCCGCCAGACCACGGTCCGTCTGGCAGGTGCATAGAGTGCGCACCACGCTGGCCCATAATGCGGCGGCCAACGGGGCTGTGTATCGGAACTGTCGGTGTCCTACCCCTGCGGACGCCCGGCAGCTTTCCTCCCCCGGGGACTGCCCGTGCCTTGTCAACCGTGCCCGCGATTCTTTCGTGTGGTGTGCCGAAGTCGACGCCGCAGCAGGCCTGTGCTACTGCGCCGGTCTCGGCGCCCATGGCCTTTAACAGCCTCCCACAAGGCATCACTTCCTATGATGTCTACGGTGAATGGCACGCAAGGCGCCGGCCTTAAAGTCAAGCGTGCGTATCGCGGTCCTTGCACCGACCGCGTGGGCTCGAAAATTCGACGGGATGGCTCGCTCATTTGCTCATGTCGGACAGCACCAATGGATCTTCACTCGTAGGTCGGTCGATAATTCTGATAGGTGTGGCTCGTATCGCGAATCACTTATGAGTAAAGCGCGTCTGCATGCACATTTATCCTTTCACTAATCTTAAACCTCCACGGACCGCAGCCTAACCAAAGCGTGCCAAACCAAGTACTCATCCGTATCCCCCTGCATCGAGTGCATATGGTCTCTTTGAGTGAGCCGCGGTCGGAGAGGCGTTAGTCTCTGGCCAATACCCCTCGTTAAGGGATTTACCAAACATATGCCCACGAGGTCACGGTCTCTTTCTTAATCGGACTCGGTTCGCTCCAATGTTGGAGTCGGGTCCCAACGGGGGTCGGTAGGGAGACACAAGCATCTCTGCGGACTACCTAACGGCCGGCTTCTTAGGTACGGAACGATGAGAGCGCCAGCTTCGCCCTCTGTCGCCCTGGGGGGGGCTGCCGCGATTGCTTAACCTCGTTACGTGAGACATAGGTCCTGTCAACCGCCCGGGGGCCCTTGTTATCCTTGTCGCTCTAGCGTGACGTACGGCTGCGTGACCCGGGAGTGGCTCGACCTGGCCTCCAACCTGGCGATGGTCCACGGAAGCTTTGTAGGCGTCGTGGGGCGACTCCGGTCCCCCCGCCGCATAGCTATTGAGGTGTAACCGGTGCGCGCGGCCCGCGGCGTGTGCGCTGGAGGTCCGGACGACACCTGGATATTTGGACAGCCCAGGCCGTCCATCCTGCTGCACTGATAGGAAGCGGTTCTGACCTCTCAGGTGGCCGTACAAGACGTGGACCCACGGAAAACGTGCGCCGCCGAACAAACTTGCTCCCACTGTCAGGCAGGAGAGACCCGAGTGGTGGATCGTCCGGTTGCCGGTTAGACGAGGTAATGGCACTGCGGGGTGCGCGTAGTGGGCGGAAAAGTACCGACAGTGCCAGATGGCGAACGGCGGGCCCTCGCTGGTGGAAACCGGAAAGGCAAGGTCACCTACAAGCCCGGGGGTCGGATTAGCTGATGGGTGCGGTCGAACTTTCATCAAACTAGGGTCGCGGCTCGGTGCAGTGCGCTAATTCAATGGGCAGGGTGAACGAGGGTCTGGCGTGTCGGGCTGGCCGCCCGGCAGCGCTGCGGGTCGATGCCCCAACCCGCGGTGGGGTCGACTGGCGAGCCCCTCCGCGCAGCGGTCACGACGCCAGGAATTACGAGAGTGCCGGTTCGATCCTCTTCTCATGGACTCCATTGCCAGAAGGCAGGCGCTCCGGCGATGGGGCCAGGGTTCTCCCCGCTCCAATGACTCCGATAGGGACGTTAATCCCCGGGCGCAGGGGTCGTGTCATGGGGGACGGAGGAGGAATAACGATGTAAGACTAGCACACAGGGGTACTGGTTGATTCGGCAAGTTATGGGACCAGTCCGCAGACCGAAGGGGGACCGACGTCGTTCGAAGAACGACGCGGAGGCTGTTGCTCGTGGATAGTGCGTAACGAAGCATCTACGTCTGGATTCAATAAAGCCCGACTGCCGCCATCGATTCACCACAGGAGGAATGCGGAGGCGGTCGGGCTCCGGCTGGCTTGATGGGATGGCACCGCGTCATCGGTCAGACCAAGCCTATCAGCGGATGCAGCTGCCAGCCCGCGGGGCAGGCCCCAGATAGGGTATGCGTGTCGCGTGGTCAGAGGGAGTGCCGCCAGAGCACGGGCGCAAGCGACTAAGGATTGCGCTGCTGCACCATCGTCGATCGCCTGTGTCTTAGCGGACACGCGACTAGGTCGCGTGCCTTTCCGTATTAAGGATGGGGTTCACCGGGTCTCTAGGGGGGGGTTGGTGGGACCAACCGCAGCCGTTTCCGCCTCCTGCTTGTCCCCGTGGATTTCTGCCGGGGAGCGGGCTCTTGATTCACTCTGGCTGGGCCCCGTTTCAGCCGCAGCCCAGAGTCCTACTACGCGGCTAACCGAGCGTCGCAGTAACTGGCGTCCTTAATCCGGGAGTTCAGTGTCGGGGGTGGACTCTTCTTGCGGACCTGGCGCTGACCACAGTCAGGTGAAGTCCGCCCCGGATCTCCATGGGAAACTACAACGCAGGGGTAGGTCCGGGCAGAGGCTTACTGAGCACACCGCGCCTCGGCCGCGCGCAGACAGGCGTTAGGCCCTCGGGGTCCATGCACGGATGCGCGCGCGGGCGCATGACCTGGGTGCTCGATCGTTCAGAAACAGGTGTTCGGAGAGCTAACTCGATTCCGCTCTCCTCGGTCAGCGGCCTCGTAGCTCGGCGGATGAGTCCCCCGCCACTTAGATCGAAGCGATGAAAAGTGGGCACGCGAGAATTCTCCTGCACTTGTGGGTCCCCGAAAACTAGGTATCCCTTCAGCCGCGGCGGGCGGTCCCTCTACGCACAGCGTTTTCTAGTCGGCAGTTCGGGATACAAGTGGTCTGTCCGGGGTTGAGAGTCTTCCCGCGTACTGTAGCTAAAAGAACTGATCGATATACAATAACTCGGAGTACCTGCCACGGCACCGAGGCCCTGAGCCCGCCGCGCCGGCGTAGGGGCACTTGGAGAAAATGTCTCTGCTTCTGGACCCCGCCACCAGGGGCAAGCCCCACTATTCCGGGACGGGGGAGCTTGCCAGAGCAGGCGGAGGACGGCGTTCATTCGGGATTCTCCGGACTCCGGTGGATGCCCAATGGTACGTACCTTCCGGACATCCGGCTGTCTCGCCTCTTGTATGCCGTGGTGAATTCGGTTTGGGCGCACGCCGGCGCGCCGCGCTCCCACTCAGTGAGCCCACGCTCTTCGTTCATCAACCGGCCCGAAGACAAAGCAGCTCTACCGACTCAGCGCTCGTTTTCTGAGGCCCAGAGCCGGCGAACTGCCTGTATCTCGGCGGGTAGTCCCCGTCTCTATAGGTCCGGCGCTCCAGTCGACCAACTTGGTCGGGCTGTGACTAGGATGGACTTAGGACCTGGGGCTCGCACGGCCCCCACTTCAGAGCCCCCTTCCAGTGAAGCACCCCCCCGAGGCGCCGGGTCCTCCTCCAGGGACCACGGCCACGGCACACCCCTCTAGCCCCTGACCCGATGCTTTCACCTTTCCCCCCGCACGGGGGAGCATGCCCTCAGGGGGCCTGAGCTCGGCTGGTAAGCAAGGTTAGCTTCTCGGGGTTCGCCGCAGCAGCGCGAAGCGCGTGTGAACTGGGGAGCCGACCCGCAGTCCGGAACCCCAATTTGCGCCCACCGCGTGGCATTTGTTTTTTTCTACATGACTCGAAGCCACGCGATTCATCGCTTGCCGACGCACAGGCTAGTGCTCCTGGCCAAGCCGGGTCCCGCTTGCCAACCTCGACGGCCGCCGGATGTGCCACCGACCGTAGAGTGGTCCCACCACCAGAGACCTAACCCGAAGCGTATCCCCCGTCCTGCTGCGGTGACGGGGGGCCGCACCGGGCGGCCTACTGGACGATAACCGGGTCCTTTTGAGGAGCGTGCAGAGCAGTCCGCGCGCGATCGCGCAATTACTATGCCTCCCATAGATCACCCGCGGAGCCATCCCGAGGCCCAGGATAATGGATTACACGCGGGTTGCTGCCGGCATCCTGGCCCGTGGGCAGGCTTGGATGGTGGCCGCTCGGGGCCGCACGTACCGATGCGGGCGCGCGGTCGCTGGACGGGGGGCACCCCCAGAGACGAGCAGCATCCCTCGGTTTCGCGGATGCGTTCTCACCCCCGTCCCGGCATCATGGGTTAGACAGCGCTCGTACTGCAAGGTACAGAGTGGCTTTGAGGCCGGAGTGGGCGGCCCGGCGGGATTAGGACCGTTGTGCGCTCTGCAAGCTCACTTTTACCCCTCGCGCCGGTAGCGACGACCGAGTCTTTCGTGAGCCCTCAACAGGAAAGGGCCAGTGCCTCCGCCACGACTCTACGCGTTCTTAGAAGAAGCACCGGGGCGTAGTCTGACGTGGCGCCGCGCCGCCAAGGGGGGGATGTAGACGCCACCGCAAGTCCGTGCGATACGACAACCACTGGGCAAGCGCTTCGGGCGCCACTTCCTAAGTACCCTGGGTAACCACGGGGTTCCATGTGCACCCTGAAGAGCCCTCTCTATCTGCTGGCCGGCCTGGTCAGAGCCCCCAGCGCCATAGCGCCGGCGCTTCGGACGCCCGCAGACCCTAAACTATACGTATTCACGAGAATGCAAGGCCTTGCCCTGGTGGATTGGATGCCGTCCAGACGGATGCTTGGTCGTACCGCCCCGACCACTCGGGCATTGTCAACAAGGGGGAACCCTAGCGCACCCAGCTGGAGAGCTCAAAGGTTCCGTGCTCCTTGTATTGCCCTCTGGCATCGTTATGGGGCGTTAACCATAGAGTGATCTACTTCAGTCTGCGGACGTAACGCAGGCGTCTGCATAACTAATCGCATTGACCTCAGGAGCCACGGGCTGAGTCCTGGTGTATCTACTGGTCAACAAACGGCTCATGCGCCGTTGGGCCAGGGCCTTAGCGTTGGGCCATGCTTCGGATTGGCAGCTAGCTTATTGCCGGCCCAGTGGCTCAGAGTCTACGTCGGGTACGCCAACCCCTGGGGTTCATAGTCCGCATTGTAAGGAAAGTGACCCCTGCCGTGGTTCCTCCTAATGTATCCAGTATGGACCACCTATCTGTGGGCAAACGCCCGGGCATGACGCGGTTGAGACTCTAAACTACACTTCTCGACGCTGCCGCGGGGACCGCAGCCGGTGGAATTAGCTGAGGCGACGGGTGGCGGCCGCGGCCGCCATCCCGCGGCCGTGTAGGAGCCGAGCAGGCAGTTGTGTGGGTCTGGCGCCCGTCCGTGTTTAGCTACGGCAAAAGGAGACGTGGCACGCACGTTAGCCGCGTATATTAAGTGATGGCCACCGCCTACTCGGGCTAGGTCATCATGACATTGAGGTTTTCAACCTCGTGGACGCGGCGCTACGCAGGCCGGGACGGACACTTACCAAAAGAGACATGTGAGCTGCAACCAGCAGAGCCATCGAGGCTTTTGAGTCAGAGGTCGATCTTATCGGGACGTTGACTGCTGAAGCCAGGGACGTTATGTTTAATCATAGGCGGTTGAGGCCGCCGCCAGCGGGGACCCACGGATTCGCGAGCCCGGTACGGGAGAAAGCAGAGCAGACTCAAGACAGATGACGTGCCAGCGGGCTAGTGGAGGTGGGATCACCGCGCGGCCAGGATGTTGTACGACGGCCCCGTTCCGTCCGTCTAAGAGAGTTGAAGTAAGGGCCGTAGCGCCTCTCGTTGGGATGGTCAGGCACACGACGGACGTGGCCAGGGTAGCACAAGGTGGGCTTCGTTAGGCCCAGTGCTCAATAGGGCAATCTTCTGGGTTGCGCCGATCAGGTGACAGCGAGCCAAGGGTCCTCATCAGATATAAATCGTTTGCCCACACTCCACCCCGCGCAACGACCGTTCGCCGCGCTCAGAATGGCGCCGCAAACCGAGCTCCGCACTGACACCACTCTCTGGGGGAGCCAACTACGCTCGCCCGTGGCCCGCCCTGTCTCTGCGGCGCGTGTCAGACTAGCTAATAGCACGGGTCGCTGGCTCGGGCGTATTAAGTCGTAAGATTAGCCATATTTACTAATGGGGCCGGAAGAAAAAACTTTGCTCCGTGGGGGGGGAGTAGTGGGCCTGCTGTGAGCACCGCTTACTTGGAGCTCCAAGCAACGCTCTCGCCCAGCAATGCGTATGCCGTGATCGCCTATGAAAGGCTAATGGCGTGCTCTAAAAAAATTCCGGGGCATGGTGTTTGGAGCAGAGGAGGGGTGTCGCTGGAAGGCGGGTGTGCCGCGGCGGGATTACACCAGTAGCTCCACCCAGGGTAGCACTTTGCCGCTCGAAGGAGACAGAGGTGAGGAGGCCACCATGCCGTAGGCGGGCGCGCCCCGCAACGGCATAGACATCACATGGATGATCCACTCATGCGCCGGGAGGGGGGGCAACGTAGAGATTGTACAGAGCTCCCCGCACGGCAAGTGGACGTCGGTAGAATCAGCAAAAAGCGCGGGGTTTCCACACTTCCGATGGCGTCCGCCTAGCGAGCTCCTTTGTCACAGCGTTGTACGCAGGCCATGAGATCAGTGCAGACAGCGCGCCTGAGCCGGGCCATGCGTCCAGGATTGGTAGGTCCAGCTCCAGGGCTCACCGCTGGGGCAGGTGTGTTCTTGGCCGTATACGGCTGAACCATACAAGGCCCGAGCCGGGAAGGTGGACGGGCCCGTTCTTTGTGGTACGCCGGGCAGGCGGCTTACGGAGTCGGGTGACGTGATTGCTCGTCTGCGGAGCACACTCCTCCGTGTTGCCAACGTTGGCGAGACAGGATCGTACCACGTGTCGTCGATTGACCCGGCTCGTGATGACTATCAGAGCTCATGCCGACGTGACGGAGATGAACCGTGGTCACAGGACTCCACGCCATCTACCGTGACTTTTCAAAACTCCCGATCTTCCCCGCTAACGCGGATGTTGCGAAAGCGAAAAGTGGCCGGCGCGATCCCCTGTGCGCTGTCGCATCACCAGAGCGAAAAATGGATCTCCTACCACGCAACGCGAACTGGATTCACTAGTCCAAACTTGCCACGCATGTGGTACCCTACTCGACATGGAGCCAGCGTCCGTCCAAACATGTGGCCCTTCTGCTTGCCAGTCCTGGGGCCGAACCCCGGGTGGATGGGAGGGGCCCATCACAAATTACGAGGCTCCGAGCTTCTCTGAATTCGGTGCTCGGCACCTGCTTTACCCTGATTTCCCCGTAGTGACGCCCCGCTTTCTGCCTTGATCAGAACGGAACCCCGGGTCTCCTACGATGTGCGGCCCCGCAGGAATCCCCCGTCAGAGTCCCGGACACTCCGAGAACTACCAAACCGGTTACACTCCTCGCCGCCGTACTCATCCCCGCCACTCCGCGTCTAGCCACCGCGTAGCGTGCGTGCAGCTCCTGGGGTTATCCCTCCGACTTCTGGCGGGCAGGTGTGCGCTTAATCAAAAGGCCCGCCTTACCGGGTCGGCTTGTTAACTTTAGACGGGGCAATTCTTCTTCCCTCGAGTTTACTTCTAAGGCGTAAAGCCAACGCTCTTATGTCTCTTCCAGTCTTCAGTCGAATCTTCTGCGACCGTGTTGGGGCGCAACTGTTGAACTTGCAGAACTCCCTGGCGACAAGGGCCGAACGAACAGAACTACGGAAAGACAATGACGGAGCCAGTTAGTGGTAGAGGGGCGTCGTTCGGCTGAAACAGCACTAGCGTGTACCCCCGACCCAAAGGAGGGGGTTCCCTGGAACCACAAGGGCCCAGAGTGACGCGTCGTCACATATAGAGCAGGCTGGCTCGGAATGATGAATTTTGTTAGGCAAGAATGGTCCGGCGTGCCGCGTTCCTTTTTCCGGTGGGCAACGCGGCCAGTTGCTCTCATTTTCTTTCGGGTGACCGTTGCCACGCCGAATATCACGTGATCGAGGCGGAGCACGCGACCGACCGACGTGCAGCATACGGGTTGCCTCGATAATTGCTGATCTCAGCGTGCCATCGGCGGGATTGTGCGTCTAGCCCTGCAAGGAGAAGAGCCCCGCTCAAGCGCGAGCTGAGCCAGAGTTCGTGCGTGCCGAAAGTCAGCGGTGCATGGCGACTCTTGGCCTGTCGCGAACTGCAGGCTGATGCCTTGAGTATTTAATAGCCGAGTGCTGGGTAGTGCGCTTGACCGGAGGCCCACCAGTGCCACTGTGGTGTGGCGGACGCTACCCGCCCGAGCAGGTGGACTGGCTCCCAAGCCCCCTTGTCTGGTTGGTGGCCAGCGGTTAGTGCCGTACCCCCGCGCTCGCCGCCTCTCGAAAGGGACCCTATAGTGCTACGCTCCGCAATAAGCCGGGTAAGACGTGGATGCCCGGAGGCATGCATCCGTCCGTAAGATCTGCGCGCCCTGTCCGGAGCGGGGCGATCGCCGCACCTCCATAAGCGCCTACGGACCGACCTAACCCTCCAGAGCGATAATGTGATCTGTGACAGCCGGAGCCAGGGCAGGCAGTTTGTACCGGTGCTCGTGTCGGTAGATCACGAACCTACATAAAAGAAAAGGGAGATAGAGGCGCTTAATCCGTCCCTTCTACTATTTCTTCCTCCTCCATGCGCGGCATGGAACTCAACAGTGCGATCCAGTGAGGAGAGAGGAGTTAAGCATATGTACCGAGACGGACCTCAATGTGCCAGCATCCGTGTAATTTCCAAGCGTCGACCGGAGCCCGGAAGCGCCGGCCCAAGTGAGAGAGCCACGAAAGTAGACGCCCCTTGATCGAGTAAAGACATTGACTCGCCCCACCCAAACGCGGAGAGCGTCCAGCAGCCCAAAGTGGGAGCGCCGCGGGCATTCGGGGCTCGGACCGGATACCCCTTTAACATGAAGGAAGTCGGAGGGACTGATGTGGGGCAAAACTGCACGTGATTTTTGGGCCTCCCGGGCAGCCCTCGCAGCCAGGCATCCGTGCAGTGACGGATTCTCATGCCCGCACAGCCCTAGATCTACGCTATCAGTATCAGGGGATGTGGTCGGGGGCTGCCTCGTTACTGGGGCCGTATAAACGCAGCAGATGCCCAGAAGCTGCCGCTTAACTTGGTTGTAGCAGCCCCGAAGTACGCCCTGCCACCGCCGAGGATCGTGCCACCCCAGTATTATCTGAACCCTGCTTTCTTTTGCGCACTGCCTGCGTACCACCGCCTGCATCCACCCTCTTCTTGCCTCGAGCACCAGTGAACACTGGGTCTTCTACGGTGGGGATGCACTCCTCCGGTCCGTCCTATCAATCTTAACTAGAGCGTCATCTATTTGCTGTTTCTTCGACCGCCGCCACAGCTGTTGCATGGTCGTCGATTCCCGCATCGTCAGTGTCCCCTAGATCTTTCCCTTCTTCCTGTGTCCTTTCTCATAATCTACTTCCTCCGATACGGCTGAGCAGCAACACGCCTGCCAACGATGCGGGGAGCGCCCCGACGGCCCGCAGAGGGGAGCCGCAGAAGGGCCCGATTGCGCAATTTGCCCCAGTGCGCGCTCCCTTGCCGTGCGCTAAGGAACGAGGTGACACTCCGATTGCTGTTGACAGGCCCCGGGGAGGGGGGGGGCGCGATGAGAGTCGTGGGATGTGTATAGCAACTAGCCAGAGCGAGCGCAAAGATTTCGCGGCCTTCACGGACCCGCGCAGCCTCCACGACCTCCACCTCCGGGGGTTTTGTCCCAAGTGCTGTGTGCCACCGCTGTCACAGACATCGTTGGGAAGCCTGTGTGCGTGGAAGGGGGTACCTGCCCCGGCTGCACTGCGCGGACGACACGCGCGACGCTTTCGACGCGTGGGGGACACCCTTCCGCGGATAGTCATTCTAGTCGGTGGACGTCCTGGCGCTCTGCCGTTATGGTTCCCGGTCTCTCCGACCCATCGGGTCGTACAGAGATCACTACCGAGTAAAGGACTTCGTCGGGGTCTTGCTCTGTGCCGCATGCTGCTGCTCGTCCGCCACGCAGCTCGTCGCTCGCTTGCTTGCCCTATTTCACTCGCCCGGCTGGCGCGTGTCGGGGGGCTCCCAGACAAGCTGCCGGCTTGCGAGGCAGTCTGCACTCGCTCCTGTCGGTTGTTGGACCCTGCGGGGTAACCGCAGCACATGCTCTTTGAGCCCACCGCCTTAGGGGTGTATTGACGCCAGACATCCCCCTCTGACGCGCGGGTCTATACGGGGAACCTTCGCCCGCGTAACCGCGATCCGGGTGAGCTTTTATTGCGTTGCTTATGATTTTCCGTTCGCGTCTTCTTCTGCCACGATTCTGTTATCAAAAACAGAGCACCGTGCTGCGTCCAGCCACGGTCCCACAAGCCTTCTCCCCGATAGACCCTGGCATAGGCCCCGCCTTCCCTTGGGGACACGCCCCCCTCGCACCATACACCTGGCACAGAATATCGGACGTTCAGGGACCTCCCTACACCATCCACGTCCGATACTCGGAGCGCTGCCACTGCTGCTCGTGCATCCTTGCCACCTACTTCGGTTCGTTCATCGTAGCAGTATCTCACGCCGAAGCACCGGGGCATAAGAGCAAGAAGAACTGTCACAGAGAGTCTTTCTGCTTGGTCCGATCTGAGGCTTGCCGTCATCTGAAAGTCCATTTCATCGGGGGTCCTGCATCCACGCCTCCCATGCCACCAAGCCGGTATCCTAAGTCAGAGTCACCCCGTTAGGCCACCGCCCGGGCGCCCCCCATTAGGACATCATGCGGGAAGGCAGGTCAGCGTTCTGTCACGGGCCAAGGGCCACGCACGCGGGCGGGCCGTGTCGACGGTGCACTGCCCTCCAACCCGCTGGGTCTGGCAGGGACCCCGCGTTCCGGCGGTCTGTGCCGACCCTCCTCTTCGTCCGGCCACATAAGCAAGGAAAGATTACACTGTCCTGGTGCCTCGCTGTTGAGCGTGCTTGCCTTGCGGTGTACCGTGTGCCCCACCCTACGCCCGTTCAAGGGGTTTCAGGGCTCGCCCCACCCTGCGGCACCAAATGTCTTATTCCAGGCCCCGGTAACGTACTGTCGATACTGTCGTGTAGCGGCAGCCTGAGACCGCCTTTGCTAGGATGAAGAACCTGTTCCGTGGACGCTCCGGCCACTCGGCTTAGAAGCGTAGACAGCACTCACGGCACTGCCCGAGCTCACCAACTCGCAAGTCGTAAAGTTGGACGAGGGCGTAGCAAGGTAAGGCCCGGAAAATCACTCCGACAGCGGCCAACCGCGCGGGTCTGTGCAGCGAGTTGCCCTTACTCTCATCATCCTCTCGCAAACGGCTAGATCAGCGAGGGGTGACACCGAGGGTTAGATGGGTGTGGAGCGTGCCAACTGAGGTGCAGCAAACGCCTGAGTCCGCAATTTCGATGCTGCCGGGAAGAGCCGAAACAATCACGGATTGGTTGCGCGCTCTAACTTCCTGCGGGGACAACACTTTGCAAGCTAGGGAGGTGGGGAAATTTGTACCCTCGCGTGCCGAGCCGGCTGTGAGCCAAAGAGCGTACCCTGTGTGTACCCCGGGGGAACGGTCTGTCCCCGGGCCGTACGGGAGTGTTATTGGGTAAACATCGGCGCTGCTGACCGACAGGCCCTGTGGGCCTTTCTTGGAGGGCCCGACATCTATCGGCTGGACCGCGGGCCCACAGGTCCCTGCTTTGCATATAAGGCGCAAGTGCGGACGTCCGTGCGGGCCCCTAGTGACACCTCGAACCCGCCAGTGCCCTCCCTCAAGCCGGATCGAGTCGTCCGCCACCGGCCGCCCGGTAACCTACGCACGAGTACTTGAGGAGCTGCGGGTACACCCTAGCCTAGATCTTGTAACAGGTGCCCACCCTAAGCACGGCGGCGTCATGTCGTCGGAGCAGCACGGGGAGGCACTTTCTTTGCATGCTCCCTCAGTCCATACACGGCCCGGGCCGCTCAGCGTTGTCGACTTAGTGCCATCAGCTGATTGCTGGGGTCCGCGGGCCCACAGGACCTTCCTGGAGCGGCCCCGGCACGGCAGGGGGACGACCGCCGGTGCTTCTGCCCAGGCTCGAAGAGCCCTGTGACCATAACCAGCCTCCACAGGCCCAGCGCCCGGCTCACCGTGGGTTTAGGGAGAGAGCCCCTAGGGTTAGCGTGATGATTTGCACCCGCAGCGAGTATATGGTCAGAGCCGTCAGCTTACGCCACTATGGTCCTTTTCCGGTATGGGTCAGCCTTAACAGATCTTGGTTCCTCGCTAGGGCCGATAGCCTGCTCGTTCGGCCGCCTCGACCTCCCCCCCGCACCTGGCCAGCAAAGCCTTAATCCCCCAAGACGCGGGGCCACGGAGGGCGGCGGCAGAAGCCAACACCGCCCTTAGCTGCCAGGGATAGCCTGCCCGAGGGGGCTCGGGAGACGGCACTGTCCAGTCTGTAACTCTGCGTCGTGGGCTTCATAATCAAAAGTGTGTTTGATTAAGACGGGCTGCCCAAGGCTAGAACGGACTAAACAGCGCCGGTCGGCTCTTCCGACTAGCAATAAAGTCAGGCTCAATGCCACCAAGACGGGTGTCCCAAGGCTCTCGTTTGTCAACGCCCGTGGGCATAAAGCCGCCCGCGCCGGACTATGGCGGCACGCTATTGAGCCAACAAAGTCACGAGATTGGTCCTGGGCGCCAATGTGGGTCCCAACAACGTCTTCGTCGGCGCCGGAGATGTGTTCGCCCACAGGTCCGAGAGTGCCTGTCAAGCCTCGGCCGACCTGGTGCGCTGGATCGGGGGTCGAATCTGCTTGTGCTGTACCACTCTATTGAGCACTTATCCCGCAATGAGCCCGCCCAGCTGCAAACTCGCCGGAGGTAAGAAAAGGGAGTTGGTTGTCCCCCTCAATTTTTTTTTTCGGCGCAACTCTACCATCGATATGAGAACTTAATCCTCTGGGGAGAGGATGTCACGTCCACATACAGCTTCCACGGACATCTGCCGCGTAGGGGCGGTCCAAGTCCCGCGCCTATCGTTTGCGCCCCTCGTCCACCCCTCTTTTACCTTCGGCGCTCGGCGTCCCCATTGCCGGCCAGCACCTTCATCCTACGCAACCGCTCCAGTATCAAATCTGGATAGACATACCGGTACTGTGACTCGCACCCTACGGCCGCCGTGCTGCCTCAGACCCCACTGCCCCAAGCTTCGGGACCACGCGCTAAAGGCGTCGAGAGGAGACTAGGGTAGTCAGGTAAACAGCCTCCGCAGCCTTTTTCCCCACATGGCGTACCTCCCCCCTCCTCTCGGAACAAAGGGCGAGCACGGACGGCCACCCAGGGCACCAAGTGACGGCTGGTTGATCCAGTATTTCGCGCTGTTCCGCGTGTGTGAGCTCGAACACATAGCCCCCCTGTGCCGGCGGGTTCGGGCCGGCCTTAGCCTACCTAGGCCCAGTCCTTCATGGCCGCGACCCCGTTGCGGGAGAGGGGTCTCCAGTTGCGCAGAAGTGTCACCCCTCCTTTGACCGACAAGCAGATCCAGGGCGGTGTTTCTACTCCGGTAGAGACCCGAAGTCCGGTCGATACCGGCGTAGCTGTCTTTGGCCCAACGAGTGTAAACCAGCGCCTGGGCGGCCACGTGCTTTGCCGGGGCAAATCGCGGAGGGGGGCAACCCGCGCGGACCCGCGCAGCCCCTCGGGTCTGCCCTAGGGACCTTTCCTAACTCGCCAGGCCTAACGCCGTACCCCGCAACCCCTCAGATGGCATTCTCGAGGACTGTGTGTCACCATGAGAGATCGAGCAATCCGATCGCTGCCAATGACAGCTGGAGCGCCATGCCCGCGGGCGTCAACAGTCTATTGCCGTGCCAACCCGCGGTCCGCCGATTCTGGCAAAGTTCCCCAGGTGCCCGGGGAGGACCTATGTCACGGGGCCTGGTCGTGAGCAGCCATATGGGTCGCGCCATTCTTGCAGCGCCTGTATCGTCGTTTCTACGCCTCACAAGCGTCCAGGTCGCCCTGATGGGTTATTAGCCACACCCTTGGCGGCCCGACGCCGCGCGCTCCTAAAGGGCTAGGATACCTGTCCCCCAAAACCTTCTAGCAGGCCCCGATCCAACCAGCTCGTGGCACACTGCCGTGTGCTGGACTCTTAATCCGCTGGGGTGTGAAGTCGCCCTTCTGCGTATTAAACCATCCAGAGCGCCAACCAGCTCGTAGCTGAGGAGGGGGCTGCACCCGAGCCTTAAGAAAGCCGATAATCGGCGACCTGGGACCCCGGGTTAGAGGAGTCGGCCCTCATTCTCTGGTCAGACCTGAACGAAGTAGGTTCCCGGCAACATTTCTTCGTTTCGCTCGCGTCGGTGGTAGCACTGAAGTGTTTCGGGGGTTCGCTGGATTGCACACGTTACATGATAGAGCACCCACTCCACCGTGTATTCCGCCCAGCTCGGCCCCCGGAGTGCAGACGCTCCTGCAACGCGGCTGCGACCGGCCGCACCGCCTAAGCCGCCAGGTCGTGGGCAGCCCGCACGCGCTAGAGGTAATCAAGGGGAAAGCATGCCTAATCGTCAATGACGGAAACGACGCCTGTGAAGGATATGTCCCACAGAAATGATTTCTCCCGGGCTCCTCCCGCGCTGACGTCTACTCTTAGTGGCCGAAGCCACCATCTTCGTCCTAAGACGTGTGGCGATACGTGACCTGGTGCGGTCCTTAGCTACGGGGAAGCGGCGCAACAGGAAGTAGGGTCCGTCCGGACAAATACGTTAGTCGGCGCATGGTAAACCACCCACCAACGCCCATTGCCCGCAGCGGGTGTCAATGTCCACGAACCTACATCTAGCGCCATTCTTTTTCGCGCCCCGCGCGCTTAAGCTGACCCACCCCCCCCCCTGTGTCACCCGGTCGGTCTGTCGTGCCTATATCCGTGTATCGCTATGCGGCTCCTCCTTTGATGCATCCATCGTTTGACCAAGTCGATACCCGTATTAGCTGCCTCGGCACGTACTTCCGGCATGATGGGGGCCAGTACTGCCATGGATGCGGCATACCCGGCTTCGTAGGGGGGTACTACTGTGTTATAAGGGTGGGAGGGTTACGTTGATCTTTCCAATAGAAGCCCCATGGGGCGTAATGGACTCTTGGCAAAGCATCCCTCCGGCTCAGGTATCACATCGCATTGCTTCCAGGGGTCCGGAGAGGCCATAAGCCGATACCTTGCTGAGGCTTGGGCCGAGAGCGGCGCGCTCTTACTCCGATGCGGCTCCTTAGGACCCCTGCGGCCGAGCTACCGGGAGCCGTTCCATGCGTGTGGTCCTTGCCAACTTTTTGGCGGGTAAGGGCTTAGTGGCATCCAGCTAACATTGCCACGACACTCAAAAATACTGTGAGACGGCTGCCCCTGTCGTGCGCCATGCATGCCTGGTGAATGGGGGTGGCACGAGGGCGCGCTTCAGCTCTGTAATAGCGCAAGTCTTCGCCTCCCCTAAGTGCTTAGCATGCATCCGCGCGGTCCTGGTGTGGTGCGGACGGTCTCGCAGGGACGACAGGCTCCGGTTCCCACGCTCGGCGAGTCCTCCTTCTCACATCCCGCGCCGATCGCGGCACCTCATCATTTGACCACCTTCGCTGGTTTCCGAGTATTGGCGTGGATATATGCAGAATCCCTTCGCCCCTCACTCGCTGGGACAGCCCATATGCAGCCCCTGGGGAGACATAAACGGCACGAGGAGCTCTCCTTCCACAAGATGTTGGTACACAACGGCTTGCTTCTGAGTAACAGGCTGAATCCGTCCGCCGCCGTTCAGTGATACCTCTAGGATCATCCTAGTATATTCAGTACCCCACCTTACCGTGACACACGCCCCTCGGGGCAACATGCAGGCCCCTGGTCGTTGAGCCTTCCACTGACAAGAGGTCCCACTCTATTGCTTTTATGAGCGGCGACCGGGGCACCCGCCACAAAACCTACTGCGACGCCTGACACGCAATCCTCAAGTTTGGGCTATCCCCCGGGAGAGGTCCACCCGGGTACCACCTGTGCTAGCTACGGACCCTGCTTGAGTGATAGAGGCGAGTCGGCTGCTGGGGGACTCCCGCTTAGTACCTACAGGGTCCCACAAATACTCGAACGTTATTGACCACCCAGGAGTCGCGCCTTTGCCATCCCTAAAAACCGCGGCGCACTCCGAGTTGCGGCGGTTTCTGTGGTTACCCGTTCTGATCCCCCAGTAACTACGCTGTGGCGAGTGTTCGGTGGAGGTCAAGCTGGCACTCGTGGTACCGGGGACGGGACGGGGGGCACCTGGTTTTCGAAGTCCGGGACCCGCCTCCCCCCCTGGGGTGGCCGTTCGTCGTACGTCTCTCCCCCAAAGTAGTTTTTGCTCTACGCTGGCAAAGGAACGGAGCCACAGATCAACCGCCATCCGAGTCGTACCGAGACCTCGGGGCCGGGCGACGACGAAGAAGACGCCGCTCGTACTGGTACTTGACGCGTCGGTCTCGCGGCTGGAAGTTAAGAATGAACTGCCGACGATAGCGTGCGTAATCTGCGGGTCCACCGAGCGGGGTCGGTGCGTGAGCGACGGCCGGTGGGCGGAGAAGGCAGTGGGATCTCCGTTGAATGTAGGGCCCCGGTAGCCCAGCTCCGACCCTATGCGGGTGAGCCACTGATCGTGCCGGCGGTCGCCGGCGGCCTACGAAGTACGCGGCATAGCAGTAGTAGTCACATTGCCCAGAGCGCCTCGTCTCTCAAGATTTCCTAGTAGCAAGTACATGCGTTGGCGGCGGTTGATACGCTCCCCAAAGAAGGCGATTGAATCATTTGCCCGCTAACGATCACCAAACTTCCGTGAGGAATTGATCCCGGGCACCTGCGGCTTAGGCCAGCGGCAACCCCGATTGTCTCCATTGGCTCCCCAGCACTCTCTACTGCACCCCGCAGGGCCCGAGTCGTCCCGACAGCTACCCTCACGTTTATTTTTTGAGAGGCCTCCCTGGGGCCTGCCCAGTTAAGTTTACCCGGCATGTCGGCCCGAAAATGTTCTGACTACCGCCTTCAATGAGGCCATTTAGGAGCTTGACTGAGGAAGTCCAGGGTTCTGGGTAGCCGATGCTCAAGAGCGCCCGATCCAGTTGCAGCACGGATACCTGCCTATACCTGACCACTCGCGTGAAGGGTGCTGATTCTGTACTGCATCAATCCTTAAGGGCCGGACTTTCGTTGCAGCCGGTCCGGCCCGGTGCCTATGGGGGACGTTCGCATGCACCCGCGCCCTACGGGTTCTGCACGGCTGGACTGGTCAGGGGGGTGGGCGGCGCACGTCACACAGTGCAATGCATCCTGTATATCCTCGTTGCGTCGCGCGACAGGGGGAAGGGAAATCGGTCAGCGTCCGGAGCATGGTTGCAGCGCGGCGGGCTACCGCGTTACGGGGGTGGTGTGCGTCGACTGAGTGCTTGCGTGGGAGATCAAGCTGCTATCGCAAGGGGGCCCTATGCTCTCTGCCTGGTGCTCTCCGATCCGACAAAACTGGAGTGCAGGATACTTCCCCGAGCCTCGCGAGGAAAGTGGGTCAGAGCGTGTGGGGCGTGCTTCAGTCCTGAGGTGTTCCAGTCGGGCCTATGCAGCTCGTTTTCCCGCGCGTACCCCACCGTGCCCCCGCGTTTGAACATGTTCGCGTAGGGCGCATGTCGGACTATTCTGGTGCTAAACGCGACCTCCGGGGCCAGGCTAACCCGGCTTAATCCTGAAAGGGCGTGCCATTTTCCGGACAAGTGATATGGTAAAGTGTAGGCCGCGGGAACCGGGGGTGCGATCCGCTCATCTAGCGAGTTATTCCGGTGCGGCGCTTGATACCAAGTCTGGCGCAGGTTGCAAAGTGAGATGACCGCTAAAGTCATGCGGCGGTAGAGCATGCGCATCGCAGCAGATGTGCGCAACCTCAGGCCACGTCATGTCTTACATGTGCCTTGTGGTGGCGCTAGTAGCGGCTCCCGGTTGGCAGGGCCCTTAGGTCCACTCTTTTCCCCGCCACCCGCTTCCAACAGCTCTGCTACCCCGTTGCTGTGCTGCGAGCCCCCCGTGCTTGACTACCATGCGTACCATCTGCACGGTCTCCACCTTCCCATAGATCTCGGCAGGGAACTGGCAGAAAGCAATACTCCCTTCATCCTTGACAAAGCCGCCGGACTATCAGAGTATCTCCGGTACCGTCAAGGGCACCACCCCGCAGTGTGAGATTGGCAAAGGACTCCACCCCGCGAGACGGTTGAGACTTAATCGTGATGTCCGTCTGAACCGGGCATGCAGCAGTGCTGTTGTACTCGACTGGCGACCGCGCGCCGACGCTGACCCCCGGGCAAGGCTTTGAGGAGCAATCTCCGCTGACAGTAGTTGGTGCTCCGCATTGTTTAATGTATTGGCCCCCGGCGCTACTTTGACCTGAGCGGGAGGGCTTTATACGACAGAATCACTCGACACGCCCAGACATATCTCGTACGTGGGGTTGTAGCGTCCGAAAAGTTGAGTGGGTGTGCGTTGCCGTCCTCTTCTCCTTAGGGACTCTTTACAGAACCTCCGGTTGTCTACACCCCTCATGCCGTACCTGTGCTACGACGCAACATACCGGTCGGGCGAACGTGCCTTTTGACGACGCCGGAGTGTCGGTACCGGAGCCTGCGAAACACCCGATGATGAAGAGCAATCACAGGGATCCTATGTGGGGTGCACGTTGGAGAGCGGGCCGACCTCCCTTCTTCTTGTGATGTAGGAAAGGATCCAGATGACCGGGGCGGATCCGGCTCACAGAGACGCGCGGATAAGCCCCAGTTCTAGCAGTTGTCCGAACCGGGATCACCAAGGATACTGGTGCTTGTCCCTAGCTCACCCCCGCAGTGCTGCTATGCGGCCGCGCTCTTAGGGACCCTGAGCGCCCACGGCATAGGAATGGCACAAGGGTTCAGGACCAGCCTCCCGTGACATGCAATGCGGCCGGACCCCTGGTCGATGCCTGAAGGCACAAACGGCACCCGGCCCCACCCGACTAAACCGGGCGGGGGCAGAGACAGGTTGCAGGTGGGACGGGCGAGGCACTGGGCTGTGACGGAAGGGCAAGATCGGACCTGCGGGGTGACGCGTACGGATTAAAGGCTGCGTTGCAAGGTGGACGCGCGCAACTGACCACGGTAATACGGGCAGGCGCGACCCGATAACCAATTTACAGTTCGGGTGCCTCATTGCGAGGGCCTTAATAGCCGCAGTATTTAGCTCGGGGCAGCCACCACTCACTTCACCCCGAAGGCGCTGTTAACAAAAACATCACGATTAGGGTCCTTCGGCGCGAGAAGTGGCCCAATGCCCTATGACGCGTTACTTCGTTTCTTGTATCTCCCTCGAGGCGCCGTGTTGTGCACCACCCCCGCGATTCATTTCCCAAGTCTTGACGCGCGGGGTCCTGGAGGGACATGACGCGGAAACGGTCGTCGGGCGCCACGCCCACCCGAGCAAGACTTCGCGCGGGCAGCGCCGTCACATGCGCCTTTCAGGGACCTTCCCGTCTGCTTGGAAATGTACCATACATGGCCGGGATTCAAGCAGACGACTTGATGGCCGTTAGCCGCCGCCTCCTATTGAGGGCGATTGAGATCTATTCGCCCTTTCTTAAGGGGACGACGTCTGGTCTCTACTCTCCGGTCCGTAGGTACTAGGAGGCCCTCCGCGCATGTCCTACTGGGCGCCACTTGACGTTCGAAAGGCTCTCATCAACCCGGACCCGGGCACTGCGACCCCTACGCCACCGACGCCCGCCGGGGGAGTCTGGCGCCGGCGCCCCCCGGTGCCCAACGGCCGGTTAGCGTTTTACGAGACTCTAGTGCTTAAGCCCGGAAAATACGGCAAGCTCCCACCGGGAGCCAGCCACCTTGCAGGGTCTTTACGTTCGCCTGTGGCCGTTCCAGACGGACAGAAGTCCTGCCCGGACTTCGCGGCAGATGTTGGCCTGTCGGCCCGGCCAGGTATCTGCCGCAGCGCTACGGCCCAGAGGCTCTCAGGACCGCGGCTAGAAAACGCCCGACACGGTCCCCATCGGTCTGGTCATGTCCCGTCGCTCTGGTGGGCGAAACTTAGGTACGTTGCCGCGGGCGGGGGTCCGGTTTCCGTAAGTAGGGTTGATCTCCCCGGCCCTGGACGCGCCCACTTGAGCACCGAACGCGCATCGCGCCTGAGGCCCCCGCCGACACATGTATGTCAACTTATGGTCGCCCCCACGGGGACTTCGAACGGGGGGGCGCCGCAGACCGCGTCGATCCTCTGCCCTATCTTCCTTAGGCCTGCCTGGCCCCCGGGTTTTCCGGGCGCCCCGGCGGACAGCTGTGCACATTGTTTGCCGTTGTCCAGCCACGACGAACCCGTGCACCGCGCGTAGGTCCCGCCTACCGCACCGCGCGCGGAGGGGGGAAAGCGGTGCGTTCGACTCTGCCAGAGTGACGGCACGGGACCTACCCGGTTGCGCCATGGGGACGCCGCTTTCCGCGGGTGGAGCTTTCATACCGTTTTCTTCCGGTCGGCTTCATTCCCTGCGACCGTTGTCGTGCCTGAGCCTTGGCCGTGTGGTACATGGCGGCCCATCATACCAAGCGAAAGGGCTGTTGGTCGGCCCCATGGTGAACGCTACCGTCAACGCCACCCCCTCCCGGTCGCGCGGACGGGTAACTGTTTCAGCTCAGGAGTCCGTCGCCACGATTGCCTTTTGGGGGGTTCCGTAATTTTTTCTTCAGGATTGACGAAGACTGCCTGGAAGCGTGCGGGGTCCGCTCGAAGCTGTTGGGGGGGAGGCATCTTAGGTCACTCTCCCGTAAGTACGCAAAGCGCAGCCCTGAGTTTTTGTGCCACCGGTCCGGAAGTACCCTCCATCTACAAGTGGTCATGGCCTGCTTTCGTCCGTCTTGAGCGCGGTCCGGTGCCCCCGGGGCCCTGTGATCTTGGCCGCCTAAATCCGAACGGGTAGCGCTGCCGGCGTCGTGGCGCGCCGCGACCCCATGTACCGAATTTTGCCACACAAAGAACCGAGTACCGGGCCGAGGGAGACCTGCCCGGGCAGGACGCCGGGCCGCCCTTCCACAGACACCCTGAACGTTTGTGCGGGTCTCATTGGTACGAAGTACCCTCCCGACCACTGACACGCGGGTTTACGCTTGTACAATTTTCCTTATTCCGGACGCGCAAGGACCTACCTCGGGCTCGCTCCATTAGGAGGGGGGAACGTACGGAAATTAGCTCATTCGTCACATCCCCCACGCGTCGCCCGGTGCCTCGTGCGCCATTTGAAGGCGGGCTGATTGTGTGCGCGAATTTATGCCCCAGTGAAGGGGGTCCATCCCGGTATCCACACCCGCCATACGGCGCAGCACCGTCGGATCCAGCGGCGAATCAACCGGCTCGCGTGTCCAGACGGACAAGGCCGTACCGTGACTCCGGCCGGGACGGAGTCCACCCCCTCCTGCAGGCACAAGGCGGAAACAGGGCCGGCAGTAACACGCTCGTATTTGCACGTCCACACAAGGCGCCCACCGGTTGAGCTGATCGGTATTTCGTACCGGGTCCAGCCCATATAGACCGAGGCTAATACGTGAGCGCCCAGTAAGCACGGGCCCGTCGGCGGCTATCTGCTTCGGACAGGAAGTATTGTTCAAAGTCGATGTCAGGGGCATCTGCCAAGGAGATTGGACTCGTCCGGAGTCGGGCGGGCAACCCCGGGACGCTCGGCCATGCCCACAAGGGCTGTGCTAGGCGTCGATCCCAGTAAGTCTACGTGTAAGACCAAATGCGCGCAAGCAAGTATTCATCGGGCACTGAGGGGGCCAGATACAAGCCACTTGAGCGCCCTGGGGGGTAGCGCCAGAGTAGCAGTCGCTCGGTATAACCCGAGCCATACATCTCCCTGCGTGTAGATAGCTAGTACGGCCTGTCCGTTGCCGCGGGCGAACGTCACGGCCCAGCACGCGAGGAGTAGGTCTTCAAAGAGACCCGCCACCAGGGGTTCAGCCTTCCAAGCGCGACCCAAGTGCCCCAGAGGGCGCCTGACAGAGCAGTACATTTCAGACCAAGCGACTTGACGACAGATCTAAAGACGCGAGCGCATAGTCGGCCGGGCAGTGGCCCGCAGCGGGGCGGAGCGCGCGCTGGCGAGCGGCCTTTGCAACCGGGGCGCCCGGCCTAGTGGGGGGGCTATCCCAGCGCTCCCCGAGATTGTAGCCCGGGAAGACCCCAGGGGGGCACATTGCGCGTGCTTCCCTGGTGCGTCGGTGTCAGACAGTGGAGGGACCGGCCGATCGGGAACCTTTGCCAGCGCCCTCTTTCCCTCGGGCTAAGGAACAAGGGGTTGCTCCGATCGCGGGGAGCTCGGCGGCACGGTGATAGCGTCGTCGCACGGGCCCGCAGCCTCGTCGCACACGGAGCGCTGAACGGTTTCAGCACGCGCAAGCACGCTCCGCAGTTGTCGGCCGCTTCGCGTTTCCATTTGTCACGTAATCAGTGATGGGAGAACGTGGTGACCGCCAACGTCGGTAGCAGAGACTCGGACTACCTGTACTGAGGTTCAGCGAGGCCGTGGCGCTCCCCAGCCAGGTGCGCTTGCGTGGCACACATAATTGAAGGCCTGATCCACCTAAAGCTGCTTGCCTCTGGTGGCCAGCCCATGGTGCGATTCGGGCCCCGAGCAGGCCCTGTCGGCATTCCCGCAGTTCCTCACTCGCTTCTGCGTTGCCGGTACAAACCGGGCTTCTTTCCCGTAAAGGAACGGAAGTGCCTCGGGCAGGCAGCCGTAACTGGCCCGCGTCTCCGCTAAGGTCCACTTTGCCAAGCAGCTAACGCGCAGCCACCCCACGCGGACGGGCACGACTTGTATGAATGCCGCGGCTAGCTGGGCGGAGACACTCGGCAGGAGGACGCGTCCCTTAAGCCGCTTCGATTGTGGCCAGAGGGGAGCTCGTATCGAAGATGCAGCCAGTGCCGGAAAGGTCTGGGTAGTGCACGATTGGTCCCGCGGGGGTCTTACCGGGTCGGATGTCGTCGGAGGCGGGGGTTGGTGCTCGGCACCTATAGCACGGTGCTTCTCGCTCCGCTCCGGACGACCTCCCTCCCCCCGGCCCTCTCTGCAGCGCACGCTCGCACCGAACTTAAGACTTCAAATGTCACACGTGTCAGGGTTCAGTGGGCGCAGGGAAGGGGTACAGTCTCGCTGGAAAGCAGACGCCTGCGGATGGCGGATTTTGGATACACGTCTACGGGCAAGGTATCACTGTACTGCTGCCGTAGTACTTGACCGCTTAAACCGCCCCCGGACGTTGCAGAAGAATCACCTTCATGTTCTGTTGGCCACCAACGCCCGCACCAGACTTCGTCCCGAAGAGGTAGGCGCAGCCTGTAAAGTCCTGGCTGCGCGGGGCCGCTGAACGTGACGCCCTACAAAGTGCCACTGCTATGTGGTGTTCTTTTTATAGGGAGAAACCTGTCGTCCTGTGTAT
>PvCo01
[truncated: 2,817,488 more chars]
