# Supplementary material for: Plasmodium vivax-like genome sequences shed new insights into Plasmodium vivax biology and evolution
Source: PLoS Biol. 2018 Aug 24;16(8):e2006035. doi: 10.1371/journal.pbio.2006035 (PMC6130868; doi:10.1371/journal.pbio.2006035)
Supplement: S6 Data — Both the complete alignment of the mitochondrial portion used to reconstruct the phylogenetic tree and the alignment of the 127 variable positions used to perform the reticulate network are given, as well as the resulting tree and network files. (GZ) [file pbio.2006035.s020.tar.gz]

Archive with 4 entries (4 files):
- S6_Data_Cox1Cytb_85seq_SNV_ReticulateNetwork.nex
- S6_Data_Cox1Cytb_85seq_FastTree.nex
- S6_Data_Cox1Cytb_85seq_Alignment.nex
- S6_Data_Cox1Cytb_85seq_SNV.nex
