# Supplementary material for: Plasmodium vivax-like genome sequences shed new insights into Plasmodium vivax biology and evolution
Source: PLoS Biol. 2018 Aug 24;16(8):e2006035. doi: 10.1371/journal.pbio.2006035 (PMC6130868; doi:10.1371/journal.pbio.2006035)
Supplement: S6 Data — Both the complete alignment of the mitochondrial portion used to reconstruct the phylogenetic tree and the alignment of the 127 variable positions used to perform the reticulate network are given, as well as the resulting tree and network files. (GZ) [file pbio.2006035.s020.tar.gz › S6_Data_Cox1Cytb_85seq_SNV_ReticulateNetwork.nex]

#nexus

BEGIN Taxa;
DIMENSIONS ntax=85;
TAXLABELS
[1] 'Pcy_AB434919'
[2] 'PVL_Bumbi_JX444722_gorilla'
[3] 'PVL_AnmouchetiB_JX444724'
[4] 'PVL_CAR_JX444721_homo'
[5] 'PVL_AnmouchetiC_JX444725'
[6] 'PVL_Bprime_JX444723_pan'
[7] 'KF591827_homo'
[8] 'KF591812_homo'
[9] 'KF591825_homo'
[10] 'KF591805_homo'
[11] 'KF591809_homo'
[12] 'KF591819_homo'
[13] 'KF591823_homo'
[14] 'KF591826_homo'
[15] 'KF591831_homo'
[16] 'KF591799_homo'
[17] 'KF591820_homo'
[18] 'KF591798_homo'
[19] 'KF591832_homo'
[20] 'KF591808_homo'
[21] 'KF591822_homo'
[22] 'KF591813_homo'
[23] 'KF591816_homo'
[24] 'KF591815_homo'
[25] 'KF591829_homo'
[26] 'KF591800_homo'
[27] 'KF591834_homo'
[28] 'KF591803_homo'
[29] 'KF591835_homo'
[30] 'KF591796_homo'
[31] 'KF591806_homo'
[32] 'KF591793_homo'
[33] 'KF591795_homo'
[34] 'KF591797_homo'
[35] 'KF591801_homo'
[36] 'KF591802_homo'
[37] 'KF591810_homo'
[38] 'KF591817_homo'
[39] 'KF591818_homo'
[40] 'KF591824_homo'
[41] 'KF591794_homo'
[42] 'KF591807_homo'
[43] 'KF591821_homo'
[44] 'KF591828_homo'
[45] 'KF591811_homo'
[46] 'KF591814_homo'
[47] 'KF591830_homo'
[48] 'KF591833_homo'
[49] 'KF591804_homo'
[50] 'PVL_AnmouchetiA_JX444726'
[51] 'PVL_KF618561_gorilla'
[52] 'PVL_KF618549_gorilla'
[53] 'PVL_KF618560_gorilla'
[54] 'PVL_KF618551_gorilla'
[55] 'PVL_KF618535_pan'
[56] 'PVL_KF618541_gorilla'
[57] 'PVL_KF618554_gorilla'
[58] 'PVL_KF618559_gorilla'
[59] 'PVL_KF618566_pan'
[60] 'PVL_KF618565_pan'
[61] 'PVL_KF618543_pan'
[62] 'PVL_KF618544_pan'
[63] 'PVL_KF618540_pan'
[64] 'PVL_KF618550_gorilla'
[65] 'PVL_Karla_JX444720_pan'
[66] 'PVL_KF618537_pan'
[67] 'PVL_KF618539_pan'
[68] 'PVL_KF618546_gorilla'
[69] 'PVL_KF618556_pan'
[70] 'PVL_KF618564_pan'
[71] 'PVL08_pan'
[72] 'PVL_KF618562_gorilla'
[73] 'PVL_KF618542_gorilla'
[74] 'PVL_KF618547_gorilla'
[75] 'PVL_KF618548_gorilla'
[76] 'PVL_KF618552_gorilla'
[77] 'PVL_KF618555_gorilla'
[78] 'PVL_KF618545_gorilla'
[79] 'PVL_KF618563_gorilla'
[80] 'PVL_KF618557_gorilla'
[81] 'PVL_KF618558_gorilla'
[82] 'PVL_KF618553_gorilla'
[83] 'PVL09_pan'
[84] 'PVL10_pan'
[85] 'PVL_KF618536_gorilla'
;
END; [Taxa]

BEGIN Characters;
DIMENSIONS nchar=127;
FORMAT
	datatype='dna' missing=? gap=- symbols="atgc" labels=left transpose=no interleave=no;
MATRIX
'Pcy_AB434919'               taactttgactttatactattaacgtaatatatacttacaagatatttgggaagttctagaggttcttccattgtttgattataaaattctctcttgtttgaatatgtcatatttcaaggtctcaac
'PVL_Bumbi_JX444722_gorilla' caattacggccccatactctttacgtaacgagtatttattgaatatttgggaagcttctgaggatcttccattgtttgatttaaaagttcctttacgttagtatatgtcatatttcatggtttcgac
'PVL_AnmouchetiB_JX444724'   tgattacgaccccatactctttacgtaacaaatatctattggatacttgggaagtccctgaggatcctccattgtttgatttaaagattcctttacgttagtgtatgtcatatttcgtggtttcgac
'PVL_CAR_JX444721_homo'      taattacgaccccgtactctttacgtgacaaatatttattggacatttgggaagttcctggggatcttccattgtttgatttaaaaattcctttacgttagtacatgtcacacttcatggtttcgac
'PVL_AnmouchetiC_JX444725'   taatcacgaccccacactctttacgtaacaaatatttattggatatttgggaagttcctgaggattttccattgtttgatttaaaaattcctctacgttagtatatggcatatttcatggtttcgac
'PVL_Bprime_JX444723_pan'    taattacgaccccatactctttacgtaacaaacatttattggatatttgggaagttcctgaggatcttccatcgtctgatttaaaaatccctttacgttagtatatgtcatatctcatggtttcgac
'KF591827_homo'              taattatgaccccatactctttacgtatcaaatatttattggatatttgggaagttccagaggatcttccattgtttgatttaaaaattcctttacgttagtatatatcatatttcatggttccgat
'KF591812_homo'              taattatgaccccatactctttacatatcaaatatttattggatatttgggaagttccagaggatcttccattgtttgatttaaaaattcctttacgttagtatatgtcatatttcatggttccgat
'KF591825_homo'              taattatgaccccatactctttacgtatcaaatatttataggatatttgggaagttcctgaggatcttccattgtttgatttaaaaattcctttacgttagtatatgtcatatttcatggatccgat
'KF591805_homo'              taattatgaccccatactatttacgtatcaaatatttattggatattagggaagttcctcaggatcttccattgtttgatttaaaaattcctttacgttagtatatgtcatatttcatggtttcgat
'KF591809_homo'              taattatgaccccatgctctttacgtatcaaatatttattggatatttgggaagttcctcaagatcttccattgtttgatttaaaaattcctttacgttagtatatgtcatatttcatggtttcgat
'KF591819_homo'              taattatgaccccatactctttacgtatcaaatatttattggatatttgggaagttcctcaggatctttcattgattgatttaaaaattcctttacgttagtatatgtcatatttcatggtttcgat
'KF591823_homo'              taattatgaccccatactctttacgaatcaaatatttattggatatttgggaagttcctgaggaccttccattgtttgatttaaaaattcctttacgttagtatatgtcatatttcatggtttcgat
'KF591826_homo'              taattatgaccccatactctttacgtatcaaatatttattggatatttgggatgttcctcaggaccttccaatgtttgatttaaaaattcctttacgttagtatatgtcatatttcatggtttcgat
'KF591831_homo'              taattatgaccccatactctttacgtatcaaatatttattggatatttgggaagttcctcaggaccttccaatgtttgatttaaaaattcctttacgttagtatatgtcatatttcatggtttcgat
'KF591799_homo'              taattatgaccccatactctttacgtatcaaatatttattggatatttgggaaattcctcaggaccttccattgtttgatttaaaaattcctttacgttagtatatgtcatatttcatggtttcgat
'KF591820_homo'              taattatgaccccatactctttacgtatcaaatatttattggatatttgggaaattcctcaggaccttccattgtttgatttaaaaattcctttacgctagtatatgtcatatttcatggtttcgat
'KF591798_homo'              taattatgaccccatactctttacgtatcaaatatttattggatatttgggaagttccacaggaccttccattgtttgatttaaaaattcctttacgttagtatatgtcatatttcatggtttcgat
'KF591832_homo'              taattatgaccccatactctttacgtatcaaatatttattggatatttgggaagttcctcaggaccttccattgtttgatttaaaaattcctttacgttagtatatgtcatatttcatggtttcgat
'KF591808_homo'              taattatgaccccatactatttacgtatcaaatatttattggatatttgggaagttcctgaggatcttccattgtttgatttaaaaattcctttacgttagtatatgtcatatttcatggtttcgat
'KF591822_homo'              taattatgaccccatactatttacgtatcaaatatttattggatatttgggaagttcctgaggatcttccattgtttgatttaaaaattcctttacgttagtatatgtcatatttcatggttccgat
'KF591813_homo'              taattatgaccccatactctttacgtatcaaatatttattggatatttgggaagttcctgaggatcttccattgtttgatctaaaaattcctttacgttagtatatgtcatatttcatggttccgat
'KF591816_homo'              taattatgaccccatactctttacgtatcaaatatttgttggatatttgggaagttcctgaggatcttccattgtttgatttaaaaattcctttacgttagtatatgtcatatttcatggttccgat
'KF591815_homo'              taattatgaccccatactctttacgtatcaaatatttattggatatttgggaagttcctgaggatcttccattgtttgatttaaaaattcctttacgttagtatatgtcatatttcatggttccgat
'KF591829_homo'              taattatgaccccatactctatacgtatcaaatatttattggatatttgggaagttcctgaggatcttccattgtttgatttaaaaattcctttacgttagtatatgtcatatttcatggttttgat
'KF591800_homo'              taattatgaccccatactctatacgtatcaaatatttattggatatttgggaagttcctgaggatcttccattgtttgatttaaaaattcctttacgttagtatatgtcatatttcatggtttcgat
'KF591834_homo'              taattatgaccccatactctttacgtatcaaatatttattggatatttgggaagttcctgaggatcttccaatgtttgatttaaaaattcctttacgttagtatatgtcatatttcatggtttcgat
'KF591803_homo'              taattatgaccccatactctttacgtatcaaatatttattggatatttgggaagttcctcaggaccttccattgtttgatttaaaaattcctttacgttagtatatgtcatatttcatggtttcgat
'KF591835_homo'              taattatgaccccatactctttacgtatcaaatatttattggatatttgggaagttcctcaggatcttccattgtttgatttaaaaattcctttacgttagtatatgtcatatttcatggtttcgat
'KF591796_homo'              taattatgaccccatactctttacgtatcaaatatttattggatatttgggaagttcctcaggatcttccaatgtttgatttaaaaattcctttacgttagtatatgtcatatttcatggtttcgat
'KF591806_homo'              taattatgaccccatactctttacgtatcaaatatttattggatatttgggaagttcctcaggatcttccattgtttgatttaaaaattcctttacgttagtatatgtcatatttcatggattcgat
'KF591793_homo'              taattataaccccatactctttacgtatcaaatatttattggatatttgggaagttcctcaggatcttccattgtttgatttaaaaattcctttacgttagtatatgtcatatttcatggtttcgat
'KF591795_homo'              taattatgaccccatactctttacgtatcaaatatttattggatatttgggaagttcctcaggatcttcaattgtttgatttaaaaattcctttacgttagtatatgtcatatttcatggtttcgat
'KF591797_homo'              taattatgaccccatactctttacgtatcaaatatttattggatatttgggaagttcctcaggatcttccattgtttgatttaaaaattcctttacgttagtatatgtcatattccatggtttcgat
'KF591801_homo'              taattatgaccccatactctttacgtatcaaatatttattggatatttgggaagttcctcaggatcttccattgtttgatttaaaaattcctttacgttagtatatgtcatatttcatggtttcgat
'KF591802_homo'              taattatgaccccatactctttacgtatcaaatatttattggatatttgggaagttcctcaggatcttccattgtttgatttaaaaattcctttacgttagtatatgtcatatttcatggtttcggt
'KF591810_homo'              taattatgaccctatactctttacgtatcaaatatttattggatatttgggaagttcctcaggatcttccattgtttgatttaaaaattcctttacgttagtatatgtcatatttcatggtttcgat
'KF591817_homo'              taattatgaccccatattctttacgtatcaaatatttattggatatttgggaagttcctcaggatcttccattgtttgatttaaaaattcctttacgttagtatatgtcatatttcatggtttcgat
'KF591818_homo'              taattatgaccccatactctttacgtatcaaatatttattggatatttgggaagttcctcaggatcttccattgtttgatttaaaaattcctttacgttagtatatgtcatatttcatagtttcgat
'KF591824_homo'              taattatgaccccatactctttacgtatcaaatatttattggatatttgggaagttcctcaggatcttcctttgtttgatttaaaaattcctttacgttagtatatgtcatatttcatggtttcgat
'KF591794_homo'              taattatgaccccatactctttacgtatcaaatatttattggatatttgggaagttcctcaggatcttccattgtttgatttaaaaattcctttacgttagtatatgtcatatttcatggtttcgat
'KF591807_homo'              taattatgaccccatactctttacgtatcaaatatttattggatatttgggaagttcctcaggatcttccattgtttgatttaaaaattcctttacgttagtatatgtcatatttcatggtttcgat
'KF591821_homo'              taattatgaccccatactctttacgtatcaaatatttattggatatttgggaagttccagaggatcttccaatgtttgatttaaaaattcctttacgttagtatatgtcatatttcatggtttcgat
'KF591828_homo'              taattatgaccccatactctttacgtatcaaatatttattggatatttgggaagttccagaggatcttccattgtttgatttaaaaattcctttacgttagtatatgtcatatttcatggtttcgat
'KF591811_homo'              taattatgaccccatactctttacgtatcaaatatttattggatatttaggaagttcctgaggatcttccattgtttgatttaaaaattcctttacgttagtatatgtcatatttcatggtttcgat
'KF591814_homo'              taattatgaccccatactctttacgtatcaaatatttattggatatttgggaagttcctgaggatcttccattgtttgatttaaaaattcctttacattagtatatgtcatatttcatggtttcgat
'KF591830_homo'              taattatgaccccataccctttacgtatcaaatatttattggatatttgggaagttcctgaggatcttccattgtttgatttaaaaattcctttacgttagtatatgtcatatttcatggtttcgat
'KF591833_homo'              taattatgaccccatactctttacgtatcaaatatttattggatatttgggaagttcctgagaatcttccattgtttgatttaaaaattcctttacgttagtatatgtcatatttcatggtttcgat
'KF591804_homo'              taattatgaccccatactctttacgtatcaaatatttattggatatttgggaagttcctgaggatcttccattgtttgatttaaaaattcctttacgttagtatatgtcatatttcatggtttcgat
'PVL_AnmouchetiA_JX444726'   tagttacgaccccatactccttacgtaacaaatatttattggatgtttgggaagttcctgaggatctcccattgtttgatttaaaaattcctttacgttagtatatgtcatatttcatggtttcgac
'PVL_KF618561_gorilla'       taattctgatcccatactctttacgtaacaaatatttattggatatttgggaagttcctgaggatcttccattgtttgatttaaaaattcctttatgttagtatacgtcatatttcatggtttcgac
'PVL_KF618549_gorilla'       taattctgatcccatactctttacgtaacaaatatttattggatatttgggaagttcctgaggatcttccattgtttgatttaaaaattcctttatgttagtatatgtcatgtttcatggtttcgac
'PVL_KF618560_gorilla'       taattctgatcccatactctttacgtaacaaatatttattggatatttgggaagttcctgaggatcttccattgtttgatttaaaaattcctttatgttagtatatgtcatatttcatggtttcgac
'PVL_KF618551_gorilla'       taattacgaccccatactctttacgtaacaaatatttattggatatttgggaagttcctgaggatcttccattgtttgatttaaaaattcctttacgttagtatatgtcatatttcatgatttcgac
'PVL_KF618535_pan'           taattacgaccccatactctttacgtaacaaatattcattggatatttgggaagttcctgaggatcttccattgtttgatttaaaaattcctttacgttagtatatgtcatattttatggtttcgac
'PVL_KF618541_gorilla'       taattatgaccccatactctttacgtaacaaatatttattggatatttgggaagttcctgaggatcttccattgattgatttaacaattcctttatgttagtatatgtcatatttcatggtttcgac
'PVL_KF618554_gorilla'       taattatgaccccatactctttaagtaacaaatatttattggatatttgggaagttcctgaggatcttccattgtttgatttaaaaattcctttatgttagtatatgtcatatttcatggtttcgac
'PVL_KF618559_gorilla'       taattatgaccccatactctttacgtaacaaatatttattggatatttggtaagttcctgaggatcttccattgttcgatttaaaaattcctttatgttagtatatgtcatatttcatggtttcgac
'PVL_KF618566_pan'           taattacgaccccatactctttacgtaacaaatatttattggatatctgggaagttcctgaggatcttccattgtttgatttaaaaattcctttatgttagtatatgtcatatttcatggtttcgac
'PVL_KF618565_pan'           taattacgaccccatactctttacgtaacaaatatttattggatatttgggaagttcctgaggatcttccattgtttgatttaaaaattcctttatgttagtatatgtcatatttcatggtttcgac
'PVL_KF618543_pan'           taattacgaccccatactctttacgtaacaaatatttattggatatttgggcagttcctgaggatcttccattgtttgatttaaaaattactttacgttagtatatgtcatatttcatggtttcgac
'PVL_KF618544_pan'           taattacgaccccatactctttacgtaacaaatatttattggatatttgggcagttcctgaggatcttccattgtttgatttaaaaattcctttacgttagtatatgtcatatttcatggtttcgac
'PVL_KF618540_pan'           taattacgaccccatactctttacgtaacaaatatttattggatatttgggaagttcctgaggatcttccattgtttgatttaaaaattcctttacgtcagtatatgtcatatttcatggtttcgac
'PVL_KF618550_gorilla'       taattacgaccccatactctttacgtaacaaatatttattggatatttgggaagttcctgaggatcttccattgtttgatttaaaaattcctttacgttagtatatgtcttatttcatggtttcgac
'PVL_Karla_JX444720_pan'     taattacgaccccatactctttacgtaacaaatatttattggatatttgggaagttcctgaggatcttccattgtttgatttagaaattcctttacgttagtatatgtcatatttcatggtttcgac
'PVL_KF618537_pan'           taattacgaccccatactctttacgtaacaaatatttattgggtatttgggaagttcctgaggatcttccattgtttgatttaaaaattcctttacgttagtatatgtcatatttcatggtttcgac
'PVL_KF618539_pan'           taattacgaccccatactctttacgtaacaaatatttattggatatttgggaagttcctgaggatcttccattgtttgatttaaaaattcctttacgttagtatatgtcatatttcatagtttcgac
'PVL_KF618546_gorilla'       taattacgaccccatactctttacgtaacaaatatttattggatatttgggaagttcctgaggatcttccattgtttgatttaaaaattcctttacgttaatatatgtcatatttcatggtttcgac
'PVL_KF618556_pan'           taattacgaccccatactctttacgtaacaaatatttattggatatttgggaagttcctgaggatcttccattatttgatttaaaaattcctttacgttagtatatgtcatatttcatggtttcgac
'PVL_KF618564_pan'           taattacgaccccatactctttacgtaacaaatatttattggatatttgggaagttcctgaggatcttccattgtttgatttaaaaattcctttacgttagtatttgtcatatttcatggtttcgac
'PVL08_pan'                  taattacgaccccatactctttacgtaacaaatatttattggatatttgggaagttcctgaggatcttccattgtttgatttaaaaattcctttacgttagtatatgtcatatttcatggtttcgac
'PVL_KF618562_gorilla'       taattacgaccccatactctttacgtaacaaatatttattggatatttgggaagttcctgaggatcttccattgtttgatttaaaaattcctttacgttagtatatgtcatatttcatggtttcgac
'PVL_KF618542_gorilla'       taattatgaccccatactctttacgtaacaaatatttattggatatttgggaagttcctgaggatcttccattgtttgccttaaaaattcctttatgttagtatatgtcatatttcatggtttcgac
'PVL_KF618547_gorilla'       taattatgaccccatactctttacgtaacaaatatttattggatatttgagaagttcctgaggatcttccattgtttgctttaaaaattcctttatgttagtatatgtcatatttcatggtttcgac
'PVL_KF618548_gorilla'       taattatgaccccatactctttacgtaacaaatatttattggatatttgggaagttcctgaggatcttccattgtttactttaaaaattcctttatgttagtatatgtcatatttcatggtttcgac
'PVL_KF618552_gorilla'       taattatgaccccatactctttacgtaacaaatctttattggatatttgggaagttcctgaggatcttccattgtttgctttaaaaattcctttatgttagtatatgtcatatttcatggtttcgac
'PVL_KF618555_gorilla'       taattatgaccccatactctttacgtaacaaatatttattggatatttgggaagttcctgaggatcttccattgtttgctttaaaaattcctttatgttagtatatgtcatatttcatggtttcgac
'PVL_KF618545_gorilla'       taattatgaccccatactctttgcgtaacaaatatttattggatatttgggaagttcctgaggatcttccattgtttgatttaaaaattcctttatgttagtatatgtcatatttcatggtttcaac
'PVL_KF618563_gorilla'       taattatgaccccatactctttacgtaacaaatatttattggatatttgggaagttcctgaggatcttccattgtttgatttaaaaaatcctttatgttagtatatgtcatatttcatggtttcaac
'PVL_KF618557_gorilla'       taattatgaccccatactctttacgtaacaaatatttattggatatttgggaagttcctgaggatcttccattgtttgatttaaaaattcctttatgttagtatatgtcatatttcatggtttcaac
'PVL_KF618558_gorilla'       taattatgaccccatactctttacgtaacatatatttattggatatttgggaagttcctgaggatcttccattgtttgatttaaaaattcctttatgttagtatatgtcatatttcatggtttcgac
'PVL_KF618553_gorilla'       taattatgaccccatactctttacgtaacaaatatttattggatatttgggaagttcctgaggatcttccattgtttgatttaaaaattcctttatgttagtatatgttatatttcatggtttcgac
'PVL09_pan'                  taattatgaccccatactctttacgtaacaaatatttattggatatttgggaagttcctgaggatcttccattgtttgatttaaaaattcctttatgttagtatatgtcatatttcatggtttcgac
'PVL10_pan'                  taattatgaccccatactctttacgtaacaaatatttattggatatttgggaagttcctgaggatcttccattgtttgatttaaaaattcctttatgttagtatatgtcatatttcatggtttcgac
'PVL_KF618536_gorilla'       taattatgaccccatactctttacgtaacaaatatttattggatatttgggaagttcctgaggatcttccattgtttgatttaaaaattcctttatgttagtatatgtcatatttcatggtttcgac
;
END; [Characters]

BEGIN Distances;
DIMENSIONS ntax=85;
FORMAT labels=left diagonal triangle=both;
MATRIX
[1] 'Pcy_AB434919'                 0.0 0.2913386 0.2913386 0.28346458 0.26771653 0.26771653 0.24409449 0.24409449 0.24409449 0.24409449 0.25984251 0.25984251 0.2519685 0.26771653 0.25984251 0.25984251 0.26771653 0.24409449 0.2519685 0.22834645 0.23622048 0.2519685 0.2519685 0.24409449 0.2519685 0.24409449 0.24409449 0.2519685 0.24409449 0.2519685 0.2519685 0.2519685 0.2519685 0.2519685 0.24409449 0.2519685 0.23622048 0.2519685 0.2519685 0.2519685 0.24409449 0.24409449 0.23622048 0.22834645 0.24409449 0.24409449 0.24409449 0.24409449 0.23622048 0.25984251 0.22834645 0.22834645 0.22047244 0.23622048 0.24409449 0.22834645 0.22047244 0.22834645 0.22834645 0.22047244 0.24409449 0.23622048 0.23622048 0.23622048 0.23622048 0.23622048 0.23622048 0.23622048 0.23622048 0.23622048 0.22834645 0.22834645 0.22834645 0.22834645 0.22834645 0.22834645 0.22047244 0.21259843 0.21259843 0.20472442 0.20472442 0.22047244 0.21259843 0.21259843 0.21259843
[2] 'PVL_Bumbi_JX444722_gorilla'   0.2913386 0.0 0.12598425 0.11811024 0.10236221 0.10236221 0.11023622 0.11023622 0.11023622 0.11023622 0.11023622 0.11023622 0.10236221 0.11811024 0.11023622 0.11023622 0.11811024 0.11023622 0.10236221 0.09448819 0.10236221 0.10236221 0.10236221 0.09448819 0.10236221 0.09448819 0.09448819 0.10236221 0.09448819 0.10236221 0.10236221 0.10236221 0.10236221 0.10236221 0.09448819 0.10236221 0.10236221 0.10236221 0.10236221 0.10236221 0.09448819 0.09448819 0.10236221 0.09448819 0.09448819 0.09448819 0.09448819 0.09448819 0.08661418 0.09448819 0.10236221 0.10236221 0.09448819 0.070866145 0.07874016 0.09448819 0.08661418 0.09448819 0.07874016 0.070866145 0.07874016 0.070866145 0.070866145 0.070866145 0.070866145 0.070866145 0.070866145 0.070866145 0.070866145 0.070866145 0.062992126 0.062992126 0.09448819 0.09448819 0.09448819 0.09448819 0.08661418 0.09448819 0.09448819 0.08661418 0.08661418 0.08661418 0.07874016 0.07874016 0.07874016
[3] 'PVL_AnmouchetiB_JX444724'     0.2913386 0.12598425 0.0 0.11811024 0.10236221 0.10236221 0.11023622 0.11023622 0.11023622 0.11023622 0.11023622 0.11023622 0.10236221 0.11811024 0.11023622 0.11023622 0.11811024 0.11023622 0.10236221 0.09448819 0.10236221 0.10236221 0.10236221 0.09448819 0.10236221 0.09448819 0.09448819 0.10236221 0.09448819 0.10236221 0.10236221 0.10236221 0.10236221 0.10236221 0.09448819 0.10236221 0.10236221 0.10236221 0.10236221 0.10236221 0.09448819 0.09448819 0.10236221 0.09448819 0.09448819 0.09448819 0.09448819 0.09448819 0.08661418 0.09448819 0.10236221 0.10236221 0.09448819 0.070866145 0.07874016 0.09448819 0.08661418 0.09448819 0.07874016 0.070866145 0.07874016 0.070866145 0.070866145 0.070866145 0.070866145 0.070866145 0.070866145 0.070866145 0.070866145 0.070866145 0.062992126 0.062992126 0.09448819 0.09448819 0.09448819 0.09448819 0.08661418 0.09448819 0.09448819 0.08661418 0.08661418 0.08661418 0.07874016 0.07874016 0.07874016
[4] 'PVL_CAR_JX444721_homo'        0.28346458 0.11811024 0.11811024 0.0 0.09448819 0.09448819 0.10236221 0.10236221 0.10236221 0.10236221 0.10236221 0.10236221 0.09448819 0.11023622 0.10236221 0.10236221 0.11023622 0.10236221 0.09448819 0.08661418 0.09448819 0.09448819 0.09448819 0.08661418 0.09448819 0.08661418 0.08661418 0.09448819 0.08661418 0.09448819 0.09448819 0.09448819 0.09448819 0.09448819 0.08661418 0.09448819 0.09448819 0.09448819 0.09448819 0.09448819 0.08661418 0.08661418 0.09448819 0.08661418 0.08661418 0.08661418 0.08661418 0.08661418 0.07874016 0.08661418 0.09448819 0.09448819 0.08661418 0.062992126 0.070866145 0.08661418 0.07874016 0.08661418 0.070866145 0.062992126 0.070866145 0.062992126 0.062992126 0.062992126 0.062992126 0.062992126 0.062992126 0.062992126 0.062992126 0.062992126 0.05511811 0.05511811 0.08661418 0.08661418 0.08661418 0.08661418 0.07874016 0.08661418 0.08661418 0.07874016 0.07874016 0.07874016 0.070866145 0.070866145 0.070866145
[5] 'PVL_AnmouchetiC_JX444725'     0.26771653 0.10236221 0.10236221 0.09448819 0.0 0.07874016 0.08661418 0.08661418 0.08661418 0.08661418 0.08661418 0.08661418 0.07874016 0.09448819 0.08661418 0.08661418 0.09448819 0.08661418 0.07874016 0.070866145 0.07874016 0.07874016 0.07874016 0.070866145 0.07874016 0.070866145 0.070866145 0.07874016 0.070866145 0.07874016 0.07874016 0.07874016 0.07874016 0.07874016 0.070866145 0.07874016 0.07874016 0.07874016 0.07874016 0.07874016 0.070866145 0.070866145 0.07874016 0.070866145 0.070866145 0.070866145 0.070866145 0.070866145 0.062992126 0.070866145 0.07874016 0.07874016 0.070866145 0.047244094 0.05511811 0.070866145 0.062992126 0.070866145 0.05511811 0.047244094 0.05511811 0.047244094 0.047244094 0.047244094 0.047244094 0.047244094 0.047244094 0.047244094 0.047244094 0.047244094 0.03937008 0.03937008 0.070866145 0.070866145 0.070866145 0.070866145 0.062992126 0.070866145 0.070866145 0.062992126 0.062992126 0.062992126 0.05511811 0.05511811 0.05511811
[6] 'PVL_Bprime_JX444723_pan'      0.26771653 0.10236221 0.10236221 0.09448819 0.07874016 0.0 0.08661418 0.08661418 0.08661418 0.08661418 0.08661418 0.08661418 0.07874016 0.09448819 0.08661418 0.08661418 0.09448819 0.08661418 0.07874016 0.070866145 0.07874016 0.07874016 0.07874016 0.070866145 0.07874016 0.070866145 0.070866145 0.07874016 0.070866145 0.07874016 0.07874016 0.07874016 0.07874016 0.07874016 0.070866145 0.07874016 0.07874016 0.07874016 0.07874016 0.07874016 0.070866145 0.070866145 0.07874016 0.070866145 0.070866145 0.070866145 0.070866145 0.070866145 0.062992126 0.070866145 0.07874016 0.07874016 0.070866145 0.047244094 0.05511811 0.070866145 0.062992126 0.070866145 0.05511811 0.047244094 0.05511811 0.047244094 0.047244094 0.047244094 0.047244094 0.047244094 0.047244094 0.047244094 0.047244094 0.047244094 0.03937008 0.03937008 0.070866145 0.070866145 0.070866145 0.070866145 0.062992126 0.070866145 0.070866145 0.062992126 0.062992126 0.062992126 0.05511811 0.05511811 0.05511811
[7] 'KF591827_homo'                0.24409449 0.11023622 0.11023622 0.10236221 0.08661418 0.08661418 0.0 0.015748031 0.031496063 0.047244094 0.047244094 0.047244094 0.03937008 0.05511811 0.047244094 0.047244094 0.05511811 0.031496063 0.03937008 0.031496063 0.023622047 0.023622047 0.023622047 0.015748031 0.03937008 0.031496063 0.031496063 0.03937008 0.031496063 0.03937008 0.03937008 0.03937008 0.03937008 0.03937008 0.031496063 0.03937008 0.03937008 0.03937008 0.03937008 0.03937008 0.031496063 0.031496063 0.023622047 0.015748031 0.031496063 0.031496063 0.031496063 0.031496063 0.023622047 0.07874016 0.070866145 0.070866145 0.062992126 0.05511811 0.062992126 0.062992126 0.05511811 0.062992126 0.062992126 0.05511811 0.062992126 0.05511811 0.05511811 0.05511811 0.05511811 0.05511811 0.05511811 0.05511811 0.05511811 0.05511811 0.047244094 0.047244094 0.062992126 0.062992126 0.062992126 0.062992126 0.05511811 0.062992126 0.062992126 0.05511811 0.05511811 0.05511811 0.047244094 0.047244094 0.047244094
[8] 'KF591812_homo'                0.24409449 0.11023622 0.11023622 0.10236221 0.08661418 0.08661418 0.015748031 0.0 0.031496063 0.047244094 0.047244094 0.047244094 0.03937008 0.05511811 0.047244094 0.047244094 0.05511811 0.031496063 0.03937008 0.031496063 0.023622047 0.023622047 0.023622047 0.015748031 0.03937008 0.031496063 0.031496063 0.03937008 0.031496063 0.03937008 0.03937008 0.03937008 0.03937008 0.03937008 0.031496063 0.03937008 0.03937008 0.03937008 0.03937008 0.03937008 0.031496063 0.031496063 0.023622047 0.015748031 0.031496063 0.031496063 0.031496063 0.031496063 0.023622047 0.07874016 0.070866145 0.070866145 0.062992126 0.05511811 0.062992126 0.062992126 0.05511811 0.062992126 0.062992126 0.05511811 0.062992126 0.05511811 0.05511811 0.05511811 0.05511811 0.05511811 0.05511811 0.05511811 0.05511811 0.05511811 0.047244094 0.047244094 0.062992126 0.062992126 0.062992126 0.062992126 0.05511811 0.062992126 0.062992126 0.05511811 0.05511811 0.05511811 0.047244094 0.047244094 0.047244094
[9] 'KF591825_homo'                0.24409449 0.11023622 0.11023622 0.10236221 0.08661418 0.08661418 0.031496063 0.031496063 0.0 0.047244094 0.047244094 0.047244094 0.03937008 0.05511811 0.047244094 0.047244094 0.05511811 0.047244094 0.03937008 0.031496063 0.023622047 0.023622047 0.023622047 0.015748031 0.03937008 0.031496063 0.031496063 0.03937008 0.031496063 0.03937008 0.023622047 0.03937008 0.03937008 0.03937008 0.031496063 0.03937008 0.03937008 0.03937008 0.03937008 0.03937008 0.031496063 0.031496063 0.03937008 0.031496063 0.031496063 0.031496063 0.031496063 0.031496063 0.023622047 0.07874016 0.070866145 0.070866145 0.062992126 0.05511811 0.062992126 0.062992126 0.05511811 0.062992126 0.062992126 0.05511811 0.062992126 0.05511811 0.05511811 0.05511811 0.05511811 0.05511811 0.05511811 0.05511811 0.05511811 0.05511811 0.047244094 0.047244094 0.062992126 0.062992126 0.062992126 0.062992126 0.05511811 0.062992126 0.062992126 0.05511811 0.05511811 0.05511811 0.047244094 0.047244094 0.047244094
[10] 'KF591805_homo'                0.24409449 0.11023622 0.11023622 0.10236221 0.08661418 0.08661418 0.047244094 0.047244094 0.047244094 0.0 0.031496063 0.031496063 0.03937008 0.03937008 0.031496063 0.031496063 0.03937008 0.031496063 0.023622047 0.015748031 0.023622047 0.03937008 0.03937008 0.031496063 0.03937008 0.031496063 0.031496063 0.023622047 0.015748031 0.023622047 0.023622047 0.023622047 0.023622047 0.023622047 0.015748031 0.023622047 0.023622047 0.023622047 0.023622047 0.023622047 0.015748031 0.015748031 0.03937008 0.031496063 0.031496063 0.031496063 0.031496063 0.031496063 0.023622047 0.07874016 0.070866145 0.070866145 0.062992126 0.05511811 0.062992126 0.062992126 0.05511811 0.062992126 0.062992126 0.05511811 0.062992126 0.05511811 0.05511811 0.05511811 0.05511811 0.05511811 0.05511811 0.05511811 0.05511811 0.05511811 0.047244094 0.047244094 0.062992126 0.062992126 0.062992126 0.062992126 0.05511811 0.062992126 0.062992126 0.05511811 0.05511811 0.05511811 0.047244094 0.047244094 0.047244094
[11] 'KF591809_homo'                0.25984251 0.11023622 0.11023622 0.10236221 0.08661418 0.08661418 0.047244094 0.047244094 0.047244094 0.031496063 0.0 0.031496063 0.03937008 0.03937008 0.031496063 0.031496063 0.03937008 0.031496063 0.023622047 0.031496063 0.03937008 0.03937008 0.03937008 0.031496063 0.03937008 0.031496063 0.031496063 0.023622047 0.015748031 0.023622047 0.023622047 0.023622047 0.023622047 0.023622047 0.015748031 0.023622047 0.023622047 0.023622047 0.023622047 0.023622047 0.015748031 0.015748031 0.03937008 0.031496063 0.031496063 0.031496063 0.031496063 0.031496063 0.023622047 0.07874016 0.070866145 0.070866145 0.062992126 0.05511811 0.062992126 0.062992126 0.05511811 0.062992126 0.062992126 0.05511811 0.062992126 0.05511811 0.05511811 0.05511811 0.05511811 0.05511811 0.05511811 0.05511811 0.05511811 0.05511811 0.047244094 0.047244094 0.062992126 0.062992126 0.062992126 0.062992126 0.05511811 0.062992126 0.062992126 0.05511811 0.05511811 0.05511811 0.047244094 0.047244094 0.047244094
[12] 'KF591819_homo'                0.25984251 0.11023622 0.11023622 0.10236221 0.08661418 0.08661418 0.047244094 0.047244094 0.047244094 0.031496063 0.031496063 0.0 0.03937008 0.03937008 0.031496063 0.031496063 0.03937008 0.031496063 0.023622047 0.031496063 0.03937008 0.03937008 0.03937008 0.031496063 0.03937008 0.031496063 0.031496063 0.023622047 0.015748031 0.023622047 0.023622047 0.023622047 0.023622047 0.023622047 0.015748031 0.023622047 0.023622047 0.023622047 0.023622047 0.023622047 0.015748031 0.015748031 0.03937008 0.031496063 0.031496063 0.031496063 0.031496063 0.031496063 0.023622047 0.07874016 0.070866145 0.070866145 0.062992126 0.05511811 0.062992126 0.047244094 0.05511811 0.062992126 0.062992126 0.05511811 0.062992126 0.05511811 0.05511811 0.05511811 0.05511811 0.05511811 0.05511811 0.05511811 0.05511811 0.05511811 0.047244094 0.047244094 0.062992126 0.062992126 0.062992126 0.062992126 0.05511811 0.062992126 0.062992126 0.05511811 0.05511811 0.05511811 0.047244094 0.047244094 0.047244094
[13] 'KF591823_homo'                0.2519685 0.10236221 0.10236221 0.09448819 0.07874016 0.07874016 0.03937008 0.03937008 0.03937008 0.03937008 0.03937008 0.03937008 0.0 0.031496063 0.023622047 0.023622047 0.031496063 0.023622047 0.015748031 0.023622047 0.031496063 0.031496063 0.031496063 0.023622047 0.031496063 0.023622047 0.023622047 0.015748031 0.023622047 0.031496063 0.031496063 0.031496063 0.031496063 0.031496063 0.023622047 0.031496063 0.031496063 0.031496063 0.031496063 0.031496063 0.023622047 0.023622047 0.031496063 0.023622047 0.023622047 0.023622047 0.023622047 0.023622047 0.015748031 0.070866145 0.062992126 0.062992126 0.05511811 0.047244094 0.05511811 0.05511811 0.047244094 0.05511811 0.05511811 0.047244094 0.05511811 0.047244094 0.047244094 0.047244094 0.047244094 0.047244094 0.047244094 0.047244094 0.047244094 0.047244094 0.03937008 0.03937008 0.05511811 0.05511811 0.05511811 0.05511811 0.047244094 0.05511811 0.05511811 0.047244094 0.047244094 0.047244094 0.03937008 0.03937008 0.03937008
[14] 'KF591826_homo'                0.26771653 0.11811024 0.11811024 0.11023622 0.09448819 0.09448819 0.05511811 0.05511811 0.05511811 0.03937008 0.03937008 0.03937008 0.031496063 0.0 0.007874016 0.023622047 0.031496063 0.023622047 0.015748031 0.03937008 0.047244094 0.047244094 0.047244094 0.03937008 0.047244094 0.03937008 0.023622047 0.015748031 0.023622047 0.015748031 0.031496063 0.031496063 0.031496063 0.031496063 0.023622047 0.031496063 0.031496063 0.031496063 0.031496063 0.031496063 0.023622047 0.023622047 0.031496063 0.03937008 0.03937008 0.03937008 0.03937008 0.03937008 0.031496063 0.08661418 0.07874016 0.07874016 0.070866145 0.062992126 0.070866145 0.070866145 0.062992126 0.070866145 0.070866145 0.062992126 0.070866145 0.062992126 0.062992126 0.062992126 0.062992126 0.062992126 0.062992126 0.062992126 0.062992126 0.062992126 0.05511811 0.05511811 0.070866145 0.070866145 0.070866145 0.070866145 0.062992126 0.070866145 0.070866145 0.062992126 0.062992126 0.062992126 0.05511811 0.05511811 0.05511811
[15] 'KF591831_homo'                0.25984251 0.11023622 0.11023622 0.10236221 0.08661418 0.08661418 0.047244094 0.047244094 0.047244094 0.031496063 0.031496063 0.031496063 0.023622047 0.007874016 0.0 0.015748031 0.023622047 0.015748031 0.007874016 0.031496063 0.03937008 0.03937008 0.03937008 0.031496063 0.03937008 0.031496063 0.015748031 0.007874016 0.015748031 0.007874016 0.023622047 0.023622047 0.023622047 0.023622047 0.015748031 0.023622047 0.023622047 0.023622047 0.023622047 0.023622047 0.015748031 0.015748031 0.023622047 0.031496063 0.031496063 0.031496063 0.031496063 0.031496063 0.023622047 0.07874016 0.070866145 0.070866145 0.062992126 0.05511811 0.062992126 0.062992126 0.05511811 0.062992126 0.062992126 0.05511811 0.062992126 0.05511811 0.05511811 0.05511811 0.05511811 0.05511811 0.05511811 0.05511811 0.05511811 0.05511811 0.047244094 0.047244094 0.062992126 0.062992126 0.062992126 0.062992126 0.05511811 0.062992126 0.062992126 0.05511811 0.05511811 0.05511811 0.047244094 0.047244094 0.047244094
[16] 'KF591799_homo'                0.25984251 0.11023622 0.11023622 0.10236221 0.08661418 0.08661418 0.047244094 0.047244094 0.047244094 0.031496063 0.031496063 0.031496063 0.023622047 0.023622047 0.015748031 0.0 0.007874016 0.015748031 0.007874016 0.031496063 0.03937008 0.03937008 0.03937008 0.031496063 0.03937008 0.031496063 0.031496063 0.007874016 0.015748031 0.023622047 0.023622047 0.023622047 0.023622047 0.023622047 0.015748031 0.023622047 0.023622047 0.023622047 0.023622047 0.023622047 0.015748031 0.015748031 0.03937008 0.031496063 0.031496063 0.031496063 0.031496063 0.031496063 0.023622047 0.07874016 0.070866145 0.070866145 0.062992126 0.05511811 0.062992126 0.062992126 0.05511811 0.062992126 0.062992126 0.05511811 0.062992126 0.05511811 0.05511811 0.05511811 0.05511811 0.05511811 0.05511811 0.05511811 0.05511811 0.05511811 0.047244094 0.047244094 0.062992126 0.062992126 0.062992126 0.062992126 0.05511811 0.062992126 0.062992126 0.05511811 0.05511811 0.05511811 0.047244094 0.047244094 0.047244094
[17] 'KF591820_homo'                0.26771653 0.11811024 0.11811024 0.11023622 0.09448819 0.09448819 0.05511811 0.05511811 0.05511811 0.03937008 0.03937008 0.03937008 0.031496063 0.031496063 0.023622047 0.007874016 0.0 0.023622047 0.015748031 0.03937008 0.047244094 0.047244094 0.047244094 0.03937008 0.047244094 0.03937008 0.03937008 0.015748031 0.023622047 0.031496063 0.031496063 0.031496063 0.031496063 0.031496063 0.023622047 0.031496063 0.031496063 0.031496063 0.031496063 0.031496063 0.023622047 0.023622047 0.047244094 0.03937008 0.03937008 0.03937008 0.03937008 0.03937008 0.031496063 0.08661418 0.07874016 0.07874016 0.070866145 0.062992126 0.070866145 0.070866145 0.062992126 0.070866145 0.070866145 0.062992126 0.070866145 0.062992126 0.062992126 0.062992126 0.062992126 0.062992126 0.062992126 0.062992126 0.062992126 0.062992126 0.05511811 0.05511811 0.070866145 0.070866145 0.070866145 0.070866145 0.062992126 0.070866145 0.070866145 0.062992126 0.062992126 0.062992126 0.05511811 0.05511811 0.05511811
[18] 'KF591798_homo'                0.24409449 0.11023622 0.11023622 0.10236221 0.08661418 0.08661418 0.031496063 0.031496063 0.047244094 0.031496063 0.031496063 0.031496063 0.023622047 0.023622047 0.015748031 0.015748031 0.023622047 0.0 0.007874016 0.031496063 0.03937008 0.03937008 0.03937008 0.031496063 0.03937008 0.031496063 0.031496063 0.007874016 0.015748031 0.023622047 0.023622047 0.023622047 0.023622047 0.023622047 0.015748031 0.023622047 0.023622047 0.023622047 0.023622047 0.023622047 0.015748031 0.015748031 0.023622047 0.015748031 0.031496063 0.031496063 0.031496063 0.031496063 0.023622047 0.07874016 0.070866145 0.070866145 0.062992126 0.05511811 0.062992126 0.062992126 0.05511811 0.062992126 0.062992126 0.05511811 0.062992126 0.05511811 0.05511811 0.05511811 0.05511811 0.05511811 0.05511811 0.05511811 0.05511811 0.05511811 0.047244094 0.047244094 0.062992126 0.062992126 0.062992126 0.062992126 0.05511811 0.062992126 0.062992126 0.05511811 0.05511811 0.05511811 0.047244094 0.047244094 0.047244094
[19] 'KF591832_homo'                0.2519685 0.10236221 0.10236221 0.09448819 0.07874016 0.07874016 0.03937008 0.03937008 0.03937008 0.023622047 0.023622047 0.023622047 0.015748031 0.015748031 0.007874016 0.007874016 0.015748031 0.007874016 0.0 0.023622047 0.031496063 0.031496063 0.031496063 0.023622047 0.031496063 0.023622047 0.023622047 0.0 0.007874016 0.015748031 0.015748031 0.015748031 0.015748031 0.015748031 0.007874016 0.015748031 0.015748031 0.015748031 0.015748031 0.015748031 0.007874016 0.007874016 0.031496063 0.023622047 0.023622047 0.023622047 0.023622047 0.023622047 0.015748031 0.070866145 0.062992126 0.062992126 0.05511811 0.047244094 0.05511811 0.05511811 0.047244094 0.05511811 0.05511811 0.047244094 0.05511811 0.047244094 0.047244094 0.047244094 0.047244094 0.047244094 0.047244094 0.047244094 0.047244094 0.047244094 0.03937008 0.03937008 0.05511811 0.05511811 0.05511811 0.05511811 0.047244094 0.05511811 0.05511811 0.047244094 0.047244094 0.047244094 0.03937008 0.03937008 0.03937008
[20] 'KF591808_homo'                0.22834645 0.09448819 0.09448819 0.08661418 0.070866145 0.070866145 0.031496063 0.031496063 0.031496063 0.015748031 0.031496063 0.031496063 0.023622047 0.03937008 0.031496063 0.031496063 0.03937008 0.031496063 0.023622047 0.0 0.007874016 0.023622047 0.023622047 0.015748031 0.023622047 0.015748031 0.015748031 0.023622047 0.015748031 0.023622047 0.023622047 0.023622047 0.023622047 0.023622047 0.015748031 0.023622047 0.023622047 0.023622047 0.023622047 0.023622047 0.015748031 0.015748031 0.023622047 0.015748031 0.015748031 0.015748031 0.015748031 0.015748031 0.007874016 0.062992126 0.05511811 0.05511811 0.047244094 0.03937008 0.047244094 0.047244094 0.03937008 0.047244094 0.047244094 0.03937008 0.047244094 0.03937008 0.03937008 0.03937008 0.03937008 0.03937008 0.03937008 0.03937008 0.03937008 0.03937008 0.031496063 0.031496063 0.047244094 0.047244094 0.047244094 0.047244094 0.03937008 0.047244094 0.047244094 0.03937008 0.03937008 0.03937008 0.031496063 0.031496063 0.031496063
[21] 'KF591822_homo'                0.23622048 0.10236221 0.10236221 0.09448819 0.07874016 0.07874016 0.023622047 0.023622047 0.023622047 0.023622047 0.03937008 0.03937008 0.031496063 0.047244094 0.03937008 0.03937008 0.047244094 0.03937008 0.031496063 0.007874016 0.0 0.015748031 0.015748031 0.007874016 0.031496063 0.023622047 0.023622047 0.031496063 0.023622047 0.031496063 0.031496063 0.031496063 0.031496063 0.031496063 0.023622047 0.031496063 0.031496063 0.031496063 0.031496063 0.031496063 0.023622047 0.023622047 0.031496063 0.023622047 0.023622047 0.023622047 0.023622047 0.023622047 0.015748031 0.070866145 0.062992126 0.062992126 0.05511811 0.047244094 0.05511811 0.05511811 0.047244094 0.05511811 0.05511811 0.047244094 0.05511811 0.047244094 0.047244094 0.047244094 0.047244094 0.047244094 0.047244094 0.047244094 0.047244094 0.047244094 0.03937008 0.03937008 0.05511811 0.05511811 0.05511811 0.05511811 0.047244094 0.05511811 0.05511811 0.047244094 0.047244094 0.047244094 0.03937008 0.03937008 0.03937008
[22] 'KF591813_homo'                0.2519685 0.10236221 0.10236221 0.09448819 0.07874016 0.07874016 0.023622047 0.023622047 0.023622047 0.03937008 0.03937008 0.03937008 0.031496063 0.047244094 0.03937008 0.03937008 0.047244094 0.03937008 0.031496063 0.023622047 0.015748031 0.0 0.015748031 0.007874016 0.031496063 0.023622047 0.023622047 0.031496063 0.023622047 0.031496063 0.031496063 0.031496063 0.031496063 0.031496063 0.023622047 0.031496063 0.031496063 0.031496063 0.031496063 0.031496063 0.023622047 0.023622047 0.031496063 0.023622047 0.023622047 0.023622047 0.023622047 0.023622047 0.015748031 0.070866145 0.062992126 0.062992126 0.05511811 0.047244094 0.05511811 0.05511811 0.047244094 0.05511811 0.05511811 0.047244094 0.05511811 0.047244094 0.047244094 0.047244094 0.047244094 0.047244094 0.047244094 0.047244094 0.047244094 0.047244094 0.03937008 0.03937008 0.05511811 0.05511811 0.05511811 0.05511811 0.047244094 0.05511811 0.05511811 0.047244094 0.047244094 0.047244094 0.03937008 0.03937008 0.03937008
[23] 'KF591816_homo'                0.2519685 0.10236221 0.10236221 0.09448819 0.07874016 0.07874016 0.023622047 0.023622047 0.023622047 0.03937008 0.03937008 0.03937008 0.031496063 0.047244094 0.03937008 0.03937008 0.047244094 0.03937008 0.031496063 0.023622047 0.015748031 0.015748031 0.0 0.007874016 0.031496063 0.023622047 0.023622047 0.031496063 0.023622047 0.031496063 0.031496063 0.031496063 0.031496063 0.031496063 0.023622047 0.031496063 0.031496063 0.031496063 0.031496063 0.031496063 0.023622047 0.023622047 0.031496063 0.023622047 0.023622047 0.023622047 0.023622047 0.023622047 0.015748031 0.070866145 0.062992126 0.062992126 0.05511811 0.047244094 0.05511811 0.05511811 0.047244094 0.05511811 0.05511811 0.047244094 0.05511811 0.047244094 0.047244094 0.047244094 0.047244094 0.047244094 0.047244094 0.047244094 0.047244094 0.047244094 0.03937008 0.03937008 0.05511811 0.05511811 0.05511811 0.05511811 0.047244094 0.05511811 0.05511811 0.047244094 0.047244094 0.047244094 0.03937008 0.03937008 0.03937008
[24] 'KF591815_homo'                0.24409449 0.09448819 0.09448819 0.08661418 0.070866145 0.070866145 0.015748031 0.015748031 0.015748031 0.031496063 0.031496063 0.031496063 0.023622047 0.03937008 0.031496063 0.031496063 0.03937008 0.031496063 0.023622047 0.015748031 0.007874016 0.007874016 0.007874016 0.0 0.023622047 0.015748031 0.015748031 0.023622047 0.015748031 0.023622047 0.023622047 0.023622047 0.023622047 0.023622047 0.015748031 0.023622047 0.023622047 0.023622047 0.023622047 0.023622047 0.015748031 0.015748031 0.023622047 0.015748031 0.015748031 0.015748031 0.015748031 0.015748031 0.007874016 0.062992126 0.05511811 0.05511811 0.047244094 0.03937008 0.047244094 0.047244094 0.03937008 0.047244094 0.047244094 0.03937008 0.047244094 0.03937008 0.03937008 0.03937008 0.03937008 0.03937008 0.03937008 0.03937008 0.03937008 0.03937008 0.031496063 0.031496063 0.047244094 0.047244094 0.047244094 0.047244094 0.03937008 0.047244094 0.047244094 0.03937008 0.03937008 0.03937008 0.031496063 0.031496063 0.031496063
[25] 'KF591829_homo'                0.2519685 0.10236221 0.10236221 0.09448819 0.07874016 0.07874016 0.03937008 0.03937008 0.03937008 0.03937008 0.03937008 0.03937008 0.031496063 0.047244094 0.03937008 0.03937008 0.047244094 0.03937008 0.031496063 0.023622047 0.031496063 0.031496063 0.031496063 0.023622047 0.0 0.007874016 0.023622047 0.031496063 0.023622047 0.031496063 0.031496063 0.031496063 0.031496063 0.031496063 0.023622047 0.031496063 0.031496063 0.031496063 0.031496063 0.031496063 0.023622047 0.023622047 0.031496063 0.023622047 0.023622047 0.023622047 0.023622047 0.023622047 0.015748031 0.070866145 0.062992126 0.062992126 0.05511811 0.047244094 0.05511811 0.05511811 0.047244094 0.05511811 0.05511811 0.047244094 0.05511811 0.047244094 0.047244094 0.047244094 0.047244094 0.047244094 0.047244094 0.047244094 0.047244094 0.047244094 0.03937008 0.03937008 0.05511811 0.05511811 0.05511811 0.05511811 0.047244094 0.05511811 0.05511811 0.047244094 0.047244094 0.047244094 0.03937008 0.03937008 0.03937008
[26] 'KF591800_homo'                0.24409449 0.09448819 0.09448819 0.08661418 0.070866145 0.070866145 0.031496063 0.031496063 0.031496063 0.031496063 0.031496063 0.031496063 0.023622047 0.03937008 0.031496063 0.031496063 0.03937008 0.031496063 0.023622047 0.015748031 0.023622047 0.023622047 0.023622047 0.015748031 0.007874016 0.0 0.015748031 0.023622047 0.015748031 0.023622047 0.023622047 0.023622047 0.023622047 0.023622047 0.015748031 0.023622047 0.023622047 0.023622047 0.023622047 0.023622047 0.015748031 0.015748031 0.023622047 0.015748031 0.015748031 0.015748031 0.015748031 0.015748031 0.007874016 0.062992126 0.05511811 0.05511811 0.047244094 0.03937008 0.047244094 0.047244094 0.03937008 0.047244094 0.047244094 0.03937008 0.047244094 0.03937008 0.03937008 0.03937008 0.03937008 0.03937008 0.03937008 0.03937008 0.03937008 0.03937008 0.031496063 0.031496063 0.047244094 0.047244094 0.047244094 0.047244094 0.03937008 0.047244094 0.047244094 0.03937008 0.03937008 0.03937008 0.031496063 0.031496063 0.031496063
[27] 'KF591834_homo'                0.24409449 0.09448819 0.09448819 0.08661418 0.070866145 0.070866145 0.031496063 0.031496063 0.031496063 0.031496063 0.031496063 0.031496063 0.023622047 0.023622047 0.015748031 0.031496063 0.03937008 0.031496063 0.023622047 0.015748031 0.023622047 0.023622047 0.023622047 0.015748031 0.023622047 0.015748031 0.0 0.023622047 0.015748031 0.007874016 0.023622047 0.023622047 0.023622047 0.023622047 0.015748031 0.023622047 0.023622047 0.023622047 0.023622047 0.023622047 0.015748031 0.015748031 0.007874016 0.015748031 0.015748031 0.015748031 0.015748031 0.015748031 0.007874016 0.062992126 0.05511811 0.05511811 0.047244094 0.03937008 0.047244094 0.047244094 0.03937008 0.047244094 0.047244094 0.03937008 0.047244094 0.03937008 0.03937008 0.03937008 0.03937008 0.03937008 0.03937008 0.03937008 0.03937008 0.03937008 0.031496063 0.031496063 0.047244094 0.047244094 0.047244094 0.047244094 0.03937008 0.047244094 0.047244094 0.03937008 0.03937008 0.03937008 0.031496063 0.031496063 0.031496063
[28] 'KF591803_homo'                0.2519685 0.10236221 0.10236221 0.09448819 0.07874016 0.07874016 0.03937008 0.03937008 0.03937008 0.023622047 0.023622047 0.023622047 0.015748031 0.015748031 0.007874016 0.007874016 0.015748031 0.007874016 0.0 0.023622047 0.031496063 0.031496063 0.031496063 0.023622047 0.031496063 0.023622047 0.023622047 0.0 0.007874016 0.015748031 0.015748031 0.015748031 0.015748031 0.015748031 0.007874016 0.015748031 0.015748031 0.015748031 0.015748031 0.015748031 0.007874016 0.007874016 0.031496063 0.023622047 0.023622047 0.023622047 0.023622047 0.023622047 0.015748031 0.070866145 0.062992126 0.062992126 0.05511811 0.047244094 0.05511811 0.05511811 0.047244094 0.05511811 0.05511811 0.047244094 0.05511811 0.047244094 0.047244094 0.047244094 0.047244094 0.047244094 0.047244094 0.047244094 0.047244094 0.047244094 0.03937008 0.03937008 0.05511811 0.05511811 0.05511811 0.05511811 0.047244094 0.05511811 0.05511811 0.047244094 0.047244094 0.047244094 0.03937008 0.03937008 0.03937008
[29] 'KF591835_homo'                0.24409449 0.09448819 0.09448819 0.08661418 0.070866145 0.070866145 0.031496063 0.031496063 0.031496063 0.015748031 0.015748031 0.015748031 0.023622047 0.023622047 0.015748031 0.015748031 0.023622047 0.015748031 0.007874016 0.015748031 0.023622047 0.023622047 0.023622047 0.015748031 0.023622047 0.015748031 0.015748031 0.007874016 0.0 0.007874016 0.007874016 0.007874016 0.007874016 0.007874016 2.7755576E-17 0.007874016 0.007874016 0.007874016 0.007874016 0.007874016 2.7755576E-17 2.7755576E-17 0.023622047 0.015748031 0.015748031 0.015748031 0.015748031 0.015748031 0.007874016 0.062992126 0.05511811 0.05511811 0.047244094 0.03937008 0.047244094 0.047244094 0.03937008 0.047244094 0.047244094 0.03937008 0.047244094 0.03937008 0.03937008 0.03937008 0.03937008 0.03937008 0.03937008 0.03937008 0.03937008 0.03937008 0.031496063 0.031496063 0.047244094 0.047244094 0.047244094 0.047244094 0.03937008 0.047244094 0.047244094 0.03937008 0.03937008 0.03937008 0.031496063 0.031496063 0.031496063
[30] 'KF591796_homo'                0.2519685 0.10236221 0.10236221 0.09448819 0.07874016 0.07874016 0.03937008 0.03937008 0.03937008 0.023622047 0.023622047 0.023622047 0.031496063 0.015748031 0.007874016 0.023622047 0.031496063 0.023622047 0.015748031 0.023622047 0.031496063 0.031496063 0.031496063 0.023622047 0.031496063 0.023622047 0.007874016 0.015748031 0.007874016 0.0 0.015748031 0.015748031 0.015748031 0.015748031 0.007874016 0.015748031 0.015748031 0.015748031 0.015748031 0.015748031 0.007874016 0.007874016 0.015748031 0.023622047 0.023622047 0.023622047 0.023622047 0.023622047 0.015748031 0.070866145 0.062992126 0.062992126 0.05511811 0.047244094 0.05511811 0.05511811 0.047244094 0.05511811 0.05511811 0.047244094 0.05511811 0.047244094 0.047244094 0.047244094 0.047244094 0.047244094 0.047244094 0.047244094 0.047244094 0.047244094 0.03937008 0.03937008 0.05511811 0.05511811 0.05511811 0.05511811 0.047244094 0.05511811 0.05511811 0.047244094 0.047244094 0.047244094 0.03937008 0.03937008 0.03937008
[31] 'KF591806_homo'                0.2519685 0.10236221 0.10236221 0.09448819 0.07874016 0.07874016 0.03937008 0.03937008 0.023622047 0.023622047 0.023622047 0.023622047 0.031496063 0.031496063 0.023622047 0.023622047 0.031496063 0.023622047 0.015748031 0.023622047 0.031496063 0.031496063 0.031496063 0.023622047 0.031496063 0.023622047 0.023622047 0.015748031 0.007874016 0.015748031 0.0 0.015748031 0.015748031 0.015748031 0.007874016 0.015748031 0.015748031 0.015748031 0.015748031 0.015748031 0.007874016 0.007874016 0.031496063 0.023622047 0.023622047 0.023622047 0.023622047 0.023622047 0.015748031 0.070866145 0.062992126 0.062992126 0.05511811 0.047244094 0.05511811 0.05511811 0.047244094 0.05511811 0.05511811 0.047244094 0.05511811 0.047244094 0.047244094 0.047244094 0.047244094 0.047244094 0.047244094 0.047244094 0.047244094 0.047244094 0.03937008 0.03937008 0.05511811 0.05511811 0.05511811 0.05511811 0.047244094 0.05511811 0.05511811 0.047244094 0.047244094 0.047244094 0.03937008 0.03937008 0.03937008
[32] 'KF591793_homo'                0.2519685 0.10236221 0.10236221 0.09448819 0.07874016 0.07874016 0.03937008 0.03937008 0.03937008 0.023622047 0.023622047 0.023622047 0.031496063 0.031496063 0.023622047 0.023622047 0.031496063 0.023622047 0.015748031 0.023622047 0.031496063 0.031496063 0.031496063 0.023622047 0.031496063 0.023622047 0.023622047 0.015748031 0.007874016 0.015748031 0.015748031 0.0 0.015748031 0.015748031 0.007874016 0.015748031 0.015748031 0.015748031 0.015748031 0.015748031 0.007874016 0.007874016 0.031496063 0.023622047 0.023622047 0.023622047 0.023622047 0.023622047 0.015748031 0.070866145 0.062992126 0.062992126 0.05511811 0.047244094 0.05511811 0.05511811 0.047244094 0.05511811 0.05511811 0.047244094 0.05511811 0.047244094 0.047244094 0.047244094 0.047244094 0.047244094 0.047244094 0.047244094 0.047244094 0.047244094 0.03937008 0.03937008 0.05511811 0.05511811 0.05511811 0.05511811 0.047244094 0.05511811 0.05511811 0.047244094 0.047244094 0.047244094 0.03937008 0.03937008 0.03937008
[33] 'KF591795_homo'                0.2519685 0.10236221 0.10236221 0.09448819 0.07874016 0.07874016 0.03937008 0.03937008 0.03937008 0.023622047 0.023622047 0.023622047 0.031496063 0.031496063 0.023622047 0.023622047 0.031496063 0.023622047 0.015748031 0.023622047 0.031496063 0.031496063 0.031496063 0.023622047 0.031496063 0.023622047 0.023622047 0.015748031 0.007874016 0.015748031 0.015748031 0.015748031 0.0 0.015748031 0.007874016 0.015748031 0.015748031 0.015748031 0.015748031 0.015748031 0.007874016 0.007874016 0.031496063 0.023622047 0.023622047 0.023622047 0.023622047 0.023622047 0.015748031 0.070866145 0.062992126 0.062992126 0.05511811 0.047244094 0.05511811 0.05511811 0.047244094 0.05511811 0.05511811 0.047244094 0.05511811 0.047244094 0.047244094 0.047244094 0.047244094 0.047244094 0.047244094 0.047244094 0.047244094 0.047244094 0.03937008 0.03937008 0.05511811 0.05511811 0.05511811 0.05511811 0.047244094 0.05511811 0.05511811 0.047244094 0.047244094 0.047244094 0.03937008 0.03937008 0.03937008
[34] 'KF591797_homo'                0.2519685 0.10236221 0.10236221 0.09448819 0.07874016 0.07874016 0.03937008 0.03937008 0.03937008 0.023622047 0.023622047 0.023622047 0.031496063 0.031496063 0.023622047 0.023622047 0.031496063 0.023622047 0.015748031 0.023622047 0.031496063 0.031496063 0.031496063 0.023622047 0.031496063 0.023622047 0.023622047 0.015748031 0.007874016 0.015748031 0.015748031 0.015748031 0.015748031 0.0 0.007874016 0.015748031 0.015748031 0.015748031 0.015748031 0.015748031 0.007874016 0.007874016 0.031496063 0.023622047 0.023622047 0.023622047 0.023622047 0.023622047 0.015748031 0.070866145 0.062992126 0.062992126 0.05511811 0.047244094 0.05511811 0.05511811 0.047244094 0.05511811 0.05511811 0.047244094 0.05511811 0.047244094 0.047244094 0.047244094 0.047244094 0.047244094 0.047244094 0.047244094 0.047244094 0.047244094 0.03937008 0.03937008 0.05511811 0.05511811 0.05511811 0.05511811 0.047244094 0.05511811 0.05511811 0.047244094 0.047244094 0.047244094 0.03937008 0.03937008 0.03937008
[35] 'KF591801_homo'                0.24409449 0.09448819 0.09448819 0.08661418 0.070866145 0.070866145 0.031496063 0.031496063 0.031496063 0.015748031 0.015748031 0.015748031 0.023622047 0.023622047 0.015748031 0.015748031 0.023622047 0.015748031 0.007874016 0.015748031 0.023622047 0.023622047 0.023622047 0.015748031 0.023622047 0.015748031 0.015748031 0.007874016 2.7755576E-17 0.007874016 0.007874016 0.007874016 0.007874016 0.007874016 0.0 0.007874016 0.007874016 0.007874016 0.007874016 0.007874016 2.7755576E-17 2.7755576E-17 0.023622047 0.015748031 0.015748031 0.015748031 0.015748031 0.015748031 0.007874016 0.062992126 0.05511811 0.05511811 0.047244094 0.03937008 0.047244094 0.047244094 0.03937008 0.047244094 0.047244094 0.03937008 0.047244094 0.03937008 0.03937008 0.03937008 0.03937008 0.03937008 0.03937008 0.03937008 0.03937008 0.03937008 0.031496063 0.031496063 0.047244094 0.047244094 0.047244094 0.047244094 0.03937008 0.047244094 0.047244094 0.03937008 0.03937008 0.03937008 0.031496063 0.031496063 0.031496063
[36] 'KF591802_homo'                0.2519685 0.10236221 0.10236221 0.09448819 0.07874016 0.07874016 0.03937008 0.03937008 0.03937008 0.023622047 0.023622047 0.023622047 0.031496063 0.031496063 0.023622047 0.023622047 0.031496063 0.023622047 0.015748031 0.023622047 0.031496063 0.031496063 0.031496063 0.023622047 0.031496063 0.023622047 0.023622047 0.015748031 0.007874016 0.015748031 0.015748031 0.015748031 0.015748031 0.015748031 0.007874016 0.0 0.015748031 0.015748031 0.015748031 0.015748031 0.007874016 0.007874016 0.031496063 0.023622047 0.023622047 0.023622047 0.023622047 0.023622047 0.015748031 0.070866145 0.062992126 0.062992126 0.05511811 0.047244094 0.05511811 0.05511811 0.047244094 0.05511811 0.05511811 0.047244094 0.05511811 0.047244094 0.047244094 0.047244094 0.047244094 0.047244094 0.047244094 0.047244094 0.047244094 0.047244094 0.03937008 0.03937008 0.05511811 0.05511811 0.05511811 0.05511811 0.047244094 0.05511811 0.05511811 0.047244094 0.047244094 0.047244094 0.03937008 0.03937008 0.03937008
[37] 'KF591810_homo'                0.23622048 0.10236221 0.10236221 0.09448819 0.07874016 0.07874016 0.03937008 0.03937008 0.03937008 0.023622047 0.023622047 0.023622047 0.031496063 0.031496063 0.023622047 0.023622047 0.031496063 0.023622047 0.015748031 0.023622047 0.031496063 0.031496063 0.031496063 0.023622047 0.031496063 0.023622047 0.023622047 0.015748031 0.007874016 0.015748031 0.015748031 0.015748031 0.015748031 0.015748031 0.007874016 0.015748031 0.0 0.015748031 0.015748031 0.015748031 0.007874016 0.007874016 0.031496063 0.023622047 0.023622047 0.023622047 0.023622047 0.023622047 0.015748031 0.070866145 0.062992126 0.062992126 0.05511811 0.047244094 0.05511811 0.05511811 0.047244094 0.05511811 0.05511811 0.047244094 0.05511811 0.047244094 0.047244094 0.047244094 0.047244094 0.047244094 0.047244094 0.047244094 0.047244094 0.047244094 0.03937008 0.03937008 0.05511811 0.05511811 0.05511811 0.05511811 0.047244094 0.05511811 0.05511811 0.047244094 0.047244094 0.047244094 0.03937008 0.03937008 0.03937008
[38] 'KF591817_homo'                0.2519685 0.10236221 0.10236221 0.09448819 0.07874016 0.07874016 0.03937008 0.03937008 0.03937008 0.023622047 0.023622047 0.023622047 0.031496063 0.031496063 0.023622047 0.023622047 0.031496063 0.023622047 0.015748031 0.023622047 0.031496063 0.031496063 0.031496063 0.023622047 0.031496063 0.023622047 0.023622047 0.015748031 0.007874016 0.015748031 0.015748031 0.015748031 0.015748031 0.015748031 0.007874016 0.015748031 0.015748031 0.0 0.015748031 0.015748031 0.007874016 0.007874016 0.031496063 0.023622047 0.023622047 0.023622047 0.023622047 0.023622047 0.015748031 0.070866145 0.062992126 0.062992126 0.05511811 0.047244094 0.05511811 0.05511811 0.047244094 0.05511811 0.05511811 0.047244094 0.05511811 0.047244094 0.047244094 0.047244094 0.047244094 0.047244094 0.047244094 0.047244094 0.047244094 0.047244094 0.03937008 0.03937008 0.05511811 0.05511811 0.05511811 0.05511811 0.047244094 0.05511811 0.05511811 0.047244094 0.047244094 0.047244094 0.03937008 0.03937008 0.03937008
[39] 'KF591818_homo'                0.2519685 0.10236221 0.10236221 0.09448819 0.07874016 0.07874016 0.03937008 0.03937008 0.03937008 0.023622047 0.023622047 0.023622047 0.031496063 0.031496063 0.023622047 0.023622047 0.031496063 0.023622047 0.015748031 0.023622047 0.031496063 0.031496063 0.031496063 0.023622047 0.031496063 0.023622047 0.023622047 0.015748031 0.007874016 0.015748031 0.015748031 0.015748031 0.015748031 0.015748031 0.007874016 0.015748031 0.015748031 0.015748031 0.0 0.015748031 0.007874016 0.007874016 0.031496063 0.023622047 0.023622047 0.023622047 0.023622047 0.023622047 0.015748031 0.070866145 0.062992126 0.062992126 0.05511811 0.047244094 0.05511811 0.05511811 0.047244094 0.05511811 0.05511811 0.047244094 0.05511811 0.047244094 0.047244094 0.047244094 0.047244094 0.047244094 0.031496063 0.047244094 0.047244094 0.047244094 0.03937008 0.03937008 0.05511811 0.05511811 0.05511811 0.05511811 0.047244094 0.05511811 0.05511811 0.047244094 0.047244094 0.047244094 0.03937008 0.03937008 0.03937008
[40] 'KF591824_homo'                0.2519685 0.10236221 0.10236221 0.09448819 0.07874016 0.07874016 0.03937008 0.03937008 0.03937008 0.023622047 0.023622047 0.023622047 0.031496063 0.031496063 0.023622047 0.023622047 0.031496063 0.023622047 0.015748031 0.023622047 0.031496063 0.031496063 0.031496063 0.023622047 0.031496063 0.023622047 0.023622047 0.015748031 0.007874016 0.015748031 0.015748031 0.015748031 0.015748031 0.015748031 0.007874016 0.015748031 0.015748031 0.015748031 0.015748031 0.0 0.007874016 0.007874016 0.031496063 0.023622047 0.023622047 0.023622047 0.023622047 0.023622047 0.015748031 0.070866145 0.062992126 0.062992126 0.05511811 0.047244094 0.05511811 0.05511811 0.047244094 0.05511811 0.05511811 0.047244094 0.05511811 0.047244094 0.047244094 0.047244094 0.047244094 0.047244094 0.047244094 0.047244094 0.047244094 0.047244094 0.03937008 0.03937008 0.05511811 0.05511811 0.05511811 0.05511811 0.047244094 0.05511811 0.05511811 0.047244094 0.047244094 0.047244094 0.03937008 0.03937008 0.03937008
[41] 'KF591794_homo'                0.24409449 0.09448819 0.09448819 0.08661418 0.070866145 0.070866145 0.031496063 0.031496063 0.031496063 0.015748031 0.015748031 0.015748031 0.023622047 0.023622047 0.015748031 0.015748031 0.023622047 0.015748031 0.007874016 0.015748031 0.023622047 0.023622047 0.023622047 0.015748031 0.023622047 0.015748031 0.015748031 0.007874016 2.7755576E-17 0.007874016 0.007874016 0.007874016 0.007874016 0.007874016 2.7755576E-17 0.007874016 0.007874016 0.007874016 0.007874016 0.007874016 0.0 2.7755576E-17 0.023622047 0.015748031 0.015748031 0.015748031 0.015748031 0.015748031 0.007874016 0.062992126 0.05511811 0.05511811 0.047244094 0.03937008 0.047244094 0.047244094 0.03937008 0.047244094 0.047244094 0.03937008 0.047244094 0.03937008 0.03937008 0.03937008 0.03937008 0.03937008 0.03937008 0.03937008 0.03937008 0.03937008 0.031496063 0.031496063 0.047244094 0.047244094 0.047244094 0.047244094 0.03937008 0.047244094 0.047244094 0.03937008 0.03937008 0.03937008 0.031496063 0.031496063 0.031496063
[42] 'KF591807_homo'                0.24409449 0.09448819 0.09448819 0.08661418 0.070866145 0.070866145 0.031496063 0.031496063 0.031496063 0.015748031 0.015748031 0.015748031 0.023622047 0.023622047 0.015748031 0.015748031 0.023622047 0.015748031 0.007874016 0.015748031 0.023622047 0.023622047 0.023622047 0.015748031 0.023622047 0.015748031 0.015748031 0.007874016 2.7755576E-17 0.007874016 0.007874016 0.007874016 0.007874016 0.007874016 2.7755576E-17 0.007874016 0.007874016 0.007874016 0.007874016 0.007874016 2.7755576E-17 0.0 0.023622047 0.015748031 0.015748031 0.015748031 0.015748031 0.015748031 0.007874016 0.062992126 0.05511811 0.05511811 0.047244094 0.03937008 0.047244094 0.047244094 0.03937008 0.047244094 0.047244094 0.03937008 0.047244094 0.03937008 0.03937008 0.03937008 0.03937008 0.03937008 0.03937008 0.03937008 0.03937008 0.03937008 0.031496063 0.031496063 0.047244094 0.047244094 0.047244094 0.047244094 0.03937008 0.047244094 0.047244094 0.03937008 0.03937008 0.03937008 0.031496063 0.031496063 0.031496063
[43] 'KF591821_homo'                0.23622048 0.10236221 0.10236221 0.09448819 0.07874016 0.07874016 0.023622047 0.023622047 0.03937008 0.03937008 0.03937008 0.03937008 0.031496063 0.031496063 0.023622047 0.03937008 0.047244094 0.023622047 0.031496063 0.023622047 0.031496063 0.031496063 0.031496063 0.023622047 0.031496063 0.023622047 0.007874016 0.031496063 0.023622047 0.015748031 0.031496063 0.031496063 0.031496063 0.031496063 0.023622047 0.031496063 0.031496063 0.031496063 0.031496063 0.031496063 0.023622047 0.023622047 0.0 0.007874016 0.023622047 0.023622047 0.023622047 0.023622047 0.015748031 0.070866145 0.062992126 0.062992126 0.05511811 0.047244094 0.05511811 0.05511811 0.047244094 0.05511811 0.05511811 0.047244094 0.05511811 0.047244094 0.047244094 0.047244094 0.047244094 0.047244094 0.047244094 0.047244094 0.047244094 0.047244094 0.03937008 0.03937008 0.05511811 0.05511811 0.05511811 0.05511811 0.047244094 0.05511811 0.05511811 0.047244094 0.047244094 0.047244094 0.03937008 0.03937008 0.03937008
[44] 'KF591828_homo'                0.22834645 0.09448819 0.09448819 0.08661418 0.070866145 0.070866145 0.015748031 0.015748031 0.031496063 0.031496063 0.031496063 0.031496063 0.023622047 0.03937008 0.031496063 0.031496063 0.03937008 0.015748031 0.023622047 0.015748031 0.023622047 0.023622047 0.023622047 0.015748031 0.023622047 0.015748031 0.015748031 0.023622047 0.015748031 0.023622047 0.023622047 0.023622047 0.023622047 0.023622047 0.015748031 0.023622047 0.023622047 0.023622047 0.023622047 0.023622047 0.015748031 0.015748031 0.007874016 0.0 0.015748031 0.015748031 0.015748031 0.015748031 0.007874016 0.062992126 0.05511811 0.05511811 0.047244094 0.03937008 0.047244094 0.047244094 0.03937008 0.047244094 0.047244094 0.03937008 0.047244094 0.03937008 0.03937008 0.03937008 0.03937008 0.03937008 0.03937008 0.03937008 0.03937008 0.03937008 0.031496063 0.031496063 0.047244094 0.047244094 0.047244094 0.047244094 0.03937008 0.047244094 0.047244094 0.03937008 0.03937008 0.03937008 0.031496063 0.031496063 0.031496063
[45] 'KF591811_homo'                0.24409449 0.09448819 0.09448819 0.08661418 0.070866145 0.070866145 0.031496063 0.031496063 0.031496063 0.031496063 0.031496063 0.031496063 0.023622047 0.03937008 0.031496063 0.031496063 0.03937008 0.031496063 0.023622047 0.015748031 0.023622047 0.023622047 0.023622047 0.015748031 0.023622047 0.015748031 0.015748031 0.023622047 0.015748031 0.023622047 0.023622047 0.023622047 0.023622047 0.023622047 0.015748031 0.023622047 0.023622047 0.023622047 0.023622047 0.023622047 0.015748031 0.015748031 0.023622047 0.015748031 0.0 0.015748031 0.015748031 0.015748031 0.007874016 0.062992126 0.05511811 0.05511811 0.047244094 0.03937008 0.047244094 0.047244094 0.03937008 0.047244094 0.047244094 0.03937008 0.047244094 0.03937008 0.03937008 0.03937008 0.03937008 0.03937008 0.03937008 0.03937008 0.03937008 0.03937008 0.031496063 0.031496063 0.047244094 0.047244094 0.047244094 0.047244094 0.03937008 0.047244094 0.047244094 0.03937008 0.03937008 0.03937008 0.031496063 0.031496063 0.031496063
[46] 'KF591814_homo'                0.24409449 0.09448819 0.09448819 0.08661418 0.070866145 0.070866145 0.031496063 0.031496063 0.031496063 0.031496063 0.031496063 0.031496063 0.023622047 0.03937008 0.031496063 0.031496063 0.03937008 0.031496063 0.023622047 0.015748031 0.023622047 0.023622047 0.023622047 0.015748031 0.023622047 0.015748031 0.015748031 0.023622047 0.015748031 0.023622047 0.023622047 0.023622047 0.023622047 0.023622047 0.015748031 0.023622047 0.023622047 0.023622047 0.023622047 0.023622047 0.015748031 0.015748031 0.023622047 0.015748031 0.015748031 0.0 0.015748031 0.015748031 0.007874016 0.062992126 0.05511811 0.05511811 0.047244094 0.03937008 0.047244094 0.047244094 0.03937008 0.047244094 0.047244094 0.03937008 0.047244094 0.03937008 0.03937008 0.03937008 0.03937008 0.03937008 0.03937008 0.03937008 0.03937008 0.03937008 0.031496063 0.031496063 0.047244094 0.047244094 0.047244094 0.047244094 0.03937008 0.047244094 0.047244094 0.03937008 0.03937008 0.03937008 0.031496063 0.031496063 0.031496063
[47] 'KF591830_homo'                0.24409449 0.09448819 0.09448819 0.08661418 0.070866145 0.070866145 0.031496063 0.031496063 0.031496063 0.031496063 0.031496063 0.031496063 0.023622047 0.03937008 0.031496063 0.031496063 0.03937008 0.031496063 0.023622047 0.015748031 0.023622047 0.023622047 0.023622047 0.015748031 0.023622047 0.015748031 0.015748031 0.023622047 0.015748031 0.023622047 0.023622047 0.023622047 0.023622047 0.023622047 0.015748031 0.023622047 0.023622047 0.023622047 0.023622047 0.023622047 0.015748031 0.015748031 0.023622047 0.015748031 0.015748031 0.015748031 0.0 0.015748031 0.007874016 0.062992126 0.05511811 0.05511811 0.047244094 0.03937008 0.047244094 0.047244094 0.03937008 0.047244094 0.047244094 0.03937008 0.047244094 0.03937008 0.03937008 0.03937008 0.03937008 0.03937008 0.03937008 0.03937008 0.03937008 0.03937008 0.031496063 0.031496063 0.047244094 0.047244094 0.047244094 0.047244094 0.03937008 0.047244094 0.047244094 0.03937008 0.03937008 0.03937008 0.031496063 0.031496063 0.031496063
[48] 'KF591833_homo'                0.24409449 0.09448819 0.09448819 0.08661418 0.070866145 0.070866145 0.031496063 0.031496063 0.031496063 0.031496063 0.031496063 0.031496063 0.023622047 0.03937008 0.031496063 0.031496063 0.03937008 0.031496063 0.023622047 0.015748031 0.023622047 0.023622047 0.023622047 0.015748031 0.023622047 0.015748031 0.015748031 0.023622047 0.015748031 0.023622047 0.023622047 0.023622047 0.023622047 0.023622047 0.015748031 0.023622047 0.023622047 0.023622047 0.023622047 0.023622047 0.015748031 0.015748031 0.023622047 0.015748031 0.015748031 0.015748031 0.015748031 0.0 0.007874016 0.062992126 0.05511811 0.05511811 0.047244094 0.03937008 0.047244094 0.047244094 0.03937008 0.047244094 0.047244094 0.03937008 0.047244094 0.03937008 0.03937008 0.03937008 0.03937008 0.03937008 0.03937008 0.03937008 0.03937008 0.03937008 0.031496063 0.031496063 0.047244094 0.047244094 0.047244094 0.047244094 0.03937008 0.047244094 0.047244094 0.03937008 0.03937008 0.03937008 0.031496063 0.031496063 0.031496063
[49] 'KF591804_homo'                0.23622048 0.08661418 0.08661418 0.07874016 0.062992126 0.062992126 0.023622047 0.023622047 0.023622047 0.023622047 0.023622047 0.023622047 0.015748031 0.031496063 0.023622047 0.023622047 0.031496063 0.023622047 0.015748031 0.007874016 0.015748031 0.015748031 0.015748031 0.007874016 0.015748031 0.007874016 0.007874016 0.015748031 0.007874016 0.015748031 0.015748031 0.015748031 0.015748031 0.015748031 0.007874016 0.015748031 0.015748031 0.015748031 0.015748031 0.015748031 0.007874016 0.007874016 0.015748031 0.007874016 0.007874016 0.007874016 0.007874016 0.007874016 0.0 0.05511811 0.047244094 0.047244094 0.03937008 0.031496063 0.03937008 0.03937008 0.031496063 0.03937008 0.03937008 0.031496063 0.03937008 0.031496063 0.031496063 0.031496063 0.031496063 0.031496063 0.031496063 0.031496063 0.031496063 0.031496063 0.023622047 0.023622047 0.03937008 0.03937008 0.03937008 0.03937008 0.031496063 0.03937008 0.03937008 0.031496063 0.031496063 0.031496063 0.023622047 0.023622047 0.023622047
[50] 'PVL_AnmouchetiA_JX444726'     0.25984251 0.09448819 0.09448819 0.08661418 0.070866145 0.070866145 0.07874016 0.07874016 0.07874016 0.07874016 0.07874016 0.07874016 0.070866145 0.08661418 0.07874016 0.07874016 0.08661418 0.07874016 0.070866145 0.062992126 0.070866145 0.070866145 0.070866145 0.062992126 0.070866145 0.062992126 0.062992126 0.070866145 0.062992126 0.070866145 0.070866145 0.070866145 0.070866145 0.070866145 0.062992126 0.070866145 0.070866145 0.070866145 0.070866145 0.070866145 0.062992126 0.062992126 0.070866145 0.062992126 0.062992126 0.062992126 0.062992126 0.062992126 0.05511811 0.0 0.070866145 0.070866145 0.062992126 0.03937008 0.047244094 0.062992126 0.05511811 0.062992126 0.047244094 0.03937008 0.047244094 0.03937008 0.03937008 0.03937008 0.03937008 0.03937008 0.03937008 0.03937008 0.03937008 0.03937008 0.031496063 0.031496063 0.062992126 0.062992126 0.062992126 0.062992126 0.05511811 0.062992126 0.062992126 0.05511811 0.05511811 0.05511811 0.047244094 0.047244094 0.047244094
[51] 'PVL_KF618561_gorilla'         0.22834645 0.10236221 0.10236221 0.09448819 0.07874016 0.07874016 0.070866145 0.070866145 0.070866145 0.070866145 0.070866145 0.070866145 0.062992126 0.07874016 0.070866145 0.070866145 0.07874016 0.070866145 0.062992126 0.05511811 0.062992126 0.062992126 0.062992126 0.05511811 0.062992126 0.05511811 0.05511811 0.062992126 0.05511811 0.062992126 0.062992126 0.062992126 0.062992126 0.062992126 0.05511811 0.062992126 0.062992126 0.062992126 0.062992126 0.062992126 0.05511811 0.05511811 0.062992126 0.05511811 0.05511811 0.05511811 0.05511811 0.05511811 0.047244094 0.070866145 0.0 0.015748031 0.007874016 0.047244094 0.05511811 0.03937008 0.031496063 0.03937008 0.03937008 0.031496063 0.05511811 0.047244094 0.047244094 0.047244094 0.047244094 0.047244094 0.047244094 0.047244094 0.047244094 0.047244094 0.03937008 0.03937008 0.03937008 0.03937008 0.03937008 0.03937008 0.031496063 0.03937008 0.03937008 0.031496063 0.031496063 0.031496063 0.023622047 0.023622047 0.023622047
[52] 'PVL_KF618549_gorilla'         0.22834645 0.10236221 0.10236221 0.09448819 0.07874016 0.07874016 0.070866145 0.070866145 0.070866145 0.070866145 0.070866145 0.070866145 0.062992126 0.07874016 0.070866145 0.070866145 0.07874016 0.070866145 0.062992126 0.05511811 0.062992126 0.062992126 0.062992126 0.05511811 0.062992126 0.05511811 0.05511811 0.062992126 0.05511811 0.062992126 0.062992126 0.062992126 0.062992126 0.062992126 0.05511811 0.062992126 0.062992126 0.062992126 0.062992126 0.062992126 0.05511811 0.05511811 0.062992126 0.05511811 0.05511811 0.05511811 0.05511811 0.05511811 0.047244094 0.070866145 0.015748031 0.0 0.007874016 0.047244094 0.05511811 0.03937008 0.031496063 0.03937008 0.03937008 0.031496063 0.05511811 0.047244094 0.047244094 0.047244094 0.047244094 0.047244094 0.047244094 0.047244094 0.047244094 0.047244094 0.03937008 0.03937008 0.03937008 0.03937008 0.03937008 0.03937008 0.031496063 0.03937008 0.03937008 0.031496063 0.031496063 0.031496063 0.023622047 0.023622047 0.023622047
[53] 'PVL_KF618560_gorilla'         0.22047244 0.09448819 0.09448819 0.08661418 0.070866145 0.070866145 0.062992126 0.062992126 0.062992126 0.062992126 0.062992126 0.062992126 0.05511811 0.070866145 0.062992126 0.062992126 0.070866145 0.062992126 0.05511811 0.047244094 0.05511811 0.05511811 0.05511811 0.047244094 0.05511811 0.047244094 0.047244094 0.05511811 0.047244094 0.05511811 0.05511811 0.05511811 0.05511811 0.05511811 0.047244094 0.05511811 0.05511811 0.05511811 0.05511811 0.05511811 0.047244094 0.047244094 0.05511811 0.047244094 0.047244094 0.047244094 0.047244094 0.047244094 0.03937008 0.062992126 0.007874016 0.007874016 0.0 0.03937008 0.047244094 0.031496063 0.023622047 0.031496063 0.031496063 0.023622047 0.047244094 0.03937008 0.03937008 0.03937008 0.03937008 0.03937008 0.03937008 0.03937008 0.03937008 0.03937008 0.031496063 0.031496063 0.031496063 0.031496063 0.031496063 0.031496063 0.023622047 0.031496063 0.031496063 0.023622047 0.023622047 0.023622047 0.015748031 0.015748031 0.015748031
[54] 'PVL_KF618551_gorilla'         0.23622048 0.070866145 0.070866145 0.062992126 0.047244094 0.047244094 0.05511811 0.05511811 0.05511811 0.05511811 0.05511811 0.05511811 0.047244094 0.062992126 0.05511811 0.05511811 0.062992126 0.05511811 0.047244094 0.03937008 0.047244094 0.047244094 0.047244094 0.03937008 0.047244094 0.03937008 0.03937008 0.047244094 0.03937008 0.047244094 0.047244094 0.047244094 0.047244094 0.047244094 0.03937008 0.047244094 0.047244094 0.047244094 0.047244094 0.047244094 0.03937008 0.03937008 0.047244094 0.03937008 0.03937008 0.03937008 0.03937008 0.03937008 0.031496063 0.03937008 0.047244094 0.047244094 0.03937008 0.0 0.023622047 0.03937008 0.031496063 0.03937008 0.023622047 0.015748031 0.023622047 0.015748031 0.015748031 0.015748031 0.015748031 0.015748031 0.015748031 0.015748031 0.015748031 0.015748031 0.007874016 0.007874016 0.03937008 0.03937008 0.03937008 0.03937008 0.031496063 0.03937008 0.03937008 0.031496063 0.031496063 0.031496063 0.023622047 0.023622047 0.023622047
[55] 'PVL_KF618535_pan'             0.24409449 0.07874016 0.07874016 0.070866145 0.05511811 0.05511811 0.062992126 0.062992126 0.062992126 0.062992126 0.062992126 0.062992126 0.05511811 0.070866145 0.062992126 0.062992126 0.070866145 0.062992126 0.05511811 0.047244094 0.05511811 0.05511811 0.05511811 0.047244094 0.05511811 0.047244094 0.047244094 0.05511811 0.047244094 0.05511811 0.05511811 0.05511811 0.05511811 0.05511811 0.047244094 0.05511811 0.05511811 0.05511811 0.05511811 0.05511811 0.047244094 0.047244094 0.05511811 0.047244094 0.047244094 0.047244094 0.047244094 0.047244094 0.03937008 0.047244094 0.05511811 0.05511811 0.047244094 0.023622047 0.0 0.047244094 0.03937008 0.047244094 0.031496063 0.023622047 0.031496063 0.023622047 0.023622047 0.023622047 0.023622047 0.023622047 0.023622047 0.023622047 0.023622047 0.023622047 0.015748031 0.015748031 0.047244094 0.047244094 0.047244094 0.047244094 0.03937008 0.047244094 0.047244094 0.03937008 0.03937008 0.03937008 0.031496063 0.031496063 0.031496063
[56] 'PVL_KF618541_gorilla'         0.22834645 0.09448819 0.09448819 0.08661418 0.070866145 0.070866145 0.062992126 0.062992126 0.062992126 0.062992126 0.062992126 0.047244094 0.05511811 0.070866145 0.062992126 0.062992126 0.070866145 0.062992126 0.05511811 0.047244094 0.05511811 0.05511811 0.05511811 0.047244094 0.05511811 0.047244094 0.047244094 0.05511811 0.047244094 0.05511811 0.05511811 0.05511811 0.05511811 0.05511811 0.047244094 0.05511811 0.05511811 0.05511811 0.05511811 0.05511811 0.047244094 0.047244094 0.05511811 0.047244094 0.047244094 0.047244094 0.047244094 0.047244094 0.03937008 0.062992126 0.03937008 0.03937008 0.031496063 0.03937008 0.047244094 0.0 0.023622047 0.031496063 0.031496063 0.023622047 0.047244094 0.03937008 0.03937008 0.03937008 0.03937008 0.03937008 0.03937008 0.03937008 0.03937008 0.03937008 0.031496063 0.031496063 0.031496063 0.031496063 0.031496063 0.031496063 0.023622047 0.031496063 0.031496063 0.023622047 0.023622047 0.023622047 0.015748031 0.015748031 0.015748031
[57] 'PVL_KF618554_gorilla'         0.22047244 0.08661418 0.08661418 0.07874016 0.062992126 0.062992126 0.05511811 0.05511811 0.05511811 0.05511811 0.05511811 0.05511811 0.047244094 0.062992126 0.05511811 0.05511811 0.062992126 0.05511811 0.047244094 0.03937008 0.047244094 0.047244094 0.047244094 0.03937008 0.047244094 0.03937008 0.03937008 0.047244094 0.03937008 0.047244094 0.047244094 0.047244094 0.047244094 0.047244094 0.03937008 0.047244094 0.047244094 0.047244094 0.047244094 0.047244094 0.03937008 0.03937008 0.047244094 0.03937008 0.03937008 0.03937008 0.03937008 0.03937008 0.031496063 0.05511811 0.031496063 0.031496063 0.023622047 0.031496063 0.03937008 0.023622047 0.0 0.023622047 0.023622047 0.015748031 0.03937008 0.031496063 0.031496063 0.031496063 0.031496063 0.031496063 0.031496063 0.031496063 0.031496063 0.031496063 0.023622047 0.023622047 0.023622047 0.023622047 0.023622047 0.023622047 0.015748031 0.023622047 0.023622047 0.015748031 0.015748031 0.015748031 0.007874016 0.007874016 0.007874016
[58] 'PVL_KF618559_gorilla'         0.22834645 0.09448819 0.09448819 0.08661418 0.070866145 0.070866145 0.062992126 0.062992126 0.062992126 0.062992126 0.062992126 0.062992126 0.05511811 0.070866145 0.062992126 0.062992126 0.070866145 0.062992126 0.05511811 0.047244094 0.05511811 0.05511811 0.05511811 0.047244094 0.05511811 0.047244094 0.047244094 0.05511811 0.047244094 0.05511811 0.05511811 0.05511811 0.05511811 0.05511811 0.047244094 0.05511811 0.05511811 0.05511811 0.05511811 0.05511811 0.047244094 0.047244094 0.05511811 0.047244094 0.047244094 0.047244094 0.047244094 0.047244094 0.03937008 0.062992126 0.03937008 0.03937008 0.031496063 0.03937008 0.047244094 0.031496063 0.023622047 0.0 0.031496063 0.023622047 0.047244094 0.03937008 0.03937008 0.03937008 0.03937008 0.03937008 0.03937008 0.03937008 0.03937008 0.03937008 0.031496063 0.031496063 0.031496063 0.031496063 0.031496063 0.031496063 0.023622047 0.031496063 0.031496063 0.023622047 0.023622047 0.023622047 0.015748031 0.015748031 0.015748031
[59] 'PVL_KF618566_pan'             0.22834645 0.07874016 0.07874016 0.070866145 0.05511811 0.05511811 0.062992126 0.062992126 0.062992126 0.062992126 0.062992126 0.062992126 0.05511811 0.070866145 0.062992126 0.062992126 0.070866145 0.062992126 0.05511811 0.047244094 0.05511811 0.05511811 0.05511811 0.047244094 0.05511811 0.047244094 0.047244094 0.05511811 0.047244094 0.05511811 0.05511811 0.05511811 0.05511811 0.05511811 0.047244094 0.05511811 0.05511811 0.05511811 0.05511811 0.05511811 0.047244094 0.047244094 0.05511811 0.047244094 0.047244094 0.047244094 0.047244094 0.047244094 0.03937008 0.047244094 0.03937008 0.03937008 0.031496063 0.023622047 0.031496063 0.031496063 0.023622047 0.031496063 0.0 0.007874016 0.031496063 0.023622047 0.023622047 0.023622047 0.023622047 0.023622047 0.023622047 0.023622047 0.023622047 0.023622047 0.015748031 0.015748031 0.031496063 0.031496063 0.031496063 0.031496063 0.023622047 0.031496063 0.031496063 0.023622047 0.023622047 0.023622047 0.015748031 0.015748031 0.015748031
[60] 'PVL_KF618565_pan'             0.22047244 0.070866145 0.070866145 0.062992126 0.047244094 0.047244094 0.05511811 0.05511811 0.05511811 0.05511811 0.05511811 0.05511811 0.047244094 0.062992126 0.05511811 0.05511811 0.062992126 0.05511811 0.047244094 0.03937008 0.047244094 0.047244094 0.047244094 0.03937008 0.047244094 0.03937008 0.03937008 0.047244094 0.03937008 0.047244094 0.047244094 0.047244094 0.047244094 0.047244094 0.03937008 0.047244094 0.047244094 0.047244094 0.047244094 0.047244094 0.03937008 0.03937008 0.047244094 0.03937008 0.03937008 0.03937008 0.03937008 0.03937008 0.031496063 0.03937008 0.031496063 0.031496063 0.023622047 0.015748031 0.023622047 0.023622047 0.015748031 0.023622047 0.007874016 0.0 0.023622047 0.015748031 0.015748031 0.015748031 0.015748031 0.015748031 0.015748031 0.015748031 0.015748031 0.015748031 0.007874016 0.007874016 0.023622047 0.023622047 0.023622047 0.023622047 0.015748031 0.023622047 0.023622047 0.015748031 0.015748031 0.015748031 0.007874016 0.007874016 0.007874016
[61] 'PVL_KF618543_pan'             0.24409449 0.07874016 0.07874016 0.070866145 0.05511811 0.05511811 0.062992126 0.062992126 0.062992126 0.062992126 0.062992126 0.062992126 0.05511811 0.070866145 0.062992126 0.062992126 0.070866145 0.062992126 0.05511811 0.047244094 0.05511811 0.05511811 0.05511811 0.047244094 0.05511811 0.047244094 0.047244094 0.05511811 0.047244094 0.05511811 0.05511811 0.05511811 0.05511811 0.05511811 0.047244094 0.05511811 0.05511811 0.05511811 0.05511811 0.05511811 0.047244094 0.047244094 0.05511811 0.047244094 0.047244094 0.047244094 0.047244094 0.047244094 0.03937008 0.047244094 0.05511811 0.05511811 0.047244094 0.023622047 0.031496063 0.047244094 0.03937008 0.047244094 0.031496063 0.023622047 0.0 0.007874016 0.023622047 0.023622047 0.023622047 0.023622047 0.023622047 0.023622047 0.023622047 0.023622047 0.015748031 0.015748031 0.047244094 0.047244094 0.047244094 0.047244094 0.03937008 0.047244094 0.047244094 0.03937008 0.03937008 0.03937008 0.031496063 0.031496063 0.031496063
[62] 'PVL_KF618544_pan'             0.23622048 0.070866145 0.070866145 0.062992126 0.047244094 0.047244094 0.05511811 0.05511811 0.05511811 0.05511811 0.05511811 0.05511811 0.047244094 0.062992126 0.05511811 0.05511811 0.062992126 0.05511811 0.047244094 0.03937008 0.047244094 0.047244094 0.047244094 0.03937008 0.047244094 0.03937008 0.03937008 0.047244094 0.03937008 0.047244094 0.047244094 0.047244094 0.047244094 0.047244094 0.03937008 0.047244094 0.047244094 0.047244094 0.047244094 0.047244094 0.03937008 0.03937008 0.047244094 0.03937008 0.03937008 0.03937008 0.03937008 0.03937008 0.031496063 0.03937008 0.047244094 0.047244094 0.03937008 0.015748031 0.023622047 0.03937008 0.031496063 0.03937008 0.023622047 0.015748031 0.007874016 0.0 0.015748031 0.015748031 0.015748031 0.015748031 0.015748031 0.015748031 0.015748031 0.015748031 0.007874016 0.007874016 0.03937008 0.03937008 0.03937008 0.03937008 0.031496063 0.03937008 0.03937008 0.031496063 0.031496063 0.031496063 0.023622047 0.023622047 0.023622047
[63] 'PVL_KF618540_pan'             0.23622048 0.070866145 0.070866145 0.062992126 0.047244094 0.047244094 0.05511811 0.05511811 0.05511811 0.05511811 0.05511811 0.05511811 0.047244094 0.062992126 0.05511811 0.05511811 0.062992126 0.05511811 0.047244094 0.03937008 0.047244094 0.047244094 0.047244094 0.03937008 0.047244094 0.03937008 0.03937008 0.047244094 0.03937008 0.047244094 0.047244094 0.047244094 0.047244094 0.047244094 0.03937008 0.047244094 0.047244094 0.047244094 0.047244094 0.047244094 0.03937008 0.03937008 0.047244094 0.03937008 0.03937008 0.03937008 0.03937008 0.03937008 0.031496063 0.03937008 0.047244094 0.047244094 0.03937008 0.015748031 0.023622047 0.03937008 0.031496063 0.03937008 0.023622047 0.015748031 0.023622047 0.015748031 0.0 0.015748031 0.015748031 0.015748031 0.015748031 0.015748031 0.015748031 0.015748031 0.007874016 0.007874016 0.03937008 0.03937008 0.03937008 0.03937008 0.031496063 0.03937008 0.03937008 0.031496063 0.031496063 0.031496063 0.023622047 0.023622047 0.023622047
[64] 'PVL_KF618550_gorilla'         0.23622048 0.070866145 0.070866145 0.062992126 0.047244094 0.047244094 0.05511811 0.05511811 0.05511811 0.05511811 0.05511811 0.05511811 0.047244094 0.062992126 0.05511811 0.05511811 0.062992126 0.05511811 0.047244094 0.03937008 0.047244094 0.047244094 0.047244094 0.03937008 0.047244094 0.03937008 0.03937008 0.047244094 0.03937008 0.047244094 0.047244094 0.047244094 0.047244094 0.047244094 0.03937008 0.047244094 0.047244094 0.047244094 0.047244094 0.047244094 0.03937008 0.03937008 0.047244094 0.03937008 0.03937008 0.03937008 0.03937008 0.03937008 0.031496063 0.03937008 0.047244094 0.047244094 0.03937008 0.015748031 0.023622047 0.03937008 0.031496063 0.03937008 0.023622047 0.015748031 0.023622047 0.015748031 0.015748031 0.0 0.015748031 0.015748031 0.015748031 0.015748031 0.015748031 0.015748031 0.007874016 0.007874016 0.03937008 0.03937008 0.03937008 0.03937008 0.031496063 0.03937008 0.03937008 0.031496063 0.031496063 0.031496063 0.023622047 0.023622047 0.023622047
[65] 'PVL_Karla_JX444720_pan'       0.23622048 0.070866145 0.070866145 0.062992126 0.047244094 0.047244094 0.05511811 0.05511811 0.05511811 0.05511811 0.05511811 0.05511811 0.047244094 0.062992126 0.05511811 0.05511811 0.062992126 0.05511811 0.047244094 0.03937008 0.047244094 0.047244094 0.047244094 0.03937008 0.047244094 0.03937008 0.03937008 0.047244094 0.03937008 0.047244094 0.047244094 0.047244094 0.047244094 0.047244094 0.03937008 0.047244094 0.047244094 0.047244094 0.047244094 0.047244094 0.03937008 0.03937008 0.047244094 0.03937008 0.03937008 0.03937008 0.03937008 0.03937008 0.031496063 0.03937008 0.047244094 0.047244094 0.03937008 0.015748031 0.023622047 0.03937008 0.031496063 0.03937008 0.023622047 0.015748031 0.023622047 0.015748031 0.015748031 0.015748031 0.0 0.015748031 0.015748031 0.015748031 0.015748031 0.015748031 0.007874016 0.007874016 0.03937008 0.03937008 0.03937008 0.03937008 0.031496063 0.03937008 0.03937008 0.031496063 0.031496063 0.031496063 0.023622047 0.023622047 0.023622047
[66] 'PVL_KF618537_pan'             0.23622048 0.070866145 0.070866145 0.062992126 0.047244094 0.047244094 0.05511811 0.05511811 0.05511811 0.05511811 0.05511811 0.05511811 0.047244094 0.062992126 0.05511811 0.05511811 0.062992126 0.05511811 0.047244094 0.03937008 0.047244094 0.047244094 0.047244094 0.03937008 0.047244094 0.03937008 0.03937008 0.047244094 0.03937008 0.047244094 0.047244094 0.047244094 0.047244094 0.047244094 0.03937008 0.047244094 0.047244094 0.047244094 0.047244094 0.047244094 0.03937008 0.03937008 0.047244094 0.03937008 0.03937008 0.03937008 0.03937008 0.03937008 0.031496063 0.03937008 0.047244094 0.047244094 0.03937008 0.015748031 0.023622047 0.03937008 0.031496063 0.03937008 0.023622047 0.015748031 0.023622047 0.015748031 0.015748031 0.015748031 0.015748031 0.0 0.015748031 0.015748031 0.015748031 0.015748031 0.007874016 0.007874016 0.03937008 0.03937008 0.03937008 0.03937008 0.031496063 0.03937008 0.03937008 0.031496063 0.031496063 0.031496063 0.023622047 0.023622047 0.023622047
[67] 'PVL_KF618539_pan'             0.23622048 0.070866145 0.070866145 0.062992126 0.047244094 0.047244094 0.05511811 0.05511811 0.05511811 0.05511811 0.05511811 0.05511811 0.047244094 0.062992126 0.05511811 0.05511811 0.062992126 0.05511811 0.047244094 0.03937008 0.047244094 0.047244094 0.047244094 0.03937008 0.047244094 0.03937008 0.03937008 0.047244094 0.03937008 0.047244094 0.047244094 0.047244094 0.047244094 0.047244094 0.03937008 0.047244094 0.047244094 0.047244094 0.031496063 0.047244094 0.03937008 0.03937008 0.047244094 0.03937008 0.03937008 0.03937008 0.03937008 0.03937008 0.031496063 0.03937008 0.047244094 0.047244094 0.03937008 0.015748031 0.023622047 0.03937008 0.031496063 0.03937008 0.023622047 0.015748031 0.023622047 0.015748031 0.015748031 0.015748031 0.015748031 0.015748031 0.0 0.015748031 0.015748031 0.015748031 0.007874016 0.007874016 0.03937008 0.03937008 0.03937008 0.03937008 0.031496063 0.03937008 0.03937008 0.031496063 0.031496063 0.031496063 0.023622047 0.023622047 0.023622047
[68] 'PVL_KF618546_gorilla'         0.23622048 0.070866145 0.070866145 0.062992126 0.047244094 0.047244094 0.05511811 0.05511811 0.05511811 0.05511811 0.05511811 0.05511811 0.047244094 0.062992126 0.05511811 0.05511811 0.062992126 0.05511811 0.047244094 0.03937008 0.047244094 0.047244094 0.047244094 0.03937008 0.047244094 0.03937008 0.03937008 0.047244094 0.03937008 0.047244094 0.047244094 0.047244094 0.047244094 0.047244094 0.03937008 0.047244094 0.047244094 0.047244094 0.047244094 0.047244094 0.03937008 0.03937008 0.047244094 0.03937008 0.03937008 0.03937008 0.03937008 0.03937008 0.031496063 0.03937008 0.047244094 0.047244094 0.03937008 0.015748031 0.023622047 0.03937008 0.031496063 0.03937008 0.023622047 0.015748031 0.023622047 0.015748031 0.015748031 0.015748031 0.015748031 0.015748031 0.015748031 0.0 0.015748031 0.015748031 0.007874016 0.007874016 0.03937008 0.03937008 0.03937008 0.03937008 0.031496063 0.03937008 0.03937008 0.031496063 0.031496063 0.031496063 0.023622047 0.023622047 0.023622047
[69] 'PVL_KF618556_pan'             0.23622048 0.070866145 0.070866145 0.062992126 0.047244094 0.047244094 0.05511811 0.05511811 0.05511811 0.05511811 0.05511811 0.05511811 0.047244094 0.062992126 0.05511811 0.05511811 0.062992126 0.05511811 0.047244094 0.03937008 0.047244094 0.047244094 0.047244094 0.03937008 0.047244094 0.03937008 0.03937008 0.047244094 0.03937008 0.047244094 0.047244094 0.047244094 0.047244094 0.047244094 0.03937008 0.047244094 0.047244094 0.047244094 0.047244094 0.047244094 0.03937008 0.03937008 0.047244094 0.03937008 0.03937008 0.03937008 0.03937008 0.03937008 0.031496063 0.03937008 0.047244094 0.047244094 0.03937008 0.015748031 0.023622047 0.03937008 0.031496063 0.03937008 0.023622047 0.015748031 0.023622047 0.015748031 0.015748031 0.015748031 0.015748031 0.015748031 0.015748031 0.015748031 0.0 0.015748031 0.007874016 0.007874016 0.03937008 0.03937008 0.03937008 0.03937008 0.031496063 0.03937008 0.03937008 0.031496063 0.031496063 0.031496063 0.023622047 0.023622047 0.023622047
[70] 'PVL_KF618564_pan'             0.23622048 0.070866145 0.070866145 0.062992126 0.047244094 0.047244094 0.05511811 0.05511811 0.05511811 0.05511811 0.05511811 0.05511811 0.047244094 0.062992126 0.05511811 0.05511811 0.062992126 0.05511811 0.047244094 0.03937008 0.047244094 0.047244094 0.047244094 0.03937008 0.047244094 0.03937008 0.03937008 0.047244094 0.03937008 0.047244094 0.047244094 0.047244094 0.047244094 0.047244094 0.03937008 0.047244094 0.047244094 0.047244094 0.047244094 0.047244094 0.03937008 0.03937008 0.047244094 0.03937008 0.03937008 0.03937008 0.03937008 0.03937008 0.031496063 0.03937008 0.047244094 0.047244094 0.03937008 0.015748031 0.023622047 0.03937008 0.031496063 0.03937008 0.023622047 0.015748031 0.023622047 0.015748031 0.015748031 0.015748031 0.015748031 0.015748031 0.015748031 0.015748031 0.015748031 0.0 0.007874016 0.007874016 0.03937008 0.03937008 0.03937008 0.03937008 0.031496063 0.03937008 0.03937008 0.031496063 0.031496063 0.031496063 0.023622047 0.023622047 0.023622047
[71] 'PVL08_pan'                    0.22834645 0.062992126 0.062992126 0.05511811 0.03937008 0.03937008 0.047244094 0.047244094 0.047244094 0.047244094 0.047244094 0.047244094 0.03937008 0.05511811 0.047244094 0.047244094 0.05511811 0.047244094 0.03937008 0.031496063 0.03937008 0.03937008 0.03937008 0.031496063 0.03937008 0.031496063 0.031496063 0.03937008 0.031496063 0.03937008 0.03937008 0.03937008 0.03937008 0.03937008 0.031496063 0.03937008 0.03937008 0.03937008 0.03937008 0.03937008 0.031496063 0.031496063 0.03937008 0.031496063 0.031496063 0.031496063 0.031496063 0.031496063 0.023622047 0.031496063 0.03937008 0.03937008 0.031496063 0.007874016 0.015748031 0.031496063 0.023622047 0.031496063 0.015748031 0.007874016 0.015748031 0.007874016 0.007874016 0.007874016 0.007874016 0.007874016 0.007874016 0.007874016 0.007874016 0.007874016 0.0 2.7755576E-17 0.031496063 0.031496063 0.031496063 0.031496063 0.023622047 0.031496063 0.031496063 0.023622047 0.023622047 0.023622047 0.015748031 0.015748031 0.015748031
[72] 'PVL_KF618562_gorilla'         0.22834645 0.062992126 0.062992126 0.05511811 0.03937008 0.03937008 0.047244094 0.047244094 0.047244094 0.047244094 0.047244094 0.047244094 0.03937008 0.05511811 0.047244094 0.047244094 0.05511811 0.047244094 0.03937008 0.031496063 0.03937008 0.03937008 0.03937008 0.031496063 0.03937008 0.031496063 0.031496063 0.03937008 0.031496063 0.03937008 0.03937008 0.03937008 0.03937008 0.03937008 0.031496063 0.03937008 0.03937008 0.03937008 0.03937008 0.03937008 0.031496063 0.031496063 0.03937008 0.031496063 0.031496063 0.031496063 0.031496063 0.031496063 0.023622047 0.031496063 0.03937008 0.03937008 0.031496063 0.007874016 0.015748031 0.031496063 0.023622047 0.031496063 0.015748031 0.007874016 0.015748031 0.007874016 0.007874016 0.007874016 0.007874016 0.007874016 0.007874016 0.007874016 0.007874016 0.007874016 2.7755576E-17 0.0 0.031496063 0.031496063 0.031496063 0.031496063 0.023622047 0.031496063 0.031496063 0.023622047 0.023622047 0.023622047 0.015748031 0.015748031 0.015748031
[73] 'PVL_KF618542_gorilla'         0.22834645 0.09448819 0.09448819 0.08661418 0.070866145 0.070866145 0.062992126 0.062992126 0.062992126 0.062992126 0.062992126 0.062992126 0.05511811 0.070866145 0.062992126 0.062992126 0.070866145 0.062992126 0.05511811 0.047244094 0.05511811 0.05511811 0.05511811 0.047244094 0.05511811 0.047244094 0.047244094 0.05511811 0.047244094 0.05511811 0.05511811 0.05511811 0.05511811 0.05511811 0.047244094 0.05511811 0.05511811 0.05511811 0.05511811 0.05511811 0.047244094 0.047244094 0.05511811 0.047244094 0.047244094 0.047244094 0.047244094 0.047244094 0.03937008 0.062992126 0.03937008 0.03937008 0.031496063 0.03937008 0.047244094 0.031496063 0.023622047 0.031496063 0.031496063 0.023622047 0.047244094 0.03937008 0.03937008 0.03937008 0.03937008 0.03937008 0.03937008 0.03937008 0.03937008 0.03937008 0.031496063 0.031496063 0.0 0.015748031 0.015748031 0.015748031 0.007874016 0.031496063 0.031496063 0.023622047 0.023622047 0.023622047 0.015748031 0.015748031 0.015748031
[74] 'PVL_KF618547_gorilla'         0.22834645 0.09448819 0.09448819 0.08661418 0.070866145 0.070866145 0.062992126 0.062992126 0.062992126 0.062992126 0.062992126 0.062992126 0.05511811 0.070866145 0.062992126 0.062992126 0.070866145 0.062992126 0.05511811 0.047244094 0.05511811 0.05511811 0.05511811 0.047244094 0.05511811 0.047244094 0.047244094 0.05511811 0.047244094 0.05511811 0.05511811 0.05511811 0.05511811 0.05511811 0.047244094 0.05511811 0.05511811 0.05511811 0.05511811 0.05511811 0.047244094 0.047244094 0.05511811 0.047244094 0.047244094 0.047244094 0.047244094 0.047244094 0.03937008 0.062992126 0.03937008 0.03937008 0.031496063 0.03937008 0.047244094 0.031496063 0.023622047 0.031496063 0.031496063 0.023622047 0.047244094 0.03937008 0.03937008 0.03937008 0.03937008 0.03937008 0.03937008 0.03937008 0.03937008 0.03937008 0.031496063 0.031496063 0.015748031 0.0 0.015748031 0.015748031 0.007874016 0.031496063 0.031496063 0.023622047 0.023622047 0.023622047 0.015748031 0.015748031 0.015748031
[75] 'PVL_KF618548_gorilla'         0.22834645 0.09448819 0.09448819 0.08661418 0.070866145 0.070866145 0.062992126 0.062992126 0.062992126 0.062992126 0.062992126 0.062992126 0.05511811 0.070866145 0.062992126 0.062992126 0.070866145 0.062992126 0.05511811 0.047244094 0.05511811 0.05511811 0.05511811 0.047244094 0.05511811 0.047244094 0.047244094 0.05511811 0.047244094 0.05511811 0.05511811 0.05511811 0.05511811 0.05511811 0.047244094 0.05511811 0.05511811 0.05511811 0.05511811 0.05511811 0.047244094 0.047244094 0.05511811 0.047244094 0.047244094 0.047244094 0.047244094 0.047244094 0.03937008 0.062992126 0.03937008 0.03937008 0.031496063 0.03937008 0.047244094 0.031496063 0.023622047 0.031496063 0.031496063 0.023622047 0.047244094 0.03937008 0.03937008 0.03937008 0.03937008 0.03937008 0.03937008 0.03937008 0.03937008 0.03937008 0.031496063 0.031496063 0.015748031 0.015748031 0.0 0.015748031 0.007874016 0.031496063 0.031496063 0.023622047 0.023622047 0.023622047 0.015748031 0.015748031 0.015748031
[76] 'PVL_KF618552_gorilla'         0.22834645 0.09448819 0.09448819 0.08661418 0.070866145 0.070866145 0.062992126 0.062992126 0.062992126 0.062992126 0.062992126 0.062992126 0.05511811 0.070866145 0.062992126 0.062992126 0.070866145 0.062992126 0.05511811 0.047244094 0.05511811 0.05511811 0.05511811 0.047244094 0.05511811 0.047244094 0.047244094 0.05511811 0.047244094 0.05511811 0.05511811 0.05511811 0.05511811 0.05511811 0.047244094 0.05511811 0.05511811 0.05511811 0.05511811 0.05511811 0.047244094 0.047244094 0.05511811 0.047244094 0.047244094 0.047244094 0.047244094 0.047244094 0.03937008 0.062992126 0.03937008 0.03937008 0.031496063 0.03937008 0.047244094 0.031496063 0.023622047 0.031496063 0.031496063 0.023622047 0.047244094 0.03937008 0.03937008 0.03937008 0.03937008 0.03937008 0.03937008 0.03937008 0.03937008 0.03937008 0.031496063 0.031496063 0.015748031 0.015748031 0.015748031 0.0 0.007874016 0.031496063 0.031496063 0.023622047 0.023622047 0.023622047 0.015748031 0.015748031 0.015748031
[77] 'PVL_KF618555_gorilla'         0.22047244 0.08661418 0.08661418 0.07874016 0.062992126 0.062992126 0.05511811 0.05511811 0.05511811 0.05511811 0.05511811 0.05511811 0.047244094 0.062992126 0.05511811 0.05511811 0.062992126 0.05511811 0.047244094 0.03937008 0.047244094 0.047244094 0.047244094 0.03937008 0.047244094 0.03937008 0.03937008 0.047244094 0.03937008 0.047244094 0.047244094 0.047244094 0.047244094 0.047244094 0.03937008 0.047244094 0.047244094 0.047244094 0.047244094 0.047244094 0.03937008 0.03937008 0.047244094 0.03937008 0.03937008 0.03937008 0.03937008 0.03937008 0.031496063 0.05511811 0.031496063 0.031496063 0.023622047 0.031496063 0.03937008 0.023622047 0.015748031 0.023622047 0.023622047 0.015748031 0.03937008 0.031496063 0.031496063 0.031496063 0.031496063 0.031496063 0.031496063 0.031496063 0.031496063 0.031496063 0.023622047 0.023622047 0.007874016 0.007874016 0.007874016 0.007874016 0.0 0.023622047 0.023622047 0.015748031 0.015748031 0.015748031 0.007874016 0.007874016 0.007874016
[78] 'PVL_KF618545_gorilla'         0.21259843 0.09448819 0.09448819 0.08661418 0.070866145 0.070866145 0.062992126 0.062992126 0.062992126 0.062992126 0.062992126 0.062992126 0.05511811 0.070866145 0.062992126 0.062992126 0.070866145 0.062992126 0.05511811 0.047244094 0.05511811 0.05511811 0.05511811 0.047244094 0.05511811 0.047244094 0.047244094 0.05511811 0.047244094 0.05511811 0.05511811 0.05511811 0.05511811 0.05511811 0.047244094 0.05511811 0.05511811 0.05511811 0.05511811 0.05511811 0.047244094 0.047244094 0.05511811 0.047244094 0.047244094 0.047244094 0.047244094 0.047244094 0.03937008 0.062992126 0.03937008 0.03937008 0.031496063 0.03937008 0.047244094 0.031496063 0.023622047 0.031496063 0.031496063 0.023622047 0.047244094 0.03937008 0.03937008 0.03937008 0.03937008 0.03937008 0.03937008 0.03937008 0.03937008 0.03937008 0.031496063 0.031496063 0.031496063 0.031496063 0.031496063 0.031496063 0.023622047 0.0 0.015748031 0.007874016 0.023622047 0.023622047 0.015748031 0.015748031 0.015748031
[79] 'PVL_KF618563_gorilla'         0.21259843 0.09448819 0.09448819 0.08661418 0.070866145 0.070866145 0.062992126 0.062992126 0.062992126 0.062992126 0.062992126 0.062992126 0.05511811 0.070866145 0.062992126 0.062992126 0.070866145 0.062992126 0.05511811 0.047244094 0.05511811 0.05511811 0.05511811 0.047244094 0.05511811 0.047244094 0.047244094 0.05511811 0.047244094 0.05511811 0.05511811 0.05511811 0.05511811 0.05511811 0.047244094 0.05511811 0.05511811 0.05511811 0.05511811 0.05511811 0.047244094 0.047244094 0.05511811 0.047244094 0.047244094 0.047244094 0.047244094 0.047244094 0.03937008 0.062992126 0.03937008 0.03937008 0.031496063 0.03937008 0.047244094 0.031496063 0.023622047 0.031496063 0.031496063 0.023622047 0.047244094 0.03937008 0.03937008 0.03937008 0.03937008 0.03937008 0.03937008 0.03937008 0.03937008 0.03937008 0.031496063 0.031496063 0.031496063 0.031496063 0.031496063 0.031496063 0.023622047 0.015748031 0.0 0.007874016 0.023622047 0.023622047 0.015748031 0.015748031 0.015748031
[80] 'PVL_KF618557_gorilla'         0.20472442 0.08661418 0.08661418 0.07874016 0.062992126 0.062992126 0.05511811 0.05511811 0.05511811 0.05511811 0.05511811 0.05511811 0.047244094 0.062992126 0.05511811 0.05511811 0.062992126 0.05511811 0.047244094 0.03937008 0.047244094 0.047244094 0.047244094 0.03937008 0.047244094 0.03937008 0.03937008 0.047244094 0.03937008 0.047244094 0.047244094 0.047244094 0.047244094 0.047244094 0.03937008 0.047244094 0.047244094 0.047244094 0.047244094 0.047244094 0.03937008 0.03937008 0.047244094 0.03937008 0.03937008 0.03937008 0.03937008 0.03937008 0.031496063 0.05511811 0.031496063 0.031496063 0.023622047 0.031496063 0.03937008 0.023622047 0.015748031 0.023622047 0.023622047 0.015748031 0.03937008 0.031496063 0.031496063 0.031496063 0.031496063 0.031496063 0.031496063 0.031496063 0.031496063 0.031496063 0.023622047 0.023622047 0.023622047 0.023622047 0.023622047 0.023622047 0.015748031 0.007874016 0.007874016 0.0 0.015748031 0.015748031 0.007874016 0.007874016 0.007874016
[81] 'PVL_KF618558_gorilla'         0.20472442 0.08661418 0.08661418 0.07874016 0.062992126 0.062992126 0.05511811 0.05511811 0.05511811 0.05511811 0.05511811 0.05511811 0.047244094 0.062992126 0.05511811 0.05511811 0.062992126 0.05511811 0.047244094 0.03937008 0.047244094 0.047244094 0.047244094 0.03937008 0.047244094 0.03937008 0.03937008 0.047244094 0.03937008 0.047244094 0.047244094 0.047244094 0.047244094 0.047244094 0.03937008 0.047244094 0.047244094 0.047244094 0.047244094 0.047244094 0.03937008 0.03937008 0.047244094 0.03937008 0.03937008 0.03937008 0.03937008 0.03937008 0.031496063 0.05511811 0.031496063 0.031496063 0.023622047 0.031496063 0.03937008 0.023622047 0.015748031 0.023622047 0.023622047 0.015748031 0.03937008 0.031496063 0.031496063 0.031496063 0.031496063 0.031496063 0.031496063 0.031496063 0.031496063 0.031496063 0.023622047 0.023622047 0.023622047 0.023622047 0.023622047 0.023622047 0.015748031 0.023622047 0.023622047 0.015748031 0.0 0.015748031 0.007874016 0.007874016 0.007874016
[82] 'PVL_KF618553_gorilla'         0.22047244 0.08661418 0.08661418 0.07874016 0.062992126 0.062992126 0.05511811 0.05511811 0.05511811 0.05511811 0.05511811 0.05511811 0.047244094 0.062992126 0.05511811 0.05511811 0.062992126 0.05511811 0.047244094 0.03937008 0.047244094 0.047244094 0.047244094 0.03937008 0.047244094 0.03937008 0.03937008 0.047244094 0.03937008 0.047244094 0.047244094 0.047244094 0.047244094 0.047244094 0.03937008 0.047244094 0.047244094 0.047244094 0.047244094 0.047244094 0.03937008 0.03937008 0.047244094 0.03937008 0.03937008 0.03937008 0.03937008 0.03937008 0.031496063 0.05511811 0.031496063 0.031496063 0.023622047 0.031496063 0.03937008 0.023622047 0.015748031 0.023622047 0.023622047 0.015748031 0.03937008 0.031496063 0.031496063 0.031496063 0.031496063 0.031496063 0.031496063 0.031496063 0.031496063 0.031496063 0.023622047 0.023622047 0.023622047 0.023622047 0.023622047 0.023622047 0.015748031 0.023622047 0.023622047 0.015748031 0.015748031 0.0 0.007874016 0.007874016 0.007874016
[83] 'PVL09_pan'                    0.21259843 0.07874016 0.07874016 0.070866145 0.05511811 0.05511811 0.047244094 0.047244094 0.047244094 0.047244094 0.047244094 0.047244094 0.03937008 0.05511811 0.047244094 0.047244094 0.05511811 0.047244094 0.03937008 0.031496063 0.03937008 0.03937008 0.03937008 0.031496063 0.03937008 0.031496063 0.031496063 0.03937008 0.031496063 0.03937008 0.03937008 0.03937008 0.03937008 0.03937008 0.031496063 0.03937008 0.03937008 0.03937008 0.03937008 0.03937008 0.031496063 0.031496063 0.03937008 0.031496063 0.031496063 0.031496063 0.031496063 0.031496063 0.023622047 0.047244094 0.023622047 0.023622047 0.015748031 0.023622047 0.031496063 0.015748031 0.007874016 0.015748031 0.015748031 0.007874016 0.031496063 0.023622047 0.023622047 0.023622047 0.023622047 0.023622047 0.023622047 0.023622047 0.023622047 0.023622047 0.015748031 0.015748031 0.015748031 0.015748031 0.015748031 0.015748031 0.007874016 0.015748031 0.015748031 0.007874016 0.007874016 0.007874016 0.0 0.0 0.0
[84] 'PVL10_pan'                    0.21259843 0.07874016 0.07874016 0.070866145 0.05511811 0.05511811 0.047244094 0.047244094 0.047244094 0.047244094 0.047244094 0.047244094 0.03937008 0.05511811 0.047244094 0.047244094 0.05511811 0.047244094 0.03937008 0.031496063 0.03937008 0.03937008 0.03937008 0.031496063 0.03937008 0.031496063 0.031496063 0.03937008 0.031496063 0.03937008 0.03937008 0.03937008 0.03937008 0.03937008 0.031496063 0.03937008 0.03937008 0.03937008 0.03937008 0.03937008 0.031496063 0.031496063 0.03937008 0.031496063 0.031496063 0.031496063 0.031496063 0.031496063 0.023622047 0.047244094 0.023622047 0.023622047 0.015748031 0.023622047 0.031496063 0.015748031 0.007874016 0.015748031 0.015748031 0.007874016 0.031496063 0.023622047 0.023622047 0.023622047 0.023622047 0.023622047 0.023622047 0.023622047 0.023622047 0.023622047 0.015748031 0.015748031 0.015748031 0.015748031 0.015748031 0.015748031 0.007874016 0.015748031 0.015748031 0.007874016 0.007874016 0.007874016 0.0 0.0 0.0
[85] 'PVL_KF618536_gorilla'         0.21259843 0.07874016 0.07874016 0.070866145 0.05511811 0.05511811 0.047244094 0.047244094 0.047244094 0.047244094 0.047244094 0.047244094 0.03937008 0.05511811 0.047244094 0.047244094 0.05511811 0.047244094 0.03937008 0.031496063 0.03937008 0.03937008 0.03937008 0.031496063 0.03937008 0.031496063 0.031496063 0.03937008 0.031496063 0.03937008 0.03937008 0.03937008 0.03937008 0.03937008 0.031496063 0.03937008 0.03937008 0.03937008 0.03937008 0.03937008 0.031496063 0.031496063 0.03937008 0.031496063 0.031496063 0.031496063 0.031496063 0.031496063 0.023622047 0.047244094 0.023622047 0.023622047 0.015748031 0.023622047 0.031496063 0.015748031 0.007874016 0.015748031 0.015748031 0.007874016 0.031496063 0.023622047 0.023622047 0.023622047 0.023622047 0.023622047 0.023622047 0.023622047 0.023622047 0.023622047 0.015748031 0.015748031 0.015748031 0.015748031 0.015748031 0.015748031 0.007874016 0.015748031 0.015748031 0.007874016 0.007874016 0.007874016 0.0 0.0 0.0
;
END; [Distances]

BEGIN Sets;
  TAXSET 'Outgroup' = 'Pcy_AB434919';
END; [Sets]

BEGIN Splits;
DIMENSIONS ntax=85 nsplits=176;
FORMAT labels=no weights=yes confidences=no intervals=no;
PROPERTIES fit=99.95 leastsquares cyclic;
CYCLE 1 78 80 79 59 60 65 63 72 71 50 64 66 68 69 70 6 4 5 62 61 55 2 54 3 67 49 26 25 45 47 46 48 43 44 7 8 23 22 24 9 21 20 13 18 17 16 19 28 15 14 31 12 36 41 40 11 33 42 38 34 35 29 32 37 39 10 30 27 56 82 57 84 73 75 74 77 76 83 85 58 52 51 53 81;
MATRIX
[1, size=1] 	 0.007847117 	  1 2 3 4 5 6 7 8 9 10 11 12 13 14 15 16 17 18 19 20 21 22 23 24 25 26 27 28 29 30 31 32 33 34 35 36 37 38 39 40 41 42 43 44 45 46 47 48 49 50 51 52 53 54 55 56 57 58 59 60 61 62 63 64 65 66 67 68 69 70 71 72 73 74 75 76 77 79 80 81 82 83 84 85,
[2, size=32] 	 3.2988242E-5 	  1 7 8 9 10 11 12 13 14 15 16 17 18 19 20 21 22 23 24 27 28 29 30 31 32 33 34 35 36 37 38 39 40 41 42 43 44 51 52 53 56 57 58 73 74 75 76 77 81 82 83 84 85,
[3, size=5] 	 0.0018739043 	  1 51 52 53 81,
[4, size=2] 	 0.0036306833 	  1 81,
[5, size=1] 	 0.19717795 	  1,
[6, size=10] 	 5.7140783E-6 	  1 2 3 4 5 6 7 8 9 10 11 12 13 14 15 16 17 18 19 20 21 22 23 24 25 26 27 28 29 30 31 32 33 34 35 36 37 38 39 40 41 42 43 44 45 46 47 48 49 51 52 53 54 55 56 57 58 61 62 66 67 68 69 70 73 74 75 76 77 78 81 82 83 84 85,
[7, size=2] 	 1.433777E-4 	  1 78,
[8, size=1] 	 0.007899192 	  1 2 3 4 5 6 7 8 9 10 11 12 13 14 15 16 17 18 19 20 21 22 23 24 25 26 27 28 29 30 31 32 33 34 35 36 37 38 39 40 41 42 43 44 45 46 47 48 49 50 51 52 53 54 55 56 57 58 59 60 61 62 63 64 65 66 67 68 69 70 71 72 73 74 75 76 77 78 80 81 82 83 84 85,
[9, size=4] 	 2.2313397E-5 	  1 2 3 4 5 6 7 8 9 10 11 12 13 14 15 16 17 18 19 20 21 22 23 24 25 26 27 28 29 30 31 32 33 34 35 36 37 38 39 40 41 42 43 44 45 46 47 48 49 50 51 52 53 54 55 56 57 58 61 62 63 64 66 67 68 69 70 71 72 73 74 75 76 77 78 80 81 82 83 84 85,
[10, size=5] 	 1.1439975E-5 	  1 2 3 4 5 6 7 8 9 10 11 12 13 14 15 16 17 18 19 20 21 22 23 24 25 26 27 28 29 30 31 32 33 34 35 36 37 38 39 40 41 42 43 44 45 46 47 48 49 50 51 52 53 54 55 56 57 58 61 62 64 66 67 68 69 70 71 72 73 74 75 76 77 78 80 81 82 83 84 85,
[11, size=3] 	 1.0638207E-5 	  1 78 80,
[12, size=1] 	 0.007883992 	  1 2 3 4 5 6 7 8 9 10 11 12 13 14 15 16 17 18 19 20 21 22 23 24 25 26 27 28 29 30 31 32 33 34 35 36 37 38 39 40 41 42 43 44 45 46 47 48 49 50 51 52 53 54 55 56 57 58 60 61 62 63 64 65 66 67 68 69 70 71 72 73 74 75 76 77 78 79 80 81 82 83 84 85,
[13, size=2] 	 1.382838E-5 	  1 2 3 4 5 6 7 8 9 10 11 12 13 14 15 16 17 18 19 20 21 22 23 24 25 26 27 28 29 30 31 32 33 34 35 36 37 38 39 40 41 42 43 44 45 46 47 48 49 50 51 52 53 54 55 56 57 58 61 62 63 64 65 66 67 68 69 70 71 72 73 74 75 76 77 78 79 80 81 82 83 84 85,
[14, size=22] 	 0.00786103 	  1 7 8 9 10 11 12 13 14 15 16 17 18 19 20 21 22 23 24 25 26 27 28 29 30 31 32 33 34 35 36 37 38 39 40 41 42 43 44 45 46 47 48 49 51 52 53 56 57 58 73 74 75 76 77 78 79 80 81 82 83 84 85,
[15, size=4] 	 0.0077870707 	  1 78 79 80,
[16, size=1] 	 3.5857993E-6 	  1 2 3 4 5 6 7 8 9 10 11 12 13 14 15 16 17 18 19 20 21 22 23 24 25 26 27 28 29 30 31 32 33 34 35 36 37 38 39 40 41 42 43 44 45 46 47 48 49 50 51 52 53 54 55 56 57 58 59 61 62 63 64 65 66 67 68 69 70 71 72 73 74 75 76 77 78 79 80 81 82 83 84 85,
[17, size=1] 	 0.007855822 	  1 2 3 4 5 6 7 8 9 10 11 12 13 14 15 16 17 18 19 20 21 22 23 24 25 26 27 28 29 30 31 32 33 34 35 36 37 38 39 40 41 42 43 44 45 46 47 48 49 50 51 52 53 54 55 56 57 58 59 60 61 62 63 64 66 67 68 69 70 71 72 73 74 75 76 77 78 79 80 81 82 83 84 85,
[18, size=20] 	 1.6728602E-5 	  1 7 8 9 10 11 12 13 14 15 16 17 18 19 20 21 22 23 24 25 26 27 28 29 30 31 32 33 34 35 36 37 38 39 40 41 42 43 44 45 46 47 48 49 51 52 53 56 57 58 59 60 73 74 75 76 77 78 79 80 81 82 83 84 85,
[19, size=22] 	 0.0077430587 	  1 51 52 53 56 57 58 59 60 73 74 75 76 77 78 79 80 81 82 83 84 85,
[20, size=1] 	 0.007859573 	  1 2 3 4 5 6 7 8 9 10 11 12 13 14 15 16 17 18 19 20 21 22 23 24 25 26 27 28 29 30 31 32 33 34 35 36 37 38 39 40 41 42 43 44 45 46 47 48 49 50 51 52 53 54 55 56 57 58 59 60 61 62 64 65 66 67 68 69 70 71 72 73 74 75 76 77 78 79 80 81 82 83 84 85,
[21, size=19] 	 1.2070059E-5 	  1 7 8 9 10 11 12 13 14 15 16 17 18 19 20 21 22 23 24 25 26 27 28 29 30 31 32 33 34 35 36 37 38 39 40 41 42 43 44 45 46 47 48 49 51 52 53 56 57 58 59 60 65 73 74 75 76 77 78 79 80 81 82 83 84 85,
[22, size=18] 	 6.7777737E-6 	  1 7 8 9 10 11 12 13 14 15 16 17 18 19 20 21 22 23 24 25 26 27 28 29 30 31 32 33 34 35 36 37 38 39 40 41 42 43 44 45 46 47 48 49 51 52 53 56 57 58 59 60 63 65 73 74 75 76 77 78 79 80 81 82 83 84 85,
[23, size=1] 	 0.007871273 	  1 2 3 4 5 6 7 8 9 10 11 12 13 14 15 16 17 18 19 20 21 22 23 24 25 26 27 28 29 30 31 32 33 34 35 36 37 38 39 40 41 42 43 44 45 46 47 48 49 50 51 52 53 54 55 56 57 58 59 60 61 62 63 65 66 67 68 69 70 71 72 73 74 75 76 77 78 79 80 81 82 83 84 85,
[24, size=1] 	 0.03149361 	  1 2 3 4 5 6 7 8 9 10 11 12 13 14 15 16 17 18 19 20 21 22 23 24 25 26 27 28 29 30 31 32 33 34 35 36 37 38 39 40 41 42 43 44 45 46 47 48 49 51 52 53 54 55 56 57 58 59 60 61 62 63 64 65 66 67 68 69 70 71 72 73 74 75 76 77 78 79 80 81 82 83 84 85,
[25, size=1] 	 0.0078699235 	  1 2 3 4 5 6 7 8 9 10 11 12 13 14 15 16 17 18 19 20 21 22 23 24 25 26 27 28 29 30 31 32 33 34 35 36 37 38 39 40 41 42 43 44 45 46 47 48 49 50 51 52 53 54 55 56 57 58 59 60 61 62 63 64 65 67 68 69 70 71 72 73 74 75 76 77 78 79 80 81 82 83 84 85,
[26, size=1] 	 0.007870037 	  1 2 3 4 5 6 7 8 9 10 11 12 13 14 15 16 17 18 19 20 21 22 23 24 25 26 27 28 29 30 31 32 33 34 35 36 37 38 39 40 41 42 43 44 45 46 47 48 49 50 51 52 53 54 55 56 57 58 59 60 61 62 63 64 65 66 67 68 69 71 72 73 74 75 76 77 78 79 80 81 82 83 84 85,
[27, size=1] 	 0.055115957 	  1 2 3 5 6 7 8 9 10 11 12 13 14 15 16 17 18 19 20 21 22 23 24 25 26 27 28 29 30 31 32 33 34 35 36 37 38 39 40 41 42 43 44 45 46 47 48 49 50 51 52 53 54 55 56 57 58 59 60 61 62 63 64 65 66 67 68 69 70 71 72 73 74 75 76 77 78 79 80 81 82 83 84 85,
[28, size=1] 	 0.007871514 	  1 2 3 4 5 6 7 8 9 10 11 12 13 14 15 16 17 18 19 20 21 22 23 24 25 26 27 28 29 30 31 32 33 34 35 36 37 38 39 40 41 42 43 44 45 46 47 48 49 50 51 52 53 54 55 56 57 58 59 60 61 62 63 64 65 66 67 69 70 71 72 73 74 75 76 77 78 79 80 81 82 83 84 85,
[29, size=1] 	 0.007870933 	  1 2 3 4 5 6 7 8 9 10 11 12 13 14 15 16 17 18 19 20 21 22 23 24 25 26 27 28 29 30 31 32 33 34 35 36 37 38 39 40 41 42 43 44 45 46 47 48 49 50 51 52 53 54 55 56 57 58 59 60 61 62 63 64 65 66 67 68 70 71 72 73 74 75 76 77 78 79 80 81 82 83 84 85,
[30, size=1] 	 0.039361496 	  1 2 3 4 5 7 8 9 10 11 12 13 14 15 16 17 18 19 20 21 22 23 24 25 26 27 28 29 30 31 32 33 34 35 36 37 38 39 40 41 42 43 44 45 46 47 48 49 50 51 52 53 54 55 56 57 58 59 60 61 62 63 64 65 66 67 68 69 70 71 72 73 74 75 76 77 78 79 80 81 82 83 84 85,
[31, size=1] 	 0.039368402 	  1 2 3 4 6 7 8 9 10 11 12 13 14 15 16 17 18 19 20 21 22 23 24 25 26 27 28 29 30 31 32 33 34 35 36 37 38 39 40 41 42 43 44 45 46 47 48 49 50 51 52 53 54 55 56 57 58 59 60 61 62 63 64 65 66 67 68 69 70 71 72 73 74 75 76 77 78 79 80 81 82 83 84 85,
[32, size=34] 	 5.9022136E-6 	  1 4 6 50 51 52 53 56 57 58 59 60 63 64 65 66 68 69 70 71 72 73 74 75 76 77 78 79 80 81 82 83 84 85,
[33, size=1] 	 0.015740322 	  1 2 3 4 5 6 7 8 9 10 11 12 13 14 15 16 17 18 19 20 21 22 23 24 25 26 27 28 29 30 31 32 33 34 35 36 37 38 39 40 41 42 43 44 45 46 47 48 49 50 51 52 53 54 56 57 58 59 60 61 62 63 64 65 66 67 68 69 70 71 72 73 74 75 76 77 78 79 80 81 82 83 84 85,
[34, size=35] 	 3.8137954E-5 	  1 4 5 6 50 51 52 53 56 57 58 59 60 63 64 65 66 68 69 70 71 72 73 74 75 76 77 78 79 80 81 82 83 84 85,
[35, size=1] 	 0.007872713 	  1 2 3 4 5 6 7 8 9 10 11 12 13 14 15 16 17 18 19 20 21 22 23 24 25 26 27 28 29 30 31 32 33 34 35 36 37 38 39 40 41 42 43 44 45 46 47 48 49 50 51 52 53 54 55 56 57 58 59 60 62 63 64 65 66 67 68 69 70 71 72 73 74 75 76 77 78 79 80 81 82 83 84 85,
[36, size=2] 	 0.007866955 	  1 2 3 4 5 6 7 8 9 10 11 12 13 14 15 16 17 18 19 20 21 22 23 24 25 26 27 28 29 30 31 32 33 34 35 36 37 38 39 40 41 42 43 44 45 46 47 48 49 50 51 52 53 54 55 56 57 58 59 60 63 64 65 66 67 68 69 70 71 72 73 74 75 76 77 78 79 80 81 82 83 84 85,
[37, size=1] 	 0.062985435 	  1 3 4 5 6 7 8 9 10 11 12 13 14 15 16 17 18 19 20 21 22 23 24 25 26 27 28 29 30 31 32 33 34 35 36 37 38 39 40 41 42 43 44 45 46 47 48 49 50 51 52 53 54 55 56 57 58 59 60 61 62 63 64 65 66 67 68 69 70 71 72 73 74 75 76 77 78 79 80 81 82 83 84 85,
[38, size=38] 	 3.5940437E-5 	  1 4 5 6 50 51 52 53 55 56 57 58 59 60 61 62 63 64 65 66 68 69 70 71 72 73 74 75 76 77 78 79 80 81 82 83 84 85,
[39, size=1] 	 0.00787198 	  1 2 3 4 5 6 7 8 9 10 11 12 13 14 15 16 17 18 19 20 21 22 23 24 25 26 27 28 29 30 31 32 33 34 35 36 37 38 39 40 41 42 43 44 45 46 47 48 49 50 51 52 53 55 56 57 58 59 60 61 62 63 64 65 66 67 68 69 70 71 72 73 74 75 76 77 78 79 80 81 82 83 84 85,
[40, size=2] 	 5.88609E-6 	  1 2 4 5 6 7 8 9 10 11 12 13 14 15 16 17 18 19 20 21 22 23 24 25 26 27 28 29 30 31 32 33 34 35 36 37 38 39 40 41 42 43 44 45 46 47 48 49 50 51 52 53 55 56 57 58 59 60 61 62 63 64 65 66 67 68 69 70 71 72 73 74 75 76 77 78 79 80 81 82 83 84 85,
[41, size=39] 	 3.615655E-5 	  1 2 4 5 6 50 51 52 53 55 56 57 58 59 60 61 62 63 64 65 66 68 69 70 71 72 73 74 75 76 77 78 79 80 81 82 83 84 85,
[42, size=1] 	 0.06299619 	  1 2 4 5 6 7 8 9 10 11 12 13 14 15 16 17 18 19 20 21 22 23 24 25 26 27 28 29 30 31 32 33 34 35 36 37 38 39 40 41 42 43 44 45 46 47 48 49 50 51 52 53 54 55 56 57 58 59 60 61 62 63 64 65 66 67 68 69 70 71 72 73 74 75 76 77 78 79 80 81 82 83 84 85,
[43, size=40] 	 2.0089606E-4 	  1 2 4 5 6 50 51 52 53 54 55 56 57 58 59 60 61 62 63 64 65 66 68 69 70 71 72 73 74 75 76 77 78 79 80 81 82 83 84 85,
[44, size=39] 	 6.220826E-5 	  1 2 4 5 6 50 51 52 53 54 55 57 58 59 60 61 62 63 64 65 66 68 69 70 71 72 73 74 75 76 77 78 79 80 81 82 83 84 85,
[45, size=1] 	 0.007826674 	  1 2 3 4 5 6 7 8 9 10 11 12 13 14 15 16 17 18 19 20 21 22 23 24 25 26 27 28 29 30 31 32 33 34 35 36 37 38 39 40 41 42 43 44 45 46 47 48 49 50 51 52 53 54 55 56 57 58 59 60 61 62 63 64 65 66 68 69 70 71 72 73 74 75 76 77 78 79 80 81 82 83 84 85,
[46, size=42] 	 1.4767243E-5 	  1 2 3 4 5 6 27 50 51 52 53 54 55 56 57 58 59 60 61 62 63 64 65 66 68 69 70 71 72 73 74 75 76 77 78 79 80 81 82 83 84 85,
[47, size=41] 	 4.2385505E-5 	  1 2 3 4 5 6 50 51 52 53 54 55 56 57 58 59 60 61 62 63 64 65 66 68 69 70 71 72 73 74 75 76 77 78 79 80 81 82 83 84 85,
[48, size=40] 	 1.6681406E-5 	  1 2 3 4 5 6 50 51 52 53 54 55 57 58 59 60 61 62 63 64 65 66 68 69 70 71 72 73 74 75 76 77 78 79 80 81 82 83 84 85,
[49, size=1] 	 9.536184E-6 	  1 2 3 4 5 6 7 8 9 10 11 12 13 14 15 16 17 18 19 20 21 22 23 24 25 26 27 28 29 30 31 32 33 34 35 36 37 38 39 40 41 42 43 44 45 46 47 48 50 51 52 53 54 55 56 57 58 59 60 61 62 63 64 65 66 67 68 69 70 71 72 73 74 75 76 77 78 79 80 81 82 83 84 85,
[50, size=2] 	 4.439566E-6 	  1 2 3 4 5 6 7 8 9 10 11 12 13 14 15 16 17 18 19 20 21 22 23 24 25 27 28 29 30 31 32 33 34 35 36 37 38 39 40 41 42 43 44 45 46 47 48 50 51 52 53 54 55 56 57 58 59 60 61 62 63 64 65 66 67 68 69 70 71 72 73 74 75 76 77 78 79 80 81 82 83 84 85,
[51, size=3] 	 8.921144E-6 	  1 2 3 4 5 6 7 8 9 10 11 12 13 14 15 16 17 18 19 20 21 22 23 24 27 28 29 30 31 32 33 34 35 36 37 38 39 40 41 42 43 44 45 46 47 48 50 51 52 53 54 55 56 57 58 59 60 61 62 63 64 65 66 67 68 69 70 71 72 73 74 75 76 77 78 79 80 81 82 83 84 85,
[52, size=26] 	 7.684849E-5 	  1 2 3 4 5 6 10 11 12 27 29 30 32 33 34 35 36 37 38 39 40 41 42 50 51 52 53 54 55 56 57 58 59 60 61 62 63 64 65 66 67 68 69 70 71 72 73 74 75 76 77 78 79 80 81 82 83 84 85,
[53, size=39] 	 5.612927E-5 	  1 2 3 4 5 6 10 27 30 39 50 51 52 53 54 55 56 57 58 59 60 61 62 63 64 65 66 67 68 69 70 71 72 73 74 75 76 77 78 79 80 81 82 83 84 85,
[54, size=42] 	 3.260406E-5 	  1 2 3 4 5 6 27 50 51 52 53 54 55 56 57 58 59 60 61 62 63 64 65 66 67 68 69 70 71 72 73 74 75 76 77 78 79 80 81 82 83 84 85,
[55, size=42] 	 0.014813494 	  1 2 3 4 5 6 50 51 52 53 54 55 56 57 58 59 60 61 62 63 64 65 66 67 68 69 70 71 72 73 74 75 76 77 78 79 80 81 82 83 84 85,
[56, size=41] 	 3.372118E-5 	  1 2 3 4 5 6 50 51 52 53 54 55 57 58 59 60 61 62 63 64 65 66 67 68 69 70 71 72 73 74 75 76 77 78 79 80 81 82 83 84 85,
[57, size=40] 	 2.025253E-5 	  1 2 3 4 5 6 50 51 52 53 54 55 57 58 59 60 61 62 63 64 65 66 67 68 69 70 71 72 73 74 75 76 77 78 79 80 81 83 84 85,
[58, size=39] 	 9.934935E-6 	  1 2 3 4 5 6 50 51 52 53 54 55 58 59 60 61 62 63 64 65 66 67 68 69 70 71 72 73 74 75 76 77 78 79 80 81 83 84 85,
[59, size=2] 	 0.007856231 	  1 2 3 4 5 6 7 8 9 10 11 12 13 14 15 16 17 18 19 20 21 22 23 24 27 28 29 30 31 32 33 34 35 36 37 38 39 40 41 42 43 44 45 46 47 48 49 50 51 52 53 54 55 56 57 58 59 60 61 62 63 64 65 66 67 68 69 70 71 72 73 74 75 76 77 78 79 80 81 82 83 84 85,
[60, size=41] 	 7.868153E-6 	  1 2 3 4 5 6 27 49 50 51 52 53 54 55 56 57 58 59 60 61 62 63 64 65 66 67 68 69 70 71 72 73 74 75 76 77 78 79 80 81 82 83 84 85,
[61, size=42] 	 3.444298E-5 	  1 2 3 4 5 6 49 50 51 52 53 54 55 56 57 58 59 60 61 62 63 64 65 66 67 68 69 70 71 72 73 74 75 76 77 78 79 80 81 82 83 84 85,
[62, size=42] 	 1.5914209E-4 	  1 2 3 4 5 6 49 50 51 52 53 54 55 57 58 59 60 61 62 63 64 65 66 67 68 69 70 71 72 73 74 75 76 77 78 79 80 81 82 83 84 85,
[63, size=1] 	 0.007865388 	  1 2 3 4 5 6 7 8 9 10 11 12 13 14 15 16 17 18 19 20 21 22 23 24 26 27 28 29 30 31 32 33 34 35 36 37 38 39 40 41 42 43 44 45 46 47 48 49 50 51 52 53 54 55 56 57 58 59 60 61 62 63 64 65 66 67 68 69 70 71 72 73 74 75 76 77 78 79 80 81 82 83 84 85,
[64, size=41] 	 1.9386385E-5 	  1 2 3 4 5 6 26 49 50 51 52 53 54 55 56 57 58 59 60 61 62 63 64 65 66 67 68 69 70 71 72 73 74 75 76 77 78 79 80 81 82 83 84 85,
[65, size=42] 	 8.86204E-5 	  1 2 3 4 5 6 26 49 50 51 52 53 54 55 57 58 59 60 61 62 63 64 65 66 67 68 69 70 71 72 73 74 75 76 77 78 79 80 81 82 83 84 85,
[66, size=1] 	 0.007852399 	  1 2 3 4 5 6 7 8 9 10 11 12 13 14 15 16 17 18 19 20 21 22 23 24 25 26 27 28 29 30 31 32 33 34 35 36 37 38 39 40 41 42 43 44 46 47 48 49 50 51 52 53 54 55 56 57 58 59 60 61 62 63 64 65 66 67 68 69 70 71 72 73 74 75 76 77 78 79 80 81 82 83 84 85,
[67, size=9] 	 1.7219352E-5 	  1 2 3 4 5 6 9 10 11 12 13 14 15 16 17 18 19 20 21 22 24 25 26 27 28 29 30 31 32 33 34 35 36 37 38 39 40 41 42 49 50 51 52 53 54 55 56 57 58 59 60 61 62 63 64 65 66 67 68 69 70 71 72 73 74 75 76 77 78 79 80 81 82 83 84 85,
[68, size=40] 	 1.1342887E-5 	  1 2 3 4 5 6 25 26 49 50 51 52 53 54 55 56 57 58 59 60 61 62 63 64 65 66 67 68 69 70 71 72 73 74 75 76 77 78 79 80 81 82 83 84 85,
[69, size=1] 	 0.007858706 	  1 2 3 4 5 6 7 8 9 10 11 12 13 14 15 16 17 18 19 20 21 22 23 24 25 26 27 28 29 30 31 32 33 34 35 36 37 38 39 40 41 42 43 44 45 47 48 49 50 51 52 53 54 55 56 57 58 59 60 61 62 63 64 65 66 67 68 69 70 71 72 73 74 75 76 77 78 79 80 81 82 83 84 85,
[70, size=39] 	 3.8858548E-6 	  1 2 3 4 5 6 25 26 45 49 50 51 52 53 54 55 56 57 58 59 60 61 62 63 64 65 66 67 68 69 70 71 72 73 74 75 76 77 78 79 80 81 82 83 84 85,
[71, size=1] 	 0.007866794 	  1 2 3 4 5 6 7 8 9 10 11 12 13 14 15 16 17 18 19 20 21 22 23 24 25 26 27 28 29 30 31 32 33 34 35 36 37 38 39 40 41 42 43 44 45 46 48 49 50 51 52 53 54 55 56 57 58 59 60 61 62 63 64 65 66 67 68 69 70 71 72 73 74 75 76 77 78 79 80 81 82 83 84 85,
[72, size=1] 	 0.007910333 	  1 2 3 4 5 6 7 8 9 10 11 12 13 14 15 16 17 18 19 20 21 22 23 24 25 26 27 28 29 30 31 32 33 34 35 36 37 38 39 40 41 42 43 44 45 46 47 49 50 51 52 53 54 55 56 57 58 59 60 61 62 63 64 65 66 67 68 69 70 71 72 73 74 75 76 77 78 79 80 81 82 83 84 85,
[73, size=5] 	 1.1351273E-4 	  1 2 3 4 5 6 9 10 11 12 13 14 15 16 17 18 19 20 21 22 23 24 25 26 27 28 29 30 31 32 33 34 35 36 37 38 39 40 41 42 45 46 47 49 50 51 52 53 54 55 56 57 58 59 60 61 62 63 64 65 66 67 68 69 70 71 72 73 74 75 76 77 78 79 80 81 82 83 84 85,
[74, size=1] 	 0.0075576487 	  1 2 3 4 5 6 7 8 9 10 11 12 13 14 15 16 17 18 19 20 21 22 23 24 25 26 27 28 29 30 31 32 33 34 35 36 37 38 39 40 41 42 44 45 46 47 48 49 50 51 52 53 54 55 56 57 58 59 60 61 62 63 64 65 66 67 68 69 70 71 72 73 74 75 76 77 78 79 80 81 82 83 84 85,
[75, size=4] 	 0.006858529 	  1 2 3 4 5 6 9 10 11 12 13 14 15 16 17 18 19 20 21 22 23 24 25 26 27 28 29 30 31 32 33 34 35 36 37 38 39 40 41 42 45 46 47 48 49 50 51 52 53 54 55 56 57 58 59 60 61 62 63 64 65 66 67 68 69 70 71 72 73 74 75 76 77 78 79 80 81 82 83 84 85,
[76, size=12] 	 2.1490381E-5 	  1 2 3 4 5 6 10 11 12 14 15 16 17 19 25 26 27 28 29 30 31 32 33 34 35 36 37 38 39 40 41 42 45 46 47 48 49 50 51 52 53 54 55 56 57 58 59 60 61 62 63 64 65 66 67 68 69 70 71 72 73 74 75 76 77 78 79 80 81 82 83 84 85,
[77, size=36] 	 2.7566223E-4 	  1 2 3 4 5 6 25 26 45 46 47 48 49 50 51 52 53 54 55 56 57 58 59 60 61 62 63 64 65 66 67 68 69 70 71 72 73 74 75 76 77 78 79 80 81 82 83 84 85,
[78, size=3] 	 2.1235512E-4 	  1 2 3 4 5 6 9 10 11 12 13 14 15 16 17 18 19 20 21 22 23 24 25 26 27 28 29 30 31 32 33 34 35 36 37 38 39 40 41 42 43 45 46 47 48 49 50 51 52 53 54 55 56 57 58 59 60 61 62 63 64 65 66 67 68 69 70 71 72 73 74 75 76 77 78 79 80 81 82 83 84 85,
[79, size=4] 	 2.8083317E-5 	  1 2 3 4 5 6 9 10 11 12 13 14 15 16 17 18 19 20 21 22 24 25 26 27 28 29 30 31 32 33 34 35 36 37 38 39 40 41 42 43 45 46 47 48 49 50 51 52 53 54 55 56 57 58 59 60 61 62 63 64 65 66 67 68 69 70 71 72 73 74 75 76 77 78 79 80 81 82 83 84 85,
[80, size=15] 	 9.320028E-5 	  1 2 3 4 5 6 10 11 12 14 15 25 26 27 29 30 31 32 33 34 35 36 37 38 39 40 41 42 43 45 46 47 48 49 50 51 52 53 54 55 56 57 58 59 60 61 62 63 64 65 66 67 68 69 70 71 72 73 74 75 76 77 78 79 80 81 82 83 84 85,
[81, size=1] 	 0.00806406 	  1 2 3 4 5 6 8 9 10 11 12 13 14 15 16 17 18 19 20 21 22 23 24 25 26 27 28 29 30 31 32 33 34 35 36 37 38 39 40 41 42 43 44 45 46 47 48 49 50 51 52 53 54 55 56 57 58 59 60 61 62 63 64 65 66 67 68 69 70 71 72 73 74 75 76 77 78 79 80 81 82 83 84 85,
[82, size=4] 	 2.104659E-4 	  1 2 3 4 5 6 9 10 11 12 13 14 15 16 17 18 19 20 21 24 25 26 27 28 29 30 31 32 33 34 35 36 37 38 39 40 41 42 43 44 45 46 47 48 49 50 51 52 53 54 55 56 57 58 59 60 61 62 63 64 65 66 67 68 69 70 71 72 73 74 75 76 77 78 79 80 81 82 83 84 85,
[83, size=5] 	 5.3717304E-5 	  1 2 3 4 5 6 9 10 11 12 13 14 15 16 17 18 19 20 21 25 26 27 28 29 30 31 32 33 34 35 36 37 38 39 40 41 42 43 44 45 46 47 48 49 50 51 52 53 54 55 56 57 58 59 60 61 62 63 64 65 66 67 68 69 70 71 72 73 74 75 76 77 78 79 80 81 82 83 84 85,
[84, size=7] 	 0.0073780655 	  1 2 3 4 5 6 10 11 12 13 14 15 16 17 18 19 20 25 26 27 28 29 30 31 32 33 34 35 36 37 38 39 40 41 42 43 44 45 46 47 48 49 50 51 52 53 54 55 56 57 58 59 60 61 62 63 64 65 66 67 68 69 70 71 72 73 74 75 76 77 78 79 80 81 82 83 84 85,
[85, size=1] 	 0.0083062975 	  1 2 3 4 5 6 7 9 10 11 12 13 14 15 16 17 18 19 20 21 22 23 24 25 26 27 28 29 30 31 32 33 34 35 36 37 38 39 40 41 42 43 44 45 46 47 48 49 50 51 52 53 54 55 56 57 58 59 60 61 62 63 64 65 66 67 68 69 70 71 72 73 74 75 76 77 78 79 80 81 82 83 84 85,
[86, size=3] 	 1.6156013E-5 	  1 2 3 4 5 6 7 9 10 11 12 13 14 15 16 17 18 19 20 21 24 25 26 27 28 29 30 31 32 33 34 35 36 37 38 39 40 41 42 43 44 45 46 47 48 49 50 51 52 53 54 55 56 57 58 59 60 61 62 63 64 65 66 67 68 69 70 71 72 73 74 75 76 77 78 79 80 81 82 83 84 85,
[87, size=1] 	 0.0073300544 	  1 2 3 4 5 6 7 8 9 10 11 12 13 14 15 16 17 18 19 20 21 22 24 25 26 27 28 29 30 31 32 33 34 35 36 37 38 39 40 41 42 43 44 45 46 47 48 49 50 51 52 53 54 55 56 57 58 59 60 61 62 63 64 65 66 67 68 69 70 71 72 73 74 75 76 77 78 79 80 81 82 83 84 85,
[88, size=7] 	 3.3904522E-4 	  1 2 3 4 5 6 7 8 10 11 12 14 15 16 17 18 19 25 26 27 28 29 30 31 32 33 34 35 36 37 38 39 40 41 42 43 44 45 46 47 48 49 50 51 52 53 54 55 56 57 58 59 60 61 62 63 64 65 66 67 68 69 70 71 72 73 74 75 76 77 78 79 80 81 82 83 84 85,
[89, size=1] 	 0.007697622 	  1 2 3 4 5 6 7 8 9 10 11 12 13 14 15 16 17 18 19 20 21 23 24 25 26 27 28 29 30 31 32 33 34 35 36 37 38 39 40 41 42 43 44 45 46 47 48 49 50 51 52 53 54 55 56 57 58 59 60 61 62 63 64 65 66 67 68 69 70 71 72 73 74 75 76 77 78 79 80 81 82 83 84 85,
[90, size=1] 	 6.6010696E-5 	  1 2 3 4 5 6 7 8 9 10 11 12 13 14 15 16 17 18 19 20 21 22 23 25 26 27 28 29 30 31 32 33 34 35 36 37 38 39 40 41 42 43 44 45 46 47 48 49 50 51 52 53 54 55 56 57 58 59 60 61 62 63 64 65 66 67 68 69 70 71 72 73 74 75 76 77 78 79 80 81 82 83 84 85,
[91, size=1] 	 0.01537032 	  1 2 3 4 5 6 7 8 10 11 12 13 14 15 16 17 18 19 20 21 22 23 24 25 26 27 28 29 30 31 32 33 34 35 36 37 38 39 40 41 42 43 44 45 46 47 48 49 50 51 52 53 54 55 56 57 58 59 60 61 62 63 64 65 66 67 68 69 70 71 72 73 74 75 76 77 78 79 80 81 82 83 84 85,
[92, size=12] 	 7.580461E-5 	  1 2 3 4 5 6 7 8 10 11 12 22 23 24 25 26 27 29 30 32 33 34 35 36 37 38 39 40 41 42 43 44 45 46 47 48 49 50 51 52 53 54 55 56 57 58 59 60 61 62 63 64 65 66 67 68 69 70 71 72 73 74 75 76 77 78 79 80 81 82 83 84 85,
[93, size=2] 	 0.0072046514 	  1 2 3 4 5 6 7 8 9 10 11 12 13 14 15 16 17 18 19 22 23 24 25 26 27 28 29 30 31 32 33 34 35 36 37 38 39 40 41 42 43 44 45 46 47 48 49 50 51 52 53 54 55 56 57 58 59 60 61 62 63 64 65 66 67 68 69 70 71 72 73 74 75 76 77 78 79 80 81 82 83 84 85,
[94, size=27] 	 7.5964067E-6 	  1 2 3 4 5 6 7 8 9 22 23 24 25 26 27 43 44 45 46 47 48 49 50 51 52 53 54 55 56 57 58 59 60 61 62 63 64 65 66 67 68 69 70 71 72 73 74 75 76 77 78 79 80 81 82 83 84 85,
[95, size=28] 	 2.3660173E-6 	  1 2 3 4 5 6 7 8 9 22 23 24 25 26 43 44 45 46 47 48 49 50 51 52 53 54 55 56 57 58 59 60 61 62 63 64 65 66 67 68 69 70 71 72 73 74 75 76 77 78 79 80 81 82 83 84 85,
[96, size=26] 	 7.723072E-6 	  1 2 3 4 5 6 7 8 9 21 22 23 24 25 26 27 43 44 45 46 47 48 49 50 51 52 53 54 55 56 57 58 59 60 61 62 63 64 65 66 67 68 69 70 71 72 73 74 75 76 77 78 79 80 81 82 83 84 85,
[97, size=27] 	 3.0982453E-6 	  1 2 3 4 5 6 7 8 9 21 22 23 24 25 26 43 44 45 46 47 48 49 50 51 52 53 54 55 56 57 58 59 60 61 62 63 64 65 66 67 68 69 70 71 72 73 74 75 76 77 78 79 80 81 82 83 84 85,
[98, size=1] 	 0.007569133 	  1 2 3 4 5 6 7 8 9 10 11 12 14 15 16 17 18 19 20 21 22 23 24 25 26 27 28 29 30 31 32 33 34 35 36 37 38 39 40 41 42 43 44 45 46 47 48 49 50 51 52 53 54 55 56 57 58 59 60 61 62 63 64 65 66 67 68 69 70 71 72 73 74 75 76 77 78 79 80 81 82 83 84 85,
[99, size=4] 	 1.3909794E-5 	  1 2 3 4 5 6 7 8 9 10 11 12 14 15 19 20 21 22 23 24 25 26 27 28 29 30 31 32 33 34 35 36 37 38 39 40 41 42 43 44 45 46 47 48 49 50 51 52 53 54 55 56 57 58 59 60 61 62 63 64 65 66 67 68 69 70 71 72 73 74 75 76 77 78 79 80 81 82 83 84 85,
[100, size=5] 	 2.0886728E-4 	  1 2 3 4 5 6 7 8 9 10 11 12 14 15 20 21 22 23 24 25 26 27 28 29 30 31 32 33 34 35 36 37 38 39 40 41 42 43 44 45 46 47 48 49 50 51 52 53 54 55 56 57 58 59 60 61 62 63 64 65 66 67 68 69 70 71 72 73 74 75 76 77 78 79 80 81 82 83 84 85,
[101, size=7] 	 3.701698E-4 	  1 2 3 4 5 6 7 8 9 10 11 12 14 20 21 22 23 24 25 26 27 29 30 31 32 33 34 35 36 37 38 39 40 41 42 43 44 45 46 47 48 49 50 51 52 53 54 55 56 57 58 59 60 61 62 63 64 65 66 67 68 69 70 71 72 73 74 75 76 77 78 79 80 81 82 83 84 85,
[102, size=8] 	 0.0066625457 	  1 2 3 4 5 6 7 8 9 10 11 12 20 21 22 23 24 25 26 27 29 30 31 32 33 34 35 36 37 38 39 40 41 42 43 44 45 46 47 48 49 50 51 52 53 54 55 56 57 58 59 60 61 62 63 64 65 66 67 68 69 70 71 72 73 74 75 76 77 78 79 80 81 82 83 84 85,
[103, size=9] 	 2.0936259E-5 	  1 2 3 4 5 6 7 8 9 10 11 12 20 21 22 23 24 25 26 27 29 30 32 33 34 35 36 37 38 39 40 41 42 43 44 45 46 47 48 49 50 51 52 53 54 55 56 57 58 59 60 61 62 63 64 65 66 67 68 69 70 71 72 73 74 75 76 77 78 79 80 81 82 83 84 85,
[104, size=11] 	 6.13522E-5 	  1 2 3 4 5 6 7 8 9 10 11 20 21 22 23 24 25 26 27 29 30 32 33 34 35 37 38 39 40 41 42 43 44 45 46 47 48 49 50 51 52 53 54 55 56 57 58 59 60 61 62 63 64 65 66 67 68 69 70 71 72 73 74 75 76 77 78 79 80 81 82 83 84 85,
[105, size=12] 	 2.3777478E-5 	  1 2 3 4 5 6 7 8 9 10 11 20 21 22 23 24 25 26 27 29 30 32 33 34 35 37 38 39 40 42 43 44 45 46 47 48 49 50 51 52 53 54 55 56 57 58 59 60 61 62 63 64 65 66 67 68 69 70 71 72 73 74 75 76 77 78 79 80 81 82 83 84 85,
[106, size=23] 	 1.2230461E-4 	  1 2 3 4 5 6 7 8 9 10 20 21 22 23 24 25 26 27 30 43 44 45 46 47 48 49 50 51 52 53 54 55 56 57 58 59 60 61 62 63 64 65 66 67 68 69 70 71 72 73 74 75 76 77 78 79 80 81 82 83 84 85,
[107, size=25] 	 1.6382644E-5 	  1 2 3 4 5 6 7 8 9 20 21 22 23 24 25 26 27 43 44 45 46 47 48 49 50 51 52 53 54 55 56 57 58 59 60 61 62 63 64 65 66 67 68 69 70 71 72 73 74 75 76 77 78 79 80 81 82 83 84 85,
[108, size=26] 	 1.1497992E-5 	  1 2 3 4 5 6 7 8 9 20 21 22 23 24 25 26 43 44 45 46 47 48 49 50 51 52 53 54 55 56 57 58 59 60 61 62 63 64 65 66 67 68 69 70 71 72 73 74 75 76 77 78 79 80 81 82 83 84 85,
[109, size=1] 	 0.0072597656 	  1 2 3 4 5 6 7 8 9 10 11 12 13 14 15 16 17 19 20 21 22 23 24 25 26 27 28 29 30 31 32 33 34 35 36 37 38 39 40 41 42 43 44 45 46 47 48 49 50 51 52 53 54 55 56 57 58 59 60 61 62 63 64 65 66 67 68 69 70 71 72 73 74 75 76 77 78 79 80 81 82 83 84 85,
[110, size=6] 	 1.6113238E-4 	  1 2 3 4 5 6 7 8 9 10 11 12 13 14 20 21 22 23 24 25 26 27 29 30 31 32 33 34 35 36 37 38 39 40 41 42 43 44 45 46 47 48 49 50 51 52 53 54 55 56 57 58 59 60 61 62 63 64 65 66 67 68 69 70 71 72 73 74 75 76 77 78 79 80 81 82 83 84 85,
[111, size=18] 	 1.24229755E-5 	  1 2 3 4 5 6 7 8 9 10 13 20 21 22 23 24 25 26 27 29 30 32 37 39 43 44 45 46 47 48 49 50 51 52 53 54 55 56 57 58 59 60 61 62 63 64 65 66 67 68 69 70 71 72 73 74 75 76 77 78 79 80 81 82 83 84 85,
[112, size=24] 	 0.007127905 	  1 2 3 4 5 6 7 8 9 13 20 21 22 23 24 25 26 27 43 44 45 46 47 48 49 50 51 52 53 54 55 56 57 58 59 60 61 62 63 64 65 66 67 68 69 70 71 72 73 74 75 76 77 78 79 80 81 82 83 84 85,
[113, size=25] 	 1.453076E-5 	  1 2 3 4 5 6 7 8 9 13 20 21 22 23 24 25 26 43 44 45 46 47 48 49 50 51 52 53 54 55 56 57 58 59 60 61 62 63 64 65 66 67 68 69 70 71 72 73 74 75 76 77 78 79 80 81 82 83 84 85,
[114, size=1] 	 0.008070231 	  1 2 3 4 5 6 7 8 9 10 11 12 13 14 15 16 18 19 20 21 22 23 24 25 26 27 28 29 30 31 32 33 34 35 36 37 38 39 40 41 42 43 44 45 46 47 48 49 50 51 52 53 54 55 56 57 58 59 60 61 62 63 64 65 66 67 68 69 70 71 72 73 74 75 76 77 78 79 80 81 82 83 84 85,
[115, size=2] 	 0.007927099 	  1 2 3 4 5 6 7 8 9 10 11 12 13 14 15 18 19 20 21 22 23 24 25 26 27 28 29 30 31 32 33 34 35 36 37 38 39 40 41 42 43 44 45 46 47 48 49 50 51 52 53 54 55 56 57 58 59 60 61 62 63 64 65 66 67 68 69 70 71 72 73 74 75 76 77 78 79 80 81 82 83 84 85,
[116, size=4] 	 5.635662E-5 	  1 2 3 4 5 6 7 8 9 10 11 12 13 14 15 18 20 21 22 23 24 25 26 27 29 30 31 32 33 34 35 36 37 38 39 40 41 42 43 44 45 46 47 48 49 50 51 52 53 54 55 56 57 58 59 60 61 62 63 64 65 66 67 68 69 70 71 72 73 74 75 76 77 78 79 80 81 82 83 84 85,
[117, size=5] 	 7.895833E-5 	  1 2 3 4 5 6 7 8 9 10 11 12 13 14 18 20 21 22 23 24 25 26 27 29 30 31 32 33 34 35 36 37 38 39 40 41 42 43 44 45 46 47 48 49 50 51 52 53 54 55 56 57 58 59 60 61 62 63 64 65 66 67 68 69 70 71 72 73 74 75 76 77 78 79 80 81 82 83 84 85,
[118, size=23] 	 2.743712E-5 	  1 2 3 4 5 6 7 8 9 13 18 20 21 22 23 24 25 26 27 43 44 45 46 47 48 49 50 51 52 53 54 55 56 57 58 59 60 61 62 63 64 65 66 67 68 69 70 71 72 73 74 75 76 77 78 79 80 81 82 83 84 85,
[119, size=24] 	 2.414032E-5 	  1 2 3 4 5 6 7 8 9 13 18 20 21 22 23 24 25 26 43 44 45 46 47 48 49 50 51 52 53 54 55 56 57 58 59 60 61 62 63 64 65 66 67 68 69 70 71 72 73 74 75 76 77 78 79 80 81 82 83 84 85,
[120, size=25] 	 9.885443E-5 	  1 2 3 4 5 6 7 8 9 13 18 20 21 22 23 24 25 26 43 44 45 46 47 48 49 50 51 52 53 54 55 57 58 59 60 61 62 63 64 65 66 67 68 69 70 71 72 73 74 75 76 77 78 79 80 81 82 83 84 85,
[121, size=29] 	 4.5251138E-5 	  1 2 3 4 5 6 7 8 9 13 18 20 21 22 23 24 25 26 43 44 45 46 47 48 49 50 51 52 53 54 55 58 59 60 61 62 63 64 65 66 67 68 69 70 71 72 74 75 76 77 78 79 80 81 83 85,
[122, size=4] 	 6.276412E-5 	  1 2 3 4 5 6 7 8 9 10 11 12 13 14 17 18 20 21 22 23 24 25 26 27 29 30 31 32 33 34 35 36 37 38 39 40 41 42 43 44 45 46 47 48 49 50 51 52 53 54 55 56 57 58 59 60 61 62 63 64 65 66 67 68 69 70 71 72 73 74 75 76 77 78 79 80 81 82 83 84 85,
[123, size=6] 	 2.0602154E-5 	  1 2 3 4 5 6 7 8 9 10 11 12 13 17 18 20 21 22 23 24 25 26 27 29 30 32 33 34 35 36 37 38 39 40 41 42 43 44 45 46 47 48 49 50 51 52 53 54 55 56 57 58 59 60 61 62 63 64 65 66 67 68 69 70 71 72 73 74 75 76 77 78 79 80 81 82 83 84 85,
[124, size=12] 	 6.2820504E-6 	  1 2 3 4 5 6 7 8 9 10 13 17 18 20 21 22 23 24 25 26 27 29 30 32 34 35 37 38 39 42 43 44 45 46 47 48 49 50 51 52 53 54 55 56 57 58 59 60 61 62 63 64 65 66 67 68 69 70 71 72 73 74 75 76 77 78 79 80 81 82 83 84 85,
[125, size=22] 	 1.3526231E-5 	  1 2 3 4 5 6 7 8 9 13 17 18 20 21 22 23 24 25 26 27 43 44 45 46 47 48 49 50 51 52 53 54 55 56 57 58 59 60 61 62 63 64 65 66 67 68 69 70 71 72 73 74 75 76 77 78 79 80 81 82 83 84 85,
[126, size=23] 	 1.0588274E-5 	  1 2 3 4 5 6 7 8 9 13 17 18 20 21 22 23 24 25 26 43 44 45 46 47 48 49 50 51 52 53 54 55 56 57 58 59 60 61 62 63 64 65 66 67 68 69 70 71 72 73 74 75 76 77 78 79 80 81 82 83 84 85,
[127, size=24] 	 3.1831023E-5 	  1 2 3 4 5 6 7 8 9 13 16 17 18 20 21 22 23 24 25 26 43 44 45 46 47 48 49 50 51 52 53 54 55 57 58 59 60 61 62 63 64 65 66 67 68 69 70 71 72 73 74 75 76 77 78 79 80 81 83 84 85,
[128, size=2] 	 0.007743975 	  1 2 3 4 5 6 7 8 9 10 11 12 13 16 17 18 19 20 21 22 23 24 25 26 27 28 29 30 31 32 33 34 35 36 37 38 39 40 41 42 43 44 45 46 47 48 49 50 51 52 53 54 55 56 57 58 59 60 61 62 63 64 65 66 67 68 69 70 71 72 73 74 75 76 77 78 79 80 81 82 83 84 85,
[129, size=20] 	 1.1608607E-4 	  1 2 3 4 5 6 7 8 9 13 16 17 18 19 20 21 22 23 24 25 26 28 43 44 45 46 47 48 49 50 51 52 53 54 55 56 57 58 59 60 61 62 63 64 65 66 67 68 69 70 71 72 73 74 75 76 77 78 79 80 81 82 83 84 85,
[130, size=1] 	 0.008215646 	  1 2 3 4 5 6 7 8 9 10 11 12 13 15 16 17 18 19 20 21 22 23 24 25 26 27 28 29 30 31 32 33 34 35 36 37 38 39 40 41 42 43 44 45 46 47 48 49 50 51 52 53 54 55 56 57 58 59 60 61 62 63 64 65 66 67 68 69 70 71 72 73 74 75 76 77 78 79 80 81 82 83 84 85,
[131, size=1] 	 0.0073757577 	  1 2 3 4 5 6 7 8 9 10 11 12 13 14 15 16 17 18 19 20 21 22 23 24 25 26 27 28 29 30 32 33 34 35 36 37 38 39 40 41 42 43 44 45 46 47 48 49 50 51 52 53 54 55 56 57 58 59 60 61 62 63 64 65 66 67 68 69 70 71 72 73 74 75 76 77 78 79 80 81 82 83 84 85,
[132, size=1] 	 0.01573597 	  1 2 3 4 5 6 7 8 9 10 11 13 14 15 16 17 18 19 20 21 22 23 24 25 26 27 28 29 30 31 32 33 34 35 36 37 38 39 40 41 42 43 44 45 46 47 48 49 50 51 52 53 54 55 56 57 58 59 60 61 62 63 64 65 66 67 68 69 70 71 72 73 74 75 76 77 78 79 80 81 82 83 84 85,
[133, size=1] 	 0.007908177 	  1 2 3 4 5 6 7 8 9 10 11 12 13 14 15 16 17 18 19 20 21 22 23 24 25 26 27 28 29 30 31 32 33 34 35 37 38 39 40 41 42 43 44 45 46 47 48 49 50 51 52 53 54 55 56 57 58 59 60 61 62 63 64 65 66 67 68 69 70 71 72 73 74 75 76 77 78 79 80 81 82 83 84 85,
[134, size=10] 	 5.4019188E-6 	  1 2 3 4 5 6 7 8 9 10 12 13 14 15 16 17 18 19 20 21 22 23 24 25 26 27 28 30 31 36 37 39 43 44 45 46 47 48 49 50 51 52 53 54 55 56 57 58 59 60 61 62 63 64 65 66 67 68 69 70 71 72 73 74 75 76 77 78 79 80 81 82 83 84 85,
[135, size=11] 	 4.6800924E-5 	  1 2 3 4 5 6 7 8 9 10 12 13 14 15 16 17 18 19 20 21 22 23 24 25 26 27 28 30 31 36 39 43 44 45 46 47 48 49 50 51 52 53 54 55 56 57 58 59 60 61 62 63 64 65 66 67 68 69 70 71 72 73 74 75 76 77 78 79 80 81 82 83 84 85,
[136, size=1] 	 0.007878795 	  1 2 3 4 5 6 7 8 9 10 11 12 13 14 15 16 17 18 19 20 21 22 23 24 25 26 27 28 29 30 31 32 33 34 35 36 37 38 39 41 42 43 44 45 46 47 48 49 50 51 52 53 54 55 56 57 58 59 60 61 62 63 64 65 66 67 68 69 70 71 72 73 74 75 76 77 78 79 80 81 82 83 84 85,
[137, size=1] 	 0.015748298 	  1 2 3 4 5 6 7 8 9 10 12 13 14 15 16 17 18 19 20 21 22 23 24 25 26 27 28 29 30 31 32 33 34 35 36 37 38 39 40 41 42 43 44 45 46 47 48 49 50 51 52 53 54 55 56 57 58 59 60 61 62 63 64 65 66 67 68 69 70 71 72 73 74 75 76 77 78 79 80 81 82 83 84 85,
[138, size=1] 	 0.007846588 	  1 2 3 4 5 6 7 8 9 10 11 12 13 14 15 16 17 18 19 20 21 22 23 24 25 26 27 28 29 30 31 32 34 35 36 37 38 39 40 41 42 43 44 45 46 47 48 49 50 51 52 53 54 55 56 57 58 59 60 61 62 63 64 65 66 67 68 69 70 71 72 73 74 75 76 77 78 79 80 81 82 83 84 85,
[139, size=1] 	 0.007890113 	  1 2 3 4 5 6 7 8 9 10 11 12 13 14 15 16 17 18 19 20 21 22 23 24 25 26 27 28 29 30 31 32 33 35 36 37 38 39 40 41 42 43 44 45 46 47 48 49 50 51 52 53 54 55 56 57 58 59 60 61 62 63 64 65 66 67 68 69 70 71 72 73 74 75 76 77 78 79 80 81 82 83 84 85,
[140, size=1] 	 0.007881492 	  1 2 3 4 5 6 7 8 9 10 11 12 13 14 15 16 17 18 19 20 21 22 23 24 25 26 27 28 29 30 31 32 33 34 35 36 37 39 40 41 42 43 44 45 46 47 48 49 50 51 52 53 54 55 56 57 58 59 60 61 62 63 64 65 66 67 68 69 70 71 72 73 74 75 76 77 78 79 80 81 82 83 84 85,
[141, size=2] 	 1.1818013E-5 	  1 2 3 4 5 6 7 8 9 10 11 12 13 14 15 16 17 18 19 20 21 22 23 24 25 26 27 28 29 30 31 32 33 34 35 36 37 39 40 41 43 44 45 46 47 48 49 50 51 52 53 54 55 56 57 58 59 60 61 62 63 64 65 66 67 68 69 70 71 72 73 74 75 76 77 78 79 80 81 82 83 84 85,
[142, size=1] 	 0.00787612 	  1 2 3 4 5 6 7 8 9 10 11 12 13 14 15 16 17 18 19 20 21 22 23 24 25 26 27 28 29 30 31 33 34 35 36 37 38 39 40 41 42 43 44 45 46 47 48 49 50 51 52 53 54 55 56 57 58 59 60 61 62 63 64 65 66 67 68 69 70 71 72 73 74 75 76 77 78 79 80 81 82 83 84 85,
[143, size=1] 	 0.007787434 	  1 2 3 4 5 6 7 8 9 10 11 12 13 14 15 16 17 18 19 20 21 22 23 24 25 26 27 28 29 30 31 32 33 34 35 36 38 39 40 41 42 43 44 45 46 47 48 49 50 51 52 53 54 55 56 57 58 59 60 61 62 63 64 65 66 67 68 69 70 71 72 73 74 75 76 77 78 79 80 81 82 83 84 85,
[144, size=1] 	 0.007877091 	  1 2 3 4 5 6 7 8 9 10 11 12 13 14 15 16 17 18 19 20 21 22 23 24 25 26 27 28 29 30 31 32 33 34 35 36 37 38 40 41 42 43 44 45 46 47 48 49 50 51 52 53 54 55 56 57 58 59 60 61 62 63 64 65 66 67 68 69 70 71 72 73 74 75 76 77 78 79 80 81 82 83 84 85,
[145, size=1] 	 0.01564708 	  1 2 3 4 5 6 7 8 9 11 12 13 14 15 16 17 18 19 20 21 22 23 24 25 26 27 28 29 30 31 32 33 34 35 36 37 38 39 40 41 42 43 44 45 46 47 48 49 50 51 52 53 54 55 56 57 58 59 60 61 62 63 64 65 66 67 68 69 70 71 72 73 74 75 76 77 78 79 80 81 82 83 84 85,
[146, size=1] 	 6.710961E-5 	  1 2 3 4 5 6 7 8 9 10 11 12 13 14 15 16 17 18 19 20 21 22 23 24 25 26 27 28 29 31 32 33 34 35 36 37 38 39 40 41 42 43 44 45 46 47 48 49 50 51 52 53 54 55 56 57 58 59 60 61 62 63 64 65 66 67 68 69 70 71 72 73 74 75 76 77 78 79 80 81 82 83 84 85,
[147, size=2] 	 0.0074762106 	  1 2 3 4 5 6 7 8 9 10 11 12 13 14 15 16 17 18 19 20 21 22 23 24 25 26 28 29 31 32 33 34 35 36 37 38 39 40 41 42 43 44 45 46 47 48 49 50 51 52 53 54 55 56 57 58 59 60 61 62 63 64 65 66 67 68 69 70 71 72 73 74 75 76 77 78 79 80 81 82 83 84 85,
[148, size=1] 	 0.015687522 	  1 2 3 4 5 6 7 8 9 10 11 12 13 14 15 16 17 18 19 20 21 22 23 24 25 26 27 28 29 30 31 32 33 34 35 36 37 38 39 40 41 42 43 44 45 46 47 48 49 50 51 52 53 54 55 57 58 59 60 61 62 63 64 65 66 67 68 69 70 71 72 73 74 75 76 77 78 79 80 81 82 83 84 85,
[149, size=7] 	 1.4362936E-5 	  1 2 3 4 5 6 7 8 9 10 11 12 13 14 15 16 17 18 19 20 21 22 23 24 25 26 27 28 29 30 31 32 33 34 35 36 37 38 39 40 41 42 43 44 45 46 47 48 49 50 51 52 53 54 55 58 59 60 61 62 63 64 65 66 67 68 69 70 71 72 76 77 78 79 80 81 83 85,
[150, size=14] 	 2.240658E-5 	  1 2 3 4 5 6 7 8 9 10 11 12 13 14 15 16 17 18 19 20 21 22 23 24 25 26 27 28 29 30 31 32 33 34 35 36 37 38 39 40 41 42 43 44 45 46 47 48 49 50 53 54 55 59 60 61 62 63 64 65 66 67 68 69 70 71 72 78 79 80 81,
[151, size=1] 	 0.007884993 	  1 2 3 4 5 6 7 8 9 10 11 12 13 14 15 16 17 18 19 20 21 22 23 24 25 26 27 28 29 30 31 32 33 34 35 36 37 38 39 40 41 42 43 44 45 46 47 48 49 50 51 52 53 54 55 56 57 58 59 60 61 62 63 64 65 66 67 68 69 70 71 72 73 74 75 76 77 78 79 80 81 83 84 85,
[152, size=1] 	 0.007870265 	  1 2 3 4 5 6 7 8 9 10 11 12 13 14 15 16 17 18 19 20 21 22 23 24 25 26 27 28 29 30 31 32 33 34 35 36 37 38 39 40 41 42 43 44 45 46 47 48 49 50 51 52 53 54 55 56 58 59 60 61 62 63 64 65 66 67 68 69 70 71 72 73 74 75 76 77 78 79 80 81 82 83 84 85,
[153, size=6] 	 1.2671445E-5 	  1 2 3 4 5 6 7 8 9 10 11 12 13 14 15 16 17 18 19 20 21 22 23 24 25 26 27 28 29 30 31 32 33 34 35 36 37 38 39 40 41 42 43 44 45 46 47 48 49 50 51 52 53 54 55 56 58 59 60 61 62 63 64 65 66 67 68 69 70 71 72 76 78 79 80 81 82 83 85,
[154, size=13] 	 2.5340896E-5 	  1 2 3 4 5 6 7 8 9 10 11 12 13 14 15 16 17 18 19 20 21 22 23 24 25 26 27 28 29 30 31 32 33 34 35 36 37 38 39 40 41 42 43 44 45 46 47 48 49 50 54 55 56 59 60 61 62 63 64 65 66 67 68 69 70 71 72 78 79 80 81 82,
[155, size=5] 	 5.1111524E-6 	  1 2 3 4 5 6 7 8 9 10 11 12 13 14 15 16 17 18 19 20 21 22 23 24 25 26 27 28 29 30 31 32 33 34 35 36 37 38 39 40 41 42 43 44 45 46 47 48 49 50 51 52 53 54 55 56 57 58 59 60 61 62 63 64 65 66 67 68 69 70 71 72 76 78 79 80 81 82 83 85,
[156, size=8] 	 3.5110863E-6 	  1 2 3 4 5 6 7 8 9 10 11 12 13 14 15 16 17 18 19 20 21 22 23 24 25 26 27 28 29 30 31 32 33 34 35 36 37 38 39 40 41 42 43 44 45 46 47 48 49 50 51 52 53 54 55 56 57 58 59 60 61 62 63 64 65 66 67 68 69 70 71 72 78 79 80 81 82,
[157, size=1] 	 0.007862782 	  1 2 3 4 5 6 7 8 9 10 11 12 13 14 15 16 17 18 19 20 21 22 23 24 25 26 27 28 29 30 31 32 33 34 35 36 37 38 39 40 41 42 43 44 45 46 47 48 49 50 51 52 53 54 55 56 57 58 59 60 61 62 63 64 65 66 67 68 69 70 71 72 74 75 76 77 78 79 80 81 82 83 84 85,
[158, size=4] 	 8.052757E-6 	  1 2 3 4 5 6 7 8 9 10 11 12 13 14 15 16 17 18 19 20 21 22 23 24 25 26 27 28 29 30 31 32 33 34 35 36 37 38 39 40 41 42 43 44 45 46 47 48 49 50 51 52 53 54 55 56 57 58 59 60 61 62 63 64 65 66 67 68 69 70 71 72 76 78 79 80 81 82 83 84 85,
[159, size=5] 	 0.00787526 	  1 2 3 4 5 6 7 8 9 10 11 12 13 14 15 16 17 18 19 20 21 22 23 24 25 26 27 28 29 30 31 32 33 34 35 36 37 38 39 40 41 42 43 44 45 46 47 48 49 50 51 52 53 54 55 56 57 58 59 60 61 62 63 64 65 66 67 68 69 70 71 72 78 79 80 81 82 83 84 85,
[160, size=1] 	 0.007872718 	  1 2 3 4 5 6 7 8 9 10 11 12 13 14 15 16 17 18 19 20 21 22 23 24 25 26 27 28 29 30 31 32 33 34 35 36 37 38 39 40 41 42 43 44 45 46 47 48 49 50 51 52 53 54 55 56 57 58 59 60 61 62 63 64 65 66 67 68 69 70 71 72 73 74 76 77 78 79 80 81 82 83 84 85,
[161, size=3] 	 9.316941E-6 	  1 2 3 4 5 6 7 8 9 10 11 12 13 14 15 16 17 18 19 20 21 22 23 24 25 26 27 28 29 30 31 32 33 34 35 36 37 38 39 40 41 42 43 44 45 46 47 48 49 50 51 52 53 54 55 56 57 58 59 60 61 62 63 64 65 66 67 68 69 70 71 72 73 76 78 79 80 81 82 83 84 85,
[162, size=1] 	 0.007873224 	  1 2 3 4 5 6 7 8 9 10 11 12 13 14 15 16 17 18 19 20 21 22 23 24 25 26 27 28 29 30 31 32 33 34 35 36 37 38 39 40 41 42 43 44 45 46 47 48 49 50 51 52 53 54 55 56 57 58 59 60 61 62 63 64 65 66 67 68 69 70 71 72 73 75 76 77 78 79 80 81 82 83 84 85,
[163, size=2] 	 9.371732E-6 	  1 2 3 4 5 6 7 8 9 10 11 12 13 14 15 16 17 18 19 20 21 22 23 24 25 26 27 28 29 30 31 32 33 34 35 36 37 38 39 40 41 42 43 44 45 46 47 48 49 50 51 52 53 54 55 56 57 58 59 60 61 62 63 64 65 66 67 68 69 70 71 72 73 75 76 78 79 80 81 82 83 84 85,
[164, size=3] 	 2.191724E-6 	  1 2 3 4 5 6 7 8 9 10 11 12 13 14 15 16 17 18 19 20 21 22 23 24 25 26 27 28 29 30 31 32 33 34 35 36 37 38 39 40 41 42 43 44 45 46 47 48 49 50 51 52 53 54 55 56 57 58 59 60 61 62 63 64 65 66 67 68 69 70 71 72 73 75 78 79 80 81 82 83 84 85,
[165, size=1] 	 1.35222745E-5 	  1 2 3 4 5 6 7 8 9 10 11 12 13 14 15 16 17 18 19 20 21 22 23 24 25 26 27 28 29 30 31 32 33 34 35 36 37 38 39 40 41 42 43 44 45 46 47 48 49 50 51 52 53 54 55 56 57 58 59 60 61 62 63 64 65 66 67 68 69 70 71 72 73 74 75 76 78 79 80 81 82 83 84 85,
[166, size=2] 	 8.036379E-6 	  1 2 3 4 5 6 7 8 9 10 11 12 13 14 15 16 17 18 19 20 21 22 23 24 25 26 27 28 29 30 31 32 33 34 35 36 37 38 39 40 41 42 43 44 45 46 47 48 49 50 51 52 53 54 55 56 57 58 59 60 61 62 63 64 65 66 67 68 69 70 71 72 73 74 75 78 79 80 81 82 83 84 85,
[167, size=1] 	 0.007863681 	  1 2 3 4 5 6 7 8 9 10 11 12 13 14 15 16 17 18 19 20 21 22 23 24 25 26 27 28 29 30 31 32 33 34 35 36 37 38 39 40 41 42 43 44 45 46 47 48 49 50 51 52 53 54 55 56 57 58 59 60 61 62 63 64 65 66 67 68 69 70 71 72 73 74 75 77 78 79 80 81 82 83 84 85,
[168, size=5] 	 2.9108229E-5 	  1 2 3 4 5 6 7 8 9 10 11 12 13 14 15 16 17 18 19 20 21 22 23 24 25 26 27 28 29 30 31 32 33 34 35 36 37 38 39 40 41 42 43 44 45 46 47 48 49 50 51 53 54 55 56 57 59 60 61 62 63 64 65 66 67 68 69 70 71 72 73 74 75 77 78 79 80 81 82 84,
[169, size=6] 	 1.5248666E-5 	  1 2 3 4 5 6 7 8 9 10 11 12 13 14 15 16 17 18 19 20 21 22 23 24 25 26 27 28 29 30 31 32 33 34 35 36 37 38 39 40 41 42 43 44 45 46 47 48 49 50 53 54 55 56 57 59 60 61 62 63 64 65 66 67 68 69 70 71 72 73 74 75 77 78 79 80 81 82 84,
[170, size=4] 	 1.0699017E-5 	  1 2 3 4 5 6 7 8 9 10 11 12 13 14 15 16 17 18 19 20 21 22 23 24 25 26 27 28 29 30 31 32 33 34 35 36 37 38 39 40 41 42 43 44 45 46 47 48 49 50 51 53 54 55 56 57 59 60 61 62 63 64 65 66 67 68 69 70 71 72 73 74 75 76 77 78 79 80 81 82 84,
[171, size=3] 	 2.5857853E-5 	  1 2 3 4 5 6 7 8 9 10 11 12 13 14 15 16 17 18 19 20 21 22 23 24 25 26 27 28 29 30 31 32 33 34 35 36 37 38 39 40 41 42 43 44 45 46 47 48 49 50 51 53 54 55 56 57 59 60 61 62 63 64 65 66 67 68 69 70 71 72 73 74 75 76 77 78 79 80 81 82 83 84,
[172, size=1] 	 0.01579622 	  1 2 3 4 5 6 7 8 9 10 11 12 13 14 15 16 17 18 19 20 21 22 23 24 25 26 27 28 29 30 31 32 33 34 35 36 37 38 39 40 41 42 43 44 45 46 47 48 49 50 51 52 53 54 55 56 57 59 60 61 62 63 64 65 66 67 68 69 70 71 72 73 74 75 76 77 78 79 80 81 82 83 84 85,
[173, size=1] 	 0.007543273 	  1 2 3 4 5 6 7 8 9 10 11 12 13 14 15 16 17 18 19 20 21 22 23 24 25 26 27 28 29 30 31 32 33 34 35 36 37 38 39 40 41 42 43 44 45 46 47 48 49 50 51 53 54 55 56 57 58 59 60 61 62 63 64 65 66 67 68 69 70 71 72 73 74 75 76 77 78 79 80 81 82 83 84 85,
[174, size=3] 	 0.014040631 	  1 2 3 4 5 6 7 8 9 10 11 12 13 14 15 16 17 18 19 20 21 22 23 24 25 26 27 28 29 30 31 32 33 34 35 36 37 38 39 40 41 42 43 44 45 46 47 48 49 50 54 55 56 57 58 59 60 61 62 63 64 65 66 67 68 69 70 71 72 73 74 75 76 77 78 79 80 81 82 83 84 85,
[175, size=1] 	 0.0077124774 	  1 2 3 4 5 6 7 8 9 10 11 12 13 14 15 16 17 18 19 20 21 22 23 24 25 26 27 28 29 30 31 32 33 34 35 36 37 38 39 40 41 42 43 44 45 46 47 48 49 50 52 53 54 55 56 57 58 59 60 61 62 63 64 65 66 67 68 69 70 71 72 73 74 75 76 77 78 79 80 81 82 83 84 85,
[176, size=1] 	 0.0026872088 	  1 2 3 4 5 6 7 8 9 10 11 12 13 14 15 16 17 18 19 20 21 22 23 24 25 26 27 28 29 30 31 32 33 34 35 36 37 38 39 40 41 42 43 44 45 46 47 48 49 50 51 52 53 54 55 56 57 58 59 60 61 62 63 64 65 66 67 68 69 70 71 72 73 74 75 76 77 78 79 80 82 83 84 85,
;
END; [Splits]

BEGIN Network;
DIMENSIONS ntax=85 nvertices=899 nedges=1620;
DRAW to_scale;
TRANSLATE
2 'Pcy_AB434919',
3 'PVL_KF618545_gorilla',
4 'PVL_KF618563_gorilla',
5 'PVL_KF618566_pan',
6 'PVL_KF618565_pan',
7 'PVL_Karla_JX444720_pan',
8 'PVL_KF618540_pan',
9 'PVL_AnmouchetiA_JX444726',
10 'PVL_KF618550_gorilla',
11 'PVL_KF618537_pan',
12 'PVL_KF618546_gorilla',
13 'PVL_KF618556_pan',
14 'PVL_KF618564_pan',
15 'PVL_Bprime_JX444723_pan',
16 'PVL_CAR_JX444721_homo',
17 'PVL_AnmouchetiC_JX444725',
18 'PVL_KF618543_pan',
19 'PVL_KF618535_pan',
20 'PVL_Bumbi_JX444722_gorilla',
21 'PVL_KF618551_gorilla',
22 'PVL_AnmouchetiB_JX444724',
23 'PVL_KF618539_pan',
24 'KF591804_homo',
25 'KF591829_homo',
26 'KF591811_homo',
27 'KF591830_homo',
28 'KF591814_homo',
29 'KF591833_homo',
30 'KF591821_homo',
31 'KF591827_homo',
32 'KF591812_homo',
33 'KF591816_homo',
34 'KF591813_homo',
35 'KF591815_homo',
36 'KF591825_homo',
37 'KF591823_homo',
38 'KF591798_homo',
39 'KF591820_homo',
40 'KF591826_homo',
41 'KF591806_homo',
42 'KF591819_homo',
43 'KF591802_homo',
44 'KF591824_homo',
45 'KF591809_homo',
46 'KF591795_homo',
47 'KF591817_homo',
48 'KF591797_homo',
49 'KF591793_homo',
50 'KF591810_homo',
51 'KF591818_homo',
52 'KF591805_homo',
53 'KF591796_homo',
54 'PVL_KF618541_gorilla',
55 'PVL_KF618553_gorilla',
56 'PVL_KF618554_gorilla',
57 'PVL_KF618542_gorilla',
58 'PVL_KF618548_gorilla',
59 'PVL_KF618547_gorilla',
60 'PVL_KF618555_gorilla',
61 'PVL_KF618552_gorilla',
62 'PVL_KF618559_gorilla',
63 'PVL_KF618549_gorilla',
64 'PVL_KF618561_gorilla',
65 'PVL_KF618558_gorilla',
577 'PVL_KF618557_gorilla',
584 'PVL_KF618562_gorilla' 'PVL08_pan',
585 'KF591794_homo',
587 'KF591801_homo',
588 'KF591835_homo',
744 'PVL10_pan',
804 'KF591832_homo',
805 'KF591803_homo',
812 'PVL09_pan',
821 'KF591828_homo',
842 'PVL_KF618536_gorilla',
850 'PVL_KF618560_gorilla',
852 'PVL_KF618544_pan',
860 'KF591800_homo',
864 'KF591822_homo',
867 'KF591808_homo',
873 'KF591799_homo',
874 'KF591831_homo',
879 'KF591807_homo',
889 'KF591834_homo',
;
VERTICES
1 -0.19717795 0.0 s=n,
2 0.0 0.0 s=n,
3 -0.19482258 0.0010206935 s=n,
4 -0.19505957 0.0021865387 s=n,
5 -0.19918805 0.008791933 s=n,
6 -0.20672658 0.006495914 s=n,
7 -0.20675224 0.012938441 s=n,
8 -0.20703384 0.013459016 s=n,
9 -0.19059879 0.030790573 s=n,
10 -0.20846342 0.01529142 s=n,
11 -0.2089064 0.015671618 s=n,
12 -0.20936963 0.016023422 s=n,
13 -0.20985878 0.01633825 s=n,
14 -0.21036994 0.016615791 s=n,
15 -0.19898309 0.046005305 s=n,
16 -0.19684614 0.06198921 s=n,
17 -0.20451668 0.047808386 s=n,
18 -0.21218061 0.025208142 s=n,
19 -0.21363099 0.025305422 s=n,
20 -0.2174473 0.07244985 s=n,
21 -0.2150089 0.017365243 s=n,
22 -0.22696497 0.07118859 s=n,
23 -0.21645862 0.016990026 s=n,
24 -0.23232116 -0.0023111328 s=n,
25 -0.23986527 0.011491223 s=n,
26 -0.2368759 0.004149008 s=n,
27 -0.23736373 0.0038263325 s=n,
28 -0.23780908 0.0034529914 s=n,
29 -0.23835966 0.0031567449 s=n,
30 -0.24443886 0.006142079 s=n,
31 -0.2530362 0.008162339 s=n,
32 -0.25356066 0.00776275 s=n,
33 -0.24729446 0.0028824564 s=n,
34 -0.24780001 0.002472335 s=n,
35 -0.24038322 -1.2105227E-4 s=n,
36 -0.25545263 0.0026484327 s=n,
37 -0.24809273 -0.005112995 s=n,
38 -0.25166428 -0.011609481 s=n,
39 -0.26031294 -0.014254178 s=n,
40 -0.2575017 -0.019139908 s=n,
41 -0.2433801 -0.0133782895 s=n,
42 -0.24923995 -0.019197276 s=n,
43 -0.2428705 -0.014572989 s=n,
44 -0.24191548 -0.015334866 s=n,
45 -0.24570386 -0.02228144 s=n,
46 -0.24092212 -0.015937394 s=n,
47 -0.2398778 -0.016455142 s=n,
48 -0.23932174 -0.016632486 s=n,
49 -0.23758975 -0.016899223 s=n,
50 -0.23700738 -0.016816309 s=n,
51 -0.2363532 -0.016819434 s=n,
52 -0.23440886 -0.024315216 s=n,
53 -0.23493737 -0.016140047 s=n,
54 -0.2050265 -0.015312509 s=n,
55 -0.20706797 -0.0076263854 s=n,
56 -0.20650376 -0.0073210564 s=n,
57 -0.19971475 -0.01196235 s=n,
58 -0.1992489 -0.011549884 s=n,
59 -0.19883205 -0.01114244 s=n,
60 -0.20464152 -0.0058395807 s=n,
61 -0.19811521 -0.010202468 s=n,
62 -0.19571084 -0.0062245014 s=n,
63 -0.18767418 -0.006080496 s=n,
64 -0.18742673 -0.0055527324 s=n,
65 -0.20239122 -0.0010662011 s=n,
66 -0.20080616 1.3415919E-4 s=n,
67 -0.20094943 1.2886117E-4 s=n,
68 -0.19732122 -5.2980213E-6 s=n,
69 -0.20096004 1.2807551E-4 s=n,
70 -0.19733183 -6.0836796E-6 s=n,
71 -0.20869929 -7.3358475E-4 s=n,
72 -0.20507109 -8.677439E-4 s=n,
73 -0.2026596 4.1018848E-4 s=n,
74 -0.2028029 4.0489045E-4 s=n,
75 -0.2028135 4.041048E-4 s=n,
76 -0.21055275 -4.5755546E-4 s=n,
77 -0.21766466 0.0026044464 s=n,
78 -0.21767054 0.0026042284 s=n,
79 -0.21770859 0.0026014117 s=n,
80 -0.21774392 0.0025948077 s=n,
81 -0.21777919 0.0025868553 s=n,
82 -0.21783869 0.0025687283 s=n,
83 -0.21780342 0.0025766809 s=n,
84 -0.21776809 0.0025832849 s=n,
85 -0.21773006 0.0025861014 s=n,
86 -0.21772416 0.0025863196 s=n,
87 -0.21061227 -4.7568232E-4 s=n,
88 -0.21784766 0.0025644652 s=n,
89 -0.21781239 0.0025724175 s=n,
90 -0.21777707 0.0025790217 s=n,
91 -0.21773903 0.0025818383 s=n,
92 -0.21773313 0.0025820562 s=n,
93 -0.21062124 -4.799456E-4 s=n,
94 -0.21056172 -4.6181874E-4 s=n,
95 -0.2180329 0.0025173307 s=n,
96 -0.21804188 0.0025130673 s=n,
97 -0.21804868 0.0025118834 s=n,
98 -0.21805765 0.0025076203 s=n,
99 -0.21786344 0.002559018 s=n,
100 -0.21782817 0.0025669704 s=n,
101 -0.21779284 0.0025735744 s=n,
102 -0.2177548 0.0025763912 s=n,
103 -0.2177489 0.0025766091 s=n,
104 -0.210637 -4.8539272E-4 s=n,
105 -0.21807624 0.0024996113 s=n,
106 -0.21788204 0.0025510092 s=n,
107 -0.21784677 0.0025589615 s=n,
108 -0.21781144 0.0025655655 s=n,
109 -0.21777341 0.0025683823 s=n,
110 -0.2177675 0.0025686002 s=n,
111 -0.2106556 -4.934016E-4 s=n,
112 -0.21063983 -4.879545E-4 s=n,
113 -0.21058033 -4.6982765E-4 s=n,
114 -0.21808922 0.0024995327 s=n,
115 -0.2180982 0.0024952695 s=n,
116 -0.21811679 0.0024872606 s=n,
117 -0.21814823 0.0024750791 s=n,
118 -0.21810769 0.0024874299 s=n,
119 -0.21791348 0.0025388275 s=n,
120 -0.21787821 0.00254678 s=n,
121 -0.21784288 0.002553384 s=n,
122 -0.21780485 0.0025562006 s=n,
123 -0.21779895 0.0025564188 s=n,
124 -0.21068706 -5.055831E-4 s=n,
125 -0.2181035 0.0024957547 s=n,
126 -0.21811247 0.0024914914 s=n,
127 -0.21813107 0.0024834825 s=n,
128 -0.2181625 0.002471301 s=n,
129 -0.23216398 -0.0023658783 s=n,
130 -0.2321497 -0.0023621002 s=n,
131 -0.23231016 -0.0024288113 s=n,
132 -0.23229589 -0.0024250331 s=n,
133 -0.21829441 0.0024121462 s=n,
134 -0.21825387 0.002424497 s=n,
135 -0.21805964 0.0024758948 s=n,
136 -0.21802437 0.002483847 s=n,
137 -0.21798904 0.002490451 s=n,
138 -0.21795101 0.0024932679 s=n,
139 -0.21794511 0.0024934858 s=n,
140 -0.21083322 -5.68516E-4 s=n,
141 -0.23219517 -0.0023753787 s=n,
142 -0.23234135 -0.0024383117 s=n,
143 -0.23237346 -0.002450754 s=n,
144 -0.23234227 -0.0024412535 s=n,
145 -0.232328 -0.0024374754 s=n,
146 -0.23245351 -0.0024887829 s=n,
147 -0.23242232 -0.0024792822 s=n,
148 -0.23240805 -0.002475504 s=n,
149 -0.23237592 -0.0024630618 s=n,
150 -0.21837445 0.0023741173 s=n,
151 -0.2183339 0.002386468 s=n,
152 -0.2181397 0.0024378658 s=n,
153 -0.21810442 0.0024458184 s=n,
154 -0.21806909 0.0024524224 s=n,
155 -0.21803106 0.002455239 s=n,
156 -0.21802516 0.002455457 s=n,
157 -0.21091327 -6.065449E-4 s=n,
158 -0.2323809 -0.0024533232 s=n,
159 -0.23246095 -0.002491352 s=n,
160 -0.23247875 -0.0024990183 s=n,
161 -0.23247132 -0.002496449 s=n,
162 -0.23244013 -0.0024869486 s=n,
163 -0.23242585 -0.0024831705 s=n,
164 -0.23248899 -0.002503886 s=n,
165 -0.23248155 -0.0025013166 s=n,
166 -0.23245037 -0.0024918162 s=n,
167 -0.23243609 -0.002488038 s=n,
168 -0.23225035 -0.0023856924 s=n,
169 -0.23239651 -0.0024486254 s=n,
170 -0.23242864 -0.0024610676 s=n,
171 -0.23243608 -0.002463637 s=n,
172 -0.23251612 -0.0025016658 s=n,
173 -0.23253393 -0.002509332 s=n,
174 -0.23254417 -0.0025141996 s=n,
175 -0.23254761 -0.0025159956 s=n,
176 -0.23249245 -0.002505682 s=n,
177 -0.23248501 -0.0025031127 s=n,
178 -0.23245382 -0.0024936122 s=n,
179 -0.23243955 -0.002489834 s=n,
180 -0.23277646 -0.0026696743 s=n,
181 -0.2327213 -0.0026593606 s=n,
182 -0.23271386 -0.0026567914 s=n,
183 -0.23268266 -0.002647291 s=n,
184 -0.23266838 -0.0026435128 s=n,
185 -0.20264827 4.4116404E-4 s=n,
186 -0.20279154 4.3586604E-4 s=n,
187 -0.20280215 4.3508038E-4 s=n,
188 -0.21054141 -4.2657988E-4 s=n,
189 -0.2176533 0.002635422 s=n,
190 -0.2176592 0.002635204 s=n,
191 -0.21769723 0.0026323874 s=n,
192 -0.21773256 0.0026257832 s=n,
193 -0.21776783 0.0026178309 s=n,
194 -0.21782735 0.0025997038 s=n,
195 -0.21802156 0.0025483062 s=n,
196 -0.21803732 0.002542859 s=n,
197 -0.21807787 0.0025305084 s=n,
198 -0.21809214 0.0025267303 s=n,
199 -0.21810111 0.002522467 s=n,
200 -0.21811973 0.002514458 s=n,
201 -0.21815117 0.0025022766 s=n,
202 -0.23215264 -0.0023349028 s=n,
203 -0.23218383 -0.0023444032 s=n,
204 -0.23223901 -0.0023547169 s=n,
205 -0.23238517 -0.0024176498 s=n,
206 -0.23241729 -0.002430092 s=n,
207 -0.23242472 -0.0024326614 s=n,
208 -0.23250477 -0.00247069 s=n,
209 -0.23252258 -0.0024783565 s=n,
210 -0.23253283 -0.002483224 s=n,
211 -0.23253627 -0.00248502 s=n,
212 -0.23279203 -0.0027121648 s=n,
213 -0.23273686 -0.002701851 s=n,
214 -0.23272942 -0.0026992818 s=n,
215 -0.23269823 -0.0026897811 s=n,
216 -0.23268396 -0.0026860032 s=n,
217 -0.2324551 -0.0025323243 s=n,
218 -0.23245166 -0.0025305282 s=n,
219 -0.23244141 -0.002525661 s=n,
220 -0.2324236 -0.0025179945 s=n,
221 -0.23239149 -0.0025055523 s=n,
222 -0.21839002 0.002331627 s=n,
223 -0.21834947 0.0023439778 s=n,
224 -0.21815526 0.0023953756 s=n,
225 -0.21812 0.002403328 s=n,
226 -0.21808466 0.002409932 s=n,
227 -0.21804662 0.0024127488 s=n,
228 -0.21804073 0.0024129667 s=n,
229 -0.21092883 -6.4903515E-4 s=n,
230 -0.21084878 -6.1100634E-4 s=n,
231 -0.21070261 -5.480734E-4 s=n,
232 -0.21067117 -5.358919E-4 s=n,
233 -0.2106554 -5.304448E-4 s=n,
234 -0.21059589 -5.123179E-4 s=n,
235 -0.2105773 -5.04309E-4 s=n,
236 -0.21056832 -5.000458E-4 s=n,
237 -0.23277797 -0.0026715086 s=n,
238 -0.23279352 -0.0027139988 s=n,
239 -0.23273835 -0.002703685 s=n,
240 -0.23273091 -0.0027011158 s=n,
241 -0.23269972 -0.0026916154 s=n,
242 -0.23268545 -0.0026878372 s=n,
243 -0.23278297 -0.002677216 s=n,
244 -0.23279853 -0.0027197062 s=n,
245 -0.23274337 -0.0027093925 s=n,
246 -0.23278484 -0.0026796884 s=n,
247 -0.23280041 -0.0027221788 s=n,
248 -0.23274523 -0.002711865 s=n,
249 -0.23274022 -0.0027061575 s=n,
250 -0.23273279 -0.0027035882 s=n,
251 -0.2327016 -0.0026940878 s=n,
252 -0.23268732 -0.0026903097 s=n,
253 -0.23231252 -0.002332324 s=n,
254 -0.23245868 -0.002395257 s=n,
255 -0.23249081 -0.0024076991 s=n,
256 -0.23249824 -0.0024102684 s=n,
257 -0.23257829 -0.0024482973 s=n,
258 -0.2325961 -0.0024559638 s=n,
259 -0.23260634 -0.002460831 s=n,
260 -0.23260978 -0.0024626271 s=n,
261 -0.23262113 -0.0024936027 s=n,
262 -0.23284999 -0.0026472816 s=n,
263 -0.23285148 -0.0026491156 s=n,
264 -0.23285648 -0.002654823 s=n,
265 -0.23285836 -0.0026572957 s=n,
266 -0.23287392 -0.0026997859 s=n,
267 -0.23286323 -0.0026632824 s=n,
268 -0.2328788 -0.0027057729 s=n,
269 -0.23280528 -0.0027281656 s=n,
270 -0.23275012 -0.002717852 s=n,
271 -0.23286982 -0.002672708 s=n,
272 -0.23288538 -0.002715198 s=n,
273 -0.23281187 -0.002737591 s=n,
274 -0.23275669 -0.0027272773 s=n,
275 -0.23275182 -0.0027212903 s=n,
276 -0.23274681 -0.002715583 s=n,
277 -0.23273937 -0.0027130137 s=n,
278 -0.23270817 -0.0027035133 s=n,
279 -0.2326939 -0.002699735 s=n,
280 -0.2328797 -0.0026857816 s=n,
281 -0.23289526 -0.0027282718 s=n,
282 -0.23282175 -0.0027506647 s=n,
283 -0.23276657 -0.002740351 s=n,
284 -0.23288757 -0.0026979924 s=n,
285 -0.23290314 -0.0027404826 s=n,
286 -0.23282962 -0.0027628755 s=n,
287 -0.23277445 -0.0027525618 s=n,
288 -0.23276457 -0.0027394881 s=n,
289 -0.2327597 -0.0027335011 s=n,
290 -0.23275468 -0.0027277938 s=n,
291 -0.23274724 -0.0027252245 s=n,
292 -0.23271605 -0.002715724 s=n,
293 -0.23270178 -0.002711946 s=n,
294 -0.23295043 -0.0028272849 s=n,
295 -0.23287693 -0.0028496778 s=n,
296 -0.23282175 -0.002839364 s=n,
297 -0.23281187 -0.0028262904 s=n,
298 -0.232807 -0.0028203034 s=n,
299 -0.23280199 -0.002814596 s=n,
300 -0.23279455 -0.0028120268 s=n,
301 -0.23276335 -0.0028025263 s=n,
302 -0.23274907 -0.0027987482 s=n,
303 -0.2327412 -0.0027865374 s=n,
304 -0.23273462 -0.002777112 s=n,
305 -0.23273276 -0.0027746395 s=n,
306 -0.23273125 -0.0027728053 s=n,
307 -0.2325024 -0.0026191266 s=n,
308 -0.23249896 -0.0026173305 s=n,
309 -0.23248872 -0.002612463 s=n,
310 -0.23247091 -0.0026047968 s=n,
311 -0.23243879 -0.0025923545 s=n,
312 -0.21843731 0.0022448248 s=n,
313 -0.21839677 0.0022571755 s=n,
314 -0.21820256 0.0023085733 s=n,
315 -0.21816729 0.002316526 s=n,
316 -0.21813196 0.00232313 s=n,
317 -0.21809393 0.0023259465 s=n,
318 -0.21808803 0.0023261646 s=n,
319 -0.21097614 -7.358374E-4 s=n,
320 -0.23696996 -0.008541024 s=n,
321 -0.23698553 -0.008583515 s=n,
322 -0.23703283 -0.008670317 s=n,
323 -0.23695932 -0.00869271 s=n,
324 -0.23690414 -0.008682396 s=n,
325 -0.23704517 -0.008691072 s=n,
326 -0.23697165 -0.008713466 s=n,
327 -0.23691648 -0.008703152 s=n,
328 -0.23283407 -0.0028601198 s=n,
329 -0.2328242 -0.0028470461 s=n,
330 -0.23281932 -0.0028410594 s=n,
331 -0.23281431 -0.0028353517 s=n,
332 -0.23280688 -0.0028327827 s=n,
333 -0.23277569 -0.002823282 s=n,
334 -0.23276141 -0.002819504 s=n,
335 -0.23705721 -0.008720537 s=n,
336 -0.2369837 -0.008742929 s=n,
337 -0.23692852 -0.008732616 s=n,
338 -0.23284613 -0.0028895838 s=n,
339 -0.23283625 -0.0028765101 s=n,
340 -0.23283137 -0.0028705234 s=n,
341 -0.23282635 -0.0028648158 s=n,
342 -0.23281892 -0.0028622465 s=n,
343 -0.23278773 -0.002852746 s=n,
344 -0.23277345 -0.002848968 s=n,
345 -0.23276113 -0.0028282122 s=n,
346 -0.23275325 -0.0028160014 s=n,
347 -0.23274666 -0.002806576 s=n,
348 -0.2327448 -0.0028041035 s=n,
349 -0.23274331 -0.0028022693 s=n,
350 -0.23251446 -0.0026485906 s=n,
351 -0.23251101 -0.0026467945 s=n,
352 -0.23250076 -0.002641927 s=n,
353 -0.23248295 -0.0026342606 s=n,
354 -0.23245084 -0.0026218183 s=n,
355 -0.21844937 0.0022153608 s=n,
356 -0.21840882 0.0022277115 s=n,
357 -0.2182146 0.0022791093 s=n,
358 -0.21817933 0.002287062 s=n,
359 -0.21814401 0.002293666 s=n,
360 -0.21810597 0.0022964824 s=n,
361 -0.21810007 0.0022967006 s=n,
362 -0.21098818 -7.653014E-4 s=n,
363 -0.21094087 -6.784992E-4 s=n,
364 -0.21086083 -6.404703E-4 s=n,
365 -0.21071465 -5.775374E-4 s=n,
366 -0.21068321 -5.653559E-4 s=n,
367 -0.21066745 -5.5990875E-4 s=n,
368 -0.21060793 -5.4178195E-4 s=n,
369 -0.2329604 -0.0027776728 s=n,
370 -0.23296829 -0.0027898836 s=n,
371 -0.23705068 -0.008632916 s=n,
372 -0.23706624 -0.008675406 s=n,
373 -0.23711355 -0.008762209 s=n,
374 -0.23712587 -0.008782964 s=n,
375 -0.23713791 -0.008812428 s=n,
376 -0.2370644 -0.008834821 s=n,
377 -0.23700923 -0.008824508 s=n,
378 -0.23714074 -0.008806021 s=n,
379 -0.2371528 -0.008835485 s=n,
380 -0.23707928 -0.008857878 s=n,
381 -0.2370241 -0.0088475635 s=n,
382 -0.2369434 -0.008755673 s=n,
383 -0.23714581 -0.008815318 s=n,
384 -0.23715787 -0.008844783 s=n,
385 -0.23708434 -0.008867175 s=n,
386 -0.23702917 -0.008856861 s=n,
387 -0.23694846 -0.00876497 s=n,
388 -0.23693359 -0.008741913 s=n,
389 -0.23285119 -0.0028988812 s=n,
390 -0.23284131 -0.0028858075 s=n,
391 -0.23283644 -0.0028798205 s=n,
392 -0.23283142 -0.0028741132 s=n,
393 -0.23282398 -0.0028715439 s=n,
394 -0.2327928 -0.0028620434 s=n,
395 -0.23277852 -0.0028582653 s=n,
396 -0.20677981 0.0064760433 s=n,
397 -0.21389171 0.009538045 s=n,
398 -0.21389762 0.009537827 s=n,
399 -0.21393564 0.009535011 s=n,
400 -0.21397097 0.009528407 s=n,
401 -0.21400625 0.009520454 s=n,
402 -0.21406575 0.009502327 s=n,
403 -0.21425997 0.009450929 s=n,
404 -0.21427573 0.009445482 s=n,
405 -0.21431628 0.009433132 s=n,
406 -0.21433055 0.009429353 s=n,
407 -0.23715273 -0.008826948 s=n,
408 -0.23716477 -0.008856412 s=n,
409 -0.23709126 -0.008878805 s=n,
410 -0.23703608 -0.008868491 s=n,
411 -0.23695537 -0.0087766 s=n,
412 -0.21388482 0.009553285 s=n,
413 -0.21389072 0.009553067 s=n,
414 -0.21392874 0.009550251 s=n,
415 -0.21396407 0.009543647 s=n,
416 -0.21399935 0.0095356945 s=n,
417 -0.21405886 0.009517567 s=n,
418 -0.21425307 0.009466169 s=n,
419 -0.21426883 0.009460722 s=n,
420 -0.21430938 0.009448372 s=n,
421 -0.21432365 0.009444593 s=n,
422 -0.2372087 -0.008963865 s=n,
423 -0.23713519 -0.008986259 s=n,
424 -0.23708001 -0.0089759445 s=n,
425 -0.2369993 -0.008884054 s=n,
426 -0.23699239 -0.008872423 s=n,
427 -0.23697752 -0.008849367 s=n,
428 -0.23289512 -0.0030063349 s=n,
429 -0.23288524 -0.0029932612 s=n,
430 -0.23288037 -0.0029872742 s=n,
431 -0.23287535 -0.0029815668 s=n,
432 -0.23286791 -0.0029789975 s=n,
433 -0.23283672 -0.002969497 s=n,
434 -0.23282245 -0.002965719 s=n,
435 -0.21388024 0.009564458 s=n,
436 -0.21388614 0.0095642395 s=n,
437 -0.21392418 0.009561423 s=n,
438 -0.2139595 0.009554819 s=n,
439 -0.21399477 0.009546867 s=n,
440 -0.21405429 0.00952874 s=n,
441 -0.2142485 0.0094773425 s=n,
442 -0.21426426 0.009471895 s=n,
443 -0.2143048 0.009459544 s=n,
444 -0.21431908 0.0094557665 s=n,
445 -0.21387792 0.009570822 s=n,
446 -0.21388382 0.009570604 s=n,
447 -0.21392184 0.009567788 s=n,
448 -0.21395718 0.009561184 s=n,
449 -0.21399245 0.009553231 s=n,
450 -0.21405196 0.009535104 s=n,
451 -0.21424617 0.009483706 s=n,
452 -0.21426193 0.009478259 s=n,
453 -0.21430248 0.009465909 s=n,
454 -0.21431676 0.00946213 s=n,
455 -0.23705986 -0.008641285 s=n,
456 -0.23707543 -0.008683776 s=n,
457 -0.23712273 -0.008770578 s=n,
458 -0.23713505 -0.008791333 s=n,
459 -0.23714992 -0.00881439 s=n,
460 -0.23715499 -0.008823687 s=n,
461 -0.2371619 -0.008835318 s=n,
462 -0.23717394 -0.008864781 s=n,
463 -0.23721787 -0.008972235 s=n,
464 -0.23714437 -0.008994628 s=n,
465 -0.23294261 -0.0026369686 s=n,
466 -0.2329441 -0.0026388029 s=n,
467 -0.23294912 -0.0026445102 s=n,
468 -0.23295099 -0.0026469827 s=n,
469 -0.23295586 -0.0026529697 s=n,
470 -0.23296244 -0.0026623951 s=n,
471 -0.23297232 -0.0026754686 s=n,
472 -0.23305303 -0.00276736 s=n,
473 -0.23306091 -0.0027795709 s=n,
474 -0.23714331 -0.008622603 s=n,
475 -0.23715249 -0.008630972 s=n,
476 -0.23716806 -0.008673463 s=n,
477 -0.23721536 -0.008760265 s=n,
478 -0.23722768 -0.0087810205 s=n,
479 -0.23724255 -0.008804077 s=n,
480 -0.23724762 -0.008813375 s=n,
481 -0.23725453 -0.008825004 s=n,
482 -0.23726657 -0.008854468 s=n,
483 -0.21097107 -7.7977445E-4 s=n,
484 -0.21092378 -6.929722E-4 s=n,
485 -0.21084373 -6.5494335E-4 s=n,
486 -0.21069755 -5.9201044E-4 s=n,
487 -0.2106661 -5.798289E-4 s=n,
488 -0.21065034 -5.743818E-4 s=n,
489 -0.21059084 -5.56255E-4 s=n,
490 -0.21057878 -5.26791E-4 s=n,
491 -0.21056019 -5.1878206E-4 s=n,
492 -0.21055122 -5.145188E-4 s=n,
493 -0.21053565 -4.720285E-4 s=n,
494 -0.20868218 -7.480578E-4 s=n,
495 -0.21053915 -5.3290935E-4 s=n,
496 -0.21053018 -5.2864605E-4 s=n,
497 -0.2105146 -4.861558E-4 s=n,
498 -0.20866115 -7.621851E-4 s=n,
499 -0.20867826 -7.4771204E-4 s=n,
500 -0.23287053 -0.0026410194 s=n,
501 -0.23296316 -0.0026307066 s=n,
502 -0.23296466 -0.0026325407 s=n,
503 -0.23296967 -0.0026382483 s=n,
504 -0.23297153 -0.0026407207 s=n,
505 -0.23297642 -0.0026467077 s=n,
506 -0.23298301 -0.002656133 s=n,
507 -0.23299287 -0.0026692066 s=n,
508 -0.23307359 -0.0027610979 s=n,
509 -0.23308146 -0.002773309 s=n,
510 -0.23716387 -0.008616341 s=n,
511 -0.23717305 -0.00862471 s=n,
512 -0.23303711 -0.0026473796 s=n,
513 -0.2330386 -0.0026492137 s=n,
514 -0.23304363 -0.002654921 s=n,
515 -0.23304549 -0.0026573937 s=n,
516 -0.23305036 -0.0026633805 s=n,
517 -0.23305695 -0.002672806 s=n,
518 -0.23306683 -0.0026858796 s=n,
519 -0.23314753 -0.0027777709 s=n,
520 -0.23315541 -0.0027899817 s=n,
521 -0.23723781 -0.008633014 s=n,
522 -0.23724699 -0.008641384 s=n,
523 -0.23722644 -0.008647645 s=n,
524 -0.237242 -0.008690136 s=n,
525 -0.23728931 -0.008776938 s=n,
526 -0.23730163 -0.008797694 s=n,
527 -0.2373165 -0.00882075 s=n,
528 -0.23732157 -0.008830047 s=n,
529 -0.23732848 -0.008841678 s=n,
530 -0.23734052 -0.008871142 s=n,
531 -0.2372479 -0.008881454 s=n,
532 -0.23729183 -0.008988908 s=n,
533 -0.23316902 -0.0027879742 s=n,
534 -0.23317689 -0.0028001852 s=n,
535 -0.2372593 -0.008643217 s=n,
536 -0.23726848 -0.008651586 s=n,
537 -0.23724791 -0.008657848 s=n,
538 -0.23726349 -0.008700339 s=n,
539 -0.23731078 -0.008787141 s=n,
540 -0.2373231 -0.008807897 s=n,
541 -0.23733798 -0.008830953 s=n,
542 -0.23734304 -0.008840251 s=n,
543 -0.23734996 -0.008851881 s=n,
544 -0.237362 -0.008881344 s=n,
545 -0.23726937 -0.008891658 s=n,
546 -0.2373133 -0.008999111 s=n,
547 -0.23723935 -0.008982439 s=n,
548 -0.23716584 -0.009004831 s=n,
549 -0.2373549 -0.008855758 s=n,
550 -0.23736694 -0.0088852225 s=n,
551 -0.23727432 -0.008895535 s=n,
552 -0.23731825 -0.009002989 s=n,
553 -0.2372443 -0.008986316 s=n,
554 -0.23717079 -0.009008709 s=n,
555 -0.2371493 -0.008998506 s=n,
556 -0.23322536 -0.002812236 s=n,
557 -0.23323324 -0.002824447 s=n,
558 -0.23731564 -0.008667479 s=n,
559 -0.23732482 -0.008675848 s=n,
560 -0.23730427 -0.00868211 s=n,
561 -0.23731983 -0.008724601 s=n,
562 -0.23736714 -0.008811403 s=n,
563 -0.23737946 -0.0088321585 s=n,
564 -0.23739433 -0.008855215 s=n,
565 -0.2373994 -0.008864513 s=n,
566 -0.23740631 -0.008876143 s=n,
567 -0.23741125 -0.00888002 s=n,
568 -0.2374233 -0.008909484 s=n,
569 -0.23733066 -0.008919797 s=n,
570 -0.23737459 -0.009027251 s=n,
571 -0.23730065 -0.009010578 s=n,
572 -0.23722713 -0.009032971 s=n,
573 -0.23718688 -0.009052655 s=n,
574 -0.2371654 -0.009042451 s=n,
575 -0.23716046 -0.009038573 s=n,
576 -0.23715128 -0.009030204 s=n,
577 -0.20278648 4.385071E-4 s=n,
578 -0.20279709 4.3772144E-4 s=n,
579 -0.21053635 -4.2393882E-4 s=n,
580 -0.20677474 0.0064786845 s=n,
581 -0.21388665 0.009540686 s=n,
582 -0.21387975 0.009555927 s=n,
583 -0.21387517 0.009567099 s=n,
584 -0.21387285 0.009573463 s=n,
585 -0.23718892 -0.009057655 s=n,
586 -0.23716745 -0.009047451 s=n,
587 -0.2371625 -0.009043573 s=n,
588 -0.23715332 -0.009035205 s=n,
589 -0.23261948 -0.0024497088 s=n,
590 -0.23262292 -0.0024515048 s=n,
591 -0.23263428 -0.0024824804 s=n,
592 -0.23286313 -0.002636159 s=n,
593 -0.23288368 -0.002629897 s=n,
594 -0.23297632 -0.002619584 s=n,
595 -0.23324515 -0.0028190727 s=n,
596 -0.23325303 -0.0028312835 s=n,
597 -0.23733543 -0.008674315 s=n,
598 -0.23734461 -0.008682685 s=n,
599 -0.23732406 -0.008688947 s=n,
600 -0.23733962 -0.008731437 s=n,
601 -0.23738693 -0.00881824 s=n,
602 -0.23739925 -0.008838995 s=n,
603 -0.23741412 -0.008862052 s=n,
604 -0.23741919 -0.0088713495 s=n,
605 -0.2374261 -0.008882979 s=n,
606 -0.23743103 -0.008886857 s=n,
607 -0.23744309 -0.008916321 s=n,
608 -0.23735045 -0.008926634 s=n,
609 -0.23739438 -0.009034087 s=n,
610 -0.23961857 -0.0047604702 s=n,
611 -0.23962645 -0.004772681 s=n,
612 -0.24370885 -0.010615713 s=n,
613 -0.24371803 -0.010624083 s=n,
614 -0.24369748 -0.010630344 s=n,
615 -0.24371304 -0.010672835 s=n,
616 -0.24376035 -0.010759637 s=n,
617 -0.24377267 -0.010780393 s=n,
618 -0.24378754 -0.010803449 s=n,
619 -0.24379261 -0.010812746 s=n,
620 -0.24379952 -0.010824377 s=n,
621 -0.24380445 -0.010828255 s=n,
622 -0.24381651 -0.010857718 s=n,
623 -0.24372387 -0.0108680315 s=n,
624 -0.2437678 -0.010975485 s=n,
625 -0.2105275 -5.30914E-4 s=n,
626 -0.21051194 -4.884237E-4 s=n,
627 -0.23994994 -2.1036013E-4 s=n,
628 -0.2399368 -2.214826E-4 s=n,
629 -0.24001074 -2.3815554E-4 s=n,
630 -0.24001224 -2.3998969E-4 s=n,
631 -0.24001725 -2.4569713E-4 s=n,
632 -0.2402832 -1.4806075E-4 s=n,
633 -0.24027006 -1.591832E-4 s=n,
634 -0.24034402 -1.7585616E-4 s=n,
635 -0.24034551 -1.776903E-4 s=n,
636 -0.24035053 -1.8339771E-4 s=n,
637 -0.23337689 -0.0025926218 s=n,
638 -0.23337877 -0.0025950943 s=n,
639 -0.23338364 -0.002601081 s=n,
640 -0.23339023 -0.0026105065 s=n,
641 -0.23340009 -0.0026235802 s=n,
642 -0.23348081 -0.0027154714 s=n,
643 -0.23350228 -0.002725675 s=n,
644 -0.23355864 -0.0027499367 s=n,
645 -0.23357843 -0.0027567733 s=n,
646 -0.23995185 -0.004698171 s=n,
647 -0.2403097 -0.004792876 s=n,
648 -0.23997642 -0.0048551755 s=n,
649 -0.2399843 -0.004867386 s=n,
650 -0.2440667 -0.010710418 s=n,
651 -0.24407588 -0.010718788 s=n,
652 -0.24405533 -0.010725049 s=n,
653 -0.24407089 -0.01076754 s=n,
654 -0.2441182 -0.010854342 s=n,
655 -0.24413052 -0.010875098 s=n,
656 -0.2441454 -0.010898154 s=n,
657 -0.24415046 -0.010907452 s=n,
658 -0.24415736 -0.010919082 s=n,
659 -0.2441623 -0.01092296 s=n,
660 -0.24417435 -0.010952423 s=n,
661 -0.24408172 -0.010962737 s=n,
662 -0.24412565 -0.01107019 s=n,
663 -0.21096285 -7.915483E-4 s=n,
664 -0.21091554 -7.047461E-4 s=n,
665 -0.2108355 -6.6671724E-4 s=n,
666 -0.21068932 -6.0378434E-4 s=n,
667 -0.21065788 -5.916028E-4 s=n,
668 -0.21064211 -5.861557E-4 s=n,
669 -0.21058261 -5.6802883E-4 s=n,
670 -0.21057056 -5.3856487E-4 s=n,
671 -0.21055196 -5.3055596E-4 s=n,
672 -0.21053092 -5.4468325E-4 s=n,
673 -0.21052195 -5.4041995E-4 s=n,
674 -0.21051927 -5.426879E-4 s=n,
675 -0.2105037 -5.001976E-4 s=n,
676 -0.24423002 -0.01076574 s=n,
677 -0.24420947 -0.010772002 s=n,
678 -0.24422503 -0.010814493 s=n,
679 -0.24427234 -0.010901295 s=n,
680 -0.24428466 -0.01092205 s=n,
681 -0.24429953 -0.010945107 s=n,
682 -0.2443046 -0.010954404 s=n,
683 -0.24431151 -0.010966035 s=n,
684 -0.24431644 -0.010969912 s=n,
685 -0.2443285 -0.010999376 s=n,
686 -0.24423586 -0.0110096885 s=n,
687 -0.24427979 -0.011117143 s=n,
688 -0.24433506 -0.010978753 s=n,
689 -0.2443471 -0.011008217 s=n,
690 -0.24425447 -0.01101853 s=n,
691 -0.2442984 -0.011125984 s=n,
692 -0.24414426 -0.011079031 s=n,
693 -0.24378641 -0.010984326 s=n,
694 -0.23741299 -0.009042928 s=n,
695 -0.21052256 -5.542037E-4 s=n,
696 -0.21051359 -5.499404E-4 s=n,
697 -0.21051091 -5.5220834E-4 s=n,
698 -0.21049534 -5.09718E-4 s=n,
699 -0.21050356 -4.9794413E-4 s=n,
700 -0.21049793 -4.944538E-4 s=n,
701 -0.2105006 -4.921859E-4 s=n,
702 -0.20864715 -7.6821516E-4 s=n,
703 -0.20278642 4.4185403E-4 s=n,
704 -0.21052568 -4.1980622E-4 s=n,
705 -0.20676407 0.006482817 s=n,
706 -0.21387598 0.009544819 s=n,
707 -0.21386908 0.009560059 s=n,
708 -0.2138645 0.009571232 s=n,
709 -0.23271476 -0.0023847837 s=n,
710 -0.23272611 -0.0024157593 s=n,
711 -0.23295496 -0.002569438 s=n,
712 -0.23297551 -0.002563176 s=n,
713 -0.23306814 -0.002552863 s=n,
714 -0.24004178 -1.4363903E-4 s=n,
715 -0.24009112 -1.2239645E-4 s=n,
716 -0.23999928 -1.8911756E-4 s=n,
717 -0.24033254 -1.2681817E-4 s=n,
718 -0.2403194 -1.3794063E-4 s=n,
719 -0.24051501 -0.0048312554 s=n,
720 -0.24018173 -0.004893555 s=n,
721 -0.24018961 -0.0049057654 s=n,
722 -0.24427201 -0.010748798 s=n,
723 -0.24428119 -0.010757167 s=n,
724 -0.24443534 -0.0108041195 s=n,
725 -0.24441478 -0.010810382 s=n,
726 -0.24443033 -0.010852871 s=n,
727 -0.24447764 -0.0109396735 s=n,
728 -0.24448997 -0.01096043 s=n,
729 -0.24450484 -0.010983487 s=n,
730 -0.2445099 -0.010992784 s=n,
731 -0.24451682 -0.0110044135 s=n,
732 -0.24452175 -0.0110082915 s=n,
733 -0.24454036 -0.011017132 s=n,
734 -0.24455242 -0.011046596 s=n,
735 -0.24457948 -0.011009269 s=n,
736 -0.24458455 -0.011018567 s=n,
737 -0.24459144 -0.011030196 s=n,
738 -0.24459639 -0.011034074 s=n,
739 -0.244615 -0.011042915 s=n,
740 -0.24462704 -0.011072379 s=n,
741 -0.24442174 -0.011034 s=n,
742 -0.24432911 -0.011044312 s=n,
743 -0.24437304 -0.011151766 s=n,
744 -0.2105074 -5.5592123E-4 s=n,
745 -0.21049184 -5.13431E-4 s=n,
746 -0.21050006 -5.016571E-4 s=n,
747 -0.2046875 -0.0058614495 s=n,
748 -0.20467195 -0.0058189593 s=n,
749 -0.20468017 -0.0058071855 s=n,
750 -0.20468368 -0.0058034724 s=n,
751 -0.20469204 -0.005793952 s=n,
752 -0.20467804 -0.005799982 s=n,
753 -0.20465174 -0.005812473 s=n,
754 -0.21047163 -5.069447E-4 s=n,
755 -0.21047431 -5.0467683E-4 s=n,
756 -0.20862085 -7.807061E-4 s=n,
757 -0.20276533 4.491402E-4 s=n,
758 -0.21050458 -4.1252005E-4 s=n,
759 -0.20674299 0.0064901034 s=n,
760 -0.2138549 0.009552105 s=n,
761 -0.213848 0.0095673455 s=n,
762 -0.23866935 0.0012603817 s=n,
763 -0.23876199 0.0012706945 s=n,
764 -0.24573562 0.0036799186 s=n,
765 -0.24578495 0.0037011611 s=n,
766 -0.2387864 0.001284586 s=n,
767 -0.24576002 0.00369381 s=n,
768 -0.24580936 0.0037150527 s=n,
769 -0.24011552 -1.0850488E-4 s=n,
770 -0.24002369 -1.7522599E-4 s=n,
771 -0.24035695 -1.1292659E-4 s=n,
772 -0.24599946 0.003805368 s=n,
773 -0.24030562 -1.8189618E-5 s=n,
774 -0.24021378 -8.4910724E-5 s=n,
775 -0.24054706 -2.2611332E-5 s=n,
776 -0.24052265 -3.650291E-5 s=n,
777 -0.24050951 -4.7625374E-5 s=n,
778 -0.24052876 -0.0048333043 s=n,
779 -0.2401955 -0.0048956037 s=n,
780 -0.24020337 -0.0049078143 s=n,
781 -0.24428578 -0.010750847 s=n,
782 -0.24429496 -0.010759216 s=n,
783 -0.2444491 -0.010806168 s=n,
784 -0.24442853 -0.010812431 s=n,
785 -0.2444441 -0.01085492 s=n,
786 -0.2444914 -0.010941722 s=n,
787 -0.24450372 -0.010962479 s=n,
788 -0.24451861 -0.010985536 s=n,
789 -0.24459323 -0.011011318 s=n,
790 -0.2445983 -0.011020616 s=n,
791 -0.2446052 -0.011032245 s=n,
792 -0.24461015 -0.011036123 s=n,
793 -0.24462876 -0.011044964 s=n,
794 -0.24464715 -0.01102774 s=n,
795 -0.24465221 -0.011037038 s=n,
796 -0.24465911 -0.011048667 s=n,
797 -0.24466406 -0.011052545 s=n,
798 -0.24468267 -0.011061385 s=n,
799 -0.24466892 -0.011059336 s=n,
800 -0.24468096 -0.011088801 s=n,
801 -0.24447565 -0.011050422 s=n,
802 -0.24474119 -0.011084058 s=n,
803 -0.24472743 -0.011082009 s=n,
804 -0.24473947 -0.011111474 s=n,
805 -0.24453416 -0.011073095 s=n,
806 -0.24448025 -0.011056673 s=n,
807 -0.24438763 -0.011066985 s=n,
808 -0.24443156 -0.011174439 s=n,
809 -0.20468175 -0.005867091 s=n,
810 -0.2046662 -0.005824601 s=n,
811 -0.20467442 -0.0058128266 s=n,
812 -0.21046181 -5.1117566E-4 s=n,
813 -0.21046449 -5.089078E-4 s=n,
814 -0.20861103 -7.8493706E-4 s=n,
815 -0.2323162 -0.0023241967 s=n,
816 -0.23246236 -0.0023871297 s=n,
817 -0.23249449 -0.002399572 s=n,
818 -0.23250192 -0.002402141 s=n,
819 -0.23258196 -0.00244017 s=n,
820 -0.23259977 -0.0024478363 s=n,
821 -0.23896694 0.0013963766 s=n,
822 -0.24594057 0.0038056006 s=n,
823 -0.2459899 0.003826843 s=n,
824 -0.24618001 0.0039171586 s=n,
825 -0.24619485 0.0039235475 s=n,
826 -0.2460143 0.0038117568 s=n,
827 -0.24032046 -1.1800703E-5 s=n,
828 -0.24022862 -7.8521814E-5 s=n,
829 -0.2405619 -1.6222417E-5 s=n,
830 -0.2405375 -3.0113993E-5 s=n,
831 -0.24052435 -4.1236457E-5 s=n,
832 -0.20465931 -0.0058308775 s=n,
833 -0.20466754 -0.0058191037 s=n,
834 -0.20465758 -0.00583223 s=n,
835 -0.20466581 -0.0058204564 s=n,
836 -0.2046727 -0.00581418 s=n,
837 -0.20467845 -0.0058085383 s=n,
838 -0.20468196 -0.0058048256 s=n,
839 -0.20469032 -0.005795305 s=n,
840 -0.20467632 -0.005801335 s=n,
841 -0.20465001 -0.005813826 s=n,
842 -0.2104377 -5.205166E-4 s=n,
843 -0.21044037 -5.182487E-4 s=n,
844 -0.20858692 -7.94278E-4 s=n,
845 -0.19489011 -0.0038824638 s=n,
846 -0.19491422 -0.0038731229 s=n,
847 -0.19492404 -0.0038688919 s=n,
848 -0.19495034 -0.003856401 s=n,
849 -0.19496435 -0.0038503709 s=n,
850 -0.19498146 -0.0038358977 s=n,
851 -0.20672992 0.006494619 s=n,
852 -0.21290702 0.017369011 s=n,
853 -0.21399342 0.009559036 s=n,
854 -0.21405293 0.009540909 s=n,
855 -0.21424714 0.009489511 s=n,
856 -0.23231788 -0.0023200873 s=n,
857 -0.23246405 -0.0023830202 s=n,
858 -0.23249616 -0.0023954625 s=n,
859 -0.2325036 -0.0023980318 s=n,
860 -0.23600543 0.0046345782 s=n,
861 -0.23600374 0.004630469 s=n,
862 -0.23608379 0.0045924396 s=n,
863 -0.2361016 0.0045847734 s=n,
864 -0.2475355 3.48684E-4 s=n,
865 -0.24056187 -0.00206054 s=n,
866 -0.24056374 -0.0020630124 s=n,
867 -0.24056862 -0.0020689995 s=n,
868 -0.25238013 -0.012771277 s=n,
869 -0.2523852 -0.012780574 s=n,
870 -0.25239208 -0.012792204 s=n,
871 -0.25239703 -0.012796082 s=n,
872 -0.25241566 -0.012804923 s=n,
873 -0.25247416 -0.012827596 s=n,
874 -0.25116175 -0.015005042 s=n,
875 -0.25110322 -0.014982369 s=n,
876 -0.2510286 -0.014956586 s=n,
877 -0.25087446 -0.014909633 s=n,
878 -0.25051662 -0.014814928 s=n,
879 -0.23716697 -0.009054513 s=n,
880 -0.23495333 -0.016074864 s=n,
881 -0.23494643 -0.016063234 s=n,
882 -0.23493156 -0.016040178 s=n,
883 -0.23084915 -0.010197146 s=n,
884 -0.23083928 -0.010184072 s=n,
885 -0.2308344 -0.010178085 s=n,
886 -0.23082939 -0.010172378 s=n,
887 -0.23082195 -0.010169809 s=n,
888 -0.23079076 -0.010160308 s=n,
889 -0.23077649 -0.01015653 s=n,
890 -0.20465043 -0.005838284 s=n,
891 -0.20465866 -0.00582651 s=n,
892 -0.20465216 -0.0058312337 s=n,
893 -0.20465931 -0.00582518 s=n,
894 -0.2046662 -0.0058189034 s=n,
895 -0.20467195 -0.005813262 s=n,
896 -0.20467545 -0.0058095492 s=n,
897 -0.20468381 -0.005800029 s=n,
898 -0.20466982 -0.0058060586 s=n,
899 -0.20464352 -0.0058185495 s=n,
;
VLABELS
2 'Pcy_AB434919' x=12 y=6 f='Dialog-PLAIN-10',
3 'PVL_KF618545_gorilla' x=12 y=7,
4 'PVL_KF618563_gorilla' x=12 y=99,
5 'PVL_KF618566_pan' x=11 y=9,
6 'PVL_KF618565_pan' x=12 y=6,
7 'PVL_Karla_JX444720_pan' x=11 y=1,
8 'PVL_KF618540_pan' x=10 y=12,
9 'PVL_AnmouchetiA_JX444726' x=9 y=14,
10 'PVL_KF618550_gorilla' x=-45 y=110,
11 'PVL_KF618537_pan' x=-40 y=25,
12 'PVL_KF618546_gorilla' x=-46 y=36,
13 'PVL_KF618556_pan' x=-42 y=71,
14 'PVL_KF618564_pan' x=-43 y=47,
15 'PVL_Bprime_JX444723_pan' x=-61 y=22,
16 'PVL_CAR_JX444721_homo' x=-61 y=22,
17 'PVL_AnmouchetiC_JX444725' x=-67 y=23,
18 'PVL_KF618543_pan' x=-47 y=48,
19 'PVL_KF618535_pan' x=-48 y=38,
20 'PVL_Bumbi_JX444722_gorilla' x=-70 y=23,
21 'PVL_KF618551_gorilla' x=-54 y=53,
22 'PVL_AnmouchetiB_JX444724' x=-72 y=18,
23 'PVL_KF618539_pan' x=-51 y=-2,
24 'KF591804_homo' x=12 y=46,
25 'KF591829_homo' x=-47 y=21,
26 'KF591811_homo' x=-48 y=16,
27 'KF591830_homo' x=-48 y=41,
28 'KF591814_homo' x=-49 y=75,
29 'KF591833_homo' x=-91 y=9,
30 'KF591821_homo' x=-91 y=4,
31 'KF591827_homo' x=-92 y=12,
32 'KF591812_homo' x=-93 y=26,
33 'KF591816_homo' x=-93 y=61,
34 'KF591813_homo' x=-93 y=-15,
35 'KF591815_homo' x=12 y=6,
36 'KF591825_homo' x=-94 y=8,
37 'KF591823_homo' x=-94 y=6,
38 'KF591798_homo' x=-94 y=5,
39 'KF591820_homo' x=-94 y=29,
40 'KF591826_homo' x=-92 y=0,
41 'KF591806_homo' x=-92 y=39,
42 'KF591819_homo' x=-91 y=-12,
43 'KF591802_homo' x=-49 y=-12,
44 'KF591824_homo' x=-48 y=-29,
45 'KF591809_homo' x=-47 y=-14,
46 'KF591795_homo' x=-47 y=-15,
47 'KF591817_homo' x=-45 y=25,
48 'KF591797_homo' x=-44 y=-81,
49 'KF591793_homo' x=-42 y=-31,
50 'KF591810_homo' x=-41 y=-56,
51 'KF591818_homo' x=-40 y=-66,
52 'KF591805_homo' x=-39 y=-51,
53 'KF591796_homo' x=12 y=6,
54 'PVL_KF618541_gorilla' x=-48 y=-15,
55 'PVL_KF618553_gorilla' x=-48 y=-70,
56 'PVL_KF618554_gorilla' x=-47 y=1,
57 'PVL_KF618542_gorilla' x=-45 y=-23,
58 'PVL_KF618548_gorilla' x=-45 y=-13,
59 'PVL_KF618547_gorilla' x=9 y=-2,
60 'PVL_KF618555_gorilla' x=12 y=6,
61 'PVL_KF618552_gorilla' x=10 y=4,
62 'PVL_KF618559_gorilla' x=11 y=-78,
63 'PVL_KF618549_gorilla' x=12 y=-7,
64 'PVL_KF618561_gorilla' x=12 y=18,
65 'PVL_KF618558_gorilla' x=12 y=5,
577 'PVL_KF618557_gorilla' x=12 y=21,
584 'PVL_KF618562_gorilla, PVL08_pan' x=-177 y=-2,
585 'KF591794_homo' x=12 y=6,
587 'KF591801_homo' x=-38 y=33,
588 'KF591835_homo' x=-40 y=43,
744 'PVL10_pan' x=-64 y=-6,
804 'KF591832_homo' x=-94 y=16,
805 'KF591803_homo' x=-36 y=-15,
812 'PVL09_pan' x=12 y=16,
821 'KF591828_homo' x=11 y=12,
842 'PVL_KF618536_gorilla' x=12 y=-9,
850 'PVL_KF618560_gorilla' x=12 y=-77,
852 'PVL_KF618544_pan' x=12 y=6,
860 'KF591800_homo' x=-46 y=47,
864 'KF591822_homo' x=-94 y=8,
867 'KF591808_homo' x=-94 y=117,
873 'KF591799_homo' x=-94 y=-2,
874 'KF591831_homo' x=-92 y=-5,
879 'KF591807_homo' x=-37 y=22,
889 'KF591834_homo' x=-38 y=-76,
;
EDGES
1 1 2 s=5 w=0.19717795,
2 66 1 s=4 w=0.0036306833,
3 67 66 s=7 w=1.433777E-4,
4 68 1 s=7 w=1.433777E-4,
5 68 67 s=4 w=0.0036306833,
6 69 67 s=11 w=1.0638207E-5,
7 70 68 s=11 w=1.0638207E-5,
8 70 69 s=4 w=0.0036306833,
9 71 69 s=15 w=0.0077870707,
10 72 70 s=15 w=0.0077870707,
11 72 71 s=4 w=0.0036306833,
12 72 65 s=176 w=0.0026872088,
13 73 66 s=3 w=0.0018739043,
14 74 67 s=3 w=0.0018739043,
15 74 73 s=7 w=1.433777E-4,
16 75 69 s=3 w=0.0018739043,
17 75 74 s=11 w=1.0638207E-5,
18 76 71 s=3 w=0.0018739043,
19 76 75 s=15 w=0.0077870707,
20 77 76 s=19 w=0.0077430587,
21 78 77 s=32 w=5.9022136E-6,
22 79 78 s=34 w=3.8137954E-5,
23 80 79 s=38 w=3.5940437E-5,
24 81 80 s=41 w=3.615655E-5,
25 82 81 s=44 w=6.220826E-5,
26 83 80 s=44 w=6.220826E-5,
27 83 82 s=41 w=3.615655E-5,
28 84 79 s=44 w=6.220826E-5,
29 84 83 s=38 w=3.5940437E-5,
30 85 78 s=44 w=6.220826E-5,
31 85 84 s=34 w=3.8137954E-5,
32 86 77 s=44 w=6.220826E-5,
33 86 85 s=32 w=5.9022136E-6,
34 87 76 s=44 w=6.220826E-5,
35 87 86 s=19 w=0.0077430587,
36 88 82 s=58 w=9.934935E-6,
37 89 83 s=58 w=9.934935E-6,
38 89 88 s=41 w=3.615655E-5,
39 90 84 s=58 w=9.934935E-6,
40 90 89 s=38 w=3.5940437E-5,
41 91 85 s=58 w=9.934935E-6,
42 91 90 s=34 w=3.8137954E-5,
43 92 86 s=58 w=9.934935E-6,
44 92 91 s=32 w=5.9022136E-6,
45 93 87 s=58 w=9.934935E-6,
46 93 92 s=19 w=0.0077430587,
47 94 76 s=58 w=9.934935E-6,
48 94 93 s=44 w=6.220826E-5,
49 95 82 s=43 w=2.0089606E-4,
50 96 88 s=43 w=2.0089606E-4,
51 96 95 s=58 w=9.934935E-6,
52 97 95 s=48 w=1.6681406E-5,
53 98 96 s=48 w=1.6681406E-5,
54 98 97 s=58 w=9.934935E-6,
55 99 88 s=48 w=1.6681406E-5,
56 99 98 s=43 w=2.0089606E-4,
57 100 89 s=48 w=1.6681406E-5,
58 100 99 s=41 w=3.615655E-5,
59 101 90 s=48 w=1.6681406E-5,
60 101 100 s=38 w=3.5940437E-5,
61 102 91 s=48 w=1.6681406E-5,
62 102 101 s=34 w=3.8137954E-5,
63 103 92 s=48 w=1.6681406E-5,
64 103 102 s=32 w=5.9022136E-6,
65 104 93 s=48 w=1.6681406E-5,
66 104 103 s=19 w=0.0077430587,
67 105 98 s=57 w=2.025253E-5,
68 106 99 s=57 w=2.025253E-5,
69 106 105 s=43 w=2.0089606E-4,
70 107 100 s=57 w=2.025253E-5,
71 107 106 s=41 w=3.615655E-5,
72 108 101 s=57 w=2.025253E-5,
73 108 107 s=38 w=3.5940437E-5,
74 109 102 s=57 w=2.025253E-5,
75 109 108 s=34 w=3.8137954E-5,
76 110 103 s=57 w=2.025253E-5,
77 110 109 s=32 w=5.9022136E-6,
78 111 104 s=57 w=2.025253E-5,
79 111 110 s=19 w=0.0077430587,
80 112 93 s=57 w=2.025253E-5,
81 112 111 s=48 w=1.6681406E-5,
82 113 94 s=57 w=2.025253E-5,
83 113 112 s=44 w=6.220826E-5,
84 114 97 s=47 w=4.2385505E-5,
85 115 98 s=47 w=4.2385505E-5,
86 115 114 s=58 w=9.934935E-6,
87 116 105 s=47 w=4.2385505E-5,
88 116 115 s=57 w=2.025253E-5,
89 117 116 s=56 w=3.372118E-5,
90 118 105 s=56 w=3.372118E-5,
91 118 117 s=47 w=4.2385505E-5,
92 119 106 s=56 w=3.372118E-5,
93 119 118 s=43 w=2.0089606E-4,
94 120 107 s=56 w=3.372118E-5,
95 120 119 s=41 w=3.615655E-5,
96 121 108 s=56 w=3.372118E-5,
97 121 120 s=38 w=3.5940437E-5,
98 122 109 s=56 w=3.372118E-5,
99 122 121 s=34 w=3.8137954E-5,
100 123 110 s=56 w=3.372118E-5,
101 123 122 s=32 w=5.9022136E-6,
102 124 111 s=56 w=3.372118E-5,
103 124 123 s=19 w=0.0077430587,
104 125 114 s=46 w=1.4767243E-5,
105 126 115 s=46 w=1.4767243E-5,
106 126 125 s=58 w=9.934935E-6,
107 127 116 s=46 w=1.4767243E-5,
108 127 126 s=57 w=2.025253E-5,
109 128 117 s=46 w=1.4767243E-5,
110 128 127 s=56 w=3.372118E-5,
111 129 128 s=55 w=0.014813494,
112 130 117 s=55 w=0.014813494,
113 130 129 s=46 w=1.4767243E-5,
114 131 129 s=62 w=1.5914209E-4,
115 132 130 s=62 w=1.5914209E-4,
116 132 131 s=46 w=1.4767243E-5,
117 133 117 s=62 w=1.5914209E-4,
118 133 132 s=55 w=0.014813494,
119 134 118 s=62 w=1.5914209E-4,
120 134 133 s=47 w=4.2385505E-5,
121 135 119 s=62 w=1.5914209E-4,
122 135 134 s=43 w=2.0089606E-4,
123 136 120 s=62 w=1.5914209E-4,
124 136 135 s=41 w=3.615655E-5,
125 137 121 s=62 w=1.5914209E-4,
126 137 136 s=38 w=3.5940437E-5,
127 138 122 s=62 w=1.5914209E-4,
128 138 137 s=34 w=3.8137954E-5,
129 139 123 s=62 w=1.5914209E-4,
130 139 138 s=32 w=5.9022136E-6,
131 140 124 s=62 w=1.5914209E-4,
132 140 139 s=19 w=0.0077430587,
133 141 129 s=54 w=3.260406E-5,
134 142 131 s=54 w=3.260406E-5,
135 142 141 s=62 w=1.5914209E-4,
136 143 142 s=61 w=3.444298E-5,
137 144 131 s=61 w=3.444298E-5,
138 144 143 s=54 w=3.260406E-5,
139 145 132 s=61 w=3.444298E-5,
140 145 144 s=46 w=1.4767243E-5,
141 146 143 s=65 w=8.86204E-5,
142 147 144 s=65 w=8.86204E-5,
143 147 146 s=54 w=3.260406E-5,
144 148 145 s=65 w=8.86204E-5,
145 148 147 s=46 w=1.4767243E-5,
146 149 132 s=65 w=8.86204E-5,
147 149 148 s=61 w=3.444298E-5,
148 150 133 s=65 w=8.86204E-5,
149 150 149 s=55 w=0.014813494,
150 151 134 s=65 w=8.86204E-5,
151 151 150 s=47 w=4.2385505E-5,
152 152 135 s=65 w=8.86204E-5,
153 152 151 s=43 w=2.0089606E-4,
154 153 136 s=65 w=8.86204E-5,
155 153 152 s=41 w=3.615655E-5,
156 154 137 s=65 w=8.86204E-5,
157 154 153 s=38 w=3.5940437E-5,
158 155 138 s=65 w=8.86204E-5,
159 155 154 s=34 w=3.8137954E-5,
160 156 139 s=65 w=8.86204E-5,
161 156 155 s=32 w=5.9022136E-6,
162 157 140 s=65 w=8.86204E-5,
163 157 156 s=19 w=0.0077430587,
164 158 143 s=60 w=7.868153E-6,
165 159 146 s=60 w=7.868153E-6,
166 159 158 s=65 w=8.86204E-5,
167 160 159 s=64 w=1.9386385E-5,
168 161 146 s=64 w=1.9386385E-5,
169 161 160 s=60 w=7.868153E-6,
170 162 147 s=64 w=1.9386385E-5,
171 162 161 s=54 w=3.260406E-5,
172 163 148 s=64 w=1.9386385E-5,
173 163 162 s=46 w=1.4767243E-5,
174 164 160 s=68 w=1.1342887E-5,
175 165 161 s=68 w=1.1342887E-5,
176 165 164 s=60 w=7.868153E-6,
177 166 162 s=68 w=1.1342887E-5,
178 166 165 s=54 w=3.260406E-5,
179 167 163 s=68 w=1.1342887E-5,
180 167 166 s=46 w=1.4767243E-5,
181 168 141 s=53 w=5.612927E-5,
182 169 142 s=53 w=5.612927E-5,
183 169 168 s=62 w=1.5914209E-4,
184 170 143 s=53 w=5.612927E-5,
185 170 169 s=61 w=3.444298E-5,
186 171 158 s=53 w=5.612927E-5,
187 171 170 s=60 w=7.868153E-6,
188 172 159 s=53 w=5.612927E-5,
189 172 171 s=65 w=8.86204E-5,
190 173 160 s=53 w=5.612927E-5,
191 173 172 s=64 w=1.9386385E-5,
192 174 164 s=53 w=5.612927E-5,
193 174 173 s=68 w=1.1342887E-5,
194 175 174 s=70 w=3.8858548E-6,
195 176 164 s=70 w=3.8858548E-6,
196 176 175 s=53 w=5.612927E-5,
197 177 165 s=70 w=3.8858548E-6,
198 177 176 s=60 w=7.868153E-6,
199 178 166 s=70 w=3.8858548E-6,
200 178 177 s=54 w=3.260406E-5,
201 179 167 s=70 w=3.8858548E-6,
202 179 178 s=46 w=1.4767243E-5,
203 180 175 s=77 w=2.7566223E-4,
204 181 176 s=77 w=2.7566223E-4,
205 181 180 s=53 w=5.612927E-5,
206 182 177 s=77 w=2.7566223E-4,
207 182 181 s=60 w=7.868153E-6,
208 183 178 s=77 w=2.7566223E-4,
209 183 182 s=54 w=3.260406E-5,
210 184 179 s=77 w=2.7566223E-4,
211 184 183 s=46 w=1.4767243E-5,
212 185 73 s=2 w=3.2988242E-5,
213 185 3 s=1 w=0.007847117,
214 186 74 s=2 w=3.2988242E-5,
215 186 185 s=7 w=1.433777E-4,
216 187 75 s=2 w=3.2988242E-5,
217 187 186 s=11 w=1.0638207E-5,
218 188 76 s=2 w=3.2988242E-5,
219 188 187 s=15 w=0.0077870707,
220 189 77 s=2 w=3.2988242E-5,
221 189 188 s=19 w=0.0077430587,
222 190 78 s=2 w=3.2988242E-5,
223 190 189 s=32 w=5.9022136E-6,
224 191 79 s=2 w=3.2988242E-5,
225 191 190 s=34 w=3.8137954E-5,
226 192 80 s=2 w=3.2988242E-5,
227 192 191 s=38 w=3.5940437E-5,
228 193 81 s=2 w=3.2988242E-5,
229 193 192 s=41 w=3.615655E-5,
230 194 82 s=2 w=3.2988242E-5,
231 194 193 s=44 w=6.220826E-5,
232 195 95 s=2 w=3.2988242E-5,
233 195 194 s=43 w=2.0089606E-4,
234 196 97 s=2 w=3.2988242E-5,
235 196 195 s=48 w=1.6681406E-5,
236 197 114 s=2 w=3.2988242E-5,
237 197 196 s=47 w=4.2385505E-5,
238 198 125 s=2 w=3.2988242E-5,
239 198 197 s=46 w=1.4767243E-5,
240 199 126 s=2 w=3.2988242E-5,
241 199 198 s=58 w=9.934935E-6,
242 200 127 s=2 w=3.2988242E-5,
243 200 199 s=57 w=2.025253E-5,
244 201 128 s=2 w=3.2988242E-5,
245 201 200 s=56 w=3.372118E-5,
246 202 129 s=2 w=3.2988242E-5,
247 202 201 s=55 w=0.014813494,
248 203 141 s=2 w=3.2988242E-5,
249 203 202 s=54 w=3.260406E-5,
250 204 168 s=2 w=3.2988242E-5,
251 204 203 s=53 w=5.612927E-5,
252 205 169 s=2 w=3.2988242E-5,
253 205 204 s=62 w=1.5914209E-4,
254 206 170 s=2 w=3.2988242E-5,
255 206 205 s=61 w=3.444298E-5,
256 207 171 s=2 w=3.2988242E-5,
257 207 206 s=60 w=7.868153E-6,
258 208 172 s=2 w=3.2988242E-5,
259 208 207 s=65 w=8.86204E-5,
260 209 173 s=2 w=3.2988242E-5,
261 209 208 s=64 w=1.9386385E-5,
262 210 174 s=2 w=3.2988242E-5,
263 210 209 s=68 w=1.1342887E-5,
264 211 175 s=2 w=3.2988242E-5,
265 211 210 s=70 w=3.8858548E-6,
266 212 180 s=121 w=4.5251138E-5,
267 213 181 s=121 w=4.5251138E-5,
268 213 212 s=53 w=5.612927E-5,
269 214 182 s=121 w=4.5251138E-5,
270 214 213 s=60 w=7.868153E-6,
271 215 183 s=121 w=4.5251138E-5,
272 215 214 s=54 w=3.260406E-5,
273 216 184 s=121 w=4.5251138E-5,
274 216 215 s=46 w=1.4767243E-5,
275 217 179 s=121 w=4.5251138E-5,
276 217 216 s=77 w=2.7566223E-4,
277 218 167 s=121 w=4.5251138E-5,
278 218 217 s=70 w=3.8858548E-6,
279 219 163 s=121 w=4.5251138E-5,
280 219 218 s=68 w=1.1342887E-5,
281 220 148 s=121 w=4.5251138E-5,
282 220 219 s=64 w=1.9386385E-5,
283 221 149 s=121 w=4.5251138E-5,
284 221 220 s=61 w=3.444298E-5,
285 222 150 s=121 w=4.5251138E-5,
286 222 221 s=55 w=0.014813494,
287 223 151 s=121 w=4.5251138E-5,
288 223 222 s=47 w=4.2385505E-5,
289 224 152 s=121 w=4.5251138E-5,
290 224 223 s=43 w=2.0089606E-4,
291 225 153 s=121 w=4.5251138E-5,
292 225 224 s=41 w=3.615655E-5,
293 226 154 s=121 w=4.5251138E-5,
294 226 225 s=38 w=3.5940437E-5,
295 227 155 s=121 w=4.5251138E-5,
296 227 226 s=34 w=3.8137954E-5,
297 228 156 s=121 w=4.5251138E-5,
298 228 227 s=32 w=5.9022136E-6,
299 229 157 s=121 w=4.5251138E-5,
300 229 228 s=19 w=0.0077430587,
301 230 140 s=121 w=4.5251138E-5,
302 230 229 s=65 w=8.86204E-5,
303 231 124 s=121 w=4.5251138E-5,
304 231 230 s=62 w=1.5914209E-4,
305 232 111 s=121 w=4.5251138E-5,
306 232 231 s=56 w=3.372118E-5,
307 233 112 s=121 w=4.5251138E-5,
308 233 232 s=48 w=1.6681406E-5,
309 234 113 s=121 w=4.5251138E-5,
310 234 233 s=44 w=6.220826E-5,
311 235 94 s=121 w=4.5251138E-5,
312 235 234 s=57 w=2.025253E-5,
313 236 76 s=121 w=4.5251138E-5,
314 236 235 s=58 w=9.934935E-6,
315 237 180 s=95 w=2.3660173E-6,
316 238 212 s=95 w=2.3660173E-6,
317 238 237 s=121 w=4.5251138E-5,
318 239 213 s=95 w=2.3660173E-6,
319 239 238 s=53 w=5.612927E-5,
320 240 214 s=95 w=2.3660173E-6,
321 240 239 s=60 w=7.868153E-6,
322 241 215 s=95 w=2.3660173E-6,
323 241 240 s=54 w=3.260406E-5,
324 242 216 s=95 w=2.3660173E-6,
325 242 241 s=46 w=1.4767243E-5,
326 243 237 s=94 w=7.5964067E-6,
327 244 238 s=94 w=7.5964067E-6,
328 244 243 s=121 w=4.5251138E-5,
329 245 239 s=94 w=7.5964067E-6,
330 245 244 s=53 w=5.612927E-5,
331 246 243 s=97 w=3.0982453E-6,
332 247 244 s=97 w=3.0982453E-6,
333 247 246 s=121 w=4.5251138E-5,
334 248 245 s=97 w=3.0982453E-6,
335 248 247 s=53 w=5.612927E-5,
336 249 239 s=97 w=3.0982453E-6,
337 249 248 s=94 w=7.5964067E-6,
338 250 240 s=97 w=3.0982453E-6,
339 250 249 s=60 w=7.868153E-6,
340 251 241 s=97 w=3.0982453E-6,
341 251 250 s=54 w=3.260406E-5,
342 252 242 s=97 w=3.0982453E-6,
343 252 251 s=46 w=1.4767243E-5,
344 253 204 s=52 w=7.684849E-5,
345 254 205 s=52 w=7.684849E-5,
346 254 253 s=62 w=1.5914209E-4,
347 255 206 s=52 w=7.684849E-5,
348 255 254 s=61 w=3.444298E-5,
349 256 207 s=52 w=7.684849E-5,
350 256 255 s=60 w=7.868153E-6,
351 257 208 s=52 w=7.684849E-5,
352 257 256 s=65 w=8.86204E-5,
353 258 209 s=52 w=7.684849E-5,
354 258 257 s=64 w=1.9386385E-5,
355 259 210 s=52 w=7.684849E-5,
356 259 258 s=68 w=1.1342887E-5,
357 260 211 s=52 w=7.684849E-5,
358 260 259 s=70 w=3.8858548E-6,
359 261 175 s=52 w=7.684849E-5,
360 261 260 s=2 w=3.2988242E-5,
361 262 180 s=52 w=7.684849E-5,
362 262 261 s=77 w=2.7566223E-4,
363 263 237 s=52 w=7.684849E-5,
364 263 262 s=95 w=2.3660173E-6,
365 264 243 s=52 w=7.684849E-5,
366 264 263 s=94 w=7.5964067E-6,
367 265 246 s=52 w=7.684849E-5,
368 265 264 s=97 w=3.0982453E-6,
369 266 247 s=52 w=7.684849E-5,
370 266 265 s=121 w=4.5251138E-5,
371 267 265 s=96 w=7.723072E-6,
372 268 266 s=96 w=7.723072E-6,
373 268 267 s=121 w=4.5251138E-5,
374 269 247 s=96 w=7.723072E-6,
375 269 268 s=52 w=7.684849E-5,
376 270 248 s=96 w=7.723072E-6,
377 270 269 s=53 w=5.612927E-5,
378 271 267 s=108 w=1.1497992E-5,
379 272 268 s=108 w=1.1497992E-5,
380 272 271 s=121 w=4.5251138E-5,
381 273 269 s=108 w=1.1497992E-5,
382 273 272 s=52 w=7.684849E-5,
383 274 270 s=108 w=1.1497992E-5,
384 274 273 s=53 w=5.612927E-5,
385 275 248 s=108 w=1.1497992E-5,
386 275 274 s=96 w=7.723072E-6,
387 276 249 s=108 w=1.1497992E-5,
388 276 275 s=94 w=7.5964067E-6,
389 277 250 s=108 w=1.1497992E-5,
390 277 276 s=60 w=7.868153E-6,
391 278 251 s=108 w=1.1497992E-5,
392 278 277 s=54 w=3.260406E-5,
393 279 252 s=108 w=1.1497992E-5,
394 279 278 s=46 w=1.4767243E-5,
395 280 271 s=107 w=1.6382644E-5,
396 281 272 s=107 w=1.6382644E-5,
397 281 280 s=121 w=4.5251138E-5,
398 282 273 s=107 w=1.6382644E-5,
399 282 281 s=52 w=7.684849E-5,
400 283 274 s=107 w=1.6382644E-5,
401 283 282 s=53 w=5.612927E-5,
402 284 280 s=113 w=1.453076E-5,
403 285 281 s=113 w=1.453076E-5,
404 285 284 s=121 w=4.5251138E-5,
405 286 282 s=113 w=1.453076E-5,
406 286 285 s=52 w=7.684849E-5,
407 287 283 s=113 w=1.453076E-5,
408 287 286 s=53 w=5.612927E-5,
409 288 274 s=113 w=1.453076E-5,
410 288 287 s=107 w=1.6382644E-5,
411 289 275 s=113 w=1.453076E-5,
412 289 288 s=96 w=7.723072E-6,
413 290 276 s=113 w=1.453076E-5,
414 290 289 s=94 w=7.5964067E-6,
415 291 277 s=113 w=1.453076E-5,
416 291 290 s=60 w=7.868153E-6,
417 292 278 s=113 w=1.453076E-5,
418 292 291 s=54 w=3.260406E-5,
419 293 279 s=113 w=1.453076E-5,
420 293 292 s=46 w=1.4767243E-5,
421 294 285 s=120 w=9.885443E-5,
422 295 286 s=120 w=9.885443E-5,
423 295 294 s=52 w=7.684849E-5,
424 296 287 s=120 w=9.885443E-5,
425 296 295 s=53 w=5.612927E-5,
426 297 288 s=120 w=9.885443E-5,
427 297 296 s=107 w=1.6382644E-5,
428 298 289 s=120 w=9.885443E-5,
429 298 297 s=96 w=7.723072E-6,
430 299 290 s=120 w=9.885443E-5,
431 299 298 s=94 w=7.5964067E-6,
432 300 291 s=120 w=9.885443E-5,
433 300 299 s=60 w=7.868153E-6,
434 301 292 s=120 w=9.885443E-5,
435 301 300 s=54 w=3.260406E-5,
436 302 293 s=120 w=9.885443E-5,
437 302 301 s=46 w=1.4767243E-5,
438 303 279 s=120 w=9.885443E-5,
439 303 302 s=113 w=1.453076E-5,
440 304 252 s=120 w=9.885443E-5,
441 304 303 s=108 w=1.1497992E-5,
442 305 242 s=120 w=9.885443E-5,
443 305 304 s=97 w=3.0982453E-6,
444 306 216 s=120 w=9.885443E-5,
445 306 305 s=95 w=2.3660173E-6,
446 307 217 s=120 w=9.885443E-5,
447 307 306 s=77 w=2.7566223E-4,
448 308 218 s=120 w=9.885443E-5,
449 308 307 s=70 w=3.8858548E-6,
450 309 219 s=120 w=9.885443E-5,
451 309 308 s=68 w=1.1342887E-5,
452 310 220 s=120 w=9.885443E-5,
453 310 309 s=64 w=1.9386385E-5,
454 311 221 s=120 w=9.885443E-5,
455 311 310 s=61 w=3.444298E-5,
456 312 222 s=120 w=9.885443E-5,
457 312 311 s=55 w=0.014813494,
458 313 223 s=120 w=9.885443E-5,
459 313 312 s=47 w=4.2385505E-5,
460 314 224 s=120 w=9.885443E-5,
461 314 313 s=43 w=2.0089606E-4,
462 315 225 s=120 w=9.885443E-5,
463 315 314 s=41 w=3.615655E-5,
464 316 226 s=120 w=9.885443E-5,
465 316 315 s=38 w=3.5940437E-5,
466 317 227 s=120 w=9.885443E-5,
467 317 316 s=34 w=3.8137954E-5,
468 318 228 s=120 w=9.885443E-5,
469 318 317 s=32 w=5.9022136E-6,
470 319 229 s=120 w=9.885443E-5,
471 319 318 s=19 w=0.0077430587,
472 320 284 s=112 w=0.007127905,
473 321 285 s=112 w=0.007127905,
474 321 320 s=121 w=4.5251138E-5,
475 322 294 s=112 w=0.007127905,
476 322 321 s=120 w=9.885443E-5,
477 323 295 s=112 w=0.007127905,
478 323 322 s=52 w=7.684849E-5,
479 324 296 s=112 w=0.007127905,
480 324 323 s=53 w=5.612927E-5,
481 325 322 s=119 w=2.414032E-5,
482 326 323 s=119 w=2.414032E-5,
483 326 325 s=52 w=7.684849E-5,
484 327 324 s=119 w=2.414032E-5,
485 327 326 s=53 w=5.612927E-5,
486 328 296 s=119 w=2.414032E-5,
487 328 327 s=112 w=0.007127905,
488 329 297 s=119 w=2.414032E-5,
489 329 328 s=107 w=1.6382644E-5,
490 330 298 s=119 w=2.414032E-5,
491 330 329 s=96 w=7.723072E-6,
492 331 299 s=119 w=2.414032E-5,
493 331 330 s=94 w=7.5964067E-6,
494 332 300 s=119 w=2.414032E-5,
495 332 331 s=60 w=7.868153E-6,
496 333 301 s=119 w=2.414032E-5,
497 333 332 s=54 w=3.260406E-5,
498 334 302 s=119 w=2.414032E-5,
499 334 333 s=46 w=1.4767243E-5,
500 335 325 s=127 w=3.1831023E-5,
501 336 326 s=127 w=3.1831023E-5,
502 336 335 s=52 w=7.684849E-5,
503 337 327 s=127 w=3.1831023E-5,
504 337 336 s=53 w=5.612927E-5,
505 338 328 s=127 w=3.1831023E-5,
506 338 337 s=112 w=0.007127905,
507 339 329 s=127 w=3.1831023E-5,
508 339 338 s=107 w=1.6382644E-5,
509 340 330 s=127 w=3.1831023E-5,
510 340 339 s=96 w=7.723072E-6,
511 341 331 s=127 w=3.1831023E-5,
512 341 340 s=94 w=7.5964067E-6,
513 342 332 s=127 w=3.1831023E-5,
514 342 341 s=60 w=7.868153E-6,
515 343 333 s=127 w=3.1831023E-5,
516 343 342 s=54 w=3.260406E-5,
517 344 334 s=127 w=3.1831023E-5,
518 344 343 s=46 w=1.4767243E-5,
519 345 302 s=127 w=3.1831023E-5,
520 345 344 s=119 w=2.414032E-5,
521 346 303 s=127 w=3.1831023E-5,
522 346 345 s=113 w=1.453076E-5,
523 347 304 s=127 w=3.1831023E-5,
524 347 346 s=108 w=1.1497992E-5,
525 348 305 s=127 w=3.1831023E-5,
526 348 347 s=97 w=3.0982453E-6,
527 349 306 s=127 w=3.1831023E-5,
528 349 348 s=95 w=2.3660173E-6,
529 350 307 s=127 w=3.1831023E-5,
530 350 349 s=77 w=2.7566223E-4,
531 351 308 s=127 w=3.1831023E-5,
532 351 350 s=70 w=3.8858548E-6,
533 352 309 s=127 w=3.1831023E-5,
534 352 351 s=68 w=1.1342887E-5,
535 353 310 s=127 w=3.1831023E-5,
536 353 352 s=64 w=1.9386385E-5,
537 354 311 s=127 w=3.1831023E-5,
538 354 353 s=61 w=3.444298E-5,
539 355 312 s=127 w=3.1831023E-5,
540 355 354 s=55 w=0.014813494,
541 356 313 s=127 w=3.1831023E-5,
542 356 355 s=47 w=4.2385505E-5,
543 357 314 s=127 w=3.1831023E-5,
544 357 356 s=43 w=2.0089606E-4,
545 358 315 s=127 w=3.1831023E-5,
546 358 357 s=41 w=3.615655E-5,
547 359 316 s=127 w=3.1831023E-5,
548 359 358 s=38 w=3.5940437E-5,
549 360 317 s=127 w=3.1831023E-5,
550 360 359 s=34 w=3.8137954E-5,
551 361 318 s=127 w=3.1831023E-5,
552 361 360 s=32 w=5.9022136E-6,
553 362 319 s=127 w=3.1831023E-5,
554 362 361 s=19 w=0.0077430587,
555 363 229 s=127 w=3.1831023E-5,
556 363 362 s=120 w=9.885443E-5,
557 364 230 s=127 w=3.1831023E-5,
558 364 363 s=65 w=8.86204E-5,
559 365 231 s=127 w=3.1831023E-5,
560 365 364 s=62 w=1.5914209E-4,
561 366 232 s=127 w=3.1831023E-5,
562 366 365 s=56 w=3.372118E-5,
563 367 233 s=127 w=3.1831023E-5,
564 367 366 s=48 w=1.6681406E-5,
565 368 234 s=127 w=3.1831023E-5,
566 368 367 s=44 w=6.220826E-5,
567 369 280 s=106 w=1.2230461E-4,
568 370 284 s=106 w=1.2230461E-4,
569 370 369 s=113 w=1.453076E-5,
570 371 320 s=106 w=1.2230461E-4,
571 371 370 s=112 w=0.007127905,
572 372 321 s=106 w=1.2230461E-4,
573 372 371 s=121 w=4.5251138E-5,
574 373 322 s=106 w=1.2230461E-4,
575 373 372 s=120 w=9.885443E-5,
576 374 325 s=106 w=1.2230461E-4,
577 374 373 s=119 w=2.414032E-5,
578 375 335 s=106 w=1.2230461E-4,
579 375 374 s=127 w=3.1831023E-5,
580 376 336 s=106 w=1.2230461E-4,
581 376 375 s=52 w=7.684849E-5,
582 377 337 s=106 w=1.2230461E-4,
583 377 376 s=53 w=5.612927E-5,
584 378 374 s=118 w=2.743712E-5,
585 379 375 s=118 w=2.743712E-5,
586 379 378 s=127 w=3.1831023E-5,
587 380 376 s=118 w=2.743712E-5,
588 380 379 s=52 w=7.684849E-5,
589 381 377 s=118 w=2.743712E-5,
590 381 380 s=53 w=5.612927E-5,
591 382 337 s=118 w=2.743712E-5,
592 382 381 s=106 w=1.2230461E-4,
593 383 378 s=126 w=1.0588274E-5,
594 384 379 s=126 w=1.0588274E-5,
595 384 383 s=127 w=3.1831023E-5,
596 385 380 s=126 w=1.0588274E-5,
597 385 384 s=52 w=7.684849E-5,
598 386 381 s=126 w=1.0588274E-5,
599 386 385 s=53 w=5.612927E-5,
600 387 382 s=126 w=1.0588274E-5,
601 387 386 s=106 w=1.2230461E-4,
602 388 337 s=126 w=1.0588274E-5,
603 388 387 s=118 w=2.743712E-5,
604 389 338 s=126 w=1.0588274E-5,
605 389 388 s=112 w=0.007127905,
606 390 339 s=126 w=1.0588274E-5,
607 390 389 s=107 w=1.6382644E-5,
608 391 340 s=126 w=1.0588274E-5,
609 391 390 s=96 w=7.723072E-6,
610 392 341 s=126 w=1.0588274E-5,
611 392 391 s=94 w=7.5964067E-6,
612 393 342 s=126 w=1.0588274E-5,
613 393 392 s=60 w=7.868153E-6,
614 394 343 s=126 w=1.0588274E-5,
615 394 393 s=54 w=3.260406E-5,
616 395 344 s=126 w=1.0588274E-5,
617 395 394 s=46 w=1.4767243E-5,
618 396 188 s=14 w=0.00786103,
619 397 189 s=14 w=0.00786103,
620 397 396 s=19 w=0.0077430587,
621 398 190 s=14 w=0.00786103,
622 398 397 s=32 w=5.9022136E-6,
623 399 191 s=14 w=0.00786103,
624 399 398 s=34 w=3.8137954E-5,
625 400 192 s=14 w=0.00786103,
626 400 399 s=38 w=3.5940437E-5,
627 401 193 s=14 w=0.00786103,
628 401 400 s=41 w=3.615655E-5,
629 402 194 s=14 w=0.00786103,
630 402 401 s=44 w=6.220826E-5,
631 403 195 s=14 w=0.00786103,
632 403 402 s=43 w=2.0089606E-4,
633 404 196 s=14 w=0.00786103,
634 404 403 s=48 w=1.6681406E-5,
635 405 197 s=14 w=0.00786103,
636 405 404 s=47 w=4.2385505E-5,
637 406 198 s=14 w=0.00786103,
638 406 405 s=46 w=1.4767243E-5,
639 407 383 s=125 w=1.3526231E-5,
640 408 384 s=125 w=1.3526231E-5,
641 408 407 s=127 w=3.1831023E-5,
642 409 385 s=125 w=1.3526231E-5,
643 409 408 s=52 w=7.684849E-5,
644 410 386 s=125 w=1.3526231E-5,
645 410 409 s=53 w=5.612927E-5,
646 411 387 s=125 w=1.3526231E-5,
647 411 410 s=106 w=1.2230461E-4,
648 412 397 s=18 w=1.6728602E-5,
649 413 398 s=18 w=1.6728602E-5,
650 413 412 s=32 w=5.9022136E-6,
651 414 399 s=18 w=1.6728602E-5,
652 414 413 s=34 w=3.8137954E-5,
653 415 400 s=18 w=1.6728602E-5,
654 415 414 s=38 w=3.5940437E-5,
655 416 401 s=18 w=1.6728602E-5,
656 416 415 s=41 w=3.615655E-5,
657 417 402 s=18 w=1.6728602E-5,
658 417 416 s=44 w=6.220826E-5,
659 418 403 s=18 w=1.6728602E-5,
660 418 417 s=43 w=2.0089606E-4,
661 419 404 s=18 w=1.6728602E-5,
662 419 418 s=48 w=1.6681406E-5,
663 420 405 s=18 w=1.6728602E-5,
664 420 419 s=47 w=4.2385505E-5,
665 421 406 s=18 w=1.6728602E-5,
666 421 420 s=46 w=1.4767243E-5,
667 422 408 s=129 w=1.1608607E-4,
668 423 409 s=129 w=1.1608607E-4,
669 423 422 s=52 w=7.684849E-5,
670 424 410 s=129 w=1.1608607E-4,
671 424 423 s=53 w=5.612927E-5,
672 424 51 s=144 w=0.007877091,
673 425 411 s=129 w=1.1608607E-4,
674 425 424 s=106 w=1.2230461E-4,
675 425 52 s=145 w=0.01564708,
676 426 387 s=129 w=1.1608607E-4,
677 426 425 s=125 w=1.3526231E-5,
678 427 388 s=129 w=1.1608607E-4,
679 427 426 s=118 w=2.743712E-5,
680 428 389 s=129 w=1.1608607E-4,
681 428 427 s=112 w=0.007127905,
682 429 390 s=129 w=1.1608607E-4,
683 429 428 s=107 w=1.6382644E-5,
684 430 391 s=129 w=1.1608607E-4,
685 430 429 s=96 w=7.723072E-6,
686 431 392 s=129 w=1.1608607E-4,
687 431 430 s=94 w=7.5964067E-6,
688 432 393 s=129 w=1.1608607E-4,
689 432 431 s=60 w=7.868153E-6,
690 433 394 s=129 w=1.1608607E-4,
691 433 432 s=54 w=3.260406E-5,
692 434 395 s=129 w=1.1608607E-4,
693 434 433 s=46 w=1.4767243E-5,
694 435 412 s=21 w=1.2070059E-5,
695 436 413 s=21 w=1.2070059E-5,
696 436 435 s=32 w=5.9022136E-6,
697 437 414 s=21 w=1.2070059E-5,
698 437 436 s=34 w=3.8137954E-5,
699 438 415 s=21 w=1.2070059E-5,
700 438 437 s=38 w=3.5940437E-5,
701 439 416 s=21 w=1.2070059E-5,
702 439 438 s=41 w=3.615655E-5,
703 440 417 s=21 w=1.2070059E-5,
704 440 439 s=44 w=6.220826E-5,
705 441 418 s=21 w=1.2070059E-5,
706 441 440 s=43 w=2.0089606E-4,
707 442 419 s=21 w=1.2070059E-5,
708 442 441 s=48 w=1.6681406E-5,
709 443 420 s=21 w=1.2070059E-5,
710 443 442 s=47 w=4.2385505E-5,
711 444 421 s=21 w=1.2070059E-5,
712 444 443 s=46 w=1.4767243E-5,
713 445 435 s=22 w=6.7777737E-6,
714 445 11 s=25 w=0.0078699235,
715 445 12 s=28 w=0.007871514,
716 445 13 s=29 w=0.007870933,
717 445 14 s=26 w=0.007870037,
718 445 15 s=30 w=0.039361496,
719 445 16 s=27 w=0.055115957,
720 446 436 s=22 w=6.7777737E-6,
721 446 445 s=32 w=5.9022136E-6,
722 446 17 s=31 w=0.039368402,
723 447 437 s=22 w=6.7777737E-6,
724 447 446 s=34 w=3.8137954E-5,
725 447 19 s=33 w=0.015740322,
726 448 438 s=22 w=6.7777737E-6,
727 448 447 s=38 w=3.5940437E-5,
728 448 20 s=37 w=0.062985435,
729 449 439 s=22 w=6.7777737E-6,
730 449 448 s=41 w=3.615655E-5,
731 450 440 s=22 w=6.7777737E-6,
732 450 449 s=44 w=6.220826E-5,
733 451 441 s=22 w=6.7777737E-6,
734 451 450 s=43 w=2.0089606E-4,
735 452 442 s=22 w=6.7777737E-6,
736 452 451 s=48 w=1.6681406E-5,
737 453 443 s=22 w=6.7777737E-6,
738 453 452 s=47 w=4.2385505E-5,
739 454 444 s=22 w=6.7777737E-6,
740 454 453 s=46 w=1.4767243E-5,
741 454 23 s=45 w=0.007826674,
742 455 371 s=111 w=1.24229755E-5,
743 456 372 s=111 w=1.24229755E-5,
744 456 455 s=121 w=4.5251138E-5,
745 457 373 s=111 w=1.24229755E-5,
746 457 456 s=120 w=9.885443E-5,
747 458 374 s=111 w=1.24229755E-5,
748 458 457 s=119 w=2.414032E-5,
749 459 378 s=111 w=1.24229755E-5,
750 459 458 s=118 w=2.743712E-5,
751 460 383 s=111 w=1.24229755E-5,
752 460 459 s=126 w=1.0588274E-5,
753 461 407 s=111 w=1.24229755E-5,
754 461 460 s=125 w=1.3526231E-5,
755 462 408 s=111 w=1.24229755E-5,
756 462 461 s=127 w=3.1831023E-5,
757 463 422 s=111 w=1.24229755E-5,
758 463 462 s=129 w=1.1608607E-4,
759 464 423 s=111 w=1.24229755E-5,
760 464 463 s=52 w=7.684849E-5,
761 465 262 s=80 w=9.320028E-5,
762 466 263 s=80 w=9.320028E-5,
763 466 465 s=95 w=2.3660173E-6,
764 467 264 s=80 w=9.320028E-5,
765 467 466 s=94 w=7.5964067E-6,
766 468 265 s=80 w=9.320028E-5,
767 468 467 s=97 w=3.0982453E-6,
768 469 267 s=80 w=9.320028E-5,
769 469 468 s=96 w=7.723072E-6,
770 470 271 s=80 w=9.320028E-5,
771 470 469 s=108 w=1.1497992E-5,
772 471 280 s=80 w=9.320028E-5,
773 471 470 s=107 w=1.6382644E-5,
774 472 369 s=80 w=9.320028E-5,
775 472 471 s=106 w=1.2230461E-4,
776 473 370 s=80 w=9.320028E-5,
777 473 472 s=113 w=1.453076E-5,
778 474 371 s=80 w=9.320028E-5,
779 474 473 s=112 w=0.007127905,
780 475 455 s=80 w=9.320028E-5,
781 475 474 s=111 w=1.24229755E-5,
782 476 456 s=80 w=9.320028E-5,
783 476 475 s=121 w=4.5251138E-5,
784 477 457 s=80 w=9.320028E-5,
785 477 476 s=120 w=9.885443E-5,
786 478 458 s=80 w=9.320028E-5,
787 478 477 s=119 w=2.414032E-5,
788 479 459 s=80 w=9.320028E-5,
789 479 478 s=118 w=2.743712E-5,
790 480 460 s=80 w=9.320028E-5,
791 480 479 s=126 w=1.0588274E-5,
792 481 461 s=80 w=9.320028E-5,
793 481 480 s=125 w=1.3526231E-5,
794 482 462 s=80 w=9.320028E-5,
795 482 481 s=127 w=3.1831023E-5,
796 483 362 s=150 w=2.240658E-5,
797 484 363 s=150 w=2.240658E-5,
798 484 483 s=120 w=9.885443E-5,
799 485 364 s=150 w=2.240658E-5,
800 485 484 s=65 w=8.86204E-5,
801 486 365 s=150 w=2.240658E-5,
802 486 485 s=62 w=1.5914209E-4,
803 487 366 s=150 w=2.240658E-5,
804 487 486 s=56 w=3.372118E-5,
805 488 367 s=150 w=2.240658E-5,
806 488 487 s=48 w=1.6681406E-5,
807 489 368 s=150 w=2.240658E-5,
808 489 488 s=44 w=6.220826E-5,
809 490 234 s=150 w=2.240658E-5,
810 490 489 s=127 w=3.1831023E-5,
811 491 235 s=150 w=2.240658E-5,
812 491 490 s=57 w=2.025253E-5,
813 492 236 s=150 w=2.240658E-5,
814 492 491 s=58 w=9.934935E-6,
815 493 76 s=150 w=2.240658E-5,
816 493 492 s=121 w=4.5251138E-5,
817 494 71 s=150 w=2.240658E-5,
818 494 493 s=3 w=0.0018739043,
819 495 491 s=154 w=2.5340896E-5,
820 496 492 s=154 w=2.5340896E-5,
821 496 495 s=58 w=9.934935E-6,
822 497 493 s=154 w=2.5340896E-5,
823 497 496 s=121 w=4.5251138E-5,
824 498 494 s=154 w=2.5340896E-5,
825 498 497 s=3 w=0.0018739043,
826 499 71 s=154 w=2.5340896E-5,
827 499 498 s=150 w=2.240658E-5,
828 500 262 s=76 w=2.1490381E-5,
829 501 465 s=76 w=2.1490381E-5,
830 501 500 s=80 w=9.320028E-5,
831 502 466 s=76 w=2.1490381E-5,
832 502 501 s=95 w=2.3660173E-6,
833 503 467 s=76 w=2.1490381E-5,
834 503 502 s=94 w=7.5964067E-6,
835 504 468 s=76 w=2.1490381E-5,
836 504 503 s=97 w=3.0982453E-6,
837 505 469 s=76 w=2.1490381E-5,
838 505 504 s=96 w=7.723072E-6,
839 506 470 s=76 w=2.1490381E-5,
840 506 505 s=108 w=1.1497992E-5,
841 507 471 s=76 w=2.1490381E-5,
842 507 506 s=107 w=1.6382644E-5,
843 508 472 s=76 w=2.1490381E-5,
844 508 507 s=106 w=1.2230461E-4,
845 509 473 s=76 w=2.1490381E-5,
846 509 508 s=113 w=1.453076E-5,
847 510 474 s=76 w=2.1490381E-5,
848 510 509 s=112 w=0.007127905,
849 511 475 s=76 w=2.1490381E-5,
850 511 510 s=111 w=1.24229755E-5,
851 512 501 s=92 w=7.580461E-5,
852 513 502 s=92 w=7.580461E-5,
853 513 512 s=95 w=2.3660173E-6,
854 514 503 s=92 w=7.580461E-5,
855 514 513 s=94 w=7.5964067E-6,
856 515 504 s=92 w=7.580461E-5,
857 515 514 s=97 w=3.0982453E-6,
858 516 505 s=92 w=7.580461E-5,
859 516 515 s=96 w=7.723072E-6,
860 517 506 s=92 w=7.580461E-5,
861 517 516 s=108 w=1.1497992E-5,
862 518 507 s=92 w=7.580461E-5,
863 518 517 s=107 w=1.6382644E-5,
864 519 508 s=92 w=7.580461E-5,
865 519 518 s=106 w=1.2230461E-4,
866 520 509 s=92 w=7.580461E-5,
867 520 519 s=113 w=1.453076E-5,
868 521 510 s=92 w=7.580461E-5,
869 521 520 s=112 w=0.007127905,
870 522 511 s=92 w=7.580461E-5,
871 522 521 s=111 w=1.24229755E-5,
872 523 475 s=92 w=7.580461E-5,
873 523 522 s=76 w=2.1490381E-5,
874 524 476 s=92 w=7.580461E-5,
875 524 523 s=121 w=4.5251138E-5,
876 525 477 s=92 w=7.580461E-5,
877 525 524 s=120 w=9.885443E-5,
878 526 478 s=92 w=7.580461E-5,
879 526 525 s=119 w=2.414032E-5,
880 527 479 s=92 w=7.580461E-5,
881 527 526 s=118 w=2.743712E-5,
882 528 480 s=92 w=7.580461E-5,
883 528 527 s=126 w=1.0588274E-5,
884 529 481 s=92 w=7.580461E-5,
885 529 528 s=125 w=1.3526231E-5,
886 530 482 s=92 w=7.580461E-5,
887 530 529 s=127 w=3.1831023E-5,
888 531 462 s=92 w=7.580461E-5,
889 531 530 s=80 w=9.320028E-5,
890 532 463 s=92 w=7.580461E-5,
891 532 531 s=129 w=1.1608607E-4,
892 533 519 s=105 w=2.3777478E-5,
893 534 520 s=105 w=2.3777478E-5,
894 534 533 s=113 w=1.453076E-5,
895 535 521 s=105 w=2.3777478E-5,
896 535 534 s=112 w=0.007127905,
897 536 522 s=105 w=2.3777478E-5,
898 536 535 s=111 w=1.24229755E-5,
899 537 523 s=105 w=2.3777478E-5,
900 537 536 s=76 w=2.1490381E-5,
901 538 524 s=105 w=2.3777478E-5,
902 538 537 s=121 w=4.5251138E-5,
903 539 525 s=105 w=2.3777478E-5,
904 539 538 s=120 w=9.885443E-5,
905 540 526 s=105 w=2.3777478E-5,
906 540 539 s=119 w=2.414032E-5,
907 541 527 s=105 w=2.3777478E-5,
908 541 540 s=118 w=2.743712E-5,
909 542 528 s=105 w=2.3777478E-5,
910 542 541 s=126 w=1.0588274E-5,
911 543 529 s=105 w=2.3777478E-5,
912 543 542 s=125 w=1.3526231E-5,
913 544 530 s=105 w=2.3777478E-5,
914 544 543 s=127 w=3.1831023E-5,
915 545 531 s=105 w=2.3777478E-5,
916 545 544 s=80 w=9.320028E-5,
917 546 532 s=105 w=2.3777478E-5,
918 546 545 s=129 w=1.1608607E-4,
919 547 463 s=105 w=2.3777478E-5,
920 547 546 s=92 w=7.580461E-5,
921 548 464 s=105 w=2.3777478E-5,
922 548 547 s=52 w=7.684849E-5,
923 549 543 s=124 w=6.2820504E-6,
924 550 544 s=124 w=6.2820504E-6,
925 550 549 s=127 w=3.1831023E-5,
926 551 545 s=124 w=6.2820504E-6,
927 551 550 s=80 w=9.320028E-5,
928 552 546 s=124 w=6.2820504E-6,
929 552 551 s=129 w=1.1608607E-4,
930 553 547 s=124 w=6.2820504E-6,
931 553 552 s=92 w=7.580461E-5,
932 554 548 s=124 w=6.2820504E-6,
933 554 553 s=52 w=7.684849E-5,
934 555 464 s=124 w=6.2820504E-6,
935 555 554 s=105 w=2.3777478E-5,
936 556 533 s=104 w=6.13522E-5,
937 557 534 s=104 w=6.13522E-5,
938 557 556 s=113 w=1.453076E-5,
939 558 535 s=104 w=6.13522E-5,
940 558 557 s=112 w=0.007127905,
941 559 536 s=104 w=6.13522E-5,
942 559 558 s=111 w=1.24229755E-5,
943 560 537 s=104 w=6.13522E-5,
944 560 559 s=76 w=2.1490381E-5,
945 561 538 s=104 w=6.13522E-5,
946 561 560 s=121 w=4.5251138E-5,
947 562 539 s=104 w=6.13522E-5,
948 562 561 s=120 w=9.885443E-5,
949 563 540 s=104 w=6.13522E-5,
950 563 562 s=119 w=2.414032E-5,
951 564 541 s=104 w=6.13522E-5,
952 564 563 s=118 w=2.743712E-5,
953 565 542 s=104 w=6.13522E-5,
954 565 564 s=126 w=1.0588274E-5,
955 566 543 s=104 w=6.13522E-5,
956 566 565 s=125 w=1.3526231E-5,
957 567 549 s=104 w=6.13522E-5,
958 567 566 s=124 w=6.2820504E-6,
959 568 550 s=104 w=6.13522E-5,
960 568 567 s=127 w=3.1831023E-5,
961 569 551 s=104 w=6.13522E-5,
962 569 568 s=80 w=9.320028E-5,
963 570 552 s=104 w=6.13522E-5,
964 570 569 s=129 w=1.1608607E-4,
965 571 553 s=104 w=6.13522E-5,
966 571 570 s=92 w=7.580461E-5,
967 572 554 s=104 w=6.13522E-5,
968 572 571 s=52 w=7.684849E-5,
969 572 42 s=132 w=0.01573597,
970 572 43 s=133 w=0.007908177,
971 573 554 s=135 w=4.6800924E-5,
972 574 555 s=135 w=4.6800924E-5,
973 574 573 s=105 w=2.3777478E-5,
974 575 464 s=135 w=4.6800924E-5,
975 575 574 s=124 w=6.2820504E-6,
976 576 423 s=135 w=4.6800924E-5,
977 576 575 s=111 w=1.24229755E-5,
978 576 50 s=143 w=0.007787434,
979 577 186 s=6 w=5.7140783E-6,
980 578 187 s=6 w=5.7140783E-6,
981 578 577 s=11 w=1.0638207E-5,
982 579 188 s=6 w=5.7140783E-6,
983 579 578 s=15 w=0.0077870707,
984 580 396 s=6 w=5.7140783E-6,
985 580 579 s=14 w=0.00786103,
986 581 397 s=6 w=5.7140783E-6,
987 581 580 s=19 w=0.0077430587,
988 582 412 s=6 w=5.7140783E-6,
989 582 581 s=18 w=1.6728602E-5,
990 583 435 s=6 w=5.7140783E-6,
991 583 582 s=21 w=1.2070059E-5,
992 584 445 s=6 w=5.7140783E-6,
993 584 583 s=22 w=6.7777737E-6,
994 584 9 s=24 w=0.03149361,
995 584 10 s=23 w=0.007871273,
996 585 573 s=134 w=5.4019188E-6,
997 586 574 s=134 w=5.4019188E-6,
998 586 585 s=105 w=2.3777478E-5,
999 586 44 s=136 w=0.007878795,
1000 586 45 s=137 w=0.015748298,
1001 586 46 s=138 w=0.007846588,
1002 587 575 s=134 w=5.4019188E-6,
1003 587 586 s=124 w=6.2820504E-6,
1004 587 48 s=139 w=0.007890113,
1005 588 576 s=134 w=5.4019188E-6,
1006 588 587 s=111 w=1.24229755E-5,
1007 588 49 s=142 w=0.00787612,
1008 589 259 s=67 w=1.7219352E-5,
1009 589 26 s=66 w=0.007852399,
1010 590 260 s=67 w=1.7219352E-5,
1011 590 589 s=70 w=3.8858548E-6,
1012 590 27 s=71 w=0.007866794,
1013 590 28 s=69 w=0.007858706,
1014 591 261 s=67 w=1.7219352E-5,
1015 591 590 s=2 w=3.2988242E-5,
1016 592 262 s=67 w=1.7219352E-5,
1017 592 591 s=77 w=2.7566223E-4,
1018 593 500 s=67 w=1.7219352E-5,
1019 593 592 s=76 w=2.1490381E-5,
1020 594 501 s=67 w=1.7219352E-5,
1021 594 593 s=80 w=9.320028E-5,
1022 595 556 s=103 w=2.0936259E-5,
1023 596 557 s=103 w=2.0936259E-5,
1024 596 595 s=113 w=1.453076E-5,
1025 597 558 s=103 w=2.0936259E-5,
1026 597 596 s=112 w=0.007127905,
1027 598 559 s=103 w=2.0936259E-5,
1028 598 597 s=111 w=1.24229755E-5,
1029 599 560 s=103 w=2.0936259E-5,
1030 599 598 s=76 w=2.1490381E-5,
1031 600 561 s=103 w=2.0936259E-5,
1032 600 599 s=121 w=4.5251138E-5,
1033 601 562 s=103 w=2.0936259E-5,
1034 601 600 s=120 w=9.885443E-5,
1035 602 563 s=103 w=2.0936259E-5,
1036 602 601 s=119 w=2.414032E-5,
1037 603 564 s=103 w=2.0936259E-5,
1038 603 602 s=118 w=2.743712E-5,
1039 604 565 s=103 w=2.0936259E-5,
1040 604 603 s=126 w=1.0588274E-5,
1041 605 566 s=103 w=2.0936259E-5,
1042 605 604 s=125 w=1.3526231E-5,
1043 606 567 s=103 w=2.0936259E-5,
1044 606 605 s=124 w=6.2820504E-6,
1045 607 568 s=103 w=2.0936259E-5,
1046 607 606 s=127 w=3.1831023E-5,
1047 608 569 s=103 w=2.0936259E-5,
1048 608 607 s=80 w=9.320028E-5,
1049 609 570 s=103 w=2.0936259E-5,
1050 609 608 s=129 w=1.1608607E-4,
1051 610 595 s=102 w=0.0066625457,
1052 611 596 s=102 w=0.0066625457,
1053 611 610 s=113 w=1.453076E-5,
1054 612 597 s=102 w=0.0066625457,
1055 612 611 s=112 w=0.007127905,
1056 613 598 s=102 w=0.0066625457,
1057 613 612 s=111 w=1.24229755E-5,
1058 614 599 s=102 w=0.0066625457,
1059 614 613 s=76 w=2.1490381E-5,
1060 615 600 s=102 w=0.0066625457,
1061 615 614 s=121 w=4.5251138E-5,
1062 616 601 s=102 w=0.0066625457,
1063 616 615 s=120 w=9.885443E-5,
1064 617 602 s=102 w=0.0066625457,
1065 617 616 s=119 w=2.414032E-5,
1066 618 603 s=102 w=0.0066625457,
1067 618 617 s=118 w=2.743712E-5,
1068 619 604 s=102 w=0.0066625457,
1069 619 618 s=126 w=1.0588274E-5,
1070 620 605 s=102 w=0.0066625457,
1071 620 619 s=125 w=1.3526231E-5,
1072 621 606 s=102 w=0.0066625457,
1073 621 620 s=124 w=6.2820504E-6,
1074 622 607 s=102 w=0.0066625457,
1075 622 621 s=127 w=3.1831023E-5,
1076 623 608 s=102 w=0.0066625457,
1077 623 622 s=80 w=9.320028E-5,
1078 624 609 s=102 w=0.0066625457,
1079 624 623 s=129 w=1.1608607E-4,
1080 625 496 s=156 w=3.5110863E-6,
1081 626 497 s=156 w=3.5110863E-6,
1082 626 625 s=121 w=4.5251138E-5,
1083 627 594 s=84 w=0.0073780655,
1084 628 501 s=84 w=0.0073780655,
1085 628 627 s=67 w=1.7219352E-5,
1086 629 512 s=84 w=0.0073780655,
1087 629 628 s=92 w=7.580461E-5,
1088 630 513 s=84 w=0.0073780655,
1089 630 629 s=95 w=2.3660173E-6,
1090 631 514 s=84 w=0.0073780655,
1091 631 630 s=94 w=7.5964067E-6,
1092 632 627 s=88 w=3.3904522E-4,
1093 633 628 s=88 w=3.3904522E-4,
1094 633 632 s=67 w=1.7219352E-5,
1095 634 629 s=88 w=3.3904522E-4,
1096 634 633 s=92 w=7.580461E-5,
1097 634 36 s=91 w=0.01537032,
1098 635 630 s=88 w=3.3904522E-4,
1099 635 634 s=95 w=2.3660173E-6,
1100 636 631 s=88 w=3.3904522E-4,
1101 636 635 s=94 w=7.5964067E-6,
1102 637 514 s=88 w=3.3904522E-4,
1103 637 636 s=84 w=0.0073780655,
1104 638 515 s=88 w=3.3904522E-4,
1105 638 637 s=97 w=3.0982453E-6,
1106 639 516 s=88 w=3.3904522E-4,
1107 639 638 s=96 w=7.723072E-6,
1108 640 517 s=88 w=3.3904522E-4,
1109 640 639 s=108 w=1.1497992E-5,
1110 641 518 s=88 w=3.3904522E-4,
1111 641 640 s=107 w=1.6382644E-5,
1112 642 519 s=88 w=3.3904522E-4,
1113 642 641 s=106 w=1.2230461E-4,
1114 643 533 s=88 w=3.3904522E-4,
1115 643 642 s=105 w=2.3777478E-5,
1116 644 556 s=88 w=3.3904522E-4,
1117 644 643 s=104 w=6.13522E-5,
1118 645 595 s=88 w=3.3904522E-4,
1119 645 644 s=103 w=2.0936259E-5,
1120 646 610 s=88 w=3.3904522E-4,
1121 646 645 s=102 w=0.0066625457,
1122 647 646 s=101 w=3.701698E-4,
1123 648 610 s=101 w=3.701698E-4,
1124 648 647 s=88 w=3.3904522E-4,
1125 649 611 s=101 w=3.701698E-4,
1126 649 648 s=113 w=1.453076E-5,
1127 650 612 s=101 w=3.701698E-4,
1128 650 649 s=112 w=0.007127905,
1129 651 613 s=101 w=3.701698E-4,
1130 651 650 s=111 w=1.24229755E-5,
1131 652 614 s=101 w=3.701698E-4,
1132 652 651 s=76 w=2.1490381E-5,
1133 653 615 s=101 w=3.701698E-4,
1134 653 652 s=121 w=4.5251138E-5,
1135 654 616 s=101 w=3.701698E-4,
1136 654 653 s=120 w=9.885443E-5,
1137 655 617 s=101 w=3.701698E-4,
1138 655 654 s=119 w=2.414032E-5,
1139 656 618 s=101 w=3.701698E-4,
1140 656 655 s=118 w=2.743712E-5,
1141 657 619 s=101 w=3.701698E-4,
1142 657 656 s=126 w=1.0588274E-5,
1143 658 620 s=101 w=3.701698E-4,
1144 658 657 s=125 w=1.3526231E-5,
1145 659 621 s=101 w=3.701698E-4,
1146 659 658 s=124 w=6.2820504E-6,
1147 660 622 s=101 w=3.701698E-4,
1148 660 659 s=127 w=3.1831023E-5,
1149 661 623 s=101 w=3.701698E-4,
1150 661 660 s=80 w=9.320028E-5,
1151 662 624 s=101 w=3.701698E-4,
1152 662 661 s=129 w=1.1608607E-4,
1153 663 483 s=149 w=1.4362936E-5,
1154 663 54 s=148 w=0.015687522,
1155 664 484 s=149 w=1.4362936E-5,
1156 664 663 s=120 w=9.885443E-5,
1157 665 485 s=149 w=1.4362936E-5,
1158 665 664 s=65 w=8.86204E-5,
1159 666 486 s=149 w=1.4362936E-5,
1160 666 665 s=62 w=1.5914209E-4,
1161 667 487 s=149 w=1.4362936E-5,
1162 667 666 s=56 w=3.372118E-5,
1163 668 488 s=149 w=1.4362936E-5,
1164 668 667 s=48 w=1.6681406E-5,
1165 669 489 s=149 w=1.4362936E-5,
1166 669 668 s=44 w=6.220826E-5,
1167 669 55 s=151 w=0.007884993,
1168 670 490 s=149 w=1.4362936E-5,
1169 670 669 s=127 w=3.1831023E-5,
1170 671 491 s=149 w=1.4362936E-5,
1171 671 670 s=57 w=2.025253E-5,
1172 672 495 s=149 w=1.4362936E-5,
1173 672 671 s=154 w=2.5340896E-5,
1174 673 496 s=149 w=1.4362936E-5,
1175 673 672 s=58 w=9.934935E-6,
1176 674 625 s=149 w=1.4362936E-5,
1177 674 673 s=156 w=3.5110863E-6,
1178 675 626 s=149 w=1.4362936E-5,
1179 675 674 s=121 w=4.5251138E-5,
1180 676 651 s=110 w=1.6113238E-4,
1181 677 652 s=110 w=1.6113238E-4,
1182 677 676 s=76 w=2.1490381E-5,
1183 678 653 s=110 w=1.6113238E-4,
1184 678 677 s=121 w=4.5251138E-5,
1185 679 654 s=110 w=1.6113238E-4,
1186 679 678 s=120 w=9.885443E-5,
1187 680 655 s=110 w=1.6113238E-4,
1188 680 679 s=119 w=2.414032E-5,
1189 681 656 s=110 w=1.6113238E-4,
1190 681 680 s=118 w=2.743712E-5,
1191 682 657 s=110 w=1.6113238E-4,
1192 682 681 s=126 w=1.0588274E-5,
1193 683 658 s=110 w=1.6113238E-4,
1194 683 682 s=125 w=1.3526231E-5,
1195 684 659 s=110 w=1.6113238E-4,
1196 684 683 s=124 w=6.2820504E-6,
1197 685 660 s=110 w=1.6113238E-4,
1198 685 684 s=127 w=3.1831023E-5,
1199 686 661 s=110 w=1.6113238E-4,
1200 686 685 s=80 w=9.320028E-5,
1201 687 662 s=110 w=1.6113238E-4,
1202 687 686 s=129 w=1.1608607E-4,
1203 688 684 s=123 w=2.0602154E-5,
1204 689 685 s=123 w=2.0602154E-5,
1205 689 688 s=127 w=3.1831023E-5,
1206 690 686 s=123 w=2.0602154E-5,
1207 690 689 s=80 w=9.320028E-5,
1208 691 687 s=123 w=2.0602154E-5,
1209 691 690 s=129 w=1.1608607E-4,
1210 692 662 s=123 w=2.0602154E-5,
1211 692 691 s=110 w=1.6113238E-4,
1212 693 624 s=123 w=2.0602154E-5,
1213 693 692 s=101 w=3.701698E-4,
1214 694 609 s=123 w=2.0602154E-5,
1215 694 693 s=102 w=0.0066625457,
1216 694 41 s=131 w=0.0073757577,
1217 695 672 s=153 w=1.2671445E-5,
1218 695 56 s=152 w=0.007870265,
1219 696 673 s=153 w=1.2671445E-5,
1220 696 695 s=58 w=9.934935E-6,
1221 697 674 s=153 w=1.2671445E-5,
1222 697 696 s=156 w=3.5110863E-6,
1223 698 675 s=153 w=1.2671445E-5,
1224 698 697 s=121 w=4.5251138E-5,
1225 699 626 s=153 w=1.2671445E-5,
1226 699 698 s=149 w=1.4362936E-5,
1227 700 626 s=169 w=1.5248666E-5,
1228 701 497 s=169 w=1.5248666E-5,
1229 701 700 s=156 w=3.5110863E-6,
1230 702 498 s=169 w=1.5248666E-5,
1231 702 701 s=3 w=0.0018739043,
1232 703 578 s=10 w=1.1439975E-5,
1233 704 579 s=10 w=1.1439975E-5,
1234 704 703 s=15 w=0.0077870707,
1235 705 580 s=10 w=1.1439975E-5,
1236 705 704 s=14 w=0.00786103,
1237 706 581 s=10 w=1.1439975E-5,
1238 706 705 s=19 w=0.0077430587,
1239 707 582 s=10 w=1.1439975E-5,
1240 707 706 s=18 w=1.6728602E-5,
1241 708 583 s=10 w=1.1439975E-5,
1242 708 707 s=21 w=1.2070059E-5,
1243 708 8 s=20 w=0.007859573,
1244 709 590 s=73 w=1.1351273E-4,
1245 709 29 s=72 w=0.007910333,
1246 710 591 s=73 w=1.1351273E-4,
1247 710 709 s=2 w=3.2988242E-5,
1248 711 592 s=73 w=1.1351273E-4,
1249 711 710 s=77 w=2.7566223E-4,
1250 712 593 s=73 w=1.1351273E-4,
1251 712 711 s=76 w=2.1490381E-5,
1252 713 594 s=73 w=1.1351273E-4,
1253 713 712 s=80 w=9.320028E-5,
1254 714 627 s=73 w=1.1351273E-4,
1255 714 713 s=84 w=0.0073780655,
1256 715 714 s=83 w=5.3717304E-5,
1257 716 627 s=83 w=5.3717304E-5,
1258 716 715 s=73 w=1.1351273E-4,
1259 717 632 s=83 w=5.3717304E-5,
1260 717 716 s=88 w=3.3904522E-4,
1261 718 633 s=83 w=5.3717304E-5,
1262 718 717 s=67 w=1.7219352E-5,
1263 718 35 s=90 w=6.6010696E-5,
1264 719 647 s=100 w=2.0886728E-4,
1265 720 648 s=100 w=2.0886728E-4,
1266 720 719 s=88 w=3.3904522E-4,
1267 721 649 s=100 w=2.0886728E-4,
1268 721 720 s=113 w=1.453076E-5,
1269 722 650 s=100 w=2.0886728E-4,
1270 722 721 s=112 w=0.007127905,
1271 723 651 s=100 w=2.0886728E-4,
1272 723 722 s=111 w=1.24229755E-5,
1273 724 676 s=100 w=2.0886728E-4,
1274 724 723 s=110 w=1.6113238E-4,
1275 725 677 s=100 w=2.0886728E-4,
1276 725 724 s=76 w=2.1490381E-5,
1277 726 678 s=100 w=2.0886728E-4,
1278 726 725 s=121 w=4.5251138E-5,
1279 727 679 s=100 w=2.0886728E-4,
1280 727 726 s=120 w=9.885443E-5,
1281 728 680 s=100 w=2.0886728E-4,
1282 728 727 s=119 w=2.414032E-5,
1283 729 681 s=100 w=2.0886728E-4,
1284 729 728 s=118 w=2.743712E-5,
1285 730 682 s=100 w=2.0886728E-4,
1286 730 729 s=126 w=1.0588274E-5,
1287 731 683 s=100 w=2.0886728E-4,
1288 731 730 s=125 w=1.3526231E-5,
1289 732 684 s=100 w=2.0886728E-4,
1290 732 731 s=124 w=6.2820504E-6,
1291 733 688 s=100 w=2.0886728E-4,
1292 733 732 s=123 w=2.0602154E-5,
1293 734 689 s=100 w=2.0886728E-4,
1294 734 733 s=127 w=3.1831023E-5,
1295 735 729 s=117 w=7.895833E-5,
1296 736 730 s=117 w=7.895833E-5,
1297 736 735 s=126 w=1.0588274E-5,
1298 737 731 s=117 w=7.895833E-5,
1299 737 736 s=125 w=1.3526231E-5,
1300 738 732 s=117 w=7.895833E-5,
1301 738 737 s=124 w=6.2820504E-6,
1302 739 733 s=117 w=7.895833E-5,
1303 739 738 s=123 w=2.0602154E-5,
1304 740 734 s=117 w=7.895833E-5,
1305 740 739 s=127 w=3.1831023E-5,
1306 741 689 s=117 w=7.895833E-5,
1307 741 740 s=100 w=2.0886728E-4,
1308 742 690 s=117 w=7.895833E-5,
1309 742 741 s=80 w=9.320028E-5,
1310 743 691 s=117 w=7.895833E-5,
1311 743 742 s=129 w=1.1608607E-4,
1312 744 697 s=155 w=5.1111524E-6,
1313 745 698 s=155 w=5.1111524E-6,
1314 745 744 s=121 w=4.5251138E-5,
1315 746 699 s=155 w=5.1111524E-6,
1316 746 745 s=149 w=1.4362936E-5,
1317 747 744 s=159 w=0.00787526,
1318 748 745 s=159 w=0.00787526,
1319 748 747 s=121 w=4.5251138E-5,
1320 749 746 s=159 w=0.00787526,
1321 749 748 s=149 w=1.4362936E-5,
1322 750 699 s=159 w=0.00787526,
1323 750 749 s=155 w=5.1111524E-6,
1324 751 626 s=159 w=0.00787526,
1325 751 750 s=153 w=1.2671445E-5,
1326 752 700 s=159 w=0.00787526,
1327 752 751 s=169 w=1.5248666E-5,
1328 753 752 s=168 w=2.9108229E-5,
1329 754 700 s=168 w=2.9108229E-5,
1330 754 753 s=159 w=0.00787526,
1331 755 701 s=168 w=2.9108229E-5,
1332 755 754 s=156 w=3.5110863E-6,
1333 756 702 s=168 w=2.9108229E-5,
1334 756 755 s=3 w=0.0018739043,
1335 757 703 s=9 w=2.2313397E-5,
1336 757 4 s=8 w=0.007899192,
1337 758 704 s=9 w=2.2313397E-5,
1338 758 757 s=15 w=0.0077870707,
1339 759 705 s=9 w=2.2313397E-5,
1340 759 758 s=14 w=0.00786103,
1341 760 706 s=9 w=2.2313397E-5,
1342 760 759 s=19 w=0.0077430587,
1343 761 707 s=9 w=2.2313397E-5,
1344 761 760 s=18 w=1.6728602E-5,
1345 761 7 s=17 w=0.007855822,
1346 762 712 s=75 w=0.006858529,
1347 762 30 s=74 w=0.0075576487,
1348 763 713 s=75 w=0.006858529,
1349 763 762 s=80 w=9.320028E-5,
1350 764 714 s=75 w=0.006858529,
1351 764 763 s=84 w=0.0073780655,
1352 765 715 s=75 w=0.006858529,
1353 765 764 s=83 w=5.3717304E-5,
1354 766 763 s=79 w=2.8083317E-5,
1355 767 764 s=79 w=2.8083317E-5,
1356 767 766 s=84 w=0.0073780655,
1357 768 765 s=79 w=2.8083317E-5,
1358 768 767 s=83 w=5.3717304E-5,
1359 769 715 s=79 w=2.8083317E-5,
1360 769 768 s=75 w=0.006858529,
1361 770 716 s=79 w=2.8083317E-5,
1362 770 769 s=73 w=1.1351273E-4,
1363 771 717 s=79 w=2.8083317E-5,
1364 771 770 s=88 w=3.3904522E-4,
1365 772 768 s=82 w=2.104659E-4,
1366 773 769 s=82 w=2.104659E-4,
1367 773 772 s=75 w=0.006858529,
1368 774 770 s=82 w=2.104659E-4,
1369 774 773 s=73 w=1.1351273E-4,
1370 775 771 s=82 w=2.104659E-4,
1371 775 774 s=88 w=3.3904522E-4,
1372 776 717 s=82 w=2.104659E-4,
1373 776 775 s=79 w=2.8083317E-5,
1374 777 718 s=82 w=2.104659E-4,
1375 777 776 s=67 w=1.7219352E-5,
1376 778 719 s=99 w=1.3909794E-5,
1377 778 37 s=98 w=0.007569133,
1378 779 720 s=99 w=1.3909794E-5,
1379 779 778 s=88 w=3.3904522E-4,
1380 780 721 s=99 w=1.3909794E-5,
1381 780 779 s=113 w=1.453076E-5,
1382 781 722 s=99 w=1.3909794E-5,
1383 781 780 s=112 w=0.007127905,
1384 782 723 s=99 w=1.3909794E-5,
1385 782 781 s=111 w=1.24229755E-5,
1386 783 724 s=99 w=1.3909794E-5,
1387 783 782 s=110 w=1.6113238E-4,
1388 783 38 s=109 w=0.0072597656,
1389 784 725 s=99 w=1.3909794E-5,
1390 784 783 s=76 w=2.1490381E-5,
1391 785 726 s=99 w=1.3909794E-5,
1392 785 784 s=121 w=4.5251138E-5,
1393 786 727 s=99 w=1.3909794E-5,
1394 786 785 s=120 w=9.885443E-5,
1395 787 728 s=99 w=1.3909794E-5,
1396 787 786 s=119 w=2.414032E-5,
1397 788 729 s=99 w=1.3909794E-5,
1398 788 787 s=118 w=2.743712E-5,
1399 789 735 s=99 w=1.3909794E-5,
1400 789 788 s=117 w=7.895833E-5,
1401 790 736 s=99 w=1.3909794E-5,
1402 790 789 s=126 w=1.0588274E-5,
1403 791 737 s=99 w=1.3909794E-5,
1404 791 790 s=125 w=1.3526231E-5,
1405 792 738 s=99 w=1.3909794E-5,
1406 792 791 s=124 w=6.2820504E-6,
1407 793 739 s=99 w=1.3909794E-5,
1408 793 792 s=123 w=2.0602154E-5,
1409 794 789 s=116 w=5.635662E-5,
1410 795 790 s=116 w=5.635662E-5,
1411 795 794 s=126 w=1.0588274E-5,
1412 796 791 s=116 w=5.635662E-5,
1413 796 795 s=125 w=1.3526231E-5,
1414 797 792 s=116 w=5.635662E-5,
1415 797 796 s=124 w=6.2820504E-6,
1416 798 793 s=116 w=5.635662E-5,
1417 798 797 s=123 w=2.0602154E-5,
1418 799 739 s=116 w=5.635662E-5,
1419 799 798 s=99 w=1.3909794E-5,
1420 800 740 s=116 w=5.635662E-5,
1421 800 799 s=127 w=3.1831023E-5,
1422 801 741 s=116 w=5.635662E-5,
1423 801 800 s=100 w=2.0886728E-4,
1424 802 798 s=122 w=6.276412E-5,
1425 803 799 s=122 w=6.276412E-5,
1426 803 802 s=99 w=1.3909794E-5,
1427 804 800 s=122 w=6.276412E-5,
1428 804 803 s=127 w=3.1831023E-5,
1429 805 801 s=122 w=6.276412E-5,
1430 805 804 s=100 w=2.0886728E-4,
1431 806 741 s=122 w=6.276412E-5,
1432 806 805 s=116 w=5.635662E-5,
1433 807 742 s=122 w=6.276412E-5,
1434 807 806 s=80 w=9.320028E-5,
1435 808 743 s=122 w=6.276412E-5,
1436 808 807 s=129 w=1.1608607E-4,
1437 809 747 s=158 w=8.052757E-6,
1438 809 57 s=157 w=0.007862782,
1439 810 748 s=158 w=8.052757E-6,
1440 810 809 s=121 w=4.5251138E-5,
1441 811 749 s=158 w=8.052757E-6,
1442 811 810 s=149 w=1.4362936E-5,
1443 812 754 s=170 w=1.0699017E-5,
1444 813 755 s=170 w=1.0699017E-5,
1445 813 812 s=156 w=3.5110863E-6,
1446 814 756 s=170 w=1.0699017E-5,
1447 814 813 s=3 w=0.0018739043,
1448 815 253 s=51 w=8.921144E-6,
1449 816 254 s=51 w=8.921144E-6,
1450 816 815 s=62 w=1.5914209E-4,
1451 817 255 s=51 w=8.921144E-6,
1452 817 816 s=61 w=3.444298E-5,
1453 818 256 s=51 w=8.921144E-6,
1454 818 817 s=60 w=7.868153E-6,
1455 819 257 s=51 w=8.921144E-6,
1456 819 818 s=65 w=8.86204E-5,
1457 820 258 s=51 w=8.921144E-6,
1458 820 819 s=64 w=1.9386385E-5,
1459 821 766 s=78 w=2.1235512E-4,
1460 822 767 s=78 w=2.1235512E-4,
1461 822 821 s=84 w=0.0073780655,
1462 823 768 s=78 w=2.1235512E-4,
1463 823 822 s=83 w=5.3717304E-5,
1464 824 772 s=78 w=2.1235512E-4,
1465 824 823 s=82 w=2.104659E-4,
1466 824 31 s=81 w=0.00806406,
1467 825 824 s=86 w=1.6156013E-5,
1468 825 32 s=85 w=0.0083062975,
1469 826 772 s=86 w=1.6156013E-5,
1470 826 825 s=78 w=2.1235512E-4,
1471 827 773 s=86 w=1.6156013E-5,
1472 827 826 s=75 w=0.006858529,
1473 828 774 s=86 w=1.6156013E-5,
1474 828 827 s=73 w=1.1351273E-4,
1475 829 775 s=86 w=1.6156013E-5,
1476 829 828 s=88 w=3.3904522E-4,
1477 829 33 s=87 w=0.0073300544,
1478 830 776 s=86 w=1.6156013E-5,
1479 830 829 s=79 w=2.8083317E-5,
1480 831 777 s=86 w=1.6156013E-5,
1481 831 830 s=67 w=1.7219352E-5,
1482 831 34 s=89 w=0.007697622,
1483 832 810 s=161 w=9.316941E-6,
1484 832 58 s=160 w=0.007872718,
1485 833 811 s=161 w=9.316941E-6,
1486 833 832 s=149 w=1.4362936E-5,
1487 834 832 s=164 w=2.191724E-6,
1488 835 833 s=164 w=2.191724E-6,
1489 835 834 s=149 w=1.4362936E-5,
1490 836 811 s=164 w=2.191724E-6,
1491 836 835 s=161 w=9.316941E-6,
1492 837 749 s=164 w=2.191724E-6,
1493 837 836 s=158 w=8.052757E-6,
1494 838 750 s=164 w=2.191724E-6,
1495 838 837 s=155 w=5.1111524E-6,
1496 839 751 s=164 w=2.191724E-6,
1497 839 838 s=153 w=1.2671445E-5,
1498 840 752 s=164 w=2.191724E-6,
1499 840 839 s=169 w=1.5248666E-5,
1500 841 753 s=164 w=2.191724E-6,
1501 841 840 s=168 w=2.9108229E-5,
1502 842 812 s=171 w=2.5857853E-5,
1503 843 813 s=171 w=2.5857853E-5,
1504 843 842 s=156 w=3.5110863E-6,
1505 843 62 s=172 w=0.01579622,
1506 844 814 s=171 w=2.5857853E-5,
1507 844 843 s=3 w=0.0018739043,
1508 845 844 s=174 w=0.014040631,
1509 845 63 s=173 w=0.007543273,
1510 846 814 s=174 w=0.014040631,
1511 846 845 s=171 w=2.5857853E-5,
1512 847 756 s=174 w=0.014040631,
1513 847 846 s=170 w=1.0699017E-5,
1514 848 702 s=174 w=0.014040631,
1515 848 847 s=168 w=2.9108229E-5,
1516 848 64 s=175 w=0.0077124774,
1517 849 498 s=174 w=0.014040631,
1518 849 848 s=169 w=1.5248666E-5,
1519 850 499 s=174 w=0.014040631,
1520 850 849 s=150 w=2.240658E-5,
1521 851 759 s=13 w=1.382838E-5,
1522 851 5 s=12 w=0.007883992,
1523 851 6 s=16 w=3.5857993E-6,
1524 852 447 s=36 w=0.007866955,
1525 852 18 s=35 w=0.007872713,
1526 853 449 s=40 w=5.88609E-6,
1527 853 21 s=39 w=0.00787198,
1528 854 450 s=40 w=5.88609E-6,
1529 854 853 s=44 w=6.220826E-5,
1530 855 451 s=40 w=5.88609E-6,
1531 855 854 s=43 w=2.0089606E-4,
1532 855 22 s=42 w=0.06299619,
1533 856 815 s=50 w=4.439566E-6,
1534 856 24 s=49 w=9.536184E-6,
1535 857 816 s=50 w=4.439566E-6,
1536 857 856 s=62 w=1.5914209E-4,
1537 858 817 s=50 w=4.439566E-6,
1538 858 857 s=61 w=3.444298E-5,
1539 859 818 s=50 w=4.439566E-6,
1540 859 858 s=60 w=7.868153E-6,
1541 860 859 s=59 w=0.007856231,
1542 861 818 s=59 w=0.007856231,
1543 861 860 s=50 w=4.439566E-6,
1544 862 819 s=59 w=0.007856231,
1545 862 861 s=65 w=8.86204E-5,
1546 863 820 s=59 w=0.007856231,
1547 863 862 s=64 w=1.9386385E-5,
1548 863 25 s=63 w=0.007865388,
1549 864 636 s=93 w=0.0072046514,
1550 865 637 s=93 w=0.0072046514,
1551 865 864 s=84 w=0.0073780655,
1552 866 638 s=93 w=0.0072046514,
1553 866 865 s=97 w=3.0982453E-6,
1554 867 639 s=93 w=0.0072046514,
1555 867 866 s=96 w=7.723072E-6,
1556 868 794 s=115 w=0.007927099,
1557 868 39 s=114 w=0.008070231,
1558 869 795 s=115 w=0.007927099,
1559 869 868 s=126 w=1.0588274E-5,
1560 870 796 s=115 w=0.007927099,
1561 870 869 s=125 w=1.3526231E-5,
1562 871 797 s=115 w=0.007927099,
1563 871 870 s=124 w=6.2820504E-6,
1564 872 798 s=115 w=0.007927099,
1565 872 871 s=123 w=2.0602154E-5,
1566 873 802 s=115 w=0.007927099,
1567 873 872 s=122 w=6.276412E-5,
1568 874 808 s=128 w=0.007743975,
1569 875 743 s=128 w=0.007743975,
1570 875 874 s=122 w=6.276412E-5,
1571 876 691 s=128 w=0.007743975,
1572 876 875 s=117 w=7.895833E-5,
1573 877 692 s=128 w=0.007743975,
1574 877 876 s=110 w=1.6113238E-4,
1575 878 693 s=128 w=0.007743975,
1576 878 877 s=101 w=3.701698E-4,
1577 878 40 s=130 w=0.008215646,
1578 879 587 s=141 w=1.1818013E-5,
1579 879 47 s=140 w=0.007881492,
1580 880 425 s=147 w=0.0074762106,
1581 880 53 s=146 w=6.710961E-5,
1582 881 426 s=147 w=0.0074762106,
1583 881 880 s=125 w=1.3526231E-5,
1584 882 427 s=147 w=0.0074762106,
1585 882 881 s=118 w=2.743712E-5,
1586 883 428 s=147 w=0.0074762106,
1587 883 882 s=112 w=0.007127905,
1588 884 429 s=147 w=0.0074762106,
1589 884 883 s=107 w=1.6382644E-5,
1590 885 430 s=147 w=0.0074762106,
1591 885 884 s=96 w=7.723072E-6,
1592 886 431 s=147 w=0.0074762106,
1593 886 885 s=94 w=7.5964067E-6,
1594 887 432 s=147 w=0.0074762106,
1595 887 886 s=60 w=7.868153E-6,
1596 888 433 s=147 w=0.0074762106,
1597 888 887 s=54 w=3.260406E-5,
1598 889 434 s=147 w=0.0074762106,
1599 889 888 s=46 w=1.4767243E-5,
1600 890 834 s=163 w=9.371732E-6,
1601 890 59 s=162 w=0.007873224,
1602 891 835 s=163 w=9.371732E-6,
1603 891 890 s=149 w=1.4362936E-5,
1604 892 891 s=166 w=8.036379E-6,
1605 892 60 s=165 w=1.35222745E-5,
1606 893 835 s=166 w=8.036379E-6,
1607 893 892 s=163 w=9.371732E-6,
1608 894 836 s=166 w=8.036379E-6,
1609 894 893 s=161 w=9.316941E-6,
1610 895 837 s=166 w=8.036379E-6,
1611 895 894 s=158 w=8.052757E-6,
1612 896 838 s=166 w=8.036379E-6,
1613 896 895 s=155 w=5.1111524E-6,
1614 897 839 s=166 w=8.036379E-6,
1615 897 896 s=153 w=1.2671445E-5,
1616 898 840 s=166 w=8.036379E-6,
1617 898 897 s=169 w=1.5248666E-5,
1618 899 841 s=166 w=8.036379E-6,
1619 899 898 s=168 w=2.9108229E-5,
1620 899 61 s=167 w=0.007863681,
;
END; [Network]

BEGIN st_Assumptions;
uptodate;
chartransform=Uncorrected_P;
disttransform=NeighborNet;
splitstransform=ReticulateNetwork Which = 1 Method = RECOMB2007 OutGroup = Pcy_AB434919 Layout = EqualAngle120 PercentOffset = 10 ShowSplits = false MaxReticulationsPerTangle = 4;
SplitsPostProcess filter=dimension value=4;
 exclude  no missing;
autolayoutnodelabels;
END; [st_Assumptions]
