# Supplementary material for: Plasmodium vivax-like genome sequences shed new insights into Plasmodium vivax biology and evolution
Source: PLoS Biol. 2018 Aug 24;16(8):e2006035. doi: 10.1371/journal.pbio.2006035 (PMC6130868; doi:10.1371/journal.pbio.2006035)
Supplement: S6 Data — Both the complete alignment of the mitochondrial portion used to reconstruct the phylogenetic tree and the alignment of the 127 variable positions used to perform the reticulate network are given, as well as the resulting tree and network files. (GZ) [file pbio.2006035.s020.tar.gz › S6_Data_Cox1Cytb_85seq_FastTree.nex]

#NEXUS
begin taxa;
	dimensions ntax=85;
	taxlabels
	Pcy_AB434919[&Created=Wed Jun 20 08:52:53 RET 2018,Modified=Wed Jun 20 08:52:54 RET 2018,description="Plasmodium cynomolgi mitochondrial cox3, cox1, cytb genes for cytochrome oxidase subunit 3, cytochrome oxidase subunit 1, cytochrome b, complete and partial cds",Topology="linear","Molecule Type"="DNA"]
	PVL_Bumbi_JX444722_gorilla[&Created=Wed Jun 20 08:52:53 RET 2018,Modified=Thu Aug 02 11:39:16 RET 2018,description="Bumbi-JX444722.1",Topology="linear","Molecule Type"="DNA"]
	PVL_AnmouchetiB_JX444724[&Created=Wed Jun 20 08:52:53 RET 2018,Modified=Thu Aug 02 11:39:16 RET 2018,description="JX444724.1",Topology="linear","Molecule Type"="DNA"]
	PVL_CAR_JX444721_homo[&Created=Wed Jun 20 08:52:53 RET 2018,Modified=Thu Aug 02 11:39:16 RET 2018,description="CAR-JX444721.1",Topology="linear","Molecule Type"="DNA"]
	PVL_AnmouchetiC_JX444725[&Created=Wed Jun 20 08:52:53 RET 2018,Modified=Thu Aug 02 11:39:16 RET 2018,description="JX444725.1",Topology="linear","Molecule Type"="DNA"]
	PVL_Bprime_JX444723_pan[&Created=Wed Jun 20 08:52:53 RET 2018,Modified=Thu Aug 02 11:39:16 RET 2018,description="B'-JX444723.1",Topology="linear","Molecule Type"="DNA"]
	KF591827_homo[&Created=Wed Jun 20 08:52:53 RET 2018,Modified=Wed Jun 20 08:53:48 RET 2018,description="Plasmodium vivax isolate SW4_FD_SGA200.9 cox1 gene, partial cds; and cytb gene, complete cds; mitochondrial",Topology="linear","Molecule Type"="DNA"]
	KF591812_homo[&Created=Wed Jun 20 08:52:53 RET 2018,Modified=Wed Jun 20 08:53:48 RET 2018,description="Plasmodium vivax isolate MRL43_FD_SGA100.3 cox1 gene, partial cds; and cytb gene, complete cds; mitochondrial",Topology="linear","Molecule Type"="DNA"]
	KF591825_homo[&Created=Wed Jun 20 08:52:53 RET 2018,Modified=Wed Jun 20 08:53:48 RET 2018,description="Plasmodium vivax isolate SW4_FD_SGA20.1 cox1 gene, partial cds; and cytb gene, complete cds; mitochondrial",Topology="linear","Molecule Type"="DNA"]
	KF591805_homo[&Created=Wed Jun 20 08:52:53 RET 2018,Modified=Wed Jun 20 08:53:48 RET 2018,description="Plasmodium vivax isolate MRL20_FD_SGA30k.1 cox1 gene, partial cds; and cytb gene, complete cds; mitochondrial",Topology="linear","Molecule Type"="DNA"]
	KF591809_homo[&Created=Wed Jun 20 08:52:53 RET 2018,Modified=Wed Jun 20 08:53:48 RET 2018,description="Plasmodium vivax isolate MRL33_FD_SGA30k.8 cox1 gene, partial cds; and cytb gene, complete cds; mitochondrial",Topology="linear","Molecule Type"="DNA"]
	KF591819_homo[&Created=Wed Jun 20 08:52:53 RET 2018,Modified=Wed Jun 20 08:53:48 RET 2018,description="Plasmodium vivax isolate MRL7_FD_SGA1k.1 cox1 gene, partial cds; and cytb gene, complete cds; mitochondrial",Topology="linear","Molecule Type"="DNA"]
	KF591823_homo[&Created=Wed Jun 20 08:52:53 RET 2018,Modified=Wed Jun 20 08:53:48 RET 2018,description="UNVERIFIED: Plasmodium vivax isolate SW35_FD_SGA1k.9 cox1 gene, partial cds; and cytb-like gene, complete sequence; mitochondrial",Topology="linear","Molecule Type"="DNA"]
	KF591826_homo[&Created=Wed Jun 20 08:52:53 RET 2018,Modified=Wed Jun 20 08:53:48 RET 2018,description="Plasmodium vivax isolate GX12_FD_SGA400.1 cox1 gene, partial cds; and cytb gene, complete cds; mitochondrial",Topology="linear","Molecule Type"="DNA"]
	KF591831_homo[&Created=Wed Jun 20 08:52:53 RET 2018,Modified=Wed Jun 20 08:53:48 RET 2018,description="Plasmodium vivax isolate GX15_FD_SGA400.1 cox1 gene, partial cds; and cytb gene, complete cds; mitochondrial",Topology="linear","Molecule Type"="DNA"]
	KF591799_homo[&Created=Wed Jun 20 08:52:53 RET 2018,Modified=Wed Jun 20 08:53:48 RET 2018,description="Plasmodium vivax isolate SW17_FD_SGA1k.8 cox1 gene, partial cds; and cytb gene, complete cds; mitochondrial",Topology="linear","Molecule Type"="DNA"]
	KF591820_homo[&Created=Wed Jun 20 08:52:53 RET 2018,Modified=Wed Jun 20 08:53:48 RET 2018,description="Plasmodium vivax isolate SW18_FD_SGA1k.10 cox1 gene, partial cds; and cytb gene, complete cds; mitochondrial",Topology="linear","Molecule Type"="DNA"]
	KF591798_homo[&Created=Wed Jun 20 08:52:53 RET 2018,Modified=Wed Jun 20 08:53:48 RET 2018,description="Plasmodium vivax isolate MRL9_FD__SGA1k.1 cox1 gene, partial cds; and cytb gene, complete cds; mitochondrial",Topology="linear","Molecule Type"="DNA"]
	KF591832_homo[&Created=Wed Jun 20 08:52:53 RET 2018,Modified=Wed Jun 20 08:53:48 RET 2018,description="Plasmodium vivax isolate MRL39_FD_SGA1k.2 cox1 gene, partial cds; and cytb gene, complete cds; mitochondrial",Topology="linear","Molecule Type"="DNA"]
	KF591808_homo[&Created=Wed Jun 20 08:52:53 RET 2018,Modified=Wed Jun 20 08:53:48 RET 2018,description="Plasmodium vivax isolate MRL32_FD_SGA50k.4 cox1 gene, partial cds; and cytb gene, complete cds; mitochondrial",Topology="linear","Molecule Type"="DNA"]
	KF591822_homo[&Created=Wed Jun 20 08:52:53 RET 2018,Modified=Wed Jun 20 08:53:48 RET 2018,description="Plasmodium vivax isolate SW31_FD_SGA1k.12 cox1 gene, partial cds; and cytb gene, complete cds; mitochondrial",Topology="linear","Molecule Type"="DNA"]
	KF591813_homo[&Created=Wed Jun 20 08:52:53 RET 2018,Modified=Wed Jun 20 08:53:48 RET 2018,description="Plasmodium vivax isolate MRL47_FD_SGA1k.1 cox1 gene, partial cds; and cytb gene, complete cds; mitochondrial",Topology="linear","Molecule Type"="DNA"]
	KF591816_homo[&Created=Wed Jun 20 08:52:53 RET 2018,Modified=Wed Jun 20 08:53:48 RET 2018,description="Plasmodium vivax isolate MRL52_FD_SGA500.7 cox1 gene, partial cds; and cytb gene, complete cds; mitochondrial",Topology="linear","Molecule Type"="DNA"]
	KF591815_homo[&Created=Wed Jun 20 08:52:53 RET 2018,Modified=Wed Jun 20 08:53:48 RET 2018,description="Plasmodium vivax isolate MRL46_FD_SGA10k.7 cox1 gene, partial cds; and cytb gene, complete cds; mitochondrial",Topology="linear","Molecule Type"="DNA"]
	KF591829_homo[&Created=Wed Jun 20 08:52:53 RET 2018,Modified=Wed Jun 20 08:53:48 RET 2018,description="Plasmodium vivax isolate V08B22_FD_SGA2k.8 cox1 gene, partial cds; and cytb gene, complete cds; mitochondrial",Topology="linear","Molecule Type"="DNA"]
	KF591800_homo[&Created=Wed Jun 20 08:52:53 RET 2018,Modified=Wed Jun 20 08:53:48 RET 2018,description="Plasmodium vivax isolate V08B21_FD_SGA2k.1 cox1 gene, partial cds; and cytb gene, complete cds; mitochondrial",Topology="linear","Molecule Type"="DNA"]
	KF591834_homo[&Created=Wed Jun 20 08:52:53 RET 2018,Modified=Wed Jun 20 08:53:48 RET 2018,description="Plasmodium vivax isolate SW12_FD_SGA200.1 cox1 gene, partial cds; and cytb gene, complete cds; mitochondrial",Topology="linear","Molecule Type"="DNA"]
	KF591803_homo[&Created=Wed Jun 20 08:52:53 RET 2018,Modified=Wed Jun 20 08:53:48 RET 2018,description="UNVERIFIED: Plasmodium vivax isolate MRL17_FD_SGA30k.1 cox1 gene, partial cds; and cytb-like gene, complete sequence; mitochondrial",Topology="linear","Molecule Type"="DNA"]
	KF591835_homo[&Created=Wed Jun 20 08:52:53 RET 2018,Modified=Wed Jun 20 08:53:48 RET 2018,description="Plasmodium vivax isolate GX20_FD_SGA20k.10 cox1 gene, partial cds; mitochondrial",Topology="linear","Molecule Type"="DNA"]
	KF591796_homo[&Created=Wed Jun 20 08:52:53 RET 2018,Modified=Wed Jun 20 08:53:48 RET 2018,description="Plasmodium vivax isolate MRL35_FD_SGA1k.1 cox1 gene, partial cds; and cytb gene, complete cds; mitochondrial",Topology="linear","Molecule Type"="DNA"]
	KF591806_homo[&Created=Wed Jun 20 08:52:53 RET 2018,Modified=Wed Jun 20 08:53:48 RET 2018,description="Plasmodium vivax isolate MRL28_FD_SGA30k.1 cox1 gene, partial cds; and cytb gene, complete cds; mitochondrial",Topology="linear","Molecule Type"="DNA"]
	KF591793_homo[&Created=Wed Jun 20 08:52:53 RET 2018,Modified=Wed Jun 20 08:53:48 RET 2018,description="Plasmodium vivax isolate in413_SGA2k.3 cox1 gene, partial cds; and cytb gene, complete cds; mitochondrial",Topology="linear","Molecule Type"="DNA"]
	KF591795_homo[&Created=Wed Jun 20 08:52:53 RET 2018,Modified=Wed Jun 20 08:53:48 RET 2018,description="Plasmodium vivax isolate MRL10_FD_SGA1k.1 cox1 gene, partial cds; and cytb gene, complete cds; mitochondrial",Topology="linear","Molecule Type"="DNA"]
	KF591797_homo[&Created=Wed Jun 20 08:52:53 RET 2018,Modified=Wed Jun 20 08:53:48 RET 2018,description="Plasmodium vivax isolate MRL61_FD_SGA1k.5 cox1 gene, partial cds; and cytb gene, complete cds; mitochondrial",Topology="linear","Molecule Type"="DNA"]
	KF591801_homo[&Created=Wed Jun 20 08:52:53 RET 2018,Modified=Wed Jun 20 08:53:48 RET 2018,description="Plasmodium vivax isolate GX18_FD_SGA2k.8 cox1 gene, partial cds; and cytb gene, complete cds; mitochondrial",Topology="linear","Molecule Type"="DNA"]
	KF591802_homo[&Created=Wed Jun 20 08:52:53 RET 2018,Modified=Wed Jun 20 08:53:48 RET 2018,description="Plasmodium vivax isolate in417_FD_SGA2k.5 cox1 gene, partial cds; and cytb gene, complete cds; mitochondrial",Topology="linear","Molecule Type"="DNA"]
	KF591810_homo[&Created=Wed Jun 20 08:52:53 RET 2018,Modified=Wed Jun 20 08:53:48 RET 2018,description="Plasmodium vivax isolate MRL33_FD_SGA30k.9 cox1 gene, partial cds; and cytb gene, complete cds; mitochondrial",Topology="linear","Molecule Type"="DNA"]
	KF591817_homo[&Created=Wed Jun 20 08:52:53 RET 2018,Modified=Wed Jun 20 08:53:48 RET 2018,description="Plasmodium vivax isolate MRL57_FD_SGA10k.8 cox1 gene, partial cds; and cytb gene, complete cds; mitochondrial",Topology="linear","Molecule Type"="DNA"]
	KF591818_homo[&Created=Wed Jun 20 08:52:53 RET 2018,Modified=Wed Jun 20 08:53:48 RET 2018,description="Plasmodium vivax isolate MRL60_FD_SGA10k.7 cox1 gene, partial cds; and cytb gene, complete cds; mitochondrial",Topology="linear","Molecule Type"="DNA"]
	KF591824_homo[&Created=Wed Jun 20 08:52:53 RET 2018,Modified=Wed Jun 20 08:53:48 RET 2018,description="Plasmodium vivax isolate SW36_FD_SGA1k.9 cox1 gene, partial cds; and cytb gene, complete cds; mitochondrial",Topology="linear","Molecule Type"="DNA"]
	KF591794_homo[&Created=Wed Jun 20 08:52:53 RET 2018,Modified=Wed Jun 20 08:53:48 RET 2018,description="Plasmodium vivax isolate in410_FD_SGA20k.9 cox1 gene, partial cds; and cytb gene, complete cds; mitochondrial",Topology="linear","Molecule Type"="DNA"]
	KF591807_homo[&Created=Wed Jun 20 08:52:53 RET 2018,Modified=Wed Jun 20 08:53:48 RET 2018,description="Plasmodium vivax isolate MRL29_FD_SGA300k.7 cox1 gene, partial cds; and cytb gene, complete cds; mitochondrial",Topology="linear","Molecule Type"="DNA"]
	KF591821_homo[&Created=Wed Jun 20 08:52:53 RET 2018,Modified=Wed Jun 20 08:53:48 RET 2018,description="Plasmodium vivax isolate SW22_FD_SGA100.1 cox1 gene, partial cds; and cytb gene, complete cds; mitochondrial",Topology="linear","Molecule Type"="DNA"]
	KF591828_homo[&Created=Wed Jun 20 08:52:53 RET 2018,Modified=Wed Jun 20 08:53:48 RET 2018,description="Plasmodium vivax isolate V08B18_FD_SGA20k.7 cox1 gene, partial cds; and cytb gene, complete cds; mitochondrial",Topology="linear","Molecule Type"="DNA"]
	KF591811_homo[&Created=Wed Jun 20 08:52:53 RET 2018,Modified=Wed Jun 20 08:53:48 RET 2018,description="Plasmodium vivax isolate MRL40_FD_SGA1k.5 cox1 gene, partial cds; and cytb gene, complete cds; mitochondrial",Topology="linear","Molecule Type"="DNA"]
	KF591814_homo[&Created=Wed Jun 20 08:52:53 RET 2018,Modified=Wed Jun 20 08:53:48 RET 2018,description="Plasmodium vivax isolate MRL49_FD_SGA1k.5 cox1 gene, partial cds; and cytb gene, complete cds; mitochondrial",Topology="linear","Molecule Type"="DNA"]
	KF591830_homo[&Created=Wed Jun 20 08:52:53 RET 2018,Modified=Wed Jun 20 08:53:48 RET 2018,description="Plasmodium vivax isolate V08B25_FD_SGA20k.8 cox1 gene, partial cds; and cytb gene, complete cds; mitochondrial",Topology="linear","Molecule Type"="DNA"]
	KF591833_homo[&Created=Wed Jun 20 08:52:53 RET 2018,Modified=Wed Jun 20 08:53:48 RET 2018,description="Plasmodium vivax isolate MRL50_FD_SGA500.7 cox1 gene, partial cds; and cytb gene, complete cds; mitochondrial",Topology="linear","Molecule Type"="DNA"]
	KF591804_homo[&Created=Wed Jun 20 08:52:53 RET 2018,Modified=Wed Jun 20 08:53:48 RET 2018,description="Plasmodium vivax isolate MRL37_FD_SGA10k.9 cox1 gene, partial cds; and cytb gene, complete cds; mitochondrial",Topology="linear","Molecule Type"="DNA"]
	PVL_AnmouchetiA_JX444726[&Created=Wed Jun 20 08:52:53 RET 2018,Modified=Thu Aug 02 11:39:16 RET 2018,description="JX444726.1",Topology="linear","Molecule Type"="DNA"]
	PVL_KF618561_gorilla[&Created=Wed Jun 20 08:52:53 RET 2018,Modified=Wed Jun 20 09:00:20 RET 2018,description="Plasmodium cf. vivax isolate LBggg1222_FD_SGA5.8 cytochrome oxidase subunit I and cytochrome b genes, partial cds; mitochondrial",Topology="linear","Molecule Type"="DNA"]
	PVL_KF618549_gorilla[&Created=Wed Jun 20 08:52:53 RET 2018,Modified=Wed Jun 20 08:57:24 RET 2018,description="Plasmodium cf. vivax isolate EKggg1179_FD_SGA5.42 cytochrome oxidase subunit I gene, partial cds; and cytochrome b gene, complete cds; mitochondrial",Topology="linear","Molecule Type"="DNA"]
	PVL_KF618560_gorilla[&Created=Wed Jun 20 08:52:53 RET 2018,Modified=Wed Jun 20 08:58:01 RET 2018,description="Plasmodium cf. vivax isolate LBggg1222_FD_SGA5.6 cytochrome oxidase subunit I gene, partial cds; and cytochrome b gene, complete cds; mitochondrial",Topology="linear","Molecule Type"="DNA"]
	PVL_KF618551_gorilla[&Created=Wed Jun 20 08:52:53 RET 2018,Modified=Wed Jun 20 08:57:24 RET 2018,description="UNVERIFIED: Plasmodium cf. vivax isolate EKggg1179_FD_SGA5.46 cytochrome oxidase subunit I gene, partial cds; and cytochrome b-like gene, complete sequence; mitochondrial",Topology="linear","Molecule Type"="DNA"]
	PVL_KF618535_pan[&Created=Wed Jun 20 08:52:53 RET 2018,Modified=Wed Jun 20 08:59:19 RET 2018,description="Plasmodium cf. vivax isolate BQptt392_FD_SGA5.11 cytochrome oxidase subunit I gene, partial cds; and cytochrome b gene, complete cds; mitochondrial",Topology="linear","Molecule Type"="DNA"]
	PVL_KF618541_gorilla[&Created=Wed Jun 20 08:52:53 RET 2018,Modified=Wed Jun 20 08:56:47 RET 2018,description="Plasmodium cf. vivax isolate DSggg83_FD_SGA2.1 cytochrome oxidase subunit I gene, partial cds; and cytochrome b gene, complete cds; mitochondrial",Topology="linear","Molecule Type"="DNA"]
	PVL_KF618554_gorilla[&Created=Wed Jun 20 08:52:53 RET 2018,Modified=Wed Jun 20 08:57:24 RET 2018,description="Plasmodium cf. vivax isolate EKggg1179_FD_SGA5.58 cytochrome oxidase subunit I gene, partial cds; and cytochrome b gene, complete cds; mitochondrial",Topology="linear","Molecule Type"="DNA"]
	PVL_KF618559_gorilla[&Created=Wed Jun 20 08:52:53 RET 2018,Modified=Wed Jun 20 08:58:01 RET 2018,description="Plasmodium cf. vivax isolate LBggg1222_FD_SGA5.22 cytochrome oxidase subunit I gene, partial cds; and cytochrome b gene, complete cds; mitochondrial",Topology="linear","Molecule Type"="DNA"]
	PVL_KF618566_pan[&Created=Wed Jun 20 08:52:53 RET 2018,Modified=Wed Jun 20 08:59:19 RET 2018,description="Plasmodium cf. vivax isolate SYptt32_FD_SGA5.6 cytochrome oxidase subunit I gene, partial cds; and cytochrome b gene, complete cds; mitochondrial",Topology="linear","Molecule Type"="DNA"]
	PVL_KF618565_pan[&Created=Wed Jun 20 08:52:53 RET 2018,Modified=Wed Jun 20 08:59:19 RET 2018,description="Plasmodium cf. vivax isolate SYptt32_FD_SGA2.1 cytochrome oxidase subunit I gene, partial cds; and cytochrome b gene, complete cds; mitochondrial",Topology="linear","Molecule Type"="DNA"]
	PVL_KF618543_pan[&Created=Wed Jun 20 08:52:53 RET 2018,Modified=Wed Jun 20 08:59:19 RET 2018,description="Plasmodium cf. vivax isolate LIpte50577_FD_SGA30.11 cytochrome oxidase subunit I gene, partial cds; and cytochrome b gene, complete cds; mitochondrial",Topology="linear","Molecule Type"="DNA"]
	PVL_KF618544_pan[&Created=Wed Jun 20 08:52:53 RET 2018,Modified=Wed Jun 20 08:59:19 RET 2018,description="Plasmodium cf. vivax isolate LIpte50577_FD_SGA30.3 cytochrome oxidase subunit I gene, partial cds; and cytochrome b gene, complete cds; mitochondrial",Topology="linear","Molecule Type"="DNA"]
	PVL_KF618540_pan[&Created=Wed Jun 20 08:52:53 RET 2018,Modified=Wed Jun 20 09:04:12 RET 2018,description="Plasmodium cf. vivax isolate DPptt143_FD_SGA5.11 cytochrome oxidase subunit I and cytochrome b genes, partial cds; mitochondrial",Topology="linear","Molecule Type"="DNA"]
	PVL_KF618550_gorilla[&Created=Wed Jun 20 08:52:53 RET 2018,Modified=Wed Jun 20 08:57:24 RET 2018,description="Plasmodium cf. vivax isolate EKggg1179_FD_SGA5.44 cytochrome oxidase subunit I gene, partial cds; and cytochrome b gene, complete cds; mitochondrial",Topology="linear","Molecule Type"="DNA"]
	PVL_Karla_JX444720_pan[&Created=Wed Jun 20 08:52:53 RET 2018,Modified=Thu Aug 02 11:40:01 RET 2018,description="Karla-JX444720.1",Topology="linear","Molecule Type"="DNA"]
	PVL_KF618537_pan[&Created=Wed Jun 20 08:52:53 RET 2018,Modified=Wed Jun 20 08:59:19 RET 2018,description="Plasmodium cf. vivax isolate DGptt540_FD_SGA20.37 cytochrome oxidase subunit I gene, partial cds; and cytochrome b gene, complete cds; mitochondrial",Topology="linear","Molecule Type"="DNA"]
	PVL_KF618539_pan[&Created=Wed Jun 20 08:52:53 RET 2018,Modified=Wed Jun 20 08:59:19 RET 2018,description="Plasmodium cf. vivax isolate DGptt540_FD_SGA20.7 cytochrome oxidase subunit I gene, partial cds; and cytochrome b gene, complete cds; mitochondrial",Topology="linear","Molecule Type"="DNA"]
	PVL_KF618546_gorilla[&Created=Wed Jun 20 08:52:53 RET 2018,Modified=Wed Jun 20 08:57:24 RET 2018,description="Plasmodium cf. vivax isolate EKggg1179_FD_SGA20.11 cytochrome oxidase subunit I gene, partial cds; and cytochrome b gene, complete cds; mitochondrial",Topology="linear","Molecule Type"="DNA"]
	PVL_KF618556_pan[&Created=Wed Jun 20 08:52:53 RET 2018,Modified=Wed Jun 20 08:59:19 RET 2018,description="Plasmodium cf. vivax isolate KApts1680_FD_SGA5.3 cytochrome oxidase subunit I gene, partial cds; and cytochrome b gene, complete cds; mitochondrial",Topology="linear","Molecule Type"="DNA"]
	PVL_KF618564_pan[&Created=Wed Jun 20 08:52:53 RET 2018,Modified=Wed Jun 20 08:59:19 RET 2018,description="Plasmodium cf. vivax isolate SYptt1_FD_SGA20.8 cytochrome oxidase subunit I gene, partial cds; and cytochrome b gene, complete cds; mitochondrial",Topology="linear","Molecule Type"="DNA"]
	PVL08_pan[&Created=Wed Jun 20 08:52:53 RET 2018,Modified=Wed Jun 20 08:54:20 RET 2018,description="PVL08_MIT",Topology="linear","Molecule Type"="DNA"]
	PVL_KF618562_gorilla[&Created=Wed Jun 20 08:52:53 RET 2018,Modified=Wed Jun 20 08:58:01 RET 2018,description="Plasmodium cf. vivax isolate MSggg7183_FD_SGA2.2 cytochrome oxidase subunit I gene, partial cds; and cytochrome b gene, complete cds; mitochondrial",Topology="linear","Molecule Type"="DNA"]
	PVL_KF618542_gorilla[&Created=Wed Jun 20 08:52:53 RET 2018,Modified=Wed Jun 20 08:56:47 RET 2018,description="Plasmodium cf. vivax isolate DSggg86_FD_SGA2.4 cytochrome oxidase subunit I gene, partial cds; and cytochrome b gene, complete cds; mitochondrial",Topology="linear","Molecule Type"="DNA"]
	PVL_KF618547_gorilla[&Created=Wed Jun 20 08:52:53 RET 2018,Modified=Wed Jun 20 08:57:24 RET 2018,description="Plasmodium cf. vivax isolate EKggg1179_FD_SGA20.27 cytochrome oxidase subunit I gene, partial cds; and cytochrome b gene, complete cds; mitochondrial",Topology="linear","Molecule Type"="DNA"]
	PVL_KF618548_gorilla[&Created=Wed Jun 20 08:52:53 RET 2018,Modified=Wed Jun 20 08:57:24 RET 2018,description="Plasmodium cf. vivax isolate EKggg1179_FD_SGA20.3 cytochrome oxidase subunit I gene, partial cds; and cytochrome b gene, complete cds; mitochondrial",Topology="linear","Molecule Type"="DNA"]
	PVL_KF618552_gorilla[&Created=Wed Jun 20 08:52:53 RET 2018,Modified=Wed Jun 20 08:57:24 RET 2018,description="Plasmodium cf. vivax isolate EKggg1179_FD_SGA5.54 cytochrome oxidase subunit I gene, partial cds; and cytochrome b gene, complete cds; mitochondrial",Topology="linear","Molecule Type"="DNA"]
	PVL_KF618555_gorilla[&Created=Wed Jun 20 08:52:53 RET 2018,Modified=Wed Jun 20 08:57:24 RET 2018,description="Plasmodium cf. vivax isolate EKggg514_FD_SGA5.11 cytochrome oxidase subunit I gene, partial cds; and cytochrome b gene, complete cds; mitochondrial",Topology="linear","Molecule Type"="DNA"]
	PVL_KF618545_gorilla[&Created=Wed Jun 20 08:52:53 RET 2018,Modified=Wed Jun 20 08:57:24 RET 2018,description="Plasmodium cf. vivax isolate EKggg1179_FD_SGA20.10 cytochrome oxidase subunit I gene, partial cds; and cytochrome b gene, complete cds; mitochondrial",Topology="linear","Molecule Type"="DNA"]
	PVL_KF618563_gorilla[&Created=Wed Jun 20 08:52:53 RET 2018,Modified=Wed Jun 20 08:58:01 RET 2018,description="Plasmodium cf. vivax isolate NKggg1167_FD_SGA5.3 cytochrome oxidase subunit I gene, partial cds; and cytochrome b gene, complete cds; mitochondrial",Topology="linear","Molecule Type"="DNA"]
	PVL_KF618557_gorilla[&Created=Wed Jun 20 08:52:53 RET 2018,Modified=Wed Jun 20 08:58:01 RET 2018,description="Plasmodium cf. vivax isolate KGggg1246_FD_SGA2.4 cytochrome oxidase subunit I gene, partial cds; and cytochrome b gene, complete cds; mitochondrial",Topology="linear","Molecule Type"="DNA"]
	PVL_KF618558_gorilla[&Created=Wed Jun 20 08:52:53 RET 2018,Modified=Wed Jun 20 08:58:01 RET 2018,description="Plasmodium cf. vivax isolate LBggg1222_FD_SGA5.2 cytochrome oxidase subunit I gene, partial cds; and cytochrome b gene, complete cds; mitochondrial",Topology="linear","Molecule Type"="DNA"]
	PVL_KF618553_gorilla[&Created=Wed Jun 20 08:52:53 RET 2018,Modified=Wed Jun 20 08:57:24 RET 2018,description="Plasmodium cf. vivax isolate EKggg1179_FD_SGA5.55 cytochrome oxidase subunit I gene, partial cds; and cytochrome b gene, complete cds; mitochondrial",Topology="linear","Molecule Type"="DNA"]
	PVL09_pan[&Created=Wed Jun 20 08:52:53 RET 2018,Modified=Wed Jun 20 08:54:20 RET 2018,description="PVL09_MIT",Topology="linear","Molecule Type"="DNA"]
	PVL10_pan[&Created=Wed Jun 20 08:52:53 RET 2018,Modified=Wed Jun 20 08:54:20 RET 2018,description="PVL10_MIT",Topology="linear","Molecule Type"="DNA"]
	PVL_KF618536_gorilla[&Created=Wed Jun 20 08:52:53 RET 2018,Modified=Wed Jun 20 08:56:13 RET 2018,description="Plasmodium cf. vivax isolate CPggg1426_FD_SGA1.1 cytochrome oxidase subunit I gene, partial cds; and cytochrome b gene, complete cds; mitochondrial",Topology="linear","Molecule Type"="DNA"]
;
end;
begin characters;
	dimensions nchar=2530;
	format datatype=dna missing=? gap=-;
	matrix
	Pcy_AB434919	TATACTATTTATGGTTTTCATTTTTATTTGGTAGTTATGGTTTCTTATTATCTGTTATTTTACGTACAGAATTATATTCTTCTTCTTTAAGAATTATTGCACAAGAAAATGTTAACTTATATAATATGATATTTACATTACATGGAATTATTATGATATTCTTTAATATAATGCCAGGATTATTTGGAGGATTCGGTAATTATTTTTTACCAATTTTATGTGGTTCTCCAGAACTTGCATATCCAAGAATTAATAGTATATCTTTATTATTACAACCAATAGCTTTTATATTAGTAATTTTATCTACAGCAGCAGAATTTGGAGGAGGTACTGGATGGACTTTATATCCACCATTAAGTACATCACTTATGTCTTTATCTCCTGTTGCAGTAGATGTAA…
	PVL_Bumbi_JX444722_gorilla	TATACTATTTATGGTTCTCATTTTTATTTGGTAGTTATGGTTTTTTATTATCTGTTATTTTACGTACAGAATTATATTCTTCTTCTTTAAGAATAATTGCACAAGAAAACGTTAACTTATGTAATATGATATTTACATTACATGGAATTATTATGATATTCTTTAATATAATGCCAGGATTATTTGGAGGATTCGGTAATTACTTCCTACCAATTTTATGTGGTTCTCCAGAACTTGCATATCCAAGAATTAATAGTATATCTTTATTATTACAACCAATAGCTTTTATATTAGTCATTTTATCTACAGCAGCAGAATTTGGAGGAGGTACTGGATGGACTTTATATCCACCATTAAGTACATCACTTATGTCTTTATCTCCTGTTGCAGTAGATGTTA…
	PVL_AnmouchetiB_JX444724	TATACTATTTATGGTTTTCATTTTTGTTTGGTAGTTATGGTTTTTTATTATCTGTTATTTTACGTACAGAATTATATTCTTCTTCTTTAAGAATAATTGCACAAGAAAACGTTAACTTATATAATATGATATTTACATTACATGGAATTATTATGATATTCTTTAATATAATGCCAGGATTATTTGGAGGATTCGGTAATTACTTCCTACCAATTTTATGTGGTTCTCCAGAACTTGCATATCCAAGAATTAATAGTATATCTTTATTATTACAACCAATAGCTTTTATATTAGTCATTTTATCTACAGCAGCAGAATTTGGAGGAGGTACTGGATGGACTTTATATCCACCATTAAGTACATCACTTATGTCTTTATCTCCTGTTGCAGTAGATGTTA…
	PVL_CAR_JX444721_homo	TATACTATTTATGGTTTTCATTTTTATTTGGTAGTTATGGTTTTTTATTATCTGTTATTTTACGTACAGAATTATATTCTTCTTCTTTAAGAATAATTGCACAAGAAAACGTTAACTTATATAATATGATATTTACATTACATGGAATTATTATGATATTCTTTAATATAATGCCAGGATTATTTGGAGGATTCGGTAATTACTTCCTACCAGTTTTATGTGGTTCTCCAGAACTTGCATATCCAAGAATTAATAGTATATCTTTATTATTACAACCAATAGCTTTTATATTAGTCATTTTATCTACAGCAGCAGAATTTGGAGGAGGTACTGGATGGACTTTATATCCACCATTAAGTACATCACTTATGTCTTTATCTCCTGTTGCAGTAGATGTTA…
	PVL_AnmouchetiC_JX444725	TATACTATTTATGGTTTTCATTTTTATTTGGTAGTTATGGTTTTTTATTATCTGTTATTTTACGCACAGAATTATATTCTTCTTCTTTAAGAATAATTGCACAAGAAAACGTTAACTTATATAATATGATATTTACATTACATGGAATTATTATGATATTCTTTAATATAATGCCAGGATTATTTGGAGGATTCGGTAATTACTTCCTACCAATTTTATGTGGTTCTCCAGAACTTGCATATCCAAGAATTAATAGTACATCTTTATTATTACAACCAATAGCTTTTATATTAGTCATTTTATCTACAGCAGCAGAATTTGGAGGAGGTACTGGATGGACTTTATATCCACCATTAAGTACATCACTTATGTCTTTATCTCCTGTTGCAGTAGATGTTA…
	PVL_Bprime_JX444723_pan	TATACTATTTATGGTTTTCATTTTTATTTGGTAGTTATGGTTTTTTATTATCTGTTATTTTACGTACAGAATTATATTCTTCTTCTTTAAGAATAATTGCACAAGAAAACGTTAACTTATATAATATGATATTTACATTACATGGAATTATTATGATATTCTTTAATATAATGCCAGGATTATTTGGAGGATTCGGTAATTACTTCCTACCAATTTTATGTGGTTCTCCAGAACTTGCATATCCAAGAATTAATAGTATATCTTTATTATTACAACCAATAGCTTTTATATTAGTCATTTTATCTACAGCAGCAGAATTTGGAGGAGGTACTGGATGGACTTTATATCCACCATTAAGTACATCACTTATGTCTTTATCTCCTGTTGCAGTAGATGTTA…
	KF591827_homo	TATACTATTTATGGTTTTCATTTTTATTTGGTAGTTATGGTTTTTTATTATCTGTTATTTTACGTACAGAATTATATTCTTCTTCTTTAAGAATAATTGCACAAGAAAATGTTAACTTATATAATATGATATTTACATTACATGGAATTATTATGATATTCTTTAATATAATGCCAGGATTATTTGGAGGATTCGGTAATTACTTCCTACCAATTTTATGTGGTTCTCCAGAACTTGCATATCCAAGAATTAATAGTATATCTTTATTATTACAACCAATAGCTTTTATATTAGTCATTTTATCTACAGCAGCAGAATTTGGAGGAGGTACTGGATGGACTTTATATCCACCATTAAGTACATCACTTATGTCTTTATCTCCTGTTGCAGTAGATGTTA…
	KF591812_homo	TATACTATTTATGGTTTTCATTTTTATTTGGTAGTTATGGTTTTTTATTATCTGTTATTTTACGTACAGAATTATATTCTTCTTCTTTAAGAATAATTGCACAAGAAAATGTTAACTTATATAATATGATATTTACATTACATGGAATTATTATGATATTCTTTAATATAATGCCAGGATTATTTGGAGGATTCGGTAATTACTTCCTACCAATTTTATGTGGTTCTCCAGAACTTGCATATCCAAGAATTAATAGTATATCTTTATTATTACAACCAATAGCTTTTATATTAGTCATTTTATCTACAGCAGCAGAATTTGGAGGAGGTACTGGATGGACTTTATATCCACCATTAAGTACATCACTTATGTCTTTATCTCCTGTTGCAGTAGATGTTA…
	KF591825_homo	TATACTATTTATGGTTTTCATTTTTATTTGGTAGTTATGGTTTTTTATTATCTGTTATTTTACGTACAGAATTATATTCTTCTTCTTTAAGAATAATTGCACAAGAAAATGTTAACTTATATAATATGATATTTACATTACATGGAATTATTATGATATTCTTTAATATAATGCCAGGATTATTTGGAGGATTCGGTAATTACTTCCTACCAATTTTATGTGGTTCTCCAGAACTTGCATATCCAAGAATTAATAGTATATCTTTATTATTACAACCAATAGCTTTTATATTAGTCATTTTATCTACAGCAGCAGAATTTGGAGGAGGTACTGGATGGACTTTATATCCACCATTAAGTACATCACTTATGTCTTTATCTCCTGTTGCAGTAGATGTTA…
	KF591805_homo	TATACTATTTATGGTTTTCATTTTTATTTGGTAGTTATGGTTTTTTATTATCTGTTATTTTACGTACAGAATTATATTCTTCTTCTTTAAGAATAATTGCACAAGAAAATGTTAACTTATATAATATGATATTTACATTACATGGAATTATTATGATATTCTTTAATATAATGCCAGGATTATTTGGAGGATTCGGTAATTACTTCCTACCAATTTTATGTGGTTCTCCAGAACTTGCATATCCAAGAATTAATAGTATATCTTTATTATTACAACCAATAGCTTTTATATTAGTAATTTTATCTACAGCAGCAGAATTTGGAGGAGGTACTGGATGGACTTTATATCCACCATTAAGTACATCACTTATGTCTTTATCTCCTGTTGCAGTAGATGTTA…
	KF591809_homo	TATACTATTTATGGTTTTCATTTTTATTTGGTAGTTATGGTTTTTTATTATCTGTTATTTTACGTACAGAATTATATTCTTCTTCTTTAAGAATAATTGCACAAGAAAATGTTAACTTATATAATATGATATTTACATTACATGGAATTATTATGATATTCTTTAATATAATGCCAGGATTATTTGGAGGATTCGGTAATTACTTCCTACCAATTTTATGTGGTTCTCCAGAACTTGCATATCCAAGAATTAATAGTATATCTTTATTATTACAGCCAATAGCTTTTATATTAGTCATTTTATCTACAGCAGCAGAATTTGGAGGAGGTACTGGATGGACTTTATATCCACCATTAAGTACATCACTTATGTCTTTATCTCCTGTTGCAGTAGATGTTA…
	KF591819_homo	TATACTATTTATGGTTTTCATTTTTATTTGGTAGTTATGGTTTTTTATTATCTGTTATTTTACGTACAGAATTATATTCTTCTTCTTTAAGAATAATTGCACAAGAAAATGTTAACTTATATAATATGATATTTACATTACATGGAATTATTATGATATTCTTTAATATAATGCCAGGATTATTTGGAGGATTCGGTAATTACTTCCTACCAATTTTATGTGGTTCTCCAGAACTTGCATATCCAAGAATTAATAGTATATCTTTATTATTACAACCAATAGCTTTTATATTAGTCATTTTATCTACAGCAGCAGAATTTGGAGGAGGTACTGGATGGACTTTATATCCACCATTAAGTACATCACTTATGTCTTTATCTCCTGTTGCAGTAGATGTTA…
	KF591823_homo	TATACTATTTATGGTTTTCATTTTTATTTGGTAGTTATGGTTTTTTATTATCTGTTATTTTACGTACAGAATTATATTCTTCTTCTTTAAGAATAATTGCACAAGAAAATGTTAACTTATATAATATGATATTTACATTACATGGAATTATTATGATATTCTTTAATATAATGCCAGGATTATTTGGAGGATTCGGTAATTACTTCCTACCAATTTTATGTGGTTCTCCAGAACTTGCATATCCAAGAATTAATAGTATATCTTTATTATTACAACCAATAGCTTTTATATTAGTCATTTTATCTACAGCAGCAGAATTTGGAGGAGGTACTGGATGGACTTTATATCCACCATTAAGTACATCACTTATGTCTTTATCTCCTGTTGCAGTAGATGTTA…
	KF591826_homo	TATACTATTTATGGTTTTCATTTTTATTTGGTAGTTATGGTTTTTTATTATCTGTTATTTTACGTACAGAATTATATTCTTCTTCTTTAAGAATAATTGCACAAGAAAATGTTAACTTATATAATATGATATTTACATTACATGGAATTATTATGATATTCTTTAATATAATGCCAGGATTATTTGGAGGATTCGGTAATTACTTCCTACCAATTTTATGTGGTTCTCCAGAACTTGCATATCCAAGAATTAATAGTATATCTTTATTATTACAACCAATAGCTTTTATATTAGTCATTTTATCTACAGCAGCAGAATTTGGAGGAGGTACTGGATGGACTTTATATCCACCATTAAGTACATCACTTATGTCTTTATCTCCTGTTGCAGTAGATGTTA…
	KF591831_homo	TATACTATTTATGGTTTTCATTTTTATTTGGTAGTTATGGTTTTTTATTATCTGTTATTTTACGTACAGAATTATATTCTTCTTCTTTAAGAATAATTGCACAAGAAAATGTTAACTTATATAATATGATATTTACATTACATGGAATTATTATGATATTCTTTAATATAATGCCAGGATTATTTGGAGGATTCGGTAATTACTTCCTACCAATTTTATGTGGTTCTCCAGAACTTGCATATCCAAGAATTAATAGTATATCTTTATTATTACAACCAATAGCTTTTATATTAGTCATTTTATCTACAGCAGCAGAATTTGGAGGAGGTACTGGATGGACTTTATATCCACCATTAAGTACATCACTTATGTCTTTATCTCCTGTTGCAGTAGATGTTA…
	KF591799_homo	TATACTATTTATGGTTTTCATTTTTATTTGGTAGTTATGGTTTTTTATTATCTGTTATTTTACGTACAGAATTATATTCTTCTTCTTTAAGAATAATTGCACAAGAAAATGTTAACTTATATAATATGATATTTACATTACATGGAATTATTATGATATTCTTTAATATAATGCCAGGATTATTTGGAGGATTCGGTAATTACTTCCTACCAATTTTATGTGGTTCTCCAGAACTTGCATATCCAAGAATTAATAGTATATCTTTATTATTACAACCAATAGCTTTTATATTAGTCATTTTATCTACAGCAGCAGAATTTGGAGGAGGTACTGGATGGACTTTATATCCACCATTAAGTACATCACTTATGTCTTTATCTCCTGTTGCAGTAGATGTTA…
	KF591820_homo	TATACTATTTATGGTTTTCATTTTTATTTGGTAGTTATGGTTTTTTATTATCTGTTATTTTACGTACAGAATTATATTCTTCTTCTTTAAGAATAATTGCACAAGAAAATGTTAACTTATATAATATGATATTTACATTACATGGAATTATTATGATATTCTTTAATATAATGCCAGGATTATTTGGAGGATTCGGTAATTACTTCCTACCAATTTTATGTGGTTCTCCAGAACTTGCATATCCAAGAATTAATAGTATATCTTTATTATTACAACCAATAGCTTTTATATTAGTCATTTTATCTACAGCAGCAGAATTTGGAGGAGGTACTGGATGGACTTTATATCCACCATTAAGTACATCACTTATGTCTTTATCTCCTGTTGCAGTAGATGTTA…
	KF591798_homo	TATACTATTTATGGTTTTCATTTTTATTTGGTAGTTATGGTTTTTTATTATCTGTTATTTTACGTACAGAATTATATTCTTCTTCTTTAAGAATAATTGCACAAGAAAATGTTAACTTATATAATATGATATTTACATTACATGGAATTATTATGATATTCTTTAATATAATGCCAGGATTATTTGGAGGATTCGGTAATTACTTCCTACCAATTTTATGTGGTTCTCCAGAACTTGCATATCCAAGAATTAATAGTATATCTTTATTATTACAACCAATAGCTTTTATATTAGTCATTTTATCTACAGCAGCAGAATTTGGAGGAGGTACTGGATGGACTTTATATCCACCATTAAGTACATCACTTATGTCTTTATCTCCTGTTGCAGTAGATGTTA…
	KF591832_homo	TATACTATTTATGGTTTTCATTTTTATTTGGTAGTTATGGTTTTTTATTATCTGTTATTTTACGTACAGAATTATATTCTTCTTCTTTAAGAATAATTGCACAAGAAAATGTTAACTTATATAATATGATATTTACATTACATGGAATTATTATGATATTCTTTAATATAATGCCAGGATTATTTGGAGGATTCGGTAATTACTTCCTACCAATTTTATGTGGTTCTCCAGAACTTGCATATCCAAGAATTAATAGTATATCTTTATTATTACAACCAATAGCTTTTATATTAGTCATTTTATCTACAGCAGCAGAATTTGGAGGAGGTACTGGATGGACTTTATATCCACCATTAAGTACATCACTTATGTCTTTATCTCCTGTTGCAGTAGATGTTA…
	KF591808_homo	TATACTATTTATGGTTTTCATTTTTATTTGGTAGTTATGGTTTTTTATTATCTGTTATTTTACGTACAGAATTATATTCTTCTTCTTTAAGAATAATTGCACAAGAAAATGTTAACTTATATAATATGATATTTACATTACATGGAATTATTATGATATTCTTTAATATAATGCCAGGATTATTTGGAGGATTCGGTAATTACTTCCTACCAATTTTATGTGGTTCTCCAGAACTTGCATATCCAAGAATTAATAGTATATCTTTATTATTACAACCAATAGCTTTTATATTAGTAATTTTATCTACAGCAGCAGAATTTGGAGGAGGTACTGGATGGACTTTATATCCACCATTAAGTACATCACTTATGTCTTTATCTCCTGTTGCAGTAGATGTTA…
	KF591822_homo	TATACTATTTATGGTTTTCATTTTTATTTGGTAGTTATGGTTTTTTATTATCTGTTATTTTACGTACAGAATTATATTCTTCTTCTTTAAGAATAATTGCACAAGAAAATGTTAACTTATATAATATGATATTTACATTACATGGAATTATTATGATATTCTTTAATATAATGCCAGGATTATTTGGAGGATTCGGTAATTACTTCCTACCAATTTTATGTGGTTCTCCAGAACTTGCATATCCAAGAATTAATAGTATATCTTTATTATTACAACCAATAGCTTTTATATTAGTAATTTTATCTACAGCAGCAGAATTTGGAGGAGGTACTGGATGGACTTTATATCCACCATTAAGTACATCACTTATGTCTTTATCTCCTGTTGCAGTAGATGTTA…
	KF591813_homo	TATACTATTTATGGTTTTCATTTTTATTTGGTAGTTATGGTTTTTTATTATCTGTTATTTTACGTACAGAATTATATTCTTCTTCTTTAAGAATAATTGCACAAGAAAATGTTAACTTATATAATATGATATTTACATTACATGGAATTATTATGATATTCTTTAATATAATGCCAGGATTATTTGGAGGATTCGGTAATTACTTCCTACCAATTTTATGTGGTTCTCCAGAACTTGCATATCCAAGAATTAATAGTATATCTTTATTATTACAACCAATAGCTTTTATATTAGTCATTTTATCTACAGCAGCAGAATTTGGAGGAGGTACTGGATGGACTTTATATCCACCATTAAGTACATCACTTATGTCTTTATCTCCTGTTGCAGTAGATGTTA…
	KF591816_homo	TATACTATTTATGGTTTTCATTTTTATTTGGTAGTTATGGTTTTTTATTATCTGTTATTTTACGTACAGAATTATATTCTTCTTCTTTAAGAATAATTGCACAAGAAAATGTTAACTTATATAATATGATATTTACATTACATGGAATTATTATGATATTCTTTAATATAATGCCAGGATTATTTGGAGGATTCGGTAATTACTTCCTACCAATTTTATGTGGTTCTCCAGAACTTGCATATCCAAGAATTAATAGTATATCTTTATTATTACAACCAATAGCTTTTATATTAGTCATTTTATCTACAGCAGCAGAATTTGGAGGAGGTACTGGATGGACTTTATATCCACCATTAAGTACATCACTTATGTCTTTATCTCCTGTTGCAGTAGATGTTA…
	KF591815_homo	TATACTATTTATGGTTTTCATTTTTATTTGGTAGTTATGGTTTTTTATTATCTGTTATTTTACGTACAGAATTATATTCTTCTTCTTTAAGAATAATTGCACAAGAAAATGTTAACTTATATAATATGATATTTACATTACATGGAATTATTATGATATTCTTTAATATAATGCCAGGATTATTTGGAGGATTCGGTAATTACTTCCTACCAATTTTATGTGGTTCTCCAGAACTTGCATATCCAAGAATTAATAGTATATCTTTATTATTACAACCAATAGCTTTTATATTAGTCATTTTATCTACAGCAGCAGAATTTGGAGGAGGTACTGGATGGACTTTATATCCACCATTAAGTACATCACTTATGTCTTTATCTCCTGTTGCAGTAGATGTTA…
	KF591829_homo	TATACTATTTATGGTTTTCATTTTTATTTGGTAGTTATGGTTTTTTATTATCTGTTATTTTACGTACAGAATTATATTCTTCTTCTTTAAGAATAATTGCACAAGAAAATGTTAACTTATATAATATGATATTTACATTACATGGAATTATTATGATATTCTTTAATATAATGCCAGGATTATTTGGAGGATTCGGTAATTACTTCCTACCAATTTTATGTGGTTCTCCAGAACTTGCATATCCAAGAATTAATAGTATATCTTTATTATTACAACCAATAGCTTTTATATTAGTCATATTATCTACAGCAGCAGAATTTGGAGGAGGTACTGGATGGACTTTATATCCACCATTAAGTACATCACTTATGTCTTTATCTCCTGTTGCAGTAGATGTTA…
	KF591800_homo	TATACTATTTATGGTTTTCATTTTTATTTGGTAGTTATGGTTTTTTATTATCTGTTATTTTACGTACAGAATTATATTCTTCTTCTTTAAGAATAATTGCACAAGAAAATGTTAACTTATATAATATGATATTTACATTACATGGAATTATTATGATATTCTTTAATATAATGCCAGGATTATTTGGAGGATTCGGTAATTACTTCCTACCAATTTTATGTGGTTCTCCAGAACTTGCATATCCAAGAATTAATAGTATATCTTTATTATTACAACCAATAGCTTTTATATTAGTCATATTATCTACAGCAGCAGAATTTGGAGGAGGTACTGGATGGACTTTATATCCACCATTAAGTACATCACTTATGTCTTTATCTCCTGTTGCAGTAGATGTTA…
	KF591834_homo	TATACTATTTATGGTTTTCATTTTTATTTGGTAGTTATGGTTTTTTATTATCTGTTATTTTACGTACAGAATTATATTCTTCTTCTTTAAGAATAATTGCACAAGAAAATGTTAACTTATATAATATGATATTTACATTACATGGAATTATTATGATATTCTTTAATATAATGCCAGGATTATTTGGAGGATTCGGTAATTACTTCCTACCAATTTTATGTGGTTCTCCAGAACTTGCATATCCAAGAATTAATAGTATATCTTTATTATTACAACCAATAGCTTTTATATTAGTCATTTTATCTACAGCAGCAGAATTTGGAGGAGGTACTGGATGGACTTTATATCCACCATTAAGTACATCACTTATGTCTTTATCTCCTGTTGCAGTAGATGTTA…
	KF591803_homo	TATACTATTTATGGTTTTCATTTTTATTTGGTAGTTATGGTTTTTTATTATCTGTTATTTTACGTACAGAATTATATTCTTCTTCTTTAAGAATAATTGCACAAGAAAATGTTAACTTATATAATATGATATTTACATTACATGGAATTATTATGATATTCTTTAATATAATGCCAGGATTATTTGGAGGATTCGGTAATTACTTCCTACCAATTTTATGTGGTTCTCCAGAACTTGCATATCCAAGAATTAATAGTATATCTTTATTATTACAACCAATAGCTTTTATATTAGTCATTTTATCTACAGCAGCAGAATTTGGAGGAGGTACTGGATGGACTTTATATCCACCATTAAGTACATCACTTATGTCTTTATCTCCTGTTGCAGTAGATGTTA…
	KF591835_homo	TATACTATTTATGGTTTTCATTTTTATTTGGTAGTTATGGTTTTTTATTATCTGTTATTTTACGTACAGAATTATATTCTTCTTCTTTAAGAATAATTGCACAAGAAAATGTTAACTTATATAATATGATATTTACATTACATGGAATTATTATGATATTCTTTAATATAATGCCAGGATTATTTGGAGGATTCGGTAATTACTTCCTACCAATTTTATGTGGTTCTCCAGAACTTGCATATCCAAGAATTAATAGTATATCTTTATTATTACAACCAATAGCTTTTATATTAGTCATTTTATCTACAGCAGCAGAATTTGGAGGAGGTACTGGATGGACTTTATATCCACCATTAAGTACATCACTTATGTCTTTATCTCCTGTTGCAGTAGATGTTA…
	KF591796_homo	TATACTATTTATGGTTTTCATTTTTATTTGGTAGTTATGGTTTTTTATTATCTGTTATTTTACGTACAGAATTATATTCTTCTTCTTTAAGAATAATTGCACAAGAAAATGTTAACTTATATAATATGATATTTACATTACATGGAATTATTATGATATTCTTTAATATAATGCCAGGATTATTTGGAGGATTCGGTAATTACTTCCTACCAATTTTATGTGGTTCTCCAGAACTTGCATATCCAAGAATTAATAGTATATCTTTATTATTACAACCAATAGCTTTTATATTAGTCATTTTATCTACAGCAGCAGAATTTGGAGGAGGTACTGGATGGACTTTATATCCACCATTAAGTACATCACTTATGTCTTTATCTCCTGTTGCAGTAGATGTTA…
	KF591806_homo	TATACTATTTATGGTTTTCATTTTTATTTGGTAGTTATGGTTTTTTATTATCTGTTATTTTACGTACAGAATTATATTCTTCTTCTTTAAGAATAATTGCACAAGAAAATGTTAACTTATATAATATGATATTTACATTACATGGAATTATTATGATATTCTTTAATATAATGCCAGGATTATTTGGAGGATTCGGTAATTACTTCCTACCAATTTTATGTGGTTCTCCAGAACTTGCATATCCAAGAATTAATAGTATATCTTTATTATTACAACCAATAGCTTTTATATTAGTCATTTTATCTACAGCAGCAGAATTTGGAGGAGGTACTGGATGGACTTTATATCCACCATTAAGTACATCACTTATGTCTTTATCTCCTGTTGCAGTAGATGTTA…
	KF591793_homo	TATACTATTTATGGTTTTCATTTTTATTTGGTAGTTATGGTTTTTTATTATCTGTTATTTTACGTACAGAATTATATTCTTCTTCTTTAAGAATAATTGCACAAGAAAATATTAACTTATATAATATGATATTTACATTACATGGAATTATTATGATATTCTTTAATATAATGCCAGGATTATTTGGAGGATTCGGTAATTACTTCCTACCAATTTTATGTGGTTCTCCAGAACTTGCATATCCAAGAATTAATAGTATATCTTTATTATTACAACCAATAGCTTTTATATTAGTCATTTTATCTACAGCAGCAGAATTTGGAGGAGGTACTGGATGGACTTTATATCCACCATTAAGTACATCACTTATGTCTTTATCTCCTGTTGCAGTAGATGTTA…
	KF591795_homo	TATACTATTTATGGTTTTCATTTTTATTTGGTAGTTATGGTTTTTTATTATCTGTTATTTTACGTACAGAATTATATTCTTCTTCTTTAAGAATAATTGCACAAGAAAATGTTAACTTATATAATATGATATTTACATTACATGGAATTATTATGATATTCTTTAATATAATGCCAGGATTATTTGGAGGATTCGGTAATTACTTCCTACCAATTTTATGTGGTTCTCCAGAACTTGCATATCCAAGAATTAATAGTATATCTTTATTATTACAACCAATAGCTTTTATATTAGTCATTTTATCTACAGCAGCAGAATTTGGAGGAGGTACTGGATGGACTTTATATCCACCATTAAGTACATCACTTATGTCTTTATCTCCTGTTGCAGTAGATGTTA…
	KF591797_homo	TATACTATTTATGGTTTTCATTTTTATTTGGTAGTTATGGTTTTTTATTATCTGTTATTTTACGTACAGAATTATATTCTTCTTCTTTAAGAATAATTGCACAAGAAAATGTTAACTTATATAATATGATATTTACATTACATGGAATTATTATGATATTCTTTAATATAATGCCAGGATTATTTGGAGGATTCGGTAATTACTTCCTACCAATTTTATGTGGTTCTCCAGAACTTGCATATCCAAGAATTAATAGTATATCTTTATTATTACAACCAATAGCTTTTATATTAGTCATTTTATCTACAGCAGCAGAATTTGGAGGAGGTACTGGATGGACTTTATATCCACCATTAAGTACATCACTTATGTCTTTATCTCCTGTTGCAGTAGATGTTA…
	KF591801_homo	TATACTATTTATGGTTTTCATTTTTATTTGGTAGTTATGGTTTTTTATTATCTGTTATTTTACGTACAGAATTATATTCTTCTTCTTTAAGAATAATTGCACAAGAAAATGTTAACTTATATAATATGATATTTACATTACATGGAATTATTATGATATTCTTTAATATAATGCCAGGATTATTTGGAGGATTCGGTAATTACTTCCTACCAATTTTATGTGGTTCTCCAGAACTTGCATATCCAAGAATTAATAGTATATCTTTATTATTACAACCAATAGCTTTTATATTAGTCATTTTATCTACAGCAGCAGAATTTGGAGGAGGTACTGGATGGACTTTATATCCACCATTAAGTACATCACTTATGTCTTTATCTCCTGTTGCAGTAGATGTTA…
	KF591802_homo	TATACTATTTATGGTTTTCATTTTTATTTGGTAGTTATGGTTTTTTATTATCTGTTATTTTACGTACAGAATTATATTCTTCTTCTTTAAGAATAATTGCACAAGAAAATGTTAACTTATATAATATGATATTTACATTACATGGAATTATTATGATATTCTTTAATATAATGCCAGGATTATTTGGAGGATTCGGTAATTACTTCCTACCAATTTTATGTGGTTCTCCAGAACTTGCATATCCAAGAATTAATAGTATATCTTTATTATTACAACCAATAGCTTTTATATTAGTCATTTTATCTACAGCAGCAGAATTTGGAGGAGGTACTGGATGGACTTTATATCCACCATTAAGTACATCACTTATGTCTTTATCTCCTGTTGCAGTAGATGTTA…
	KF591810_homo	TATACTATTTATGGTTTTCATTTTTATTTGGTAGTTATGGTTTTTTATTATCTGTTATTTTACGTACAGAATTATATTCTTCTTCTTTAAGAATAATTGCACAAGAAAATGTTAACTTATATAATATGATATTTACATTACATGGAATTATTATGATATTCTTTAATATAATGCCAGGATTATTTGGAGGATTCGGTAATTACTTCTTACCAATTTTATGTGGTTCTCCAGAACTTGCATATCCAAGAATTAATAGTATATCTTTATTATTACAACCAATAGCTTTTATATTAGTCATTTTATCTACAGCAGCAGAATTTGGAGGAGGTACTGGATGGACTTTATATCCACCATTAAGTACATCACTTATGTCTTTATCTCCTGTTGCAGTAGATGTTA…
	KF591817_homo	TATACTATTTATGGTTTTCATTTTTATTTGGTAGTTATGGTTTTTTATTATCTGTTATTTTACGTACAGAATTATATTCTTCTTCTTTAAGAATAATTGCACAAGAAAATGTTAACTTATATAATATGATATTTACATTACATGGAATTATTATGATATTCTTTAATATAATGCCAGGATTATTTGGAGGATTCGGTAATTACTTCCTACCAATTTTATGTGGTTCTCCAGAACTTGCATATCCAAGAATTAATAGTATATCTTTATTATTACAACTAATAGCTTTTATATTAGTCATTTTATCTACAGCAGCAGAATTTGGAGGAGGTACTGGATGGACTTTATATCCACCATTAAGTACATCACTTATGTCTTTATCTCCTGTTGCAGTAGATGTTA…
	KF591818_homo	TATACTATTTATGGTTTTCATTTTTATTTGGTAGTTATGGTTTTTTATTATCTGTTATTTTACGTACAGAATTATATTCTTCTTCTTTAAGAATAATTGCACAAGAAAATGTTAACTTATATAATATGATATTTACATTACATGGAATTATTATGATATTCTTTAATATAATGCCAGGATTATTTGGAGGATTCGGTAATTACTTCCTACCAATTTTATGTGGTTCTCCAGAACTTGCATATCCAAGAATTAATAGTATATCTTTATTATTACAACCAATAGCTTTTATATTAGTCATTTTATCTACAGCAGCAGAATTTGGAGGAGGTACTGGATGGACTTTATATCCACCATTAAGTACATCACTTATGTCTTTATCTCCTGTTGCAGTAGATGTTA…
	KF591824_homo	TATACTATTTATGGTTTTCATTTTTATTTGGTAGTTATGGTTTTTTATTATCTGTTATTTTACGTACAGAATTATATTCTTCTTCTTTAAGAATAATTGCACAAGAAAATGTTAACTTATATAATATGATATTTACATTACATGGAATTATTATGATATTCTTTAATATAATGCCAGGATTATTTGGAGGATTCGGTAATTACTTCCTACCAATTTTATGTGGTTCTCCAGAACTTGCATATCCAAGAATTAATAGTATATCTTTATTATTACAACCAATAGCTTTTATATTAGTCATTTTATCTACAGCAGCAGAATTTGGAGGAGGTACTGGATGGACTTTATATCCACCATTAAGTACATCACTTATGTCTTTATCTCCTGTTGCAGTAGATGTTA…
	KF591794_homo	TATACTATTTATGGTTTTCATTTTTATTTGGTAGTTATGGTTTTTTATTATCTGTTATTTTACGTACAGAATTATATTCTTCTTCTTTAAGAATAATTGCACAAGAAAATGTTAACTTATATAATATGATATTTACATTACATGGAATTATTATGATATTCTTTAATATAATGCCAGGATTATTTGGAGGATTCGGTAATTACTTCCTACCAATTTTATGTGGTTCTCCAGAACTTGCATATCCAAGAATTAATAGTATATCTTTATTATTACAACCAATAGCTTTTATATTAGTCATTTTATCTACAGCAGCAGAATTTGGAGGAGGTACTGGATGGACTTTATATCCACCATTAAGTACATCACTTATGTCTTTATCTCCTGTTGCAGTAGATGTTA…
	KF591807_homo	TATACTATTTATGGTTTTCATTTTTATTTGGTAGTTATGGTTTTTTATTATCTGTTATTTTACGTACAGAATTATATTCTTCTTCTTTAAGAATAATTGCACAAGAAAATGTTAACTTATATAATATGATATTTACATTACATGGAATTATTATGATATTCTTTAATATAATGCCAGGATTATTTGGAGGATTCGGTAATTACTTCCTACCAATTTTATGTGGTTCTCCAGAACTTGCATATCCAAGAATTAATAGTATATCTTTATTATTACAACCAATAGCTTTTATATTAGTCATTTTATCTACAGCAGCAGAATTTGGAGGAGGTACTGGATGGACTTTATATCCACCATTAAGTACATCACTTATGTCTTTATCTCCTGTTGCAGTAGATGTTA…
	KF591821_homo	TATACTATTTATGGTTTTCATTTTTATTTGGTAGTTATGGTTTTTTATTATCTGTTATTTTACGTACAGAATTATATTCTTCTTCTTTAAGAATAATTGCACAAGAAAATGTTAACTTATATAATATGATATTTACATTACATGGAATTATTATGATATTCTTTAATATAATGCCAGGATTATTTGGAGGATTCGGTAATTACTTCCTACCAATTTTATGTGGTTCTCCAGAACTTGCATATCCAAGAATTAATAGTATATCTTTATTATTACAACCAATAGCTTTTATATTAGTCATTTTATCTACAGCAGCAGAATTTGGAGGAGGTACTGGATGGACTTTATATCCACCATTAAGTACATCACTTATGTCTTTATCTCCTGTTGCAGTAGATGTTA…
	KF591828_homo	TATACTATTTATGGTTTTCATTTTTATTTGGTAGTTATGGTTTTTTATTATCTGTTATTTTACGTACAGAATTATATTCTTCTTCTTTAAGAATAATTGCACAAGAAAATGTTAACTTATATAATATGATATTTACATTACATGGAATTATTATGATATTCTTTAATATAATGCCAGGATTATTTGGAGGATTCGGTAATTACTTCCTACCAATTTTATGTGGTTCTCCAGAACTTGCATATCCAAGAATTAATAGTATATCTTTATTATTACAACCAATAGCTTTTATATTAGTCATTTTATCTACAGCAGCAGAATTTGGAGGAGGTACTGGATGGACTTTATATCCACCATTAAGTACATCACTTATGTCTTTATCTCCTGTTGCAGTAGATGTTA…
	KF591811_homo	TATACTATTTATGGTTTTCATTTTTATTTGGTAGTTATGGTTTTTTATTATCTGTTATTTTACGTACAGAATTATATTCTTCTTCTTTAAGAATAATTGCACAAGAAAATGTTAACTTATATAATATGATATTTACATTACATGGAATTATTATGATATTCTTTAATATAATGCCAGGATTATTTGGAGGATTCGGTAATTACTTCCTACCAATTTTATGTGGTTCTCCAGAACTTGCATATCCAAGAATTAATAGTATATCTTTATTATTACAACCAATAGCTTTTATATTAGTCATTTTATCTACAGCAGCAGAATTTGGAGGAGGTACTGGATGGACTTTATATCCACCATTAAGTACATCACTTATGTCTTTATCTCCTGTTGCAGTAGATGTTA…
	KF591814_homo	TATACTATTTATGGTTTTCATTTTTATTTGGTAGTTATGGTTTTTTATTATCTGTTATTTTACGTACAGAATTATATTCTTCTTCTTTAAGAATAATTGCACAAGAAAATGTTAACTTATATAATATGATATTTACATTACATGGAATTATTATGATATTCTTTAATATAATGCCAGGATTATTTGGAGGATTCGGTAATTACTTCCTACCAATTTTATGTGGTTCTCCAGAACTTGCATATCCAAGAATTAATAGTATATCTTTATTATTACAACCAATAGCTTTTATATTAGTCATTTTATCTACAGCAGCAGAATTTGGAGGAGGTACTGGATGGACTTTATATCCACCATTAAGTACATCACTTATGTCTTTATCTCCTGTTGCAGTAGATGTTA…
	KF591830_homo	TATACTATTTATGGTTTTCATTTTTATTTGGTAGTTATGGTTTTTTATTATCTGTTATTTTACGTACAGAATTATATTCTTCTTCTTTAAGAATAATTGCACAAGAAAATGTTAACTTATATAATATGATATTTACATTACATGGAATTATTATGATATTCTTTAATATAATGCCAGGATTATTTGGAGGATTCGGTAATTACTTCCTACCAATTTTATGTGGTTCTCCAGAACTTGCATATCCAAGAATTAATAGTATATCTTTATTATTACAACCAATAGCTTCTATATTAGTCATTTTATCTACAGCAGCAGAATTTGGAGGAGGTACTGGATGGACTTTATATCCACCATTAAGTACATCACTTATGTCTTTATCTCCTGTTGCAGTAGATGTTA…
	KF591833_homo	TATACTATTTATGGTTTTCATTTTTATTTGGTAGTTATGGTTTTTTATTATCTGTTATTTTACGTACAGAATTATATTCTTCTTCTTTAAGAATAATTGCACAAGAAAATGTTAACTTATATAATATGATATTTACATTACATGGAATTATTATGATATTCTTTAATATAATGCCAGGATTATTTGGAGGATTCGGTAATTACTTCCTACCAATTTTATGTGGTTCTCCAGAACTTGCATATCCAAGAATTAATAGTATATCTTTATTATTACAACCAATAGCTTTTATATTAGTCATTTTATCTACAGCAGCAGAATTTGGAGGAGGTACTGGATGGACTTTATATCCACCATTAAGTACATCACTTATGTCTTTATCTCCTGTTGCAGTAGATGTTA…
	KF591804_homo	TATACTATTTATGGTTTTCATTTTTATTTGGTAGTTATGGTTTTTTATTATCTGTTATTTTACGTACAGAATTATATTCTTCTTCTTTAAGAATAATTGCACAAGAAAATGTTAACTTATATAATATGATATTTACATTACATGGAATTATTATGATATTCTTTAATATAATGCCAGGATTATTTGGAGGATTCGGTAATTACTTCCTACCAATTTTATGTGGTTCTCCAGAACTTGCATATCCAAGAATTAATAGTATATCTTTATTATTACAACCAATAGCTTTTATATTAGTCATTTTATCTACAGCAGCAGAATTTGGAGGAGGTACTGGATGGACTTTATATCCACCATTAAGTACATCACTTATGTCTTTATCTCCTGTTGCAGTAGATGTTA…
	PVL_AnmouchetiA_JX444726	TATACTATTTATGGTTTTCATTTTTATTTGGTAGTTGTGGTTTTTTATTATCTGTTATTTTACGTACAGAATTATATTCTTCTTCTTTAAGAATAATTGCACAAGAAAACGTTAACTTATATAATATGATATTTACATTACATGGAATTATTATGATATTCTTTAATATAATGCCAGGATTATTTGGAGGATTCGGTAATTACTTCCTACCAATTTTATGTGGTTCTCCAGAACTTGCATATCCAAGAATTAATAGTATATCTTTATTATTACAACCAATAGCTTTTATATTAGTCACTTTATCTACAGCAGCAGAATTTGGAGGAGGTACTGGATGGACTTTATATCCACCATTAAGTACATCACTTATGTCTTTATCTCCTGTTGCAGTAGATGTTA…
	PVL_KF618561_gorilla	TATACTATTTATGGTTTTCATTTTTATTTGGTAGTTATGGTTTTTTATTATCTGTTATTTTACGTACAGAATTATATTCTTCTTCTTTAAGAATCATTGCACAAGAAAATGTTAACTTATATAATATGATATTTACATTACATGGAATTATTATGATATTCTTTAATATAATGCCAGGATTATTTGGAGGATTTGGTAATTACTTCCTACCAATTTTATGTGGTTCTCCAGAACTTGCATATCCAAGAATTAATAGTATATCTTTATTATTACAACCAATAGCTTTTATATTAGTCATTTTATCTACAGCAGCAGAATTTGGAGGAGGTACTGGATGGACTTTATATCCACCATTAAGTACATCACTTATGTCTTTATCTCCTGTTGCAGTAGATGTTA…
	PVL_KF618549_gorilla	TATACTATTTATGGTTTTCATTTTTATTTGGTAGTTATGGTTTTTTATTATCTGTTATTTTACGTACAGAATTATATTCTTCTTCTTTAAGAATCATTGCACAAGAAAATGTTAACTTATATAATATGATATTTACATTACATGGAATTATTATGATATTCTTTAATATAATGCCAGGATTATTTGGAGGATTTGGTAATTACTTCCTACCAATTTTATGTGGTTCTCCAGAACTTGCATATCCAAGAATTAATAGTATATCTTTATTATTACAACCAATAGCTTTTATATTAGTCATTTTATCTACAGCAGCAGAATTTGGAGGAGGTACTGGATGGACTTTATATCCACCATTAAGTACATCACTTATGTCTTTATCTCCTGTTGCAGTAGATGTTA…
	PVL_KF618560_gorilla	TATACTATTTATGGTTTTCATTTTTATTTGGTAGTTATGGTTTTTTATTATCTGTTATTTTACGTACAGAATTATATTCTTCTTCTTTAAGAATCATTGCACAAGAAAATGTTAACTTATATAATATGATATTTACATTACATGGAATTATTATGATATTCTTTAATATAATGCCAGGATTATTTGGAGGATTTGGTAATTACTTCCTACCAATTTTATGTGGTTCTCCAGAACTTGCATATCCAAGAATTAATAGTATATCTTTATTATTACAACCAATAGCTTTTATATTAGTCATTTTATCTACAGCAGCAGAATTTGGAGGAGGTACTGGATGGACTTTATATCCACCATTAAGTACATCACTTATGTCTTTATCTCCTGTTGCAGTAGATGTTA…
	PVL_KF618551_gorilla	TATACTATTTATGGTTTTCATTTTTATTTGGTAGTTATGGTTTTTTATTATCTGTTATTTTACGTACAGAATTATATTCTTCTTCTTTAAGAATAATTGCACAAGAAAACGTTAACTTATATAATATGATATTTACATTACATGGAATTATTATGATATTCTTTAATATAATGCCAGGATTATTTGGAGGATTCGGTAATTACTTCCTACCAATTTTATGTGGTTCTCCAGAACTTGCATATCCAAGAATTAATAGTATATCTTTATTATTACAACCAATAGCTTTTATATTAGTCATTTTATCTACAGCAGCAGAATTTGGAGGAGGTACTGGATGGACTTTATATCCACCATTAAGTACATCACTTATGTCTTTATCTCCTGTTGCAGTAGATGTTA…
	PVL_KF618535_pan	TATACTATTTATGGTTTTCATTTTTATTTGGTAGTTATGGTTTTTTATTATCTGTTATTTTACGTACAGAATTATATTCTTCTTCTTTAAGAATAATTGCACAAGAAAACGTTAACTTATATAATATGATATTTACATTACATGGAATTATTATGATATTCTTTAATATAATGCCAGGATTATTTGGAGGATTCGGTAATTACTTCCTACCAATTTTATGTGGTTCTCCAGAACTTGCATATCCAAGAATTAATAGTATATCTTTATTATTACAACCAATAGCTTTTATATTAGTCATTTTATCTACAGCAGCAGAATTTGGAGGAGGTACTGGATGGACTTTATATCCACCATTAAGTACATCACTTATGTCTTTATCTCCTGTTGCAGTAGATGTTA…
	PVL_KF618541_gorilla	TATACTATTTATGGTTTTCATTTTTATTTGGTAGTTATGGTTTTTTATTATCTGTTATTTTACGTACAGAATTATATTCTTCTTCTTTAAGAATAATTGCACAAGAAAATGTTAACTTATATAATATGATATTTACATTACATGGAATTATTATGATATTCTTTAATATAATGCCAGGATTATTTGGAGGATTCGGTAATTACTTCCTACCAATTTTATGTGGTTCTCCAGAACTTGCATATCCAAGAATTAATAGTATATCTTTATTATTACAACCAATAGCTTTTATATTAGTCATTTTATCTACAGCAGCAGAATTTGGAGGAGGTACTGGATGGACTTTATATCCACCATTAAGTACATCACTTATGTCTTTATCTCCTGTTGCAGTAGATGTTA…
	PVL_KF618554_gorilla	TATACTATTTATGGTTTTCATTTTTATTTGGTAGTTATGGTTTTTTATTATCTGTTATTTTACGTACAGAATTATATTCTTCTTCTTTAAGAATAATTGCACAAGAAAATGTTAACTTATATAATATGATATTTACATTACATGGAATTATTATGATATTCTTTAATATAATGCCAGGATTATTTGGAGGATTCGGTAATTACTTCCTACCAATTTTATGTGGTTCTCCAGAACTTGCATATCCAAGAATTAATAGTATATCTTTATTATTACAACCAATAGCTTTTATATTAGTCATTTTATCTACAGCAGCAGAATTTGGAGGAGGTACTGGATGGACTTTATATCCACCATTAAGTACATCACTTATGTCTTTATCTCCTGTTGCAGTAGATGTTA…
	PVL_KF618559_gorilla	TATACTATTTATGGTTTTCATTTTTATTTGGTAGTTATGGTTTTTTATTATCTGTTATTTTACGTACAGAATTATATTCTTCTTCTTTAAGAATAATTGCACAAGAAAATGTTAACTTATATAATATGATATTTACATTACATGGAATTATTATGATATTCTTTAATATAATGCCAGGATTATTTGGAGGATTCGGTAATTACTTCCTACCAATTTTATGTGGTTCTCCAGAACTTGCATATCCAAGAATTAATAGTATATCTTTATTATTACAACCAATAGCTTTTATATTAGTCATTTTATCTACAGCAGCAGAATTTGGAGGAGGTACTGGATGGACTTTATATCCACCATTAAGTACATCACTTATGTCTTTATCTCCTGTTGCAGTAGATGTTA…
	PVL_KF618566_pan	TATACTATTTATGGTTTTCATTTTTATTTGGTAGTTATGGTTTTTTATTATCTGTTATTTTACGTACAGAATTATATTCTTCTTCTTTAAGAATAATTGCACAAGAAAACGTTAACTTATATAATATGATATTTACATTACATGGAATTATTATGATATTCTTTAATATAATGCCAGGATTATTTGGAGGATTCGGTAATTACTTCCTACCAATTTTATGTGGTTCTCCAGAACTTGCATATCCAAGAATTAATAGTATATCTTTATTATTACAACCAATAGCTTTTATATTAGTCATTTTATCTACAGCAGCAGAATTTGGAGGAGGTACTGGATGGACTTTATATCCACCATTAAGTACATCACTTATGTCTTTATCTCCTGTTGCAGTAGATGTTA…
	PVL_KF618565_pan	TATACTATTTATGGTTTTCATTTTTATTTGGTAGTTATGGTTTTTTATTATCTGTTATTTTACGTACAGAATTATATTCTTCTTCTTTAAGAATAATTGCACAAGAAAACGTTAACTTATATAATATGATATTTACATTACATGGAATTATTATGATATTCTTTAATATAATGCCAGGATTATTTGGAGGATTCGGTAATTACTTCCTACCAATTTTATGTGGTTCTCCAGAACTTGCATATCCAAGAATTAATAGTATATCTTTATTATTACAACCAATAGCTTTTATATTAGTCATTTTATCTACAGCAGCAGAATTTGGAGGAGGTACTGGATGGACTTTATATCCACCATTAAGTACATCACTTATGTCTTTATCTCCTGTTGCAGTAGATGTTA…
	PVL_KF618543_pan	TATACTATTTATGGTTTTCATTTTTATTTGGTAGTTATGGTTTTTTATTATCTGTTATTTTACGTACAGAATTATATTCTTCTTCTTTAAGAATAATTGCACAAGAAAACGTTAACTTATATAATATGATATTTACATTACATGGAATTATTATGATATTCTTTAATATAATGCCAGGATTATTTGGAGGATTCGGTAATTACTTCCTACCAATTTTATGTGGTTCTCCAGAACTTGCATATCCAAGAATTAATAGTATATCTTTATTATTACAACCAATAGCTTTTATATTAGTCATTTTATCTACAGCAGCAGAATTTGGAGGAGGTACTGGATGGACTTTATATCCACCATTAAGTACATCACTTATGTCTTTATCTCCTGTTGCAGTAGATGTTA…
	PVL_KF618544_pan	TATACTATTTATGGTTTTCATTTTTATTTGGTAGTTATGGTTTTTTATTATCTGTTATTTTACGTACAGAATTATATTCTTCTTCTTTAAGAATAATTGCACAAGAAAACGTTAACTTATATAATATGATATTTACATTACATGGAATTATTATGATATTCTTTAATATAATGCCAGGATTATTTGGAGGATTCGGTAATTACTTCCTACCAATTTTATGTGGTTCTCCAGAACTTGCATATCCAAGAATTAATAGTATATCTTTATTATTACAACCAATAGCTTTTATATTAGTCATTTTATCTACAGCAGCAGAATTTGGAGGAGGTACTGGATGGACTTTATATCCACCATTAAGTACATCACTTATGTCTTTATCTCCTGTTGCAGTAGATGTTA…
	PVL_KF618540_pan	TATACTATTTATGGTTTTCATTTTTATTTGGTAGTTATGGTTTTTTATTATCTGTTATTTTACGTACAGAATTATATTCTTCTTCTTTAAGAATAATTGCACAAGAAAACGTTAACTTATATAATATGATATTTACATTACATGGAATTATTATGATATTCTTTAATATAATGCCAGGATTATTTGGAGGATTCGGTAATTACTTCCTACCAATTTTATGTGGTTCTCCAGAACTTGCATATCCAAGAATTAATAGTATATCTTTATTATTACAACCAATAGCTTTTATATTAGTCATTTTATCTACAGCAGCAGAATTTGGAGGAGGTACTGGATGGACTTTATATCCACCATTAAGTACATCACTTATGTCTTTATCTCCTGTTGCAGTAGATGTTA…
	PVL_KF618550_gorilla	TATACTATTTATGGTTTTCATTTTTATTTGGTAGTTATGGTTTTTTATTATCTGTTATTTTACGTACAGAATTATATTCTTCTTCTTTAAGAATAATTGCACAAGAAAACGTTAACTTATATAATATGATATTTACATTACATGGAATTATTATGATATTCTTTAATATAATGCCAGGATTATTTGGAGGATTCGGTAATTACTTCCTACCAATTTTATGTGGTTCTCCAGAACTTGCATATCCAAGAATTAATAGTATATCTTTATTATTACAACCAATAGCTTTTATATTAGTCATTTTATCTACAGCAGCAGAATTTGGAGGAGGTACTGGATGGACTTTATATCCACCATTAAGTACATCACTTATGTCTTTATCTCCTGTTGCAGTAGATGTTA…
	PVL_Karla_JX444720_pan	TATACTATTTATGGTTTTCATTTTTATTTGGTAGTTATGGTTTTTTATTATCTGTTATTTTACGTACAGAATTATATTCTTCTTCTTTAAGAATAATTGCACAAGAAAACGTTAACTTATATAATATGATATTTACATTACATGGAATTATTATGATATTCTTTAATATAATGCCAGGATTATTTGGAGGATTCGGTAATTACTTCCTACCAATTTTATGTGGTTCTCCAGAACTTGCATATCCAAGAATTAATAGTATATCTTTATTATTACAACCAATAGCTTTTATATTAGTCATTTTATCTACAGCAGCAGAATTTGGAGGAGGTACTGGATGGACTTTATATCCACCATTAAGTACATCACTTATGTCTTTATCTCCTGTTGCAGTAGATGTTA…
	PVL_KF618537_pan	TATACTATTTATGGTTTTCATTTTTATTTGGTAGTTATGGTTTTTTATTATCTGTTATTTTACGTACAGAATTATATTCTTCTTCTTTAAGAATAATTGCACAAGAAAACGTTAACTTATATAATATGATATTTACATTACATGGAATTATTATGATATTCTTTAATATAATGCCAGGATTATTTGGAGGATTCGGTAATTACTTCCTACCAATTTTATGTGGTTCTCCAGAACTTGCATATCCAAGAATTAATAGTATATCTTTATTATTACAACCAATAGCTTTTATATTAGTCATTTTATCTACAGCAGCAGAATTTGGAGGAGGTACTGGATGGACTTTATATCCACCATTAAGTACATCACTTATGTCTTTATCTCCTGTTGCAGTAGATGTTA…
	PVL_KF618539_pan	TATACTATTTATGGTTTTCATTTTTATTTGGTAGTTATGGTTTTTTATTATCTGTTATTTTACGTACAGAATTATATTCTTCTTCTTTAAGAATAATTGCACAAGAAAACGTTAACTTATATAATATGATATTTACATTACATGGAATTATTATGATATTCTTTAATATAATGCCAGGATTATTTGGAGGATTCGGTAATTACTTCCTACCAATTTTATGTGGTTCTCCAGAACTTGCATATCCAAGAATTAATAGTATATCTTTATTATTACAACCAATAGCTTTTATATTAGTCATTTTATCTACAGCAGCAGAATTTGGAGGAGGTACTGGATGGACTTTATATCCACCATTAAGTACATCACTTATGTCTTTATCTCCTGTTGCAGTAGATGTTA…
	PVL_KF618546_gorilla	TATACTATTTATGGTTTTCATTTTTATTTGGTAGTTATGGTTTTTTATTATCTGTTATTTTACGTACAGAATTATATTCTTCTTCTTTAAGAATAATTGCACAAGAAAACGTTAACTTATATAATATGATATTTACATTACATGGAATTATTATGATATTCTTTAATATAATGCCAGGATTATTTGGAGGATTCGGTAATTACTTCCTACCAATTTTATGTGGTTCTCCAGAACTTGCATATCCAAGAATTAATAGTATATCTTTATTATTACAACCAATAGCTTTTATATTAGTCATTTTATCTACAGCAGCAGAATTTGGAGGAGGTACTGGATGGACTTTATATCCACCATTAAGTACATCACTTATGTCTTTATCTCCTGTTGCAGTAGATGTTA…
	PVL_KF618556_pan	TATACTATTTATGGTTTTCATTTTTATTTGGTAGTTATGGTTTTTTATTATCTGTTATTTTACGTACAGAATTATATTCTTCTTCTTTAAGAATAATTGCACAAGAAAACGTTAACTTATATAATATGATATTTACATTACATGGAATTATTATGATATTCTTTAATATAATGCCAGGATTATTTGGAGGATTCGGTAATTACTTCCTACCAATTTTATGTGGTTCTCCAGAACTTGCATATCCAAGAATTAATAGTATATCTTTATTATTACAACCAATAGCTTTTATATTAGTCATTTTATCTACAGCAGCAGAATTTGGAGGAGGTACTGGATGGACTTTATATCCACCATTAAGTACATCACTTATGTCTTTATCTCCTGTTGCAGTAGATGTTA…
	PVL_KF618564_pan	TATACTATTTATGGTTTTCATTTTTATTTGGTAGTTATGGTTTTTTATTATCTGTTATTTTACGTACAGAATTATATTCTTCTTCTTTAAGAATAATTGCACAAGAAAACGTTAACTTATATAATATGATATTTACATTACATGGAATTATTATGATATTCTTTAATATAATGCCAGGATTATTTGGAGGATTCGGTAATTACTTCCTACCAATTTTATGTGGTTCTCCAGAACTTGCATATCCAAGAATTAATAGTATATCTTTATTATTACAACCAATAGCTTTTATATTAGTCATTTTATCTACAGCAGCAGAATTTGGAGGAGGTACTGGATGGACTTTATATCCACCATTAAGTACATCACTTATGTCTTTATCTCCTGTTGCAGTAGATGTTA…
	PVL08_pan	TATACTATTTATGGTTTTCATTTTTATTTGGTAGTTATGGTTTTTTATTATCTGTTATTTTACGTACAGAATTATATTCTTCTTCTTTAAGAATAATTGCACAAGAAAACGTTAACTTATATAATATGATATTTACATTACATGGAATTATTATGATATTCTTTAATATAATGCCAGGATTATTTGGAGGATTCGGTAATTACTTCCTACCAATTTTATGTGGTTCTCCAGAACTTGCATATCCAAGAATTAATAGTATATCTTTATTATTACAACCAATAGCTTTTATATTAGTCATTTTATCTACAGCAGCAGAATTTGGAGGAGGTACTGGATGGACTTTATATCCACCATTAAGTACATCACTTATGTCTTTATCTCCTGTTGCAGTAGATGTTA…
	PVL_KF618562_gorilla	TATACTATTTATGGTTTTCATTTTTATTTGGTAGTTATGGTTTTTTATTATCTGTTATTTTACGTACAGAATTATATTCTTCTTCTTTAAGAATAATTGCACAAGAAAACGTTAACTTATATAATATGATATTTACATTACATGGAATTATTATGATATTCTTTAATATAATGCCAGGATTATTTGGAGGATTCGGTAATTACTTCCTACCAATTTTATGTGGTTCTCCAGAACTTGCATATCCAAGAATTAATAGTATATCTTTATTATTACAACCAATAGCTTTTATATTAGTCATTTTATCTACAGCAGCAGAATTTGGAGGAGGTACTGGATGGACTTTATATCCACCATTAAGTACATCACTTATGTCTTTATCTCCTGTTGCAGTAGATGTTA…
	PVL_KF618542_gorilla	TATACTATTTATGGTTTTCATTTTTATTTGGTAGTTATGGTTTTTTATTATCTGTTATTTTACGTACAGAATTATATTCTTCTTCTTTAAGAATAATTGCACAAGAAAATGTTAACTTATATAATATGATATTTACATTACATGGAATTATTATGATATTCTTTAATATAATGCCAGGATTATTTGGAGGATTCGGTAATTACTTCCTACCAATTTTATGTGGTTCTCCAGAACTTGCATATCCAAGAATTAATAGTATATCTTTATTATTACAACCAATAGCTTTTATATTAGTCATTTTATCTACAGCAGCAGAATTTGGAGGAGGTACTGGATGGACTTTATATCCACCATTAAGTACATCACTTATGTCTTTATCTCCTGTTGCAGTAGATGTTA…
	PVL_KF618547_gorilla	TATACTATTTATGGTTTTCATTTTTATTTGGTAGTTATGGTTTTTTATTATCTGTTATTTTACGTACAGAATTATATTCTTCTTCTTTAAGAATAATTGCACAAGAAAATGTTAACTTATATAATATGATATTTACATTACATGGAATTATTATGATATTCTTTAATATAATGCCAGGATTATTTGGAGGATTCGGTAATTACTTCCTACCAATTTTATGTGGTTCTCCAGAACTTGCATATCCAAGAATTAATAGTATATCTTTATTATTACAACCAATAGCTTTTATATTAGTCATTTTATCTACAGCAGCAGAATTTGGAGGAGGTACTGGATGGACTTTATATCCACCATTAAGTACATCACTTATGTCTTTATCTCCTGTTGCAGTAGATGTTA…
	PVL_KF618548_gorilla	TATACTATTTATGGTTTTCATTTTTATTTGGTAGTTATGGTTTTTTATTATCTGTTATTTTACGTACAGAATTATATTCTTCTTCTTTAAGAATAATTGCACAAGAAAATGTTAACTTATATAATATGATATTTACATTACATGGAATTATTATGATATTCTTTAATATAATGCCAGGATTATTTGGAGGATTCGGTAATTACTTCCTACCAATTTTATGTGGTTCTCCAGAACTTGCATATCCAAGAATTAATAGTATATCTTTATTATTACAACCAATAGCTTTTATATTAGTCATTTTATCTACAGCAGCAGAATTTGGAGGAGGTACTGGATGGACTTTATATCCACCATTAAGTACATCACTTATGTCTTTATCTCCTGTTGCAGTAGATGTTA…
	PVL_KF618552_gorilla	TATACTATTTATGGTTTTCATTTTTATTTGGTAGTTATGGTTTTTTATTATCTGTTATTTTACGTACAGAATTATATTCTTCTTCTTTAAGAATAATTGCACAAGAAAATGTTAACTTATATAATATGATATTTACATTACATGGAATTATTATGATATTCTTTAATATAATGCCAGGATTATTTGGAGGATTCGGTAATTACTTCCTACCAATTTTATGTGGTTCTCCAGAACTTGCATATCCAAGAATTAATAGTATATCTTTATTATTACAACCAATAGCTTTTATATTAGTCATTTTATCTACAGCAGCAGAATTTGGAGGAGGTACTGGATGGACTTTATATCCACCATTAAGTACATCACTTATGTCTTTATCTCCTGTTGCAGTAGATGTTA…
	PVL_KF618555_gorilla	TATACTATTTATGGTTTTCATTTTTATTTGGTAGTTATGGTTTTTTATTATCTGTTATTTTACGTACAGAATTATATTCTTCTTCTTTAAGAATAATTGCACAAGAAAATGTTAACTTATATAATATGATATTTACATTACATGGAATTATTATGATATTCTTTAATATAATGCCAGGATTATTTGGAGGATTCGGTAATTACTTCCTACCAATTTTATGTGGTTCTCCAGAACTTGCATATCCAAGAATTAATAGTATATCTTTATTATTACAACCAATAGCTTTTATATTAGTCATTTTATCTACAGCAGCAGAATTTGGAGGAGGTACTGGATGGACTTTATATCCACCATTAAGTACATCACTTATGTCTTTATCTCCTGTTGCAGTAGATGTTA…
	PVL_KF618545_gorilla	TATACTATTTATGGTTTTCATTTTTATTTGGTAGTTATGGTTTTTTATTATCTGTTATTTTACGTACAGAATTATATTCTTCTTCTTTAAGAATAATTGCACAAGAAAATGTTAACTTATATAATATGATATTTACATTACATGGAATTATTATGATATTCTTTAATATAATGCCAGGATTATTTGGAGGATTCGGTAATTACTTCCTACCAATTTTATGTGGTTCTCCAGAACTTGCATATCCAAGAATTAATAGTATATCTTTATTATTACAACCAATAGCTTTTATATTAGTCATTTTATCTACAGCAGCAGAATTTGGAGGAGGTACTGGATGGACTTTATATCCACCATTAAGTACATCACTTATGTCTTTATCTCCTGTTGCAGTAGATGTTG…
	PVL_KF618563_gorilla	TATACTATTTATGGTTTTCATTTTTATTTGGTAGTTATGGTTTTTTATTATCTGTTATTTTACGTACAGAATTATATTCTTCTTCTTTAAGAATAATTGCACAAGAAAATGTTAACTTATATAATATGATATTTACATTACATGGAATTATTATGATATTCTTTAATATAATGCCAGGATTATTTGGAGGATTCGGTAATTACTTCCTACCAATTTTATGTGGTTCTCCAGAACTTGCATATCCAAGAATTAATAGTATATCTTTATTATTACAACCAATAGCTTTTATATTAGTCATTTTATCTACAGCAGCAGAATTTGGAGGAGGTACTGGATGGACTTTATATCCACCATTAAGTACATCACTTATGTCTTTATCTCCTGTTGCAGTAGATGTTA…
	PVL_KF618557_gorilla	TATACTATTTATGGTTTTCATTTTTATTTGGTAGTTATGGTTTTTTATTATCTGTTATTTTACGTACAGAATTATATTCTTCTTCTTTAAGAATAATTGCACAAGAAAATGTTAACTTATATAATATGATATTTACATTACATGGAATTATTATGATATTCTTTAATATAATGCCAGGATTATTTGGAGGATTCGGTAATTACTTCCTACCAATTTTATGTGGTTCTCCAGAACTTGCATATCCAAGAATTAATAGTATATCTTTATTATTACAACCAATAGCTTTTATATTAGTCATTTTATCTACAGCAGCAGAATTTGGAGGAGGTACTGGATGGACTTTATATCCACCATTAAGTACATCACTTATGTCTTTATCTCCTGTTGCAGTAGATGTTA…
	PVL_KF618558_gorilla	TATACTATTTATGGTTTTCATTTTTATTTGGTAGTTATGGTTTTTTATTATCTGTTATTTTACGTACAGAATTATATTCTTCTTCTTTAAGAATAATTGCACAAGAAAATGTTAACTTATATAATATGATATTTACATTACATGGAATTATTATGATATTCTTTAATATAATGCCAGGATTATTTGGAGGATTCGGTAATTACTTCCTACCAATTTTATGTGGTTCTCCAGAACTTGCATATCCAAGAATTAATAGTATATCTTTATTATTACAACCAATAGCTTTTATATTAGTCATTTTATCTACAGCAGCAGAATTTGGAGGAGGTACTGGATGGACTTTATATCCACCATTAAGTACATCACTTATGTCTTTATCTCCTGTTGCAGTAGATGTTA…
	PVL_KF618553_gorilla	TATACTATTTATGGTTTTCATTTTTATTTGGTAGTTATGGTTTTTTATTATCTGTTATTTTACGTACAGAATTATATTCTTCTTCTTTAAGAATAATTGCACAAGAAAATGTTAACTTATATAATATGATATTTACATTACATGGAATTATTATGATATTCTTTAATATAATGCCAGGATTATTTGGAGGATTCGGTAATTACTTCCTACCAATTTTATGTGGTTCTCCAGAACTTGCATATCCAAGAATTAATAGTATATCTTTATTATTACAACCAATAGCTTTTATATTAGTCATTTTATCTACAGCAGCAGAATTTGGAGGAGGTACTGGATGGACTTTATATCCACCATTAAGTACATCACTTATGTCTTTATCTCCTGTTGCAGTAGATGTTA…
	PVL09_pan	TATACTATTTATGGTTTTCATTTTTATTTGGTAGTTATGGTTTTTTATTATCTGTTATTTTACGTACAGAATTATATTCTTCTTCTTTAAGAATAATTGCACAAGAAAATGTTAACTTATATAATATGATATTTACATTACATGGAATTATTATGATATTCTTTAATATAATGCCAGGATTATTTGGAGGATTCGGTAATTACTTCCTACCAATTTTATGTGGTTCTCCAGAACTTGCATATCCAAGAATTAATAGTATATCTTTATTATTACAACCAATAGCTTTTATATTAGTCATTTTATCTACAGCAGCAGAATTTGGAGGAGGTACTGGATGGACTTTATATCCACCATTAAGTACATCACTTATGTCTTTATCTCCTGTTGCAGTAGATGTTA…
	PVL10_pan	TATACTATTTATGGTTTTCATTTTTATTTGGTAGTTATGGTTTTTTATTATCTGTTATTTTACGTACAGAATTATATTCTTCTTCTTTAAGAATAATTGCACAAGAAAATGTTAACTTATATAATATGATATTTACATTACATGGAATTATTATGATATTCTTTAATATAATGCCAGGATTATTTGGAGGATTCGGTAATTACTTCCTACCAATTTTATGTGGTTCTCCAGAACTTGCATATCCAAGAATTAATAGTATATCTTTATTATTACAACCAATAGCTTTTATATTAGTCATTTTATCTACAGCAGCAGAATTTGGAGGAGGTACTGGATGGACTTTATATCCACCATTAAGTACATCACTTATGTCTTTATCTCCTGTTGCAGTAGATGTTA…
	PVL_KF618536_gorilla	TATACTATTTATGGTTTTCATTTTTATTTGGTAGTTATGGTTTTTTATTATCTGTTATTTTACGTACAGAATTATATTCTTCTTCTTTAAGAATAATTGCACAAGAAAATGTTAACTTATATAATATGATATTTACATTACATGGAATTATTATGATATTCTTTAATATAATGCCAGGATTATTTGGAGGATTCGGTAATTACTTCCTACCAATTTTATGTGGTTCTCCAGAACTTGCATATCCAAGAATTAATAGTATATCTTTATTATTACAACCAATAGCTTTTATATTAGTCATTTTATCTACAGCAGCAGAATTTGGAGGAGGTACTGGATGGACTTTATATCCACCATTAAGTACATCACTTATGTCTTTATCTCCTGTTGCAGTAGATGTTA…
;
end;
begin trees;
	tree tree_1 = [&R] (Pcy_AB434919[&Created=Wed Jun 20 08:52:53 RET 2018,Modified=Wed Jun 20 08:52:54 RET 2018,description="Plasmodium cynomolgi mitochondrial cox3, cox1, cytb genes for cytochrome oxidase subunit 3, cytochrome oxidase subunit 1, cytochrome b, complete and partial cds",Topology="linear","Molecule Type"="DNA"]:0.00804,(PVL_KF618558_gorilla[&Created=Wed Jun 20 08:52:53 RET 2018,Modifi…
end;
