# Supplementary material for: Plasmodium vivax-like genome sequences shed new insights into Plasmodium vivax biology and evolution
Source: PLoS Biol. 2018 Aug 24;16(8):e2006035. doi: 10.1371/journal.pbio.2006035 (PMC6130868; doi:10.1371/journal.pbio.2006035)
Supplement: S6 Data — Both the complete alignment of the mitochondrial portion used to reconstruct the phylogenetic tree and the alignment of the 127 variable positions used to perform the reticulate network are given, as well as the resulting tree and network files. (GZ) [file pbio.2006035.s020.tar.gz › S6_Data_Cox1Cytb_85seq_SNV.nex]

#NEXUS
begin taxa;
	dimensions ntax=85;
	taxlabels
	Pcy_AB434919[&description="Plasmodium cynomolgi mitochondrial cox3, cox1, cytb genes for cytochrome oxidase subunit 3, cytochrome oxidase subunit 1, cytochrome b, complete and partial cds","Molecule Type"="DNA"]
	PVL_Bumbi_JX444722_gorilla[&description="Bumbi-JX444722.1","Molecule Type"="DNA"]
	PVL_AnmouchetiB_JX444724[&description="JX444724.1","Molecule Type"="DNA"]
	PVL_CAR_JX444721_homo[&description="CAR-JX444721.1","Molecule Type"="DNA"]
	PVL_AnmouchetiC_JX444725[&description="JX444725.1","Molecule Type"="DNA"]
	PVL_Bprime_JX444723_pan[&description="B'-JX444723.1","Molecule Type"="DNA"]
	KF591827_homo[&description="Plasmodium vivax isolate SW4_FD_SGA200.9 cox1 gene, partial cds; and cytb gene, complete cds; mitochondrial","Molecule Type"="DNA"]
	KF591812_homo[&description="Plasmodium vivax isolate MRL43_FD_SGA100.3 cox1 gene, partial cds; and cytb gene, complete cds; mitochondrial","Molecule Type"="DNA"]
	KF591825_homo[&description="Plasmodium vivax isolate SW4_FD_SGA20.1 cox1 gene, partial cds; and cytb gene, complete cds; mitochondrial","Molecule Type"="DNA"]
	KF591805_homo[&description="Plasmodium vivax isolate MRL20_FD_SGA30k.1 cox1 gene, partial cds; and cytb gene, complete cds; mitochondrial","Molecule Type"="DNA"]
	KF591809_homo[&description="Plasmodium vivax isolate MRL33_FD_SGA30k.8 cox1 gene, partial cds; and cytb gene, complete cds; mitochondrial","Molecule Type"="DNA"]
	KF591819_homo[&description="Plasmodium vivax isolate MRL7_FD_SGA1k.1 cox1 gene, partial cds; and cytb gene, complete cds; mitochondrial","Molecule Type"="DNA"]
	KF591823_homo[&description="UNVERIFIED: Plasmodium vivax isolate SW35_FD_SGA1k.9 cox1 gene, partial cds; and cytb-like gene, complete sequence; mitochondrial","Molecule Type"="DNA"]
	KF591826_homo[&description="Plasmodium vivax isolate GX12_FD_SGA400.1 cox1 gene, partial cds; and cytb gene, complete cds; mitochondrial","Molecule Type"="DNA"]
	KF591831_homo[&description="Plasmodium vivax isolate GX15_FD_SGA400.1 cox1 gene, partial cds; and cytb gene, complete cds; mitochondrial","Molecule Type"="DNA"]
	KF591799_homo[&description="Plasmodium vivax isolate SW17_FD_SGA1k.8 cox1 gene, partial cds; and cytb gene, complete cds; mitochondrial","Molecule Type"="DNA"]
	KF591820_homo[&description="Plasmodium vivax isolate SW18_FD_SGA1k.10 cox1 gene, partial cds; and cytb gene, complete cds; mitochondrial","Molecule Type"="DNA"]
	KF591798_homo[&description="Plasmodium vivax isolate MRL9_FD__SGA1k.1 cox1 gene, partial cds; and cytb gene, complete cds; mitochondrial","Molecule Type"="DNA"]
	KF591832_homo[&description="Plasmodium vivax isolate MRL39_FD_SGA1k.2 cox1 gene, partial cds; and cytb gene, complete cds; mitochondrial","Molecule Type"="DNA"]
	KF591808_homo[&description="Plasmodium vivax isolate MRL32_FD_SGA50k.4 cox1 gene, partial cds; and cytb gene, complete cds; mitochondrial","Molecule Type"="DNA"]
	KF591822_homo[&description="Plasmodium vivax isolate SW31_FD_SGA1k.12 cox1 gene, partial cds; and cytb gene, complete cds; mitochondrial","Molecule Type"="DNA"]
	KF591813_homo[&description="Plasmodium vivax isolate MRL47_FD_SGA1k.1 cox1 gene, partial cds; and cytb gene, complete cds; mitochondrial","Molecule Type"="DNA"]
	KF591816_homo[&description="Plasmodium vivax isolate MRL52_FD_SGA500.7 cox1 gene, partial cds; and cytb gene, complete cds; mitochondrial","Molecule Type"="DNA"]
	KF591815_homo[&description="Plasmodium vivax isolate MRL46_FD_SGA10k.7 cox1 gene, partial cds; and cytb gene, complete cds; mitochondrial","Molecule Type"="DNA"]
	KF591829_homo[&description="Plasmodium vivax isolate V08B22_FD_SGA2k.8 cox1 gene, partial cds; and cytb gene, complete cds; mitochondrial","Molecule Type"="DNA"]
	KF591800_homo[&description="Plasmodium vivax isolate V08B21_FD_SGA2k.1 cox1 gene, partial cds; and cytb gene, complete cds; mitochondrial","Molecule Type"="DNA"]
	KF591834_homo[&description="Plasmodium vivax isolate SW12_FD_SGA200.1 cox1 gene, partial cds; and cytb gene, complete cds; mitochondrial","Molecule Type"="DNA"]
	KF591803_homo[&description="UNVERIFIED: Plasmodium vivax isolate MRL17_FD_SGA30k.1 cox1 gene, partial cds; and cytb-like gene, complete sequence; mitochondrial","Molecule Type"="DNA"]
	KF591835_homo[&description="Plasmodium vivax isolate GX20_FD_SGA20k.10 cox1 gene, partial cds; mitochondrial","Molecule Type"="DNA"]
	KF591796_homo[&description="Plasmodium vivax isolate MRL35_FD_SGA1k.1 cox1 gene, partial cds; and cytb gene, complete cds; mitochondrial","Molecule Type"="DNA"]
	KF591806_homo[&description="Plasmodium vivax isolate MRL28_FD_SGA30k.1 cox1 gene, partial cds; and cytb gene, complete cds; mitochondrial","Molecule Type"="DNA"]
	KF591793_homo[&description="Plasmodium vivax isolate in413_SGA2k.3 cox1 gene, partial cds; and cytb gene, complete cds; mitochondrial","Molecule Type"="DNA"]
	KF591795_homo[&description="Plasmodium vivax isolate MRL10_FD_SGA1k.1 cox1 gene, partial cds; and cytb gene, complete cds; mitochondrial","Molecule Type"="DNA"]
	KF591797_homo[&description="Plasmodium vivax isolate MRL61_FD_SGA1k.5 cox1 gene, partial cds; and cytb gene, complete cds; mitochondrial","Molecule Type"="DNA"]
	KF591801_homo[&description="Plasmodium vivax isolate GX18_FD_SGA2k.8 cox1 gene, partial cds; and cytb gene, complete cds; mitochondrial","Molecule Type"="DNA"]
	KF591802_homo[&description="Plasmodium vivax isolate in417_FD_SGA2k.5 cox1 gene, partial cds; and cytb gene, complete cds; mitochondrial","Molecule Type"="DNA"]
	KF591810_homo[&description="Plasmodium vivax isolate MRL33_FD_SGA30k.9 cox1 gene, partial cds; and cytb gene, complete cds; mitochondrial","Molecule Type"="DNA"]
	KF591817_homo[&description="Plasmodium vivax isolate MRL57_FD_SGA10k.8 cox1 gene, partial cds; and cytb gene, complete cds; mitochondrial","Molecule Type"="DNA"]
	KF591818_homo[&description="Plasmodium vivax isolate MRL60_FD_SGA10k.7 cox1 gene, partial cds; and cytb gene, complete cds; mitochondrial","Molecule Type"="DNA"]
	KF591824_homo[&description="Plasmodium vivax isolate SW36_FD_SGA1k.9 cox1 gene, partial cds; and cytb gene, complete cds; mitochondrial","Molecule Type"="DNA"]
	KF591794_homo[&description="Plasmodium vivax isolate in410_FD_SGA20k.9 cox1 gene, partial cds; and cytb gene, complete cds; mitochondrial","Molecule Type"="DNA"]
	KF591807_homo[&description="Plasmodium vivax isolate MRL29_FD_SGA300k.7 cox1 gene, partial cds; and cytb gene, complete cds; mitochondrial","Molecule Type"="DNA"]
	KF591821_homo[&description="Plasmodium vivax isolate SW22_FD_SGA100.1 cox1 gene, partial cds; and cytb gene, complete cds; mitochondrial","Molecule Type"="DNA"]
	KF591828_homo[&description="Plasmodium vivax isolate V08B18_FD_SGA20k.7 cox1 gene, partial cds; and cytb gene, complete cds; mitochondrial","Molecule Type"="DNA"]
	KF591811_homo[&description="Plasmodium vivax isolate MRL40_FD_SGA1k.5 cox1 gene, partial cds; and cytb gene, complete cds; mitochondrial","Molecule Type"="DNA"]
	KF591814_homo[&description="Plasmodium vivax isolate MRL49_FD_SGA1k.5 cox1 gene, partial cds; and cytb gene, complete cds; mitochondrial","Molecule Type"="DNA"]
	KF591830_homo[&description="Plasmodium vivax isolate V08B25_FD_SGA20k.8 cox1 gene, partial cds; and cytb gene, complete cds; mitochondrial","Molecule Type"="DNA"]
	KF591833_homo[&description="Plasmodium vivax isolate MRL50_FD_SGA500.7 cox1 gene, partial cds; and cytb gene, complete cds; mitochondrial","Molecule Type"="DNA"]
	KF591804_homo[&description="Plasmodium vivax isolate MRL37_FD_SGA10k.9 cox1 gene, partial cds; and cytb gene, complete cds; mitochondrial","Molecule Type"="DNA"]
	PVL_AnmouchetiA_JX444726[&description="JX444726.1","Molecule Type"="DNA"]
	PVL_KF618561_gorilla[&description="Plasmodium cf. vivax isolate LBggg1222_FD_SGA5.8 cytochrome oxidase subunit I and cytochrome b genes, partial cds; mitochondrial","Molecule Type"="DNA"]
	PVL_KF618549_gorilla[&description="Plasmodium cf. vivax isolate EKggg1179_FD_SGA5.42 cytochrome oxidase subunit I gene, partial cds; and cytochrome b gene, complete cds; mitochondrial","Molecule Type"="DNA"]
	PVL_KF618560_gorilla[&description="Plasmodium cf. vivax isolate LBggg1222_FD_SGA5.6 cytochrome oxidase subunit I gene, partial cds; and cytochrome b gene, complete cds; mitochondrial","Molecule Type"="DNA"]
	PVL_KF618551_gorilla[&description="UNVERIFIED: Plasmodium cf. vivax isolate EKggg1179_FD_SGA5.46 cytochrome oxidase subunit I gene, partial cds; and cytochrome b-like gene, complete sequence; mitochondrial","Molecule Type"="DNA"]
	PVL_KF618535_pan[&description="Plasmodium cf. vivax isolate BQptt392_FD_SGA5.11 cytochrome oxidase subunit I gene, partial cds; and cytochrome b gene, complete cds; mitochondrial","Molecule Type"="DNA"]
	PVL_KF618541_gorilla[&description="Plasmodium cf. vivax isolate DSggg83_FD_SGA2.1 cytochrome oxidase subunit I gene, partial cds; and cytochrome b gene, complete cds; mitochondrial","Molecule Type"="DNA"]
	PVL_KF618554_gorilla[&description="Plasmodium cf. vivax isolate EKggg1179_FD_SGA5.58 cytochrome oxidase subunit I gene, partial cds; and cytochrome b gene, complete cds; mitochondrial","Molecule Type"="DNA"]
	PVL_KF618559_gorilla[&description="Plasmodium cf. vivax isolate LBggg1222_FD_SGA5.22 cytochrome oxidase subunit I gene, partial cds; and cytochrome b gene, complete cds; mitochondrial","Molecule Type"="DNA"]
	PVL_KF618566_pan[&description="Plasmodium cf. vivax isolate SYptt32_FD_SGA5.6 cytochrome oxidase subunit I gene, partial cds; and cytochrome b gene, complete cds; mitochondrial","Molecule Type"="DNA"]
	PVL_KF618565_pan[&description="Plasmodium cf. vivax isolate SYptt32_FD_SGA2.1 cytochrome oxidase subunit I gene, partial cds; and cytochrome b gene, complete cds; mitochondrial","Molecule Type"="DNA"]
	PVL_KF618543_pan[&description="Plasmodium cf. vivax isolate LIpte50577_FD_SGA30.11 cytochrome oxidase subunit I gene, partial cds; and cytochrome b gene, complete cds; mitochondrial","Molecule Type"="DNA"]
	PVL_KF618544_pan[&description="Plasmodium cf. vivax isolate LIpte50577_FD_SGA30.3 cytochrome oxidase subunit I gene, partial cds; and cytochrome b gene, complete cds; mitochondrial","Molecule Type"="DNA"]
	PVL_KF618540_pan[&description="Plasmodium cf. vivax isolate DPptt143_FD_SGA5.11 cytochrome oxidase subunit I and cytochrome b genes, partial cds; mitochondrial","Molecule Type"="DNA"]
	PVL_KF618550_gorilla[&description="Plasmodium cf. vivax isolate EKggg1179_FD_SGA5.44 cytochrome oxidase subunit I gene, partial cds; and cytochrome b gene, complete cds; mitochondrial","Molecule Type"="DNA"]
	PVL_Karla_JX444720_pan[&description="Karla-JX444720.1","Molecule Type"="DNA"]
	PVL_KF618537_pan[&description="Plasmodium cf. vivax isolate DGptt540_FD_SGA20.37 cytochrome oxidase subunit I gene, partial cds; and cytochrome b gene, complete cds; mitochondrial","Molecule Type"="DNA"]
	PVL_KF618539_pan[&description="Plasmodium cf. vivax isolate DGptt540_FD_SGA20.7 cytochrome oxidase subunit I gene, partial cds; and cytochrome b gene, complete cds; mitochondrial","Molecule Type"="DNA"]
	PVL_KF618546_gorilla[&description="Plasmodium cf. vivax isolate EKggg1179_FD_SGA20.11 cytochrome oxidase subunit I gene, partial cds; and cytochrome b gene, complete cds; mitochondrial","Molecule Type"="DNA"]
	PVL_KF618556_pan[&description="Plasmodium cf. vivax isolate KApts1680_FD_SGA5.3 cytochrome oxidase subunit I gene, partial cds; and cytochrome b gene, complete cds; mitochondrial","Molecule Type"="DNA"]
	PVL_KF618564_pan[&description="Plasmodium cf. vivax isolate SYptt1_FD_SGA20.8 cytochrome oxidase subunit I gene, partial cds; and cytochrome b gene, complete cds; mitochondrial","Molecule Type"="DNA"]
	PVL08_pan[&description="PVL08_MIT","Molecule Type"="DNA"]
	PVL_KF618562_gorilla[&description="Plasmodium cf. vivax isolate MSggg7183_FD_SGA2.2 cytochrome oxidase subunit I gene, partial cds; and cytochrome b gene, complete cds; mitochondrial","Molecule Type"="DNA"]
	PVL_KF618542_gorilla[&description="Plasmodium cf. vivax isolate DSggg86_FD_SGA2.4 cytochrome oxidase subunit I gene, partial cds; and cytochrome b gene, complete cds; mitochondrial","Molecule Type"="DNA"]
	PVL_KF618547_gorilla[&description="Plasmodium cf. vivax isolate EKggg1179_FD_SGA20.27 cytochrome oxidase subunit I gene, partial cds; and cytochrome b gene, complete cds; mitochondrial","Molecule Type"="DNA"]
	PVL_KF618548_gorilla[&description="Plasmodium cf. vivax isolate EKggg1179_FD_SGA20.3 cytochrome oxidase subunit I gene, partial cds; and cytochrome b gene, complete cds; mitochondrial","Molecule Type"="DNA"]
	PVL_KF618552_gorilla[&description="Plasmodium cf. vivax isolate EKggg1179_FD_SGA5.54 cytochrome oxidase subunit I gene, partial cds; and cytochrome b gene, complete cds; mitochondrial","Molecule Type"="DNA"]
	PVL_KF618555_gorilla[&description="Plasmodium cf. vivax isolate EKggg514_FD_SGA5.11 cytochrome oxidase subunit I gene, partial cds; and cytochrome b gene, complete cds; mitochondrial","Molecule Type"="DNA"]
	PVL_KF618545_gorilla[&description="Plasmodium cf. vivax isolate EKggg1179_FD_SGA20.10 cytochrome oxidase subunit I gene, partial cds; and cytochrome b gene, complete cds; mitochondrial","Molecule Type"="DNA"]
	PVL_KF618563_gorilla[&description="Plasmodium cf. vivax isolate NKggg1167_FD_SGA5.3 cytochrome oxidase subunit I gene, partial cds; and cytochrome b gene, complete cds; mitochondrial","Molecule Type"="DNA"]
	PVL_KF618557_gorilla[&description="Plasmodium cf. vivax isolate KGggg1246_FD_SGA2.4 cytochrome oxidase subunit I gene, partial cds; and cytochrome b gene, complete cds; mitochondrial","Molecule Type"="DNA"]
	PVL_KF618558_gorilla[&description="Plasmodium cf. vivax isolate LBggg1222_FD_SGA5.2 cytochrome oxidase subunit I gene, partial cds; and cytochrome b gene, complete cds; mitochondrial","Molecule Type"="DNA"]
	PVL_KF618553_gorilla[&description="Plasmodium cf. vivax isolate EKggg1179_FD_SGA5.55 cytochrome oxidase subunit I gene, partial cds; and cytochrome b gene, complete cds; mitochondrial","Molecule Type"="DNA"]
	PVL09_pan[&description="PVL09_MIT","Molecule Type"="DNA"]
	PVL10_pan[&description="PVL10_MIT","Molecule Type"="DNA"]
	PVL_KF618536_gorilla[&description="Plasmodium cf. vivax isolate CPggg1426_FD_SGA1.1 cytochrome oxidase subunit I gene, partial cds; and cytochrome b gene, complete cds; mitochondrial","Molecule Type"="DNA"]
;
end;
begin characters;
	dimensions nchar=127;
	format datatype=dna missing=? gap=-;
	matrix
	Pcy_AB434919	TAACTTTGACTTTATACTATTAACGTAATATATACTTACAAGATATTTGGGAAGTTCTAGAGGTTCTTCCATTGTTTGATTATAAAATTCTCTCTTGTTTGAATATGTCATATTTCAAGGTCTCAAC
	PVL_Bumbi_JX444722_gorilla	CAATTACGGCCCCATACTCTTTACGTAACGAGTATTTATTGAATATTTGGGAAGCTTCTGAGGATCTTCCATTGTTTGATTTAAAAGTTCCTTTACGTTAGTATATGTCATATTTCATGGTTTCGAC
	PVL_AnmouchetiB_JX444724	TGATTACGACCCCATACTCTTTACGTAACAAATATCTATTGGATACTTGGGAAGTCCCTGAGGATCCTCCATTGTTTGATTTAAAGATTCCTTTACGTTAGTGTATGTCATATTTCGTGGTTTCGAC
	PVL_CAR_JX444721_homo	TAATTACGACCCCGTACTCTTTACGTGACAAATATTTATTGGACATTTGGGAAGTTCCTGGGGATCTTCCATTGTTTGATTTAAAAATTCCTTTACGTTAGTACATGTCACACTTCATGGTTTCGAC
	PVL_AnmouchetiC_JX444725	TAATCACGACCCCACACTCTTTACGTAACAAATATTTATTGGATATTTGGGAAGTTCCTGAGGATTTTCCATTGTTTGATTTAAAAATTCCTCTACGTTAGTATATGGCATATTTCATGGTTTCGAC
	PVL_Bprime_JX444723_pan	TAATTACGACCCCATACTCTTTACGTAACAAACATTTATTGGATATTTGGGAAGTTCCTGAGGATCTTCCATCGTCTGATTTAAAAATCCCTTTACGTTAGTATATGTCATATCTCATGGTTTCGAC
	KF591827_homo	TAATTATGACCCCATACTCTTTACGTATCAAATATTTATTGGATATTTGGGAAGTTCCAGAGGATCTTCCATTGTTTGATTTAAAAATTCCTTTACGTTAGTATATATCATATTTCATGGTTCCGAT
	KF591812_homo	TAATTATGACCCCATACTCTTTACATATCAAATATTTATTGGATATTTGGGAAGTTCCAGAGGATCTTCCATTGTTTGATTTAAAAATTCCTTTACGTTAGTATATGTCATATTTCATGGTTCCGAT
	KF591825_homo	TAATTATGACCCCATACTCTTTACGTATCAAATATTTATAGGATATTTGGGAAGTTCCTGAGGATCTTCCATTGTTTGATTTAAAAATTCCTTTACGTTAGTATATGTCATATTTCATGGATCCGAT
	KF591805_homo	TAATTATGACCCCATACTATTTACGTATCAAATATTTATTGGATATTAGGGAAGTTCCTCAGGATCTTCCATTGTTTGATTTAAAAATTCCTTTACGTTAGTATATGTCATATTTCATGGTTTCGAT
	KF591809_homo	TAATTATGACCCCATGCTCTTTACGTATCAAATATTTATTGGATATTTGGGAAGTTCCTCAAGATCTTCCATTGTTTGATTTAAAAATTCCTTTACGTTAGTATATGTCATATTTCATGGTTTCGAT
	KF591819_homo	TAATTATGACCCCATACTCTTTACGTATCAAATATTTATTGGATATTTGGGAAGTTCCTCAGGATCTTTCATTGATTGATTTAAAAATTCCTTTACGTTAGTATATGTCATATTTCATGGTTTCGAT
	KF591823_homo	TAATTATGACCCCATACTCTTTACGAATCAAATATTTATTGGATATTTGGGAAGTTCCTGAGGACCTTCCATTGTTTGATTTAAAAATTCCTTTACGTTAGTATATGTCATATTTCATGGTTTCGAT
	KF591826_homo	TAATTATGACCCCATACTCTTTACGTATCAAATATTTATTGGATATTTGGGATGTTCCTCAGGACCTTCCAATGTTTGATTTAAAAATTCCTTTACGTTAGTATATGTCATATTTCATGGTTTCGAT
	KF591831_homo	TAATTATGACCCCATACTCTTTACGTATCAAATATTTATTGGATATTTGGGAAGTTCCTCAGGACCTTCCAATGTTTGATTTAAAAATTCCTTTACGTTAGTATATGTCATATTTCATGGTTTCGAT
	KF591799_homo	TAATTATGACCCCATACTCTTTACGTATCAAATATTTATTGGATATTTGGGAAATTCCTCAGGACCTTCCATTGTTTGATTTAAAAATTCCTTTACGTTAGTATATGTCATATTTCATGGTTTCGAT
	KF591820_homo	TAATTATGACCCCATACTCTTTACGTATCAAATATTTATTGGATATTTGGGAAATTCCTCAGGACCTTCCATTGTTTGATTTAAAAATTCCTTTACGCTAGTATATGTCATATTTCATGGTTTCGAT
	KF591798_homo	TAATTATGACCCCATACTCTTTACGTATCAAATATTTATTGGATATTTGGGAAGTTCCACAGGACCTTCCATTGTTTGATTTAAAAATTCCTTTACGTTAGTATATGTCATATTTCATGGTTTCGAT
	KF591832_homo	TAATTATGACCCCATACTCTTTACGTATCAAATATTTATTGGATATTTGGGAAGTTCCTCAGGACCTTCCATTGTTTGATTTAAAAATTCCTTTACGTTAGTATATGTCATATTTCATGGTTTCGAT
	KF591808_homo	TAATTATGACCCCATACTATTTACGTATCAAATATTTATTGGATATTTGGGAAGTTCCTGAGGATCTTCCATTGTTTGATTTAAAAATTCCTTTACGTTAGTATATGTCATATTTCATGGTTTCGAT
	KF591822_homo	TAATTATGACCCCATACTATTTACGTATCAAATATTTATTGGATATTTGGGAAGTTCCTGAGGATCTTCCATTGTTTGATTTAAAAATTCCTTTACGTTAGTATATGTCATATTTCATGGTTCCGAT
	KF591813_homo	TAATTATGACCCCATACTCTTTACGTATCAAATATTTATTGGATATTTGGGAAGTTCCTGAGGATCTTCCATTGTTTGATCTAAAAATTCCTTTACGTTAGTATATGTCATATTTCATGGTTCCGAT
	KF591816_homo	TAATTATGACCCCATACTCTTTACGTATCAAATATTTGTTGGATATTTGGGAAGTTCCTGAGGATCTTCCATTGTTTGATTTAAAAATTCCTTTACGTTAGTATATGTCATATTTCATGGTTCCGAT
	KF591815_homo	TAATTATGACCCCATACTCTTTACGTATCAAATATTTATTGGATATTTGGGAAGTTCCTGAGGATCTTCCATTGTTTGATTTAAAAATTCCTTTACGTTAGTATATGTCATATTTCATGGTTCCGAT
	KF591829_homo	TAATTATGACCCCATACTCTATACGTATCAAATATTTATTGGATATTTGGGAAGTTCCTGAGGATCTTCCATTGTTTGATTTAAAAATTCCTTTACGTTAGTATATGTCATATTTCATGGTTTTGAT
	KF591800_homo	TAATTATGACCCCATACTCTATACGTATCAAATATTTATTGGATATTTGGGAAGTTCCTGAGGATCTTCCATTGTTTGATTTAAAAATTCCTTTACGTTAGTATATGTCATATTTCATGGTTTCGAT
	KF591834_homo	TAATTATGACCCCATACTCTTTACGTATCAAATATTTATTGGATATTTGGGAAGTTCCTGAGGATCTTCCAATGTTTGATTTAAAAATTCCTTTACGTTAGTATATGTCATATTTCATGGTTTCGAT
	KF591803_homo	TAATTATGACCCCATACTCTTTACGTATCAAATATTTATTGGATATTTGGGAAGTTCCTCAGGACCTTCCATTGTTTGATTTAAAAATTCCTTTACGTTAGTATATGTCATATTTCATGGTTTCGAT
	KF591835_homo	TAATTATGACCCCATACTCTTTACGTATCAAATATTTATTGGATATTTGGGAAGTTCCTCAGGATCTTCCATTGTTTGATTTAAAAATTCCTTTACGTTAGTATATGTCATATTTCATGGTTTCGAT
	KF591796_homo	TAATTATGACCCCATACTCTTTACGTATCAAATATTTATTGGATATTTGGGAAGTTCCTCAGGATCTTCCAATGTTTGATTTAAAAATTCCTTTACGTTAGTATATGTCATATTTCATGGTTTCGAT
	KF591806_homo	TAATTATGACCCCATACTCTTTACGTATCAAATATTTATTGGATATTTGGGAAGTTCCTCAGGATCTTCCATTGTTTGATTTAAAAATTCCTTTACGTTAGTATATGTCATATTTCATGGATTCGAT
	KF591793_homo	TAATTATAACCCCATACTCTTTACGTATCAAATATTTATTGGATATTTGGGAAGTTCCTCAGGATCTTCCATTGTTTGATTTAAAAATTCCTTTACGTTAGTATATGTCATATTTCATGGTTTCGAT
	KF591795_homo	TAATTATGACCCCATACTCTTTACGTATCAAATATTTATTGGATATTTGGGAAGTTCCTCAGGATCTTCAATTGTTTGATTTAAAAATTCCTTTACGTTAGTATATGTCATATTTCATGGTTTCGAT
	KF591797_homo	TAATTATGACCCCATACTCTTTACGTATCAAATATTTATTGGATATTTGGGAAGTTCCTCAGGATCTTCCATTGTTTGATTTAAAAATTCCTTTACGTTAGTATATGTCATATTCCATGGTTTCGAT
	KF591801_homo	TAATTATGACCCCATACTCTTTACGTATCAAATATTTATTGGATATTTGGGAAGTTCCTCAGGATCTTCCATTGTTTGATTTAAAAATTCCTTTACGTTAGTATATGTCATATTTCATGGTTTCGAT
	KF591802_homo	TAATTATGACCCCATACTCTTTACGTATCAAATATTTATTGGATATTTGGGAAGTTCCTCAGGATCTTCCATTGTTTGATTTAAAAATTCCTTTACGTTAGTATATGTCATATTTCATGGTTTCGGT
	KF591810_homo	TAATTATGACCCTATACTCTTTACGTATCAAATATTTATTGGATATTTGGGAAGTTCCTCAGGATCTTCCATTGTTTGATTTAAAAATTCCTTTACGTTAGTATATGTCATATTTCATGGTTTCGAT
	KF591817_homo	TAATTATGACCCCATATTCTTTACGTATCAAATATTTATTGGATATTTGGGAAGTTCCTCAGGATCTTCCATTGTTTGATTTAAAAATTCCTTTACGTTAGTATATGTCATATTTCATGGTTTCGAT
	KF591818_homo	TAATTATGACCCCATACTCTTTACGTATCAAATATTTATTGGATATTTGGGAAGTTCCTCAGGATCTTCCATTGTTTGATTTAAAAATTCCTTTACGTTAGTATATGTCATATTTCATAGTTTCGAT
	KF591824_homo	TAATTATGACCCCATACTCTTTACGTATCAAATATTTATTGGATATTTGGGAAGTTCCTCAGGATCTTCCTTTGTTTGATTTAAAAATTCCTTTACGTTAGTATATGTCATATTTCATGGTTTCGAT
	KF591794_homo	TAATTATGACCCCATACTCTTTACGTATCAAATATTTATTGGATATTTGGGAAGTTCCTCAGGATCTTCCATTGTTTGATTTAAAAATTCCTTTACGTTAGTATATGTCATATTTCATGGTTTCGAT
	KF591807_homo	TAATTATGACCCCATACTCTTTACGTATCAAATATTTATTGGATATTTGGGAAGTTCCTCAGGATCTTCCATTGTTTGATTTAAAAATTCCTTTACGTTAGTATATGTCATATTTCATGGTTTCGAT
	KF591821_homo	TAATTATGACCCCATACTCTTTACGTATCAAATATTTATTGGATATTTGGGAAGTTCCAGAGGATCTTCCAATGTTTGATTTAAAAATTCCTTTACGTTAGTATATGTCATATTTCATGGTTTCGAT
	KF591828_homo	TAATTATGACCCCATACTCTTTACGTATCAAATATTTATTGGATATTTGGGAAGTTCCAGAGGATCTTCCATTGTTTGATTTAAAAATTCCTTTACGTTAGTATATGTCATATTTCATGGTTTCGAT
	KF591811_homo	TAATTATGACCCCATACTCTTTACGTATCAAATATTTATTGGATATTTAGGAAGTTCCTGAGGATCTTCCATTGTTTGATTTAAAAATTCCTTTACGTTAGTATATGTCATATTTCATGGTTTCGAT
	KF591814_homo	TAATTATGACCCCATACTCTTTACGTATCAAATATTTATTGGATATTTGGGAAGTTCCTGAGGATCTTCCATTGTTTGATTTAAAAATTCCTTTACATTAGTATATGTCATATTTCATGGTTTCGAT
	KF591830_homo	TAATTATGACCCCATACCCTTTACGTATCAAATATTTATTGGATATTTGGGAAGTTCCTGAGGATCTTCCATTGTTTGATTTAAAAATTCCTTTACGTTAGTATATGTCATATTTCATGGTTTCGAT
	KF591833_homo	TAATTATGACCCCATACTCTTTACGTATCAAATATTTATTGGATATTTGGGAAGTTCCTGAGAATCTTCCATTGTTTGATTTAAAAATTCCTTTACGTTAGTATATGTCATATTTCATGGTTTCGAT
	KF591804_homo	TAATTATGACCCCATACTCTTTACGTATCAAATATTTATTGGATATTTGGGAAGTTCCTGAGGATCTTCCATTGTTTGATTTAAAAATTCCTTTACGTTAGTATATGTCATATTTCATGGTTTCGAT
	PVL_AnmouchetiA_JX444726	TAGTTACGACCCCATACTCCTTACGTAACAAATATTTATTGGATGTTTGGGAAGTTCCTGAGGATCTCCCATTGTTTGATTTAAAAATTCCTTTACGTTAGTATATGTCATATTTCATGGTTTCGAC
	PVL_KF618561_gorilla	TAATTCTGATCCCATACTCTTTACGTAACAAATATTTATTGGATATTTGGGAAGTTCCTGAGGATCTTCCATTGTTTGATTTAAAAATTCCTTTATGTTAGTATACGTCATATTTCATGGTTTCGAC
	PVL_KF618549_gorilla	TAATTCTGATCCCATACTCTTTACGTAACAAATATTTATTGGATATTTGGGAAGTTCCTGAGGATCTTCCATTGTTTGATTTAAAAATTCCTTTATGTTAGTATATGTCATGTTTCATGGTTTCGAC
	PVL_KF618560_gorilla	TAATTCTGATCCCATACTCTTTACGTAACAAATATTTATTGGATATTTGGGAAGTTCCTGAGGATCTTCCATTGTTTGATTTAAAAATTCCTTTATGTTAGTATATGTCATATTTCATGGTTTCGAC
	PVL_KF618551_gorilla	TAATTACGACCCCATACTCTTTACGTAACAAATATTTATTGGATATTTGGGAAGTTCCTGAGGATCTTCCATTGTTTGATTTAAAAATTCCTTTACGTTAGTATATGTCATATTTCATGATTTCGAC
	PVL_KF618535_pan	TAATTACGACCCCATACTCTTTACGTAACAAATATTCATTGGATATTTGGGAAGTTCCTGAGGATCTTCCATTGTTTGATTTAAAAATTCCTTTACGTTAGTATATGTCATATTTTATGGTTTCGAC
	PVL_KF618541_gorilla	TAATTATGACCCCATACTCTTTACGTAACAAATATTTATTGGATATTTGGGAAGTTCCTGAGGATCTTCCATTGATTGATTTAACAATTCCTTTATGTTAGTATATGTCATATTTCATGGTTTCGAC
	PVL_KF618554_gorilla	TAATTATGACCCCATACTCTTTAAGTAACAAATATTTATTGGATATTTGGGAAGTTCCTGAGGATCTTCCATTGTTTGATTTAAAAATTCCTTTATGTTAGTATATGTCATATTTCATGGTTTCGAC
	PVL_KF618559_gorilla	TAATTATGACCCCATACTCTTTACGTAACAAATATTTATTGGATATTTGGTAAGTTCCTGAGGATCTTCCATTGTTCGATTTAAAAATTCCTTTATGTTAGTATATGTCATATTTCATGGTTTCGAC
	PVL_KF618566_pan	TAATTACGACCCCATACTCTTTACGTAACAAATATTTATTGGATATCTGGGAAGTTCCTGAGGATCTTCCATTGTTTGATTTAAAAATTCCTTTATGTTAGTATATGTCATATTTCATGGTTTCGAC
	PVL_KF618565_pan	TAATTACGACCCCATACTCTTTACGTAACAAATATTTATTGGATATTTGGGAAGTTCCTGAGGATCTTCCATTGTTTGATTTAAAAATTCCTTTATGTTAGTATATGTCATATTTCATGGTTTCGAC
	PVL_KF618543_pan	TAATTACGACCCCATACTCTTTACGTAACAAATATTTATTGGATATTTGGGCAGTTCCTGAGGATCTTCCATTGTTTGATTTAAAAATTACTTTACGTTAGTATATGTCATATTTCATGGTTTCGAC
	PVL_KF618544_pan	TAATTACGACCCCATACTCTTTACGTAACAAATATTTATTGGATATTTGGGCAGTTCCTGAGGATCTTCCATTGTTTGATTTAAAAATTCCTTTACGTTAGTATATGTCATATTTCATGGTTTCGAC
	PVL_KF618540_pan	TAATTACGACCCCATACTCTTTACGTAACAAATATTTATTGGATATTTGGGAAGTTCCTGAGGATCTTCCATTGTTTGATTTAAAAATTCCTTTACGTCAGTATATGTCATATTTCATGGTTTCGAC
	PVL_KF618550_gorilla	TAATTACGACCCCATACTCTTTACGTAACAAATATTTATTGGATATTTGGGAAGTTCCTGAGGATCTTCCATTGTTTGATTTAAAAATTCCTTTACGTTAGTATATGTCTTATTTCATGGTTTCGAC
	PVL_Karla_JX444720_pan	TAATTACGACCCCATACTCTTTACGTAACAAATATTTATTGGATATTTGGGAAGTTCCTGAGGATCTTCCATTGTTTGATTTAGAAATTCCTTTACGTTAGTATATGTCATATTTCATGGTTTCGAC
	PVL_KF618537_pan	TAATTACGACCCCATACTCTTTACGTAACAAATATTTATTGGGTATTTGGGAAGTTCCTGAGGATCTTCCATTGTTTGATTTAAAAATTCCTTTACGTTAGTATATGTCATATTTCATGGTTTCGAC
	PVL_KF618539_pan	TAATTACGACCCCATACTCTTTACGTAACAAATATTTATTGGATATTTGGGAAGTTCCTGAGGATCTTCCATTGTTTGATTTAAAAATTCCTTTACGTTAGTATATGTCATATTTCATAGTTTCGAC
	PVL_KF618546_gorilla	TAATTACGACCCCATACTCTTTACGTAACAAATATTTATTGGATATTTGGGAAGTTCCTGAGGATCTTCCATTGTTTGATTTAAAAATTCCTTTACGTTAATATATGTCATATTTCATGGTTTCGAC
	PVL_KF618556_pan	TAATTACGACCCCATACTCTTTACGTAACAAATATTTATTGGATATTTGGGAAGTTCCTGAGGATCTTCCATTATTTGATTTAAAAATTCCTTTACGTTAGTATATGTCATATTTCATGGTTTCGAC
	PVL_KF618564_pan	TAATTACGACCCCATACTCTTTACGTAACAAATATTTATTGGATATTTGGGAAGTTCCTGAGGATCTTCCATTGTTTGATTTAAAAATTCCTTTACGTTAGTATTTGTCATATTTCATGGTTTCGAC
	PVL08_pan	TAATTACGACCCCATACTCTTTACGTAACAAATATTTATTGGATATTTGGGAAGTTCCTGAGGATCTTCCATTGTTTGATTTAAAAATTCCTTTACGTTAGTATATGTCATATTTCATGGTTTCGAC
	PVL_KF618562_gorilla	TAATTACGACCCCATACTCTTTACGTAACAAATATTTATTGGATATTTGGGAAGTTCCTGAGGATCTTCCATTGTTTGATTTAAAAATTCCTTTACGTTAGTATATGTCATATTTCATGGTTTCGAC
	PVL_KF618542_gorilla	TAATTATGACCCCATACTCTTTACGTAACAAATATTTATTGGATATTTGGGAAGTTCCTGAGGATCTTCCATTGTTTGCCTTAAAAATTCCTTTATGTTAGTATATGTCATATTTCATGGTTTCGAC
	PVL_KF618547_gorilla	TAATTATGACCCCATACTCTTTACGTAACAAATATTTATTGGATATTTGAGAAGTTCCTGAGGATCTTCCATTGTTTGCTTTAAAAATTCCTTTATGTTAGTATATGTCATATTTCATGGTTTCGAC
	PVL_KF618548_gorilla	TAATTATGACCCCATACTCTTTACGTAACAAATATTTATTGGATATTTGGGAAGTTCCTGAGGATCTTCCATTGTTTACTTTAAAAATTCCTTTATGTTAGTATATGTCATATTTCATGGTTTCGAC
	PVL_KF618552_gorilla	TAATTATGACCCCATACTCTTTACGTAACAAATCTTTATTGGATATTTGGGAAGTTCCTGAGGATCTTCCATTGTTTGCTTTAAAAATTCCTTTATGTTAGTATATGTCATATTTCATGGTTTCGAC
	PVL_KF618555_gorilla	TAATTATGACCCCATACTCTTTACGTAACAAATATTTATTGGATATTTGGGAAGTTCCTGAGGATCTTCCATTGTTTGCTTTAAAAATTCCTTTATGTTAGTATATGTCATATTTCATGGTTTCGAC
	PVL_KF618545_gorilla	TAATTATGACCCCATACTCTTTGCGTAACAAATATTTATTGGATATTTGGGAAGTTCCTGAGGATCTTCCATTGTTTGATTTAAAAATTCCTTTATGTTAGTATATGTCATATTTCATGGTTTCAAC
	PVL_KF618563_gorilla	TAATTATGACCCCATACTCTTTACGTAACAAATATTTATTGGATATTTGGGAAGTTCCTGAGGATCTTCCATTGTTTGATTTAAAAAATCCTTTATGTTAGTATATGTCATATTTCATGGTTTCAAC
	PVL_KF618557_gorilla	TAATTATGACCCCATACTCTTTACGTAACAAATATTTATTGGATATTTGGGAAGTTCCTGAGGATCTTCCATTGTTTGATTTAAAAATTCCTTTATGTTAGTATATGTCATATTTCATGGTTTCAAC
	PVL_KF618558_gorilla	TAATTATGACCCCATACTCTTTACGTAACATATATTTATTGGATATTTGGGAAGTTCCTGAGGATCTTCCATTGTTTGATTTAAAAATTCCTTTATGTTAGTATATGTCATATTTCATGGTTTCGAC
	PVL_KF618553_gorilla	TAATTATGACCCCATACTCTTTACGTAACAAATATTTATTGGATATTTGGGAAGTTCCTGAGGATCTTCCATTGTTTGATTTAAAAATTCCTTTATGTTAGTATATGTTATATTTCATGGTTTCGAC
	PVL09_pan	TAATTATGACCCCATACTCTTTACGTAACAAATATTTATTGGATATTTGGGAAGTTCCTGAGGATCTTCCATTGTTTGATTTAAAAATTCCTTTATGTTAGTATATGTCATATTTCATGGTTTCGAC
	PVL10_pan	TAATTATGACCCCATACTCTTTACGTAACAAATATTTATTGGATATTTGGGAAGTTCCTGAGGATCTTCCATTGTTTGATTTAAAAATTCCTTTATGTTAGTATATGTCATATTTCATGGTTTCGAC
	PVL_KF618536_gorilla	TAATTATGACCCCATACTCTTTACGTAACAAATATTTATTGGATATTTGGGAAGTTCCTGAGGATCTTCCATTGTTTGATTTAAAAATTCCTTTATGTTAGTATATGTCATATTTCATGGTTTCGAC
;
end;
