# Supplementary material for: Plasmodium vivax-like genome sequences shed new insights into Plasmodium vivax biology and evolution
Source: PLoS Biol. 2018 Aug 24;16(8):e2006035. doi: 10.1371/journal.pbio.2006035 (PMC6130868; doi:10.1371/journal.pbio.2006035)
Supplement: S7 Data — For each analysis with a different number of SNVs considered, the alignment and the resulting tree file are available. SNV, single nucleotide variant. (ZIP) [file pbio.2006035.s021.zip]

Archive with 20 entries (20 files):
- 100SNP FastTree Tree.nex
- 200SNP FastTree Tree.nex
- 300SNP FastTree Tree.nex
- 400SNP FastTree Tree.nex
- 500SNP FastTree Tree.nex
- 600SNP FastTree Tree.nex
- 700SNP FastTree Tree.nex
- 800SNP FastTree Tree.nex
- 1000SNP FastTree Tree.nex
- 5000SNP FastTree Tree.nex
- 5000 SNP Alignment.nex
- 1000 SNP Alignment.nex
- 800 SNP Alignment.nex
- 700 SNP Alignment.nex
- 600 SNP Alignment.nex
- 500 SNP Alignment.nex
- 400 SNP Alignment.nex
- 300 SNP Alignment.nex
- 200 SNP Alignment.nex
- 100 SNP Alignment.nex
