# Supplementary material for: Plasmodium vivax-like genome sequences shed new insights into Plasmodium vivax biology and evolution
Source: PLoS Biol. 2018 Aug 24;16(8):e2006035. doi: 10.1371/journal.pbio.2006035 (PMC6130868; doi:10.1371/journal.pbio.2006035)
Supplement: S7 Data — For each analysis with a different number of SNVs considered, the alignment and the resulting tree file are available. SNV, single nucleotide variant. (ZIP) [file pbio.2006035.s021.zip › 100SNP FastTree Tree.nex]

#NEXUS
begin taxa;
	dimensions ntax=31;
	taxlabels
	PcyB[&"Genetic Code"="Standard",Created=Wed Jun 20 16:36:37 CEST 2018]
	PvBr22[&"Genetic Code"="Standard",Created=Wed Jun 20 16:36:37 CEST 2018]
	PvBr32[&"Genetic Code"="Standard",Created=Wed Jun 20 16:36:37 CEST 2018]
	PvCo01[&"Genetic Code"="Standard",Created=Wed Jun 20 16:36:37 CEST 2018]
	PvIn01[&"Genetic Code"="Standard",Created=Wed Jun 20 16:36:37 CEST 2018]
	PvIn02[&"Genetic Code"="Standard",Created=Wed Jun 20 16:36:37 CEST 2018]
	PvIn03[&"Genetic Code"="Standard",Created=Wed Jun 20 16:36:37 CEST 2018]
	PvMal08[&"Genetic Code"="Standard",Created=Wed Jun 20 16:36:37 CEST 2018]
	PvMal15[&"Genetic Code"="Standard",Created=Wed Jun 20 16:36:37 CEST 2018]
	PvMal19[&"Genetic Code"="Standard",Created=Wed Jun 20 16:36:37 CEST 2018]
	PvMau[&"Genetic Code"="Standard",Created=Wed Jun 20 16:36:37 CEST 2018]
	PvMe01[&"Genetic Code"="Standard",Created=Wed Jun 20 16:36:37 CEST 2018]
	PvMy01[&"Genetic Code"="Standard",Created=Wed Jun 20 16:36:37 CEST 2018]
	PvPNG12[&"Genetic Code"="Standard",Created=Wed Jun 20 16:36:37 CEST 2018]
	PvPNG14[&"Genetic Code"="Standard",Created=Wed Jun 20 16:36:37 CEST 2018]
	PvPNG25[&"Genetic Code"="Standard",Created=Wed Jun 20 16:36:37 CEST 2018]
	PvPNG58[&"Genetic Code"="Standard",Created=Wed Jun 20 16:36:37 CEST 2018]
	PvPe03[&"Genetic Code"="Standard",Created=Wed Jun 20 16:36:37 CEST 2018]
	PvTh01[&"Genetic Code"="Standard",Created=Wed Jun 20 16:36:37 CEST 2018]
	PvTh02[&"Genetic Code"="Standard",Created=Wed Jun 20 16:36:37 CEST 2018]
	Pvl01[&"Genetic Code"="Standard",Created=Wed Jun 20 16:36:37 CEST 2018]
	Pvl02[&"Genetic Code"="Standard",Created=Wed Jun 20 16:36:37 CEST 2018]
	Pvl03[&"Genetic Code"="Standard",Created=Wed Jun 20 16:36:37 CEST 2018]
	Pvl04[&"Genetic Code"="Standard",Created=Wed Jun 20 16:36:37 CEST 2018]
	Pvl05[&"Genetic Code"="Standard",Created=Wed Jun 20 16:36:37 CEST 2018]
	Pvl06[&"Genetic Code"="Standard",Created=Wed Jun 20 16:36:37 CEST 2018]
	Pvl07[&"Genetic Code"="Standard",Created=Wed Jun 20 16:36:37 CEST 2018]
	Pvl08[&"Genetic Code"="Standard",Created=Wed Jun 20 16:36:37 CEST 2018]
	Pvl09[&"Genetic Code"="Standard",Created=Wed Jun 20 16:36:37 CEST 2018]
	Pvl10[&"Genetic Code"="Standard",Created=Wed Jun 20 16:36:37 CEST 2018]
	Pvl11[&"Genetic Code"="Standard",Created=Wed Jun 20 16:36:37 CEST 2018]
;
end;

begin characters;
	dimensions nchar=99;
	format datatype=dna missing=? gap=-;
	matrix
	PcyB	AATGCCTGCATAGACATTCCAATAGAATGGACTTTGAGCCCGATCTTGTTTATGCCGTTGGGACTTGGTACTGGCTTGGGTCGTCATCCACCGATCCTC
	PvBr22	AATGTCCGCATGCACGGCTCAATAGAATGGACTTTGAGCCAGATCTTGTCAGTCCTGTTGGGGCCTGGTACTGTCTTTGGTCGCCATCCGCCGATCCTT
	PvBr32	AATGTCCGCACGCACGGCTCAACACAATGGACTTTGGGCCAGATCTTGTCAGTCCTGTTGGGGCCTGGTACCGGCTTGGATCGCCATCCGCCGATCCTT
	PvCo01	AATGTCCGCATGCACGGCTCACTAGAATGGACTTTGAGCCACATCTTGTCAGTCCTGTTGGGGCCTGGTACTGGCTTGGATCGCCATCCGCCGATCCTT
	PvIn01	AATGTCCGCACGCACGGCTCACCACAATGGACTTTGAGCCACATCTTGTCAGTCCTGTTGGGGCCTGGTACTGGCTTGGGTCGCCATCCACCGATCCTT
	PvIn02	AATGTCTGCACGCACGGCTCAACACAATGGACTTTGGGCCAGATCTTGTCAGTCCTGTTGGGGCCTGGTACTGGCTTGGATCGCCATCCGCCGATCCTT
	PvIn03	AATGTCCGCACGCACGGCTCACTAGGATGGACTTTGAGCCAGATCTTGTCAGTCCTGTTGGGGCCTGGTACTGGCTTGGATCGCCATCCGCCGATCCTT
	PvMal08	AATGTCCGCACGCACGGCTCACTACAATGGACTTTGAGCCACATCTTGTCAGTCCTGTTGGGGCCTGGTACTGGCTTGGATCGCAATCTGCCGATCCTC
	PvMal15	AATGTCCGCACGCACGGCTCAATACAATGGACTTTGAGCCACATCTTGTCAGTCCTGTTGGGGCCTGGTACTGGCTTGGATCGCCATCCGCCGATCCTT
	PvMal19	AATGTCCGCACGCACGGCTCACTACAATGGACTTTGAGCCACATCTTGTCAGTCCTGTTGGGGCCTGGTACTGGCTTGGATCGCCATCCGCCGATCCTT
	PvMau	AATGTCCGCACGCACGGCTCACTACAATGGACTTTGAGCCAGATCTTGTCAGTCCTGTTGGGGCCTGGTACTGGCTTGGATCGCCATCCGCCGATCCTT
	PvMe01	AATGTCCGCACGCACGGCTCACTAGGATGGACTTTGGGCCAGATCTTGTCAGTCCTGTTGGGGCCTGGTACTGGCTTGGATCGCCATCCGCCGATCCTT
	PvMy01	AATGTCCGCACGCACGGCTCACTAGAATGGACTTTGAGCCACATCTTGTCAGTCCTGTTGGGGCCTGGTACTGGCTTGGATCGCCATCTGCCGATCCTT
	PvPNG12	AATGTCCGCACGCACGGCTCAACAGAATGGACTTTGATCCAGATCTTGTCAGTCCTGTTGGGGCCTGGTACTGGCTTGGATCGCCATCCGCCGATCCTT
	PvPNG14	AATGTCCGCACGCACGGCTCACTACAATGGACTTTGAGCCAGATCTTGTCAGTCCTGTTGGGGCCTGGTACTGGCTTGGATCGCCATCCGCCGATCCTT
	PvPNG25	AATGTCCGCACGCACGGCTCAACACAATGGACTTTGATCCAGATCTTGTCAGTCCTGTTGGGGCCTGGTACTGGCTTGGATCGCCATCCACCGATCCTT
	PvPNG58	AATGTCCGCACGCACGGCTCAACACAATGGACTTTGAGCCACATCTTGTCAGTCCTGTTGGGGCCTGGTACTGGCTTGGATCGCCATCCGCCGATCCTT
	PvPe03	AATGTCTGCACGCACGGCTCAACACAATGGACTTTGAGCCACATCTTGTCAGACCTGTTGGGGCCCGGTACTGGCTTGGATCGCCATCCGCCGATCCTT
	PvTh01	AATGTCCGCACGCACGGCTCACTAGGATGGACTTTGAGCCCGATCTTGTCAGTCCTGTTGGGGCCTGGTACTGGCTTGGGTCGCCATCCGCCGATCCTT
	PvTh02	AATGTCCGCACGCACGGCTCACTAGGATGGACTTTGAGCCCGATCTTGTCAGTCCTGTTGGGGCCTGGTACTGTCTTGGATCGCCATCCACCGATCCTT
	Pvl01	AATGTCCACACGCACGGCTCACTAGAATGGACTTTGGGCCACATCTTGTCAGTCCTGTTGGGGCCTGGTACTGGCTTGGGTCGCCATCCACCGATCCTT
	Pvl02	AATGTCCGCACGCACGGCTCAATAGAATGGACTTTGAGCCAGATCTTGTCAGTCCTGTTGGGGCCTGGTACTGGCTTGGATCGCCATCCACCGATCCTC
	Pvl03	AATGTCCGCACGCACGGCTCACTAGAATGGACTTTGAGCCCGATCTTGTCAGTCCTGTTGGGGCCTGGTACTGGCTTGGATCGCCATCCGCCGATCCTT
	Pvl04	AATGTCCGCACGCACGGCTCAACACAATGGACTTTGAGCCCGATCTTGTCAGTCCTGTTGGGGCCTGGTACTGGCTTGGATCGCCATCCACCGATCCTT
	Pvl05	AATGTCCGCACGCACGGCTCACTAGAATGGACTTTGAGCCACATCTTGTCAGTCCTGTTGGGGCCTGGTACTGGCTTGGATCGCCATCCACCGATCCTT
	Pvl06	AATGTCCGCATGCACGGCTCAACACAATGGCCTTTGATCCCGATCTTGTCAGTCCTGTTGGGGCCTGGTACTGGCTTGGGTCGCCATCCACCGATCCTT
	Pvl07	TATGTCCGCACGCACGGCTCAATACAATTGACTTTGAGCCCGATCGTGTCAGTCCCGTTGGGGCCTGATACTAGCTTGGGTCGCCATCCACCGATCCTT
	Pvl08	AATGTCCGCACGCACGGCTCACTAGAATGGACTTTGAGCCAGATCTTGTCAGTCCTGTTGGGGCCTGGTACTGGCTTGGATCGCCATCCACCGATCCTT
	Pvl09	AATGTCCGCACGCACGGCTCACTACAATGGACTTTGAGCCAGATCTTGTCAGTCCTGTTGGGGCCTGGTACTGGCTTGGATCGCCATCCACCGATCCTT
	Pvl10	AATGTCCGCACGCACGGCTCAACACAATGGACTTTGAGCCAGATCTTGTCAGTCCTGTTGGGGCCTGGTACTGGCTTGGATCGCCATCCGCCGATCCTT
	Pvl11	AATGTCCGCACGCACGGCTCACTAGAATGGACTTTGAGCCAGATCTTGTCAGTCCTGTTGGGGCCTGGTACTGGCTTGGGTCGCCATCCACCGATCCTT

;
end;
begin trees;
	tree tree_1 = [&R] [&branchAttributeNames={"FastTree support value"}](PcyB[&"Genetic Code"="Standard"]:0.120245,(Pvl07[&"Genetic Code"="Standard"]:0.07099,(Pvl06[&"Genetic Code"="Standard"]:0.03399000000000002,(Pvl04[&"Genetic Code"="Standard"]:0.000140,((PvPNG12[&"Genetic Code"="Standard"]:0.02150000000000002,PvPNG25[&"Genetic Code"="Standard"]:0.000140)[&"FastTree support value"=0.859]:0.010660000000000003,(((PvBr32[&"Genetic Code"="Standard"]:0.010740000000000027,PvIn02[&"Genetic Code"="Standard"]:0.010680000000000023)[&"FastTree support value"=0.774]:0.010589999999999988,((PvPNG58[&"Genetic Code"="Standard"]:0.000140,PvPe03[&"Genetic Code"="Standard"]:0.03265000000000001)[&"FastTree support value"=0.843]:0.010630000000000028,Pvl10[&"Genetic Code"="Standard"]:0.000140)[&"FastTree support value"=0.054]:0.000150)[&"FastTree support value"=0.841]:0.010550000000000004,(Pvl02[&"Genetic Code"="Standard"]:0.010589999999999988,(Pvl09[&"Genetic Code"="Standard"]:0.010620000000000018,((((PvMau[&"Genetic Code"="Standard"]:0.0,PvPNG14[&"Genetic Code"="Standard"]:0.0):0.000160,((PvMal08[&"Genetic Code"="Standard"]:0.021879999999999983,PvMy01[&"Genetic Code"="Standard"]:0.010689999999999977)[&"FastTree support value"=0.783]:0.010830000000000006,(PvMal15[&"Genetic Code"="Standard"]:0.010720000000000007,PvMal19[&"Genetic Code"="Standard"]:0.000140)[&"FastTree support value"=0.299]:0.000160)[&"FastTree support value"=0.799]:0.010709999999999997)[&"FastTree support value"=0.857]:0.010709999999999997,(((PvIn03[&"Genetic Code"="Standard"]:0.000140,PvMe01[&"Genetic Code"="Standard"]:0.010589999999999988)[&"FastTree support value"=0.475]:0.000140,(Pvl03[&"Genetic Code"="Standard"]:0.010610000000000008,(PvTh01[&"Genetic Code"="Standard"]:0.010619999999999963,PvTh02[&"Genetic Code"="Standard"]:0.021619999999999973)[&"FastTree support value"=0.354]:0.000150)[&"FastTree support value"=0.169]:0.010720000000000007)[&"FastTree support value"=0.848]:0.010579999999999978,(PvBr22[&"Genetic Code"="Standard"]:0.04514000000000001,PvCo01[&"Genetic Code"="Standard"]:0.010799999999999976)[&"FastTree support value"=0.772]:0.010610000000000008)[&"FastTree support value"=0.469]:0.000150)[&"FastTree support value"=0.443]:0.010570000000000024,(Pvl08[&"Genetic Code"="Standard"]:0.000140,(Pvl11[&"Genetic Code"="Standard"]:0.010570000000000024,(Pvl05[&"Genetic Code"="Standard"]:0.000150,(PvIn01[&"Genetic Code"="Standard"]:0.022340000000000027,Pvl01[&"Genetic Code"="Standard"]:0.022150000000000003)[&"FastTree support value"=0.782]:0.010220000000000007)[&"FastTree support value"=0.45]:0.010649999999999993)[&"FastTree support value"=0.632]:0.000140)[&"FastTree support value"=0.751]:0.000140)[&"FastTree support value"=1.0]:0.000150)[&"FastTree support value"=0.087]:0.01089000000000001)[&"FastTree support value"=0.911]:0.02149000000000001)[&"FastTree support value"=0.256]:0.000160)[&"FastTree support value"=0.851]:0.010649999999999993)[&"FastTree support value"=0.748]:0.010010000000000019)[&"FastTree support value"=0.02]:0.011410000000000003):0.120245);
end;
