# Supplementary material for: Plasmodium vivax-like genome sequences shed new insights into Plasmodium vivax biology and evolution
Source: PLoS Biol. 2018 Aug 24;16(8):e2006035. doi: 10.1371/journal.pbio.2006035 (PMC6130868; doi:10.1371/journal.pbio.2006035)
Supplement: S7 Data — For each analysis with a different number of SNVs considered, the alignment and the resulting tree file are available. SNV, single nucleotide variant. (ZIP) [file pbio.2006035.s021.zip › 200SNP FastTree Tree.nex]

#NEXUS
begin taxa;
	dimensions ntax=31;
	taxlabels
	PcyB[&Created=Fri May 18 10:42:07 CEST 2018]
	PvBr22[&Created=Fri May 18 10:42:07 CEST 2018]
	PvBr32[&Created=Fri May 18 10:42:07 CEST 2018]
	PvCo01[&Created=Fri May 18 10:42:07 CEST 2018]
	PvIn01[&Created=Fri May 18 10:42:07 CEST 2018]
	PvIn02[&Created=Fri May 18 10:42:07 CEST 2018]
	PvIn03[&Created=Fri May 18 10:42:07 CEST 2018]
	PvMal08[&Created=Fri May 18 10:42:07 CEST 2018]
	PvMal15[&Created=Fri May 18 10:42:07 CEST 2018]
	PvMal19[&Created=Fri May 18 10:42:07 CEST 2018]
	PvMau[&Created=Fri May 18 10:42:07 CEST 2018]
	PvMe01[&Created=Fri May 18 10:42:07 CEST 2018]
	PvMy01[&Created=Fri May 18 10:42:07 CEST 2018]
	PvPNG12[&Created=Fri May 18 10:42:07 CEST 2018]
	PvPNG14[&Created=Fri May 18 10:42:07 CEST 2018]
	PvPNG25[&Created=Fri May 18 10:42:07 CEST 2018]
	PvPNG58[&Created=Fri May 18 10:42:07 CEST 2018]
	PvPe03[&Created=Fri May 18 10:42:07 CEST 2018]
	PvTh01[&Created=Fri May 18 10:42:07 CEST 2018]
	PvTh02[&Created=Fri May 18 10:42:07 CEST 2018]
	Pvl01[&Created=Fri May 18 10:42:07 CEST 2018]
	Pvl02[&Created=Fri May 18 10:42:07 CEST 2018]
	Pvl03[&Created=Fri May 18 10:42:07 CEST 2018]
	Pvl04[&Created=Fri May 18 10:42:07 CEST 2018]
	Pvl05[&Created=Fri May 18 10:42:07 CEST 2018]
	Pvl06[&Created=Fri May 18 10:42:07 CEST 2018]
	Pvl07[&Created=Fri May 18 10:42:07 CEST 2018]
	Pvl08[&Created=Fri May 18 10:42:07 CEST 2018]
	Pvl09[&Created=Fri May 18 10:42:07 CEST 2018]
	Pvl10[&Created=Fri May 18 10:42:07 CEST 2018]
	Pvl11[&Created=Fri May 18 10:42:07 CEST 2018]
;
end;

begin characters;
	dimensions nchar=199;
	format datatype=dna missing=? gap=-;
	matrix
	PcyB	AATGCCTGCATAGACATTCCAATAGAATGGACTTTGAGCCCGATCTTGTTTATGCCGTTGGGACTTGGTACTGGCTTGGGTCGTCATCCACCGATCCTCCATATGGCTCGAGAGTCCGGCCAATATGTCTTGTAGTTACATCGATTCGTAAATGATATGGCACATACCATGGACCGAGAACAAATCGGCATGTATGTCG
	PvBr22	AATGTCCGCATGCACGGCTCAATAGAATGGACTTTGAGCCAGATCTTGTCAGTCCTGTTGGGGCCTGGTACTGTCTTTGGTCGCCATCCGCCGATCCTTCATAAGGTTTGGGAGTCCGGCCAATACGTCCCGTAGTCACATCGTTCCGTAGATGATCTGGAACATACTAGGGACCGATGGAAAATCGTCATGTATGTCG
	PvBr32	AATGTCCGCACGCACGGCTCAACACAATGGACTTTGGGCCAGATCTTGTCAGTCCTGTTGGGGCCTGGTACCGGCTTGGATCGCCATCCGCCGATCCTTCATAAGGTTCGGAAGTCCGGCCAATACGTCCCGTAGTTACATCGACTCGTAGATGATCTGGAACATACTATGGACCGAGGGAAAATCGGCATGTATGTCG
	PvCo01	AATGTCCGCATGCACGGCTCACTAGAATGGACTTTGAGCCACATCTTGTCAGTCCTGTTGGGGCCTGGTACTGGCTTGGATCGCCATCCGCCGATCCTTCATAAGGTTCGAGAGTCCGGCCAATACGTCCCGTAGTTACATCGATTCGTAGATGATCTGGAACATACTATGGACCGATGGAAAATCGTTATGTATGTCG
	PvIn01	AATGTCCGCACGCACGGCTCACCACAATGGACTTTGAGCCACATCTTGTCAGTCCTGTTGGGGCCTGGTACTGGCTTGGGTCGCCATCCACCGATCCTTCATAAGGTTCGGGAGTCCGGCCAATACGTCCCGTAGTTACATCGATCCGTAGATGATCTGGAACATACTATGGACCGATGGAAAATCGTTATGTATGTTG
	PvIn02	AATGTCTGCACGCACGGCTCAACACAATGGACTTTGGGCCAGATCTTGTCAGTCCTGTTGGGGCCTGGTACTGGCTTGGATCGCCATCCGCCGATCCTTCATAAGGTTCGGGAGTCCGGCCAATACGTCCCGTAGTTACATCGATTCGTAGATGATCTGGAACACACTATGGACCGATGGAAAATCGTCATGTATGTCG
	PvIn03	AATGTCCGCACGCACGGCTCACTAGGATGGACTTTGAGCCAGATCTTGTCAGTCCTGTTGGGGCCTGGTACTGGCTTGGATCGCCATCCGCCGATCCTTCATAAGGTTCGGGAGTCCGGCCAATACGTCCCGTAGTCACATCGATCCGTAGATGATCTGGCACATACTAGGGACCGATGGAAAATCGGCATGTATGTCG
	PvMal08	AATGTCCGCACGCACGGCTCACTACAATGGACTTTGAGCCACATCTTGTCAGTCCTGTTGGGGCCTGGTACTGGCTTGGATCGCAATCTGCCGATCCTCCATAAGGTTCGGGAGTCCGGCCAATACGTCCCGTAGTTACATCGATTCGTAGATGATCTGGAACATACTAGGGACCGAGGGAAAATCGGCATGTATGTCG
	PvMal15	AATGTCCGCACGCACGGCTCAATACAATGGACTTTGAGCCACATCTTGTCAGTCCTGTTGGGGCCTGGTACTGGCTTGGATCGCCATCCGCCGATCCTTCATAAGGTTCGGGAGTCCGGCCAATACGTCCCGTAGTTACATCGATTCGTAGATGATCTGGAACATACTATGGACCGAGGGAAAATCGGCATGTATGTCG
	PvMal19	AATGTCCGCACGCACGGCTCACTACAATGGACTTTGAGCCACATCTTGTCAGTCCTGTTGGGGCCTGGTACTGGCTTGGATCGCCATCCGCCGATCCTTCATAAGGTTCGGGAGTCCGGCCAATACGTCCCGTAGTTACATCGACTCGTAGATGATCTGGAACATACTATGGACCGAGGGAAAATCGGCATGTATGTCG
	PvMau	AATGTCCGCACGCACGGCTCACTACAATGGACTTTGAGCCAGATCTTGTCAGTCCTGTTGGGGCCTGGTACTGGCTTGGATCGCCATCCGCCGATCCTTCATAAGGTTCGGGAGTCCGGCCAATACGTCCCGTAGTTACATCGATCCGTAGATGATCTGGCACATACTATGGACCGATGGAAAATCGGCATGTATGTCG
	PvMe01	AATGTCCGCACGCACGGCTCACTAGGATGGACTTTGGGCCAGATCTTGTCAGTCCTGTTGGGGCCTGGTACTGGCTTGGATCGCCATCCGCCGATCCTTCATAAGGTTCGGGAGTCCGGCCAATACGTCCCGTAGTTACATCGATTCGTAGATGATCTGGAACATACTATGGACCGATGGAAAATCGTCATGTATGTCG
	PvMy01	AATGTCCGCACGCACGGCTCACTAGAATGGACTTTGAGCCACATCTTGTCAGTCCTGTTGGGGCCTGGTACTGGCTTGGATCGCCATCTGCCGATCCTTCATAAGGTTCGGGAGTCCGGCCAATACGTCCCGTAGTTACATCGATTCGTAGATGATCTGGAACATACTATGGACCGATGGAAAATCGGCATGTATGTCG
	PvPNG12	AATGTCCGCACGCACGGCTCAACAGAATGGACTTTGATCCAGATCTTGTCAGTCCTGTTGGGGCCTGGTACTGGCTTGGATCGCCATCCGCCGATCCTTCATAAGGTTCGGGAGTCCGGCCAATACGTCCCGTAGTTACATCGATCCGTAGATGATCTGGAACATACTAGGGACCGATGGAAAATCGGCATGTATGTCG
	PvPNG14	AATGTCCGCACGCACGGCTCACTACAATGGACTTTGAGCCAGATCTTGTCAGTCCTGTTGGGGCCTGGTACTGGCTTGGATCGCCATCCGCCGATCCTTCATAAGGTTCGGGAGTCCGGCCAATACGTCCCGTAGTTACATCGATCCGTAGATGATCTGGCACATACTATGGACCGATGGAAAATCGGCATGTATGTCG
	PvPNG25	AATGTCCGCACGCACGGCTCAACACAATGGACTTTGATCCAGATCTTGTCAGTCCTGTTGGGGCCTGGTACTGGCTTGGATCGCCATCCACCGATCCTTCATAAGGTTCGGGAGTCCGGCCAATACGTCCCGTAGTTACATCGATTCGTAGATGATCTGGAACATACTATGGACCGATGGAAAATCGGCATGTATGTCG
	PvPNG58	AATGTCCGCACGCACGGCTCAACACAATGGACTTTGAGCCACATCTTGTCAGTCCTGTTGGGGCCTGGTACTGGCTTGGATCGCCATCCGCCGATCCTTCATAAGGTTCGGGAGTCCGGCCAATACGTCCCGTAGTTACATCGATCCGTAGATGATCTGGAACATACTATGGACCGATGGAAAATCGTTATGTATGTCG
	PvPe03	AATGTCTGCACGCACGGCTCAACACAATGGACTTTGAGCCACATCTTGTCAGACCTGTTGGGGCCCGGTACTGGCTTGGATCGCCATCCGCCGATCCTTCATAAGGTTCGGGAGTCCGGCCAATACGTCCCGTAGTTACATCGATCCGTAGATGATCTGGAACATACTAGGGACCGATGGAAAATCGGCATGTATGTCG
	PvTh01	AATGTCCGCACGCACGGCTCACTAGGATGGACTTTGAGCCCGATCTTGTCAGTCCTGTTGGGGCCTGGTACTGGCTTGGGTCGCCATCCGCCGATCCTTCATAAGGTTCGGGAGTCCGGCCAATACGTCCCGTAGTTACATCGATCCGTAGATGATCTGGAACATACTAGGGACCGATGGAAAAACGGCATGTATGTCG
	PvTh02	AATGTCCGCACGCACGGCTCACTAGGATGGACTTTGAGCCCGATCTTGTCAGTCCTGTTGGGGCCTGGTACTGTCTTGGATCGCCATCCACCGATCCTTCATAAGGTTCGGGAGTCCGGCCAATACGTCCCGTAGTTACATCGATTCGTAGATGATCTGGAACATACTATGGACCGATGGAAAATCGGCATGTATGTCG
	Pvl01	AATGTCCACACGCACGGCTCACTAGAATGGACTTTGGGCCACATCTTGTCAGTCCTGTTGGGGCCTGGTACTGGCTTGGGTCGCCATCCACCGATCCTTCATAAGGTTCGGGAGTCCGGCCAATACGTCCCGTAGTTACATCGATCCGTAGATGATCTGGAACATACTAGGGACCGATGGAAAATCGGCATGTATGTCG
	Pvl02	AATGTCCGCACGCACGGCTCAATAGAATGGACTTTGAGCCAGATCTTGTCAGTCCTGTTGGGGCCTGGTACTGGCTTGGATCGCCATCCACCGATCCTCCATAAGGTTCGGGAGTCCGGCCAATACGTCCCGTAGTTACATCGATCCGTAGATGATCTGGAACATACTATGGACCGAGGGAAAATCGTCATGTATGTCG
	Pvl03	AATGTCCGCACGCACGGCTCACTAGAATGGACTTTGAGCCCGATCTTGTCAGTCCTGTTGGGGCCTGGTACTGGCTTGGATCGCCATCCGCCGATCCTTCATAAGGTTCGGGAGTCCGGCCAATACGTCCCGTAGTTACATCGATCCGTAGATGATCTGGAACATACTAGGGACCGATGGAAAATCGGCATGTATGTCG
	Pvl04	AATGTCCGCACGCACGGCTCAACACAATGGACTTTGAGCCCGATCTTGTCAGTCCTGTTGGGGCCTGGTACTGGCTTGGATCGCCATCCACCGATCCTTCATAAGGTTCGGGAGTCCGGCCAATACGTCCCGTAGTTACATCGATTCGTAGATGATCTGGCACATACTATGGACCGAGGGAAAATCGGCATGTATGTCG
	Pvl05	AATGTCCGCACGCACGGCTCACTAGAATGGACTTTGAGCCACATCTTGTCAGTCCTGTTGGGGCCTGGTACTGGCTTGGATCGCCATCCACCGATCCTTCATAAGGTTCGGGAGTCCGGCCAATACGTCCCGTAGTTACATCGATTCGTAGATGATCTGGAACACACTAGGGACCGATGGAAAATCGGCATGTATGTCG
	Pvl06	AATGTCCGCATGCACGGCTCAACACAATGGCCTTTGATCCCGATCTTGTCAGTCCTGTTGGGGCCTGGTACTGGCTTGGGTCGCCATCCACCGATCCTTCATAAGGCTCGGGAGTCCGGCCAATACGTCCCGTAGTTGCATCGTTTGATAGATCATCTGGCACACACTAGGGACCGATGGAAAATCGGCATGTATGTCG
	Pvl07	TATGTCCGCACGCACGGCTCAATACAATTGACTTTGAGCCCGATCGTGTCAGTCCCGTTGGGGCCTGATACTAGCTTGGGTCGCCATCCACCGATCCTTCGTAAAGTTCGAGAGTCCGGCCAATACGTCCCGTAGTTACATCGACTCGTGGATGATCTGGAACATACTATGGACCGATGGAAAATCGGCATGTATGTCG
	Pvl08	AATGTCCGCACGCACGGCTCACTAGAATGGACTTTGAGCCAGATCTTGTCAGTCCTGTTGGGGCCTGGTACTGGCTTGGATCGCCATCCACCGATCCTTCATAAGGTTCGGGAGTCCGGCCAATACGTCCCGTAGTTACATCGATTCGTAGATGATCTGGAACATACTAGGGACCGATGGAAAATCGGCATGTATGTCG
	Pvl09	AATGTCCGCACGCACGGCTCACTACAATGGACTTTGAGCCAGATCTTGTCAGTCCTGTTGGGGCCTGGTACTGGCTTGGATCGCCATCCACCGATCCTTCATAAGGTTCGGGAGTCCGGCCAATACGTCCCGTAGTTACATCGATTCGTAGATGATCTGGCACATACTATGGACCGAGGGAAAATCGGCATGTATGTCG
	Pvl10	AATGTCCGCACGCACGGCTCAACACAATGGACTTTGAGCCAGATCTTGTCAGTCCTGTTGGGGCCTGGTACTGGCTTGGATCGCCATCCGCCGATCCTTCATAAGGTTCGGGAGTCCGGCCAATACGTCCCGTAGTTACATCGATCCGTAGATGATCTGGCACATACTAGGGACCGAGGGAAAATCGGCATGTATGTCG
	Pvl11	AATGTCCGCACGCACGGCTCACTAGAATGGACTTTGAGCCAGATCTTGTCAGTCCTGTTGGGGCCTGGTACTGGCTTGGGTCGCCATCCACCGATCCTTCATAAGGTTCGGGAGTCCGGCCAATACGTCCCGTAGTTACATCGATCCGTAGATGATCTGGAACATACTATGGACCGATGGAAAATCGGCATGTATGTCG

;
end;
begin trees;
	tree tree_1 = [&R] [&branchAttributeNames={"FastTree support value"}](PcyB:0.09817499999999998,(Pvl04:0.000140,(Pvl06:0.06596000000000002,(Pvl07:0.07024000000000002,(PvPNG25:0.005130000000000023,(((PvBr32:0.02098,PvIn02:0.015660000000000007)[&"FastTree support value"=0.775]:0.005009999999999959,(PvPe03:0.021109999999999962,(Pvl10:0.010319999999999996,PvPNG12:0.010440000000000005)[&"FastTree support value"=0.416]:0.000160)[&"FastTree support value"=0.928]:0.010270000000000001)[&"FastTree support value"=0.623]:0.000140,(((PvMau:0.0,PvPNG14:0.0):0.005090000000000039,Pvl09:0.010310000000000041)[&"FastTree support value"=0.788]:0.005189999999999972,((PvMy01:0.005139999999999978,((PvCo01:0.010389999999999983,(PvIn01:0.015560000000000018,PvPNG58:0.005090000000000011)[&"FastTree support value"=0.901]:0.01589999999999997)[&"FastTree support value"=0.458]:0.010370000000000018,(PvMal08:0.020689999999999986,(PvMal15:0.005119999999999986,PvMal19:0.005099999999999993)[&"FastTree support value"=0.114]:0.000160)[&"FastTree support value"=0.912]:0.010280000000000011)[&"FastTree support value"=0.939]:0.000160)[&"FastTree support value"=0.435]:0.005159999999999998,(PvMe01:0.015410000000000007,(PvTh02:0.01540999999999998,((Pvl02:0.021049999999999985,(Pvl01:0.02088000000000001,Pvl11:0.000140)[&"FastTree support value"=0.785]:0.005119999999999986)[&"FastTree support value"=0.783]:0.005120000000000013,((Pvl05:0.010360000000000008,Pvl08:0.000160)[&"FastTree support value"=0.799]:0.000150,((PvTh01:0.015570000000000028,Pvl03:0.000150)[&"FastTree support value"=0.784]:0.005159999999999998,(PvIn03:0.01050000000000001,PvBr22:0.04311000000000001)[&"FastTree support value"=0.732]:0.0050100000000000144)[&"FastTree support value"=0.929]:0.010269999999999974)[&"FastTree support value"=0.17]:0.005120000000000013)[&"FastTree support value"=0.333]:0.000150)[&"FastTree support value"=0.34]:0.005099999999999993)[&"FastTree support value"=0.997]:0.000140)[&"FastTree support value"=0.829]:0.005149999999999988)[&"FastTree support value"=0.893]:0.010309999999999986)[&"FastTree support value"=0.824]:0.005099999999999993)[&"FastTree support value"=0.777]:0.005319999999999991)[&"FastTree support value"=0.769]:0.005170000000000008)[&"FastTree support value"=0.781]:0.0050200000000000244):0.09817499999999998);
end;
