# Supplementary material for: Plasmodium vivax-like genome sequences shed new insights into Plasmodium vivax biology and evolution
Source: PLoS Biol. 2018 Aug 24;16(8):e2006035. doi: 10.1371/journal.pbio.2006035 (PMC6130868; doi:10.1371/journal.pbio.2006035)
Supplement: S7 Data — For each analysis with a different number of SNVs considered, the alignment and the resulting tree file are available. SNV, single nucleotide variant. (ZIP) [file pbio.2006035.s021.zip › 300SNP FastTree Tree.nex]

#NEXUS
begin taxa;
	dimensions ntax=31;
	taxlabels
	PcyB[&Created=Fri May 18 10:42:07 CEST 2018]
	PvBr22[&Created=Fri May 18 10:42:07 CEST 2018]
	PvBr32[&Created=Fri May 18 10:42:07 CEST 2018]
	PvCo01[&Created=Fri May 18 10:42:07 CEST 2018]
	PvIn01[&Created=Fri May 18 10:42:07 CEST 2018]
	PvIn02[&Created=Fri May 18 10:42:07 CEST 2018]
	PvIn03[&Created=Fri May 18 10:42:07 CEST 2018]
	PvMal08[&Created=Fri May 18 10:42:07 CEST 2018]
	PvMal15[&Created=Fri May 18 10:42:07 CEST 2018]
	PvMal19[&Created=Fri May 18 10:42:07 CEST 2018]
	PvMau[&Created=Fri May 18 10:42:07 CEST 2018]
	PvMe01[&Created=Fri May 18 10:42:07 CEST 2018]
	PvMy01[&Created=Fri May 18 10:42:07 CEST 2018]
	PvPNG12[&Created=Fri May 18 10:42:07 CEST 2018]
	PvPNG14[&Created=Fri May 18 10:42:07 CEST 2018]
	PvPNG25[&Created=Fri May 18 10:42:07 CEST 2018]
	PvPNG58[&Created=Fri May 18 10:42:07 CEST 2018]
	PvPe03[&Created=Fri May 18 10:42:07 CEST 2018]
	PvTh01[&Created=Fri May 18 10:42:07 CEST 2018]
	PvTh02[&Created=Fri May 18 10:42:07 CEST 2018]
	Pvl01[&Created=Fri May 18 10:42:07 CEST 2018]
	Pvl02[&Created=Fri May 18 10:42:07 CEST 2018]
	Pvl03[&Created=Fri May 18 10:42:07 CEST 2018]
	Pvl04[&Created=Fri May 18 10:42:07 CEST 2018]
	Pvl05[&Created=Fri May 18 10:42:07 CEST 2018]
	Pvl06[&Created=Fri May 18 10:42:07 CEST 2018]
	Pvl07[&Created=Fri May 18 10:42:07 CEST 2018]
	Pvl08[&Created=Fri May 18 10:42:07 CEST 2018]
	Pvl09[&Created=Fri May 18 10:42:07 CEST 2018]
	Pvl10[&Created=Fri May 18 10:42:07 CEST 2018]
	Pvl11[&Created=Fri May 18 10:42:07 CEST 2018]
;
end;

begin characters;
	dimensions nchar=300;
	format datatype=dna missing=? gap=-;
	matrix
	PcyB	AATGCCTGCATAGACATTCCAATAGAATGGACTTTGAGCCCGATCTTGTTTATGCCGTTGGGACTTGGTACTGGCTTGGGTCGTCATCCACCGATCCTCCATATGGCTCGAGAGTCCGGCCAATATGTCTTGTAGTTACATCGATTCGTAAATGATATGGCACATACCATGGACCGAGAACAAATCGGCATGTATGTCGAAGTTCGATTCATACCAATCGGCTCAGTCACTTCCACTCTGGAACAGAAAAGGGTCAGCACTCACTAATATATAACGCAGTCATTAACAGCGCCGCGAGTA
	PvBr22	AATGTCCGCATGCACGGCTCAATAGAATGGACTTTGAGCCAGATCTTGTCAGTCCTGTTGGGGCCTGGTACTGTCTTTGGTCGCCATCCGCCGATCCTTCATAAGGTTTGGGAGTCCGGCCAATACGTCCCGTAGTCACATCGTTCCGTAGATGATCTGGAACATACTAGGGACCGATGGAAAATCGTCATGTATGTCGCGGCCCGATACATGCCAACCGGCCCGGTAATTCCTACTCTGGGACAGACGAGAATCCAGTCTTACTACTGCATAATGCAGCTATTAACAGCGCCGCGAGTA
	PvBr32	AATGTCCGCACGCACGGCTCAACACAATGGACTTTGGGCCAGATCTTGTCAGTCCTGTTGGGGCCTGGTACCGGCTTGGATCGCCATCCGCCGATCCTTCATAAGGTTCGGAAGTCCGGCCAATACGTCCCGTAGTTACATCGACTCGTAGATGATCTGGAACATACTATGGACCGAGGGAAAATCGGCATGTATGTCGCGGCCCGATACATACCAACCGGCCCGGTAATTCCTACTCTGGGACAGACAAGGGTCCGGTCTTACTAATGCATAACGCAGCTGTTAACAGCGCCACCGGTA
	PvCo01	AATGTCCGCATGCACGGCTCACTAGAATGGACTTTGAGCCACATCTTGTCAGTCCTGTTGGGGCCTGGTACTGGCTTGGATCGCCATCCGCCGATCCTTCATAAGGTTCGAGAGTCCGGCCAATACGTCCCGTAGTTACATCGATTCGTAGATGATCTGGAACATACTATGGACCGATGGAAAATCGTTATGTATGTCGCGGCCCGATACATGCCAACCGGCCCGGTAATTCCTACTCTGGGACAGACAAGGGCCCGGTCTTACTAATGCATAACGCAGCTATGAACAGCTTCGCGAGTA
	PvIn01	AATGTCCGCACGCACGGCTCACCACAATGGACTTTGAGCCACATCTTGTCAGTCCTGTTGGGGCCTGGTACTGGCTTGGGTCGCCATCCACCGATCCTTCATAAGGTTCGGGAGTCCGGCCAATACGTCCCGTAGTTACATCGATCCGTAGATGATCTGGAACATACTATGGACCGATGGAAAATCGTTATGTATGTTGCGGTCCGATACATACCAACCGGCCCGGTAATTCCTACTCTGGGACAGACAAGGGTCCGGTCTTACTACTGCATAATGCAGCTATTAACAGCGCCGCGAGTA
	PvIn02	AATGTCTGCACGCACGGCTCAACACAATGGACTTTGGGCCAGATCTTGTCAGTCCTGTTGGGGCCTGGTACTGGCTTGGATCGCCATCCGCCGATCCTTCATAAGGTTCGGGAGTCCGGCCAATACGTCCCGTAGTTACATCGATTCGTAGATGATCTGGAACACACTATGGACCGATGGAAAATCGTCATGTATGTCGCGGTCCGATACATACCAACCGGCCCGGTAATTCCTACTCTGGGACAGACAAGGGTCCGGTCTTACTAATGCATAATGCAGCTATTTACAGCGCCGCGAGTA
	PvIn03	AATGTCCGCACGCACGGCTCACTAGGATGGACTTTGAGCCAGATCTTGTCAGTCCTGTTGGGGCCTGGTACTGGCTTGGATCGCCATCCGCCGATCCTTCATAAGGTTCGGGAGTCCGGCCAATACGTCCCGTAGTCACATCGATCCGTAGATGATCTGGCACATACTAGGGACCGATGGAAAATCGGCATGTATGTCGCGGTCCGATACATACCAACCGGCCCGGTAATTCCTACTCTGGGACAGACAAGGGTCCGGTCTTACTACTGCATAATGCAGCTATTAACAGAGCCGCGAGTA
	PvMal08	AATGTCCGCACGCACGGCTCACTACAATGGACTTTGAGCCACATCTTGTCAGTCCTGTTGGGGCCTGGTACTGGCTTGGATCGCAATCTGCCGATCCTCCATAAGGTTCGGGAGTCCGGCCAATACGTCCCGTAGTTACATCGATTCGTAGATGATCTGGAACATACTAGGGACCGAGGGAAAATCGGCATGTATGTCGCGGTCCGATACATACCAACCGGCCCGGTAATTCCTACTCTGGGACAGACAAGGGTCCGGTCTTACTAATGCATAATGCAGCTATTAACAGCGCCGCGAGTA
	PvMal15	AATGTCCGCACGCACGGCTCAATACAATGGACTTTGAGCCACATCTTGTCAGTCCTGTTGGGGCCTGGTACTGGCTTGGATCGCCATCCGCCGATCCTTCATAAGGTTCGGGAGTCCGGCCAATACGTCCCGTAGTTACATCGATTCGTAGATGATCTGGAACATACTATGGACCGAGGGAAAATCGGCATGTATGTCGCGGTCCGATACATACCAACCGGCCCGGTAATTCCTACTCTGGGACAGACAAGGGTCCGGTCTTACTAATGCATAACGCAGCTATTAACAGCGCCGCGAGTA
	PvMal19	AATGTCCGCACGCACGGCTCACTACAATGGACTTTGAGCCACATCTTGTCAGTCCTGTTGGGGCCTGGTACTGGCTTGGATCGCCATCCGCCGATCCTTCATAAGGTTCGGGAGTCCGGCCAATACGTCCCGTAGTTACATCGACTCGTAGATGATCTGGAACATACTATGGACCGAGGGAAAATCGGCATGTATGTCGCGGTCCGATACATACCAACCGGCCCGGTAATTCCTACTCTGGGACAGACAAGGGTCCAGTCTTACTACTGCATAATGCAGCTATTAACAGCGCCGCGAGTA
	PvMau	AATGTCCGCACGCACGGCTCACTACAATGGACTTTGAGCCAGATCTTGTCAGTCCTGTTGGGGCCTGGTACTGGCTTGGATCGCCATCCGCCGATCCTTCATAAGGTTCGGGAGTCCGGCCAATACGTCCCGTAGTTACATCGATCCGTAGATGATCTGGCACATACTATGGACCGATGGAAAATCGGCATGTATGTCGCGGTCCGATACATGCCAACCGGCCCGGTAATTCCTACTCTGGGACAGACAAGGGTCCGGTCTTACTAATGCATAATGCAGCTATTAACAGCGCCGCGAGTA
	PvMe01	AATGTCCGCACGCACGGCTCACTAGGATGGACTTTGGGCCAGATCTTGTCAGTCCTGTTGGGGCCTGGTACTGGCTTGGATCGCCATCCGCCGATCCTTCATAAGGTTCGGGAGTCCGGCCAATACGTCCCGTAGTTACATCGATTCGTAGATGATCTGGAACATACTATGGACCGATGGAAAATCGTCATGTATGTCGCGGTCCGATACATGCCAACCGGCCCGGTAATTCCTACTCTGGGACAGACGAAAGCCCAGTCTTACTACTGCATAATGCAGCTATTAACAGCGCCGCGAGTA
	PvMy01	AATGTCCGCACGCACGGCTCACTAGAATGGACTTTGAGCCACATCTTGTCAGTCCTGTTGGGGCCTGGTACTGGCTTGGATCGCCATCTGCCGATCCTTCATAAGGTTCGGGAGTCCGGCCAATACGTCCCGTAGTTACATCGATTCGTAGATGATCTGGAACATACTATGGACCGATGGAAAATCGGCATGTATGTCGCGGCCCGATACATGCCAACCGGCCCGGTAATTCCTACTCTGGGACAGACAAGGGTCCGGTCTTACTAATGCATAATGCAGCTATTTACAGCGCCGCGAGTA
	PvPNG12	AATGTCCGCACGCACGGCTCAACAGAATGGACTTTGATCCAGATCTTGTCAGTCCTGTTGGGGCCTGGTACTGGCTTGGATCGCCATCCGCCGATCCTTCATAAGGTTCGGGAGTCCGGCCAATACGTCCCGTAGTTACATCGATCCGTAGATGATCTGGAACATACTAGGGACCGATGGAAAATCGGCATGTATGTCGCGGCCCGATACATGCCAACCGGCCCGGTAATTCCTACTCTGGGACAGACAAGGGTCCAGTCTTACTACTGCATAATGCAGCTATTAACAGCGCCGCGAGTA
	PvPNG14	AATGTCCGCACGCACGGCTCACTACAATGGACTTTGAGCCAGATCTTGTCAGTCCTGTTGGGGCCTGGTACTGGCTTGGATCGCCATCCGCCGATCCTTCATAAGGTTCGGGAGTCCGGCCAATACGTCCCGTAGTTACATCGATCCGTAGATGATCTGGCACATACTATGGACCGATGGAAAATCGGCATGTATGTCGCGGCCCGATACATGCCAACCGGCCCGGTAATTCCTACTCTGGGACAGACAAGGGTCCGGTCTTACTAATGCATAATGCAGCTATTAACAGCGCCGCGAGTA
	PvPNG25	AATGTCCGCACGCACGGCTCAACACAATGGACTTTGATCCAGATCTTGTCAGTCCTGTTGGGGCCTGGTACTGGCTTGGATCGCCATCCACCGATCCTTCATAAGGTTCGGGAGTCCGGCCAATACGTCCCGTAGTTACATCGATTCGTAGATGATCTGGAACATACTATGGACCGATGGAAAATCGGCATGTATGTCGCGGTCCGATACATACCAACCGGCCCGGTAATTCCTACTCTGGGACAGACAAGGGTCCGGTCTTACTAATGCATAACGCAGCTGTTAACAGCGCCGTGAGTA
	PvPNG58	AATGTCCGCACGCACGGCTCAACACAATGGACTTTGAGCCACATCTTGTCAGTCCTGTTGGGGCCTGGTACTGGCTTGGATCGCCATCCGCCGATCCTTCATAAGGTTCGGGAGTCCGGCCAATACGTCCCGTAGTTACATCGATCCGTAGATGATCTGGAACATACTATGGACCGATGGAAAATCGTTATGTATGTCGCGGTCCGATACATGCCAACCGGCCCGGTAATTCCTACTCTGGGACAGACAAGGGTCCGGTCTTACTACTGCATAATGCAGCTATTAACAGCGCCGCGAGTA
	PvPe03	AATGTCTGCACGCACGGCTCAACACAATGGACTTTGAGCCACATCTTGTCAGACCTGTTGGGGCCCGGTACTGGCTTGGATCGCCATCCGCCGATCCTTCATAAGGTTCGGGAGTCCGGCCAATACGTCCCGTAGTTACATCGATCCGTAGATGATCTGGAACATACTAGGGACCGATGGAAAATCGGCATGTATGTCGCGGTCCGATACATACCAACCGGCCCGGTAATTCCTACTCTGGGACAGACAAGGGTCCGGTCTTACTAATGCATAATGCAGCTATTAACAGCGCCGCGAGTA
	PvTh01	AATGTCCGCACGCACGGCTCACTAGGATGGACTTTGAGCCCGATCTTGTCAGTCCTGTTGGGGCCTGGTACTGGCTTGGGTCGCCATCCGCCGATCCTTCATAAGGTTCGGGAGTCCGGCCAATACGTCCCGTAGTTACATCGATCCGTAGATGATCTGGAACATACTAGGGACCGATGGAAAAACGGCATGTATGTCGCGGCCCGATACATGCCAACCGGCCCGGTAATTCCTACTCTGGGACAGACGAAAGCCCAGTCTTACTACTGCATAATGCAGCTATTAACAGCGCCGCGAGTA
	PvTh02	AATGTCCGCACGCACGGCTCACTAGGATGGACTTTGAGCCCGATCTTGTCAGTCCTGTTGGGGCCTGGTACTGTCTTGGATCGCCATCCACCGATCCTTCATAAGGTTCGGGAGTCCGGCCAATACGTCCCGTAGTTACATCGATTCGTAGATGATCTGGAACATACTATGGACCGATGGAAAATCGGCATGTATGTCGCGGCCCGATACATGCCAACCGGCCCGGTAATTCCTACTCTGGGACAGACAAGGGTCCGGTCTTACTAATGCATAATGCAGCTATTAACAGCGCCGCGAGTA
	Pvl01	AATGTCCACACGCACGGCTCACTAGAATGGACTTTGGGCCACATCTTGTCAGTCCTGTTGGGGCCTGGTACTGGCTTGGGTCGCCATCCACCGATCCTTCATAAGGTTCGGGAGTCCGGCCAATACGTCCCGTAGTTACATCGATCCGTAGATGATCTGGAACATACTAGGGACCGATGGAAAATCGGCATGTATGTCGCGGCCCGATACATGCCAACCGGCCCGGTAATTCCTACTCTGGGACAGACAAGGGTCCGGTCTTACTAATGCATAATACAGCTATTAACAGCGCCGCGAGTA
	Pvl02	AATGTCCGCACGCACGGCTCAATAGAATGGACTTTGAGCCAGATCTTGTCAGTCCTGTTGGGGCCTGGTACTGGCTTGGATCGCCATCCACCGATCCTCCATAAGGTTCGGGAGTCCGGCCAATACGTCCCGTAGTTACATCGATCCGTAGATGATCTGGAACATACTATGGACCGAGGGAAAATCGTCATGTATGTCGCGGCCCGATACATGCCAACCGGCCCGGTAATTCCTACTCTGGGACAGACAAGGGTCCGGTCTTACTAATGCATAATGCAGCTGTTAACAGCGCCGCGAGTT
	Pvl03	AATGTCCGCACGCACGGCTCACTAGAATGGACTTTGAGCCCGATCTTGTCAGTCCTGTTGGGGCCTGGTACTGGCTTGGATCGCCATCCGCCGATCCTTCATAAGGTTCGGGAGTCCGGCCAATACGTCCCGTAGTTACATCGATCCGTAGATGATCTGGAACATACTAGGGACCGATGGAAAATCGGCATGTATGTCGCGGCCCGATACATGCCAACCGGCCCGGTCATTCCCACTCTGGGACAGACAAGGGTCCGGTCTTACTAATGCATAATGCAGCTATTAACAGCGCCGCGAGTA
	Pvl04	AATGTCCGCACGCACGGCTCAACACAATGGACTTTGAGCCCGATCTTGTCAGTCCTGTTGGGGCCTGGTACTGGCTTGGATCGCCATCCACCGATCCTTCATAAGGTTCGGGAGTCCGGCCAATACGTCCCGTAGTTACATCGATTCGTAGATGATCTGGCACATACTATGGACCGAGGGAAAATCGGCATGTATGTCGCGGCCCGATACATGCCAACCGGCCCGGTCATTCCCACTCTGGGACAGACAAGGGTCCGGTCTTACTAATGCATAATACAGCTATTAACAGCGCCGCGAGTT
	Pvl05	AATGTCCGCACGCACGGCTCACTAGAATGGACTTTGAGCCACATCTTGTCAGTCCTGTTGGGGCCTGGTACTGGCTTGGATCGCCATCCACCGATCCTTCATAAGGTTCGGGAGTCCGGCCAATACGTCCCGTAGTTACATCGATTCGTAGATGATCTGGAACACACTAGGGACCGATGGAAAATCGGCATGTATGTCGCGGTCCGATACATGCCAACCGGCCCGGTCATTCCCACTCTGGGACAGACAAGGATCCGGTCTTACTAATGCATAATACAGCTATTAACAGCGCCGCGAGTA
	Pvl06	AATGTCCGCATGCACGGCTCAACACAATGGCCTTTGATCCCGATCTTGTCAGTCCTGTTGGGGCCTGGTACTGGCTTGGGTCGCCATCCACCGATCCTTCATAAGGCTCGGGAGTCCGGCCAATACGTCCCGTAGTTGCATCGTTTGATAGATCATCTGGCACACACTAGGGACCGATGGAAAATCGGCATGTATGTCGCGGTCCGATACATGCCAACCGGCCCGGTCATTCCCACTCTGGGACAGGCAAGGGTCCGGTCTTACTAATGCATAATGCAGCTATTAACAGCGCCGCGAGTA
	Pvl07	TATGTCCGCACGCACGGCTCAATACAATTGACTTTGAGCCCGATCGTGTCAGTCCCGTTGGGGCCTGATACTAGCTTGGGTCGCCATCCACCGATCCTTCGTAAAGTTCGAGAGTCCGGCCAATACGTCCCGTAGTTACATCGACTCGTGGATGATCTGGAACATACTATGGACCGATGGAAAATCGGCATGTATGTCGCGGCCCGATACATGCCAACCGGCCCGGTAATTCCTACTCTGGGACAGGCAAGGATCCGGTCTTACTAATGCGTAATGCAGCTATTAACAGCGCCGCGAGTA
	Pvl08	AATGTCCGCACGCACGGCTCACTAGAATGGACTTTGAGCCAGATCTTGTCAGTCCTGTTGGGGCCTGGTACTGGCTTGGATCGCCATCCACCGATCCTTCATAAGGTTCGGGAGTCCGGCCAATACGTCCCGTAGTTACATCGATTCGTAGATGATCTGGAACATACTAGGGACCGATGGAAAATCGGCATGTATGTCGCGGCCCGATACATGCCAACCGGCCCGGTCATTCCCACTCTGGGACAGACAAGGGTCCGGTCTTACTAATGCATAATACAGCTATTAACAGCGCCGCGAGTA
	Pvl09	AATGTCCGCACGCACGGCTCACTACAATGGACTTTGAGCCAGATCTTGTCAGTCCTGTTGGGGCCTGGTACTGGCTTGGATCGCCATCCACCGATCCTTCATAAGGTTCGGGAGTCCGGCCAATACGTCCCGTAGTTACATCGATTCGTAGATGATCTGGCACATACTATGGACCGAGGGAAAATCGGCATGTATGTCGCGGCCCGATACATGCCAACCGGCCCGGTCATTCCCACTCTGGGACAGACAAGGGTCCGGTCTTACTAATGCATAATGCAGCTATTTACAGCGCCGCGAGTA
	Pvl10	AATGTCCGCACGCACGGCTCAACACAATGGACTTTGAGCCAGATCTTGTCAGTCCTGTTGGGGCCTGGTACTGGCTTGGATCGCCATCCGCCGATCCTTCATAAGGTTCGGGAGTCCGGCCAATACGTCCCGTAGTTACATCGATCCGTAGATGATCTGGCACATACTAGGGACCGAGGGAAAATCGGCATGTATGTCGCGGCCCGATACATGCCAACCGGCCCGGTCATTCCTACTCTGGGACAGACAAGGGTCCGGTCTTACTAATGCATAATGCAGCTATTAACAGCGCCGCGAGTA
	Pvl11	AATGTCCGCACGCACGGCTCACTAGAATGGACTTTGAGCCAGATCTTGTCAGTCCTGTTGGGGCCTGGTACTGGCTTGGGTCGCCATCCACCGATCCTTCATAAGGTTCGGGAGTCCGGCCAATACGTCCCGTAGTTACATCGATCCGTAGATGATCTGGAACATACTATGGACCGATGGAAAATCGGCATGTATGTCGCGGCCCGATACATACCAACCGGCCCGGTAATTCCTACTCTGGGACAGACAAGGGTCCGGTCTTACTAATGCATAATACAGCTATTAACAGCGCCGCGAGTA

;
end;
begin trees;
	tree tree_1 = [&R] [&branchAttributeNames={"FastTree support value"}](PcyB:0.1103,((Pvl04:0.007480000000000014,Pvl06:0.05421999999999996)[&"FastTree support value"=0.332]:0.000740,(Pvl09:0.0035199999999999954,((Pvl03:0.010279999999999984,(Pvl05:0.013729999999999992,Pvl08:0.000160)[&"FastTree support value"=0.744]:0.003390000000000004)[&"FastTree support value"=0.75]:0.013929999999999998,(Pvl10:0.010429999999999995,((PvMau:0.003370000000000012,((PvIn03:0.02073,(PvPNG12:0.009920000000000012,(PvBr22:0.03342999999999999,(PvMe01:0.01777999999999999,PvTh01:0.009970000000000007)[&"FastTree support value"=0.882]:0.010789999999999994)[&"FastTree support value"=0.728]:0.008370000000000016)[&"FastTree support value"=0.742]:0.0037800000000000056)[&"FastTree support value"=0.539]:0.006940000000000002,((((Pvl01:0.014020000000000005,Pvl11:0.003280000000000005)[&"FastTree support value"=0.897]:0.006890000000000007,(Pvl07:0.06164,PvTh02:0.007050000000000001)[&"FastTree support value"=0.716]:0.00656000000000001)[&"FastTree support value"=0.506]:0.000150,Pvl02:0.020809999999999967)[&"FastTree support value"=0.846]:0.003370000000000012,((PvCo01:0.030990000000000018,((PvMal15:0.003379999999999994,((PvIn02:0.016979999999999995,(PvBr32:0.03155000000000002,PvPNG25:0.010639999999999983)[&"FastTree support value"=0.745]:0.006589999999999985)[&"FastTree support value"=0.771]:0.003740000000000021,(PvPe03:0.014079999999999981,(PvIn01:0.013840000000000019,PvPNG58:0.003200000000000036)[&"FastTree support value"=0.935]:0.010739999999999972)[&"FastTree support value"=0.757]:0.0031300000000000217)[&"FastTree support value"=0.884]:0.006819999999999993)[&"FastTree support value"=0.297]:0.003410000000000024,(PvMal08:0.013660000000000005,PvMal19:0.010199999999999987)[&"FastTree support value"=0.779]:0.000150)[&"FastTree support value"=0.978]:0.013759999999999994)[&"FastTree support value"=0.179]:0.000140,PvMy01:0.006799999999999973)[&"FastTree support value"=0.924]:0.006819999999999993)[&"FastTree support value"=0.865]:0.000150)[&"FastTree support value"=0.905]:0.006869999999999987)[&"FastTree support value"=0.0]:0.000140,PvPNG14:0.000140)[&"FastTree support value"=0.863]:0.006879999999999997)[&"FastTree support value"=0.505]:0.010190000000000005)[&"FastTree support value"=0.756]:0.000160)[&"FastTree support value"=0.835]:0.009110000000000007):0.1103);
end;
