# Supplementary material for: Plasmodium vivax-like genome sequences shed new insights into Plasmodium vivax biology and evolution
Source: PLoS Biol. 2018 Aug 24;16(8):e2006035. doi: 10.1371/journal.pbio.2006035 (PMC6130868; doi:10.1371/journal.pbio.2006035)
Supplement: S7 Data — For each analysis with a different number of SNVs considered, the alignment and the resulting tree file are available. SNV, single nucleotide variant. (ZIP) [file pbio.2006035.s021.zip › 600SNP FastTree Tree.nex]

#NEXUS
begin taxa;
	dimensions ntax=31;
	taxlabels
	PcyB[&Created=Fri May 18 10:42:07 CEST 2018]
	PvBr22[&Created=Fri May 18 10:42:07 CEST 2018]
	PvBr32[&Created=Fri May 18 10:42:07 CEST 2018]
	PvCo01[&Created=Fri May 18 10:42:07 CEST 2018]
	PvIn01[&Created=Fri May 18 10:42:07 CEST 2018]
	PvIn02[&Created=Fri May 18 10:42:07 CEST 2018]
	PvIn03[&Created=Fri May 18 10:42:07 CEST 2018]
	PvMal08[&Created=Fri May 18 10:42:07 CEST 2018]
	PvMal15[&Created=Fri May 18 10:42:07 CEST 2018]
	PvMal19[&Created=Fri May 18 10:42:07 CEST 2018]
	PvMau[&Created=Fri May 18 10:42:07 CEST 2018]
	PvMe01[&Created=Fri May 18 10:42:07 CEST 2018]
	PvMy01[&Created=Fri May 18 10:42:07 CEST 2018]
	PvPNG12[&Created=Fri May 18 10:42:07 CEST 2018]
	PvPNG14[&Created=Fri May 18 10:42:07 CEST 2018]
	PvPNG25[&Created=Fri May 18 10:42:07 CEST 2018]
	PvPNG58[&Created=Fri May 18 10:42:07 CEST 2018]
	PvPe03[&Created=Fri May 18 10:42:07 CEST 2018]
	PvTh01[&Created=Fri May 18 10:42:07 CEST 2018]
	PvTh02[&Created=Fri May 18 10:42:07 CEST 2018]
	Pvl01[&Created=Fri May 18 10:42:07 CEST 2018]
	Pvl02[&Created=Fri May 18 10:42:07 CEST 2018]
	Pvl03[&Created=Fri May 18 10:42:07 CEST 2018]
	Pvl04[&Created=Fri May 18 10:42:07 CEST 2018]
	Pvl05[&Created=Fri May 18 10:42:07 CEST 2018]
	Pvl06[&Created=Fri May 18 10:42:07 CEST 2018]
	Pvl07[&Created=Fri May 18 10:42:07 CEST 2018]
	Pvl08[&Created=Fri May 18 10:42:07 CEST 2018]
	Pvl09[&Created=Fri May 18 10:42:07 CEST 2018]
	Pvl10[&Created=Fri May 18 10:42:07 CEST 2018]
	Pvl11[&Created=Fri May 18 10:42:07 CEST 2018]
;
end;

begin characters;
	dimensions nchar=599;
	format datatype=dna missing=? gap=-;
	matrix
	PcyB	AATGCCTGCATAGACATTCCAATAGAATGGACTTTGAGCCCGATCTTGTTTATGCCGTTGGGACTTGGTACTGGCTTGGGTCGTCATCCACCGATCCTCCATATGGCTCGAGAGTCCGGCCAATATGTCTTGTAGTTACATCGATTCGTAAATGATATGGCACATACCATGGACCGAGAACAAATCGGCATGTATGTCGAAGTTCGATTCATACCAATCGGCTCAGTCACTTCCACTCTGGAACAGAAAAGGGTCAGCACTCACTAATATATAACGCAGTCATTAACAGCGCCGCGAGTAAGAATACTTTTAACTCCTTGAGTCTTTCAGTTAGCGGATGACGTGAGCGACCGAGCCGTACGCTTGCCAGTGATTGGATCCCGAATAATGTATGGACGTATTCTATATGAAATGGCGACATTAGCACTCGTTAAGCGTTTTTCACCCCCGGTCTACGGCTACAAAGTACAGTTAACTAATTTGACATAAGATGCTATCTACAGTATCTGTGCCTATAAGAGGCCGATGCATGCGGTCGTCCTCAGTGGCCCGTGTCAATAGCTCCTCTATTCTCTCTTCCTTCATCAGCCGTAGGTTGC
	PvBr22	AATGTCCGCATGCACGGCTCAATAGAATGGACTTTGAGCCAGATCTTGTCAGTCCTGTTGGGGCCTGGTACTGTCTTTGGTCGCCATCCGCCGATCCTTCATAAGGTTTGGGAGTCCGGCCAATACGTCCCGTAGTCACATCGTTCCGTAGATGATCTGGAACATACTAGGGACCGATGGAAAATCGTCATGTATGTCGCGGCCCGATACATGCCAACCGGCCCGGTAATTCCTACTCTGGGACAGACGAGAATCCAGTCTTACTACTGCATAATGCAGCTATTAACAGCGCCGCGAGTAAAAATATTTCTGCCTCCTTGAGTCTTTCAGTTGGCGGGTCATAGCTACAGTCAGGTTAGACATCTGAGAGCAGCCGATGTTAAGAGAGCGCATGGGCACATCTTATGTGTGATGGCGATGTTTACATGTAGTCGGTATTTGCCCTCCTCGGCCCGCAGGACCGACACATAATTGACTAACACGACACAGCTCACTATCAGTCGCGCCTGTACTTTCAGGGGGAGAACGCTAGCCGAAGACTTCGGTGACCCACGTCGATGGCTCCCTTGTTCTCCTTTCCCTCTCCTGAATAGGGCAGC
	PvBr32	AATGTCCGCACGCACGGCTCAACACAATGGACTTTGGGCCAGATCTTGTCAGTCCTGTTGGGGCCTGGTACCGGCTTGGATCGCCATCCGCCGATCCTTCATAAGGTTCGGAAGTCCGGCCAATACGTCCCGTAGTTACATCGACTCGTAGATGATCTGGAACATACTATGGACCGAGGGAAAATCGGCATGTATGTCGCGGCCCGATACATACCAACCGGCCCGGTAATTCCTACTCTGGGACAGACAAGGGTCCGGTCTTACTAATGCATAACGCAGCTGTTAACAGCGCCACCGGTAAAGATATTTCTGCCTCCTTGAGTCTTTCAGCTGGCGGGTCATAGCTACAGTCAGGTTAGACATCTGAGAGCAGCCGATGTTAAGAGGGCGCATGGGCACATCTTATGTGTGATGGCGATGTTTACATGTAGTCGGTATTTGCCCTCCTCGGCCCGCAGGACCGACACATAATTGACTAACACGACACAGCTCACTATCAGTCGCGCCTGTACTTTCAGGGGGAGAACGCTAGCCGAAGACTTCGGTGACCCACGTCGATGGCTCCCTTGTTCTCCTTTCCCTCTCCTGAATAGGGCAGC
	PvCo01	AATGTCCGCATGCACGGCTCACTAGAATGGACTTTGAGCCACATCTTGTCAGTCCTGTTGGGGCCTGGTACTGGCTTGGATCGCCATCCGCCGATCCTTCATAAGGTTCGAGAGTCCGGCCAATACGTCCCGTAGTTACATCGATTCGTAGATGATCTGGAACATACTATGGACCGATGGAAAATCGTTATGTATGTCGCGGCCCGATACATGCCAACCGGCCCGGTAATTCCTACTCTGGGACAGACAAGGGCCCGGTCTTACTAATGCATAACGCAGCTATGAACAGCTTCGCGAGTAAAAACACTTCTGCCTCCTTGAGTCTTTCAGTTGGCGGGTCATAGCTACAGTCAGGTTAGACATCTGAGAGCAGCCGATGTTAAGAGGGCGCATGGGCACATCTTATGTGTGATGGCGATGTTTACATGTAGTCGGTATTTGCCCTCCTCGGCCCGCAGGACCGACACATAATTGACTAACACGACACAGCTCACTATCAGTCGCGCCTGTACTTTCAGGGGGAGAACGCTAGCCGAAGACTTCGGTGACCCACGTCGATGGCTCCCTTGTTCTCCTTTCCCTCTCCTGAATAGGGCAGC
	PvIn01	AATGTCCGCACGCACGGCTCACCACAATGGACTTTGAGCCACATCTTGTCAGTCCTGTTGGGGCCTGGTACTGGCTTGGGTCGCCATCCACCGATCCTTCATAAGGTTCGGGAGTCCGGCCAATACGTCCCGTAGTTACATCGATCCGTAGATGATCTGGAACATACTATGGACCGATGGAAAATCGTTATGTATGTTGCGGTCCGATACATACCAACCGGCCCGGTAATTCCTACTCTGGGACAGACAAGGGTCCGGTCTTACTACTGCATAATGCAGCTATTAACAGCGCCGCGAGTAAAAATACTTCTGCCTCCTTGAGTCTTTCAGTTGGCGGGTCATAGCTACAGTCAGGTTAGACATCTGAGAGCAGCCGATGTTAAGAGGGCGCATGGGCACATTTTATGTGTGATGGCGATGTTTACATGTAGTCGGTATTTGCCCTCCTCGGCCCGCAGGACCGACACATAATTGACTAACACGACACAGCTCACTATCAGTCGCGCCTGTAATTTCAGGGGGAGAACGCTAGCCGAAGACTTCGGTGACCCACGTCGATGGCTCCCTTGTTCTCCTTTCCCTCTCCTGAATAGGGCAGC
	PvIn02	AATGTCTGCACGCACGGCTCAACACAATGGACTTTGGGCCAGATCTTGTCAGTCCTGTTGGGGCCTGGTACTGGCTTGGATCGCCATCCGCCGATCCTTCATAAGGTTCGGGAGTCCGGCCAATACGTCCCGTAGTTACATCGATTCGTAGATGATCTGGAACACACTATGGACCGATGGAAAATCGTCATGTATGTCGCGGTCCGATACATACCAACCGGCCCGGTAATTCCTACTCTGGGACAGACAAGGGTCCGGTCTTACTAATGCATAATGCAGCTATTTACAGCGCCGCGAGTAAAAATATTTCTGCCTCCTTGAGTCTTTCAGTTGGCGGGTCATAGCTACAGTCAGGTTAGACATCTGAGAGCAGCCGATGTTAAGAGAGCGCATGGGCACATCTTATGTGTGATGGCGATGTTTACATGTAGTCGGTATTTGCCCTCCTCGGCCCGCAGGACCGACACATAATTGACTAACACGACACAGCTCACTATCAGTCGCGCCTGTACTTTCAGGGGGAGAACGCTAGCCGAAGACTTCGGTGACCCACGTCGATGGCTCCCTTGTTCTCCTTTCCCTCTCCTGAATAGGGCAGC
	PvIn03	AATGTCCGCACGCACGGCTCACTAGGATGGACTTTGAGCCAGATCTTGTCAGTCCTGTTGGGGCCTGGTACTGGCTTGGATCGCCATCCGCCGATCCTTCATAAGGTTCGGGAGTCCGGCCAATACGTCCCGTAGTCACATCGATCCGTAGATGATCTGGCACATACTAGGGACCGATGGAAAATCGGCATGTATGTCGCGGTCCGATACATACCAACCGGCCCGGTAATTCCTACTCTGGGACAGACAAGGGTCCGGTCTTACTACTGCATAATGCAGCTATTAACAGAGCCGCGAGTAAAGATACTTCTGCCTCCTTGAGTCTTTCAGTTGGCGGGTCATAGCTACAGTAAGGTTAGACATCTGAGAGCAGCCGATGTTAAGAGGGCGCATGGGCACATCTTATGTGTGATGGCGATGTTTACATGTAGTCGGTATTTGCCCTCCTCGGCCCGCAGGACCGACACATAATTGACCAACACGACACAGCTCACTATCAGTCGCGCCTGTACTTTCAGGGGGAGAACGCTAGCCGAAGACTTCGGTGACCCACGTCGATGGCTCCCTTGTTCTCCTTTCCCTCTCCTGAATAGGGCAGC
	PvMal08	AATGTCCGCACGCACGGCTCACTACAATGGACTTTGAGCCACATCTTGTCAGTCCTGTTGGGGCCTGGTACTGGCTTGGATCGCAATCTGCCGATCCTCCATAAGGTTCGGGAGTCCGGCCAATACGTCCCGTAGTTACATCGATTCGTAGATGATCTGGAACATACTAGGGACCGAGGGAAAATCGGCATGTATGTCGCGGTCCGATACATACCAACCGGCCCGGTAATTCCTACTCTGGGACAGACAAGGGTCCGGTCTTACTAATGCATAATGCAGCTATTAACAGCGCCGCGAGTAAAAATATTTCTGCCTCCTTGAGTCTTTCAGTTGGCGGGTCATAGCTACAGTCAGGTTAGATATCTGAGAGCAGCCGATGTTAAGAGGGCGCATGGGCACATCTTATGTGTGATGGCGATGTTTACATGTAGTCGGTATTTGCCCTCCTCGGCCCGCAGGACCGACACATAATTGACTAACACGACACAGCTCACTATCAGTCGCGCCTGTACTTTCAGGGGGAGAACGCTAGCCGAAGACTTCGGTGACCCACGTCGATGGCTCCCTTGTTCTCCTTTCCCTCTCCTGAATAGGGCAGC
	PvMal15	AATGTCCGCACGCACGGCTCAATACAATGGACTTTGAGCCACATCTTGTCAGTCCTGTTGGGGCCTGGTACTGGCTTGGATCGCCATCCGCCGATCCTTCATAAGGTTCGGGAGTCCGGCCAATACGTCCCGTAGTTACATCGATTCGTAGATGATCTGGAACATACTATGGACCGAGGGAAAATCGGCATGTATGTCGCGGTCCGATACATACCAACCGGCCCGGTAATTCCTACTCTGGGACAGACAAGGGTCCGGTCTTACTAATGCATAACGCAGCTATTAACAGCGCCGCGAGTAAAAATATTTCTGCCTCCTTGAGTCTTTCAGTTGGCGGGTCATAGCTACAGTCAGGTTAGACATCTGAGAGCAGCCGATGTTAAGAGAGCGCATGGGCACATCTTATGTGTGATGGCGATGTTTACATGTAGTCGGTATTTGCCCTCCTCGGCCCGCAGGACCGACACATAATTGACTAACACGACACAGCTCACTATCAGTCGCGCCTGTACTTTCAGGGGGAGAACGCTAGCCGAAGACTTCGGTGACCCACGTCGATGGCTCCCTTGTTCTCCTTTCCCTCTCCTGAATAGGGCAGC
	PvMal19	AATGTCCGCACGCACGGCTCACTACAATGGACTTTGAGCCACATCTTGTCAGTCCTGTTGGGGCCTGGTACTGGCTTGGATCGCCATCCGCCGATCCTTCATAAGGTTCGGGAGTCCGGCCAATACGTCCCGTAGTTACATCGACTCGTAGATGATCTGGAACATACTATGGACCGAGGGAAAATCGGCATGTATGTCGCGGTCCGATACATACCAACCGGCCCGGTAATTCCTACTCTGGGACAGACAAGGGTCCAGTCTTACTACTGCATAATGCAGCTATTAACAGCGCCGCGAGTAAAAATATTTCTGCCTCCTTGAGTCTTTCAGTTGGCGGGTCATAGCTACAGTCAGGTTAGATATCTGAGAGCAGCCGATGTTAAGAGGGCGCATGGGCACATCTTATGTGTGATGGCGATGTTTACATGTAGTCGGTATTTGCCCTCCTCGGCCCGCAGGACCGACACATAATTGACTAACACGACACAGCTCACTATCAGTCGCGCCTGTACTTTCAGGGGGAGAACGCTAGCCGAAGACTTCGGTGACCCACGTCGATGGCTCCCTTGTTCTCCTTTCCCTCTCCTGAATAGGGCAGC
	PvMau	AATGTCCGCACGCACGGCTCACTACAATGGACTTTGAGCCAGATCTTGTCAGTCCTGTTGGGGCCTGGTACTGGCTTGGATCGCCATCCGCCGATCCTTCATAAGGTTCGGGAGTCCGGCCAATACGTCCCGTAGTTACATCGATCCGTAGATGATCTGGCACATACTATGGACCGATGGAAAATCGGCATGTATGTCGCGGTCCGATACATGCCAACCGGCCCGGTAATTCCTACTCTGGGACAGACAAGGGTCCGGTCTTACTAATGCATAATGCAGCTATTAACAGCGCCGCGAGTAAAAATATTTCTGCCTCCTTGAGTCTTTCAGTTGGCGGGTCATAGCTACAGTCAGGTTAGACATCTGAGAGCAGCCGATGTTAAGAGGGCGCATGGGCACATTTTATGTGTGATGGCGATGTTTACATGTAGTCGGTATTTGCCCTCCTCGGCCCGCAGGACCGACACATAATTGACTAACACGACACAGCTCACTATCAGTCGCGCCTGTAATTTCAGGGGGAGAACGCTAGCCGAAGACTTCGGTGACCCACGTCGATGGCTCCCTTGTTCTCCTTTCCCTCTCCTGAATAGGGCAGC
	PvMe01	AATGTCCGCACGCACGGCTCACTAGGATGGACTTTGGGCCAGATCTTGTCAGTCCTGTTGGGGCCTGGTACTGGCTTGGATCGCCATCCGCCGATCCTTCATAAGGTTCGGGAGTCCGGCCAATACGTCCCGTAGTTACATCGATTCGTAGATGATCTGGAACATACTATGGACCGATGGAAAATCGTCATGTATGTCGCGGTCCGATACATGCCAACCGGCCCGGTAATTCCTACTCTGGGACAGACGAAAGCCCAGTCTTACTACTGCATAATGCAGCTATTAACAGCGCCGCGAGTAAAAATATTTCTGCCTCCTTGAGTCTTTCAGTTGGCGGGTCATAGCTACAGTCAGGTTAGATATCTGAGAGCAGCCGATGTTAAGAGGGCGCATGGGCACATCTTATGTGTGATGGCGATGTTTACATGTAGTCGGTATTTGCCCTCCTCGGCCCGCAGGACCGACACATAATTGACTAACACGACACAGCTCACTATCAGTCGCGCCTGTACTTTCAGGGGGAGAACGCTAGCCGAAGACTTCGGTGACCCACGTCGATGGCTCCCTTGTTCTCCTTTCCCTCTCCTGAATAGGGCAGC
	PvMy01	AATGTCCGCACGCACGGCTCACTAGAATGGACTTTGAGCCACATCTTGTCAGTCCTGTTGGGGCCTGGTACTGGCTTGGATCGCCATCTGCCGATCCTTCATAAGGTTCGGGAGTCCGGCCAATACGTCCCGTAGTTACATCGATTCGTAGATGATCTGGAACATACTATGGACCGATGGAAAATCGGCATGTATGTCGCGGCCCGATACATGCCAACCGGCCCGGTAATTCCTACTCTGGGACAGACAAGGGTCCGGTCTTACTAATGCATAATGCAGCTATTTACAGCGCCGCGAGTAAAAATATTTCTGCCTCCTTGAGTCTTTCAGTTGGCGGGTCATAGCTACAGTCAGGTTAGACATCTGAGAGCAGCCGATGTTAAGAGAGCGCATGGGCACATCTTATGTGTGATGGCGATGTTTACATGTAGTCGGTATTTGCCCTCCTCGGCCCGCAGGACCGACACATAATTGACTAACACGACACAGCTCACTATCAGTCGCGCCTGTACTTTCAGGGGGAGAACGCTAGCCGAAGACTTCGGTGACCCACGTCGATGGCTCCCTTGTTCTCCTTTCCCTCTCCTGAATAGGGCAGC
	PvPNG12	AATGTCCGCACGCACGGCTCAACAGAATGGACTTTGATCCAGATCTTGTCAGTCCTGTTGGGGCCTGGTACTGGCTTGGATCGCCATCCGCCGATCCTTCATAAGGTTCGGGAGTCCGGCCAATACGTCCCGTAGTTACATCGATCCGTAGATGATCTGGAACATACTAGGGACCGATGGAAAATCGGCATGTATGTCGCGGCCCGATACATGCCAACCGGCCCGGTAATTCCTACTCTGGGACAGACAAGGGTCCAGTCTTACTACTGCATAATGCAGCTATTAACAGCGCCGCGAGTAAAAATACTTCTGCCTCCTTGAGTCTTTCAGTTGGCGGGTCATAGCTACAGTCAGGTTAGACATCTGAGAGCAGCCGATGTTAAGAGAGCGCATGGGCACATCTTATGTGTGATGGCGATGTTTACATGTAGTCGGTATTTGCCCTCCTCGGCCCGCAGGACCGACACATAATTGACTAACACGACACAGCTCACTATCAGTCGCGCCTGTACTTTCAGGGGGAGAACGCTAGCCGAAGACTTCGGTGACCCACGTCGATGGCTCCCTTGTTCTCCTTTCCCTCTCCTGAATAGGGCAGC
	PvPNG14	AATGTCCGCACGCACGGCTCACTACAATGGACTTTGAGCCAGATCTTGTCAGTCCTGTTGGGGCCTGGTACTGGCTTGGATCGCCATCCGCCGATCCTTCATAAGGTTCGGGAGTCCGGCCAATACGTCCCGTAGTTACATCGATCCGTAGATGATCTGGCACATACTATGGACCGATGGAAAATCGGCATGTATGTCGCGGCCCGATACATGCCAACCGGCCCGGTAATTCCTACTCTGGGACAGACAAGGGTCCGGTCTTACTAATGCATAATGCAGCTATTAACAGCGCCGCGAGTAAAAATATTTCTGCCTCCTTGAGTCTTTCAGTTGGCGGGTCATAGCTACAGTCAGGTTAGACATCTGAGAGCAGCCGATGTTAAGAGAGCGCATGGGCACATCTTATGTGTGATGGCGATGTTTACATGTAGTCGGTATTTGCCCTCCTCGGCCCGCAGGACCGACACATAATTGACTAACACGACACAGCTCACTATCAGTCGCGCCTGTACTTTCAGGGGGAGAACGCTAGCCGAAGACTTCGGTGACCCACGTCGATGGCTCCCTTGTTCTCCTTTCCCTCTCCTGAATAGGGCAGC
	PvPNG25	AATGTCCGCACGCACGGCTCAACACAATGGACTTTGATCCAGATCTTGTCAGTCCTGTTGGGGCCTGGTACTGGCTTGGATCGCCATCCACCGATCCTTCATAAGGTTCGGGAGTCCGGCCAATACGTCCCGTAGTTACATCGATTCGTAGATGATCTGGAACATACTATGGACCGATGGAAAATCGGCATGTATGTCGCGGTCCGATACATACCAACCGGCCCGGTAATTCCTACTCTGGGACAGACAAGGGTCCGGTCTTACTAATGCATAACGCAGCTGTTAACAGCGCCGTGAGTAAAAATATTTCTGCCTCCTTGAGTCTTTCAGTTGGCGGGTCATAGCTACAGTCAGGTTAGACATCTGAGAGCAGCCGATGTTAAGAGAGCGCATGGGCACATCTTATGTGTGATGGCGATGTTTACATGTAGTCGGTATTTGCCCTCCTCGGCCCGCAGGACCGACACATAATTGACTAACACGACACAGCTCACTATCAGTCGCGCCTGTACTTTCAGGGGGAGAACGCTAGCCGAAGACTTCGGTGACCCACGTCGATGGCTCCCTTGTTCTCCTTTCCCTCTCCTGAATAGGGCAGC
	PvPNG58	AATGTCCGCACGCACGGCTCAACACAATGGACTTTGAGCCACATCTTGTCAGTCCTGTTGGGGCCTGGTACTGGCTTGGATCGCCATCCGCCGATCCTTCATAAGGTTCGGGAGTCCGGCCAATACGTCCCGTAGTTACATCGATCCGTAGATGATCTGGAACATACTATGGACCGATGGAAAATCGTTATGTATGTCGCGGTCCGATACATGCCAACCGGCCCGGTAATTCCTACTCTGGGACAGACAAGGGTCCGGTCTTACTACTGCATAATGCAGCTATTAACAGCGCCGCGAGTAAAAATATTTCTGCCTCCTTGAGTCTTTCAGTTGGCGGGTCATAGCTACAGTCAGGTTAGACATCTGAGAGCAGCCGATGTTAAGAGAGCGCATGGGCACATCTTATGTGTGATGGCGATGTTTACATGTAGTCGGTATTTGCCCTCCTCGGCCCGCAGGACCGACACATAATTGACTAACACGACACAGCTCACTATCAGTCGCGCCTGTACTTTCAGGGGGAGAACGCTAGCCGAAGACTTCGGTGACCCACGTCGATGGCTCCCTTGTTCTCCTTTCCCTCTCCTGAATAGGGCAGC
	PvPe03	AATGTCTGCACGCACGGCTCAACACAATGGACTTTGAGCCACATCTTGTCAGACCTGTTGGGGCCCGGTACTGGCTTGGATCGCCATCCGCCGATCCTTCATAAGGTTCGGGAGTCCGGCCAATACGTCCCGTAGTTACATCGATCCGTAGATGATCTGGAACATACTAGGGACCGATGGAAAATCGGCATGTATGTCGCGGTCCGATACATACCAACCGGCCCGGTAATTCCTACTCTGGGACAGACAAGGGTCCGGTCTTACTAATGCATAATGCAGCTATTAACAGCGCCGCGAGTAAAAATATTTCTGCCTCCTTGAGTCTTTCAGTTGGCGGGTCATAGCTACAGTCAGGTTAGACATCTGAGAGCAGCCGATGTTAAGAGAGCGCATGGGCACATCTTATGTGTGATGGCGATGTTTACATGTAGTCGGTATTTGCCCTCCTCGGCCCGCAGGACCGACACATAATTGACTAACACGACACGGCTCACTATCAGTCGCGCTTGTACTTTCAGGGGGAGAACGCTAGCCGAAGACTTCGGTGACCCACGTCGATGGCTCCCTTGTTCTCCTTTCCCTCTCCTGAATAGGGCAGC
	PvTh01	AATGTCCGCACGCACGGCTCACTAGGATGGACTTTGAGCCCGATCTTGTCAGTCCTGTTGGGGCCTGGTACTGGCTTGGGTCGCCATCCGCCGATCCTTCATAAGGTTCGGGAGTCCGGCCAATACGTCCCGTAGTTACATCGATCCGTAGATGATCTGGAACATACTAGGGACCGATGGAAAAACGGCATGTATGTCGCGGCCCGATACATGCCAACCGGCCCGGTAATTCCTACTCTGGGACAGACGAAAGCCCAGTCTTACTACTGCATAATGCAGCTATTAACAGCGCCGCGAGTAAAAATATTTCTGCCTCCTTGAGTCTTTCAGTTGGCGGGTCATAGCTACAGTCAGGTTAGACATCTGAGAGCAGCCGATGTTAAGAGAGCGCATGGGCACATCTTATGTGTGATGGCGATGTTTACATGTAGTCGGTATTTGCCCTCCTCGGCCCGCAGGACCGACACATAATTGACTAACACGACACAGCTCACTATCAGTCGCGCTTGTACTTTCAGGGGGAGAACGCTAGCCGAAGACTTCGGTGACCCACGTCGATGGCTCCCTTGTTCTCCTTTCCCTCTCCTGAATAGGGCAGC
	PvTh02	AATGTCCGCACGCACGGCTCACTAGGATGGACTTTGAGCCCGATCTTGTCAGTCCTGTTGGGGCCTGGTACTGTCTTGGATCGCCATCCACCGATCCTTCATAAGGTTCGGGAGTCCGGCCAATACGTCCCGTAGTTACATCGATTCGTAGATGATCTGGAACATACTATGGACCGATGGAAAATCGGCATGTATGTCGCGGCCCGATACATGCCAACCGGCCCGGTAATTCCTACTCTGGGACAGACAAGGGTCCGGTCTTACTAATGCATAATGCAGCTATTAACAGCGCCGCGAGTAAAAATATTTCTGCCTCCTTGAGTCTTTCAGTTGGCGGGTCATAGCTACAGTCAGGTTAGACATCTGAGAGCAGCCGATGTTAAGAGAGCGCATGGGCACATCTTATGTGTGATGGCGATGTTTACATGTAGTCGGTATTTGCCCTCCTCGGCCCGCAGGACCGACACATAATTGACTAACACGACACAGCTCACTATCAGTCGCGCCTGTACTTTCAGGGGGAGAACGCTAGCCGAAGACTTCGGTGACCCACGTCGATGGCTCCCTTGTTCTCCTTTCCCTCTCCTGAATAGGGCAGC
	Pvl01	AATGTCCACACGCACGGCTCACTAGAATGGACTTTGGGCCACATCTTGTCAGTCCTGTTGGGGCCTGGTACTGGCTTGGGTCGCCATCCACCGATCCTTCATAAGGTTCGGGAGTCCGGCCAATACGTCCCGTAGTTACATCGATCCGTAGATGATCTGGAACATACTAGGGACCGATGGAAAATCGGCATGTATGTCGCGGCCCGATACATGCCAACCGGCCCGGTAATTCCTACTCTGGGACAGACAAGGGTCCGGTCTTACTAATGCATAATACAGCTATTAACAGCGCCGCGAGTAAAGATATTTCTGCCTCCTTGAGTCTTTCAGTTGGCGGGCCATAGCTACAGTCAGGTTAGACATCTCAGGGCAGCCGATGTTAGGAGAGCGCATGGGCACATCCTATACGTAGTGGCGATGTTTGCATGTATTCAGTATTTGTCCTCCTCCGTTCGAAGGACCGACACATAATCGACTAACTCAACACAGCTCACTACCAGTCGCATCTATGCTTTCAAGGGGCGAACGCATAACGAAGACTTCGATGACCCACATCAATGGCTCCCTTATTTTCCTTTCCCTCTCCAAAAGAGGGTAAC
	Pvl02	AATGTCCGCACGCACGGCTCAATAGAATGGACTTTGAGCCAGATCTTGTCAGTCCTGTTGGGGCCTGGTACTGGCTTGGATCGCCATCCACCGATCCTCCATAAGGTTCGGGAGTCCGGCCAATACGTCCCGTAGTTACATCGATCCGTAGATGATCTGGAACATACTATGGACCGAGGGAAAATCGTCATGTATGTCGCGGCCCGATACATGCCAACCGGCCCGGTAATTCCTACTCTGGGACAGACAAGGGTCCGGTCTTACTAATGCATAATGCAGCTGTTAACAGCGCCGCGAGTTAAAATATTTCTGCCTCCTTGAGTCTTTCAGTTGGCGGGCCGTATCTACAGTCAGGTTAGACATCTGAGAGCAGCCGATGTTAGGAGAGCGCATCAGCACATCTTATGTGTAGTGGCGATGTTTGCATGTATTCAGTATTTGTCCTCCTCCGTTCGAAGGACCGTCACATAATCGACTAACACGGTACAGCTCACTACCAGTCGCATCTATGCTTTCAAGGGGCGAACGCTAGCCGAAGACTTCGGCGAACCACGTCGTTGGGTCCTTTATTCTCCTCTACCTCTCCAGAAGAGTGTAGC
	Pvl03	AATGTCCGCACGCACGGCTCACTAGAATGGACTTTGAGCCCGATCTTGTCAGTCCTGTTGGGGCCTGGTACTGGCTTGGATCGCCATCCGCCGATCCTTCATAAGGTTCGGGAGTCCGGCCAATACGTCCCGTAGTTACATCGATCCGTAGATGATCTGGAACATACTAGGGACCGATGGAAAATCGGCATGTATGTCGCGGCCCGATACATGCCAACCGGCCCGGTCATTCCCACTCTGGGACAGACAAGGGTCCGGTCTTACTAATGCATAATGCAGCTATTAACAGCGCCGCGAGTAAAAATATTTCTGCCTCCTTGAGTCTTTCAGTTGGCGGGCCGTAGCTACAGTCAGGTTAGACATCTCAGGGCAGCCGATGTTAGGAGAGCGCATCAGCACATCTTATGTGTAGTGGCGATGTTTGCATGTATTCAGTATTTGTCCCCCTCCGTTCGAAGGACCGACACATAATCGACTAACACAACACAGCTCACTACTAGTCGCATCTATGCTTTCAAGGGGAGAACGCTAGCCGAAGAATTCGGTGACGTGCGCTGTAGGGTCCTTTATTCTCCTCTACCTCTCCAGAAGAGGGCAAC
	Pvl04	AATGTCCGCACGCACGGCTCAACACAATGGACTTTGAGCCCGATCTTGTCAGTCCTGTTGGGGCCTGGTACTGGCTTGGATCGCCATCCACCGATCCTTCATAAGGTTCGGGAGTCCGGCCAATACGTCCCGTAGTTACATCGATTCGTAGATGATCTGGCACATACTATGGACCGAGGGAAAATCGGCATGTATGTCGCGGCCCGATACATGCCAACCGGCCCGGTCATTCCCACTCTGGGACAGACAAGGGTCCGGTCTTACTAATGCATAATACAGCTATTAACAGCGCCGCGAGTTAAGATATTTCTGCCTCCTTGAGTCTTTCAGTTGGCGGGCCGTATCTACAGTCAGGTTAGACATCTCAGGGCAGCCGATGTTAGGAGAGCGCATCAGCACATCTTATGTGTAGTGGCGATGTTTGCATGTATTCAGTATTTGTCCTCTTCCGTTCGAAGGACCGACACATAATCGACTGACTCGGTACAGCTCACTACCAGTCGCATCTGTACTTTCAAGGGGAGAACGCTAGCCGAAGACTTCGGTGACCCACGTCGTAGGGTCCTTTATTTTCCTCTACCTCTCCAGAAGAGGGTAGC
	Pvl05	AATGTCCGCACGCACGGCTCACTAGAATGGACTTTGAGCCACATCTTGTCAGTCCTGTTGGGGCCTGGTACTGGCTTGGATCGCCATCCACCGATCCTTCATAAGGTTCGGGAGTCCGGCCAATACGTCCCGTAGTTACATCGATTCGTAGATGATCTGGAACACACTAGGGACCGATGGAAAATCGGCATGTATGTCGCGGTCCGATACATGCCAACCGGCCCGGTCATTCCCACTCTGGGACAGACAAGGATCCGGTCTTACTAATGCATAATACAGCTATTAACAGCGCCGCGAGTAAAGATATTTCTGCCTCCTTGAGTCTTTCAGTTGGCGGGCCGTAGCTACAGTCAGGTTAGACATCTCAGGGCAGCCGATGTTAGGAGAGCGCATCAGCACATCTTATGTGTAGTGGCGATGTTTGCATGTATTCAGTATTTGTCCTCCTCCGTTCGAAGGACCGACACATAATCGACTAACTCGACACAGCTCACTACCAGTCGCATCTGTACTTTCAAGGGGAGAACGCTAGCCGAAGACTTCGGTGACCCACGTCGTTGGGTTCTTTATTTTCCTCTACCTCTCCAGAAGAGGGCAAC
	Pvl06	AATGTCCGCATGCACGGCTCAACACAATGGCCTTTGATCCCGATCTTGTCAGTCCTGTTGGGGCCTGGTACTGGCTTGGGTCGCCATCCACCGATCCTTCATAAGGCTCGGGAGTCCGGCCAATACGTCCCGTAGTTGCATCGTTTGATAGATCATCTGGCACACACTAGGGACCGATGGAAAATCGGCATGTATGTCGCGGTCCGATACATGCCAACCGGCCCGGTCATTCCCACTCTGGGACAGGCAAGGGTCCGGTCTTACTAATGCATAATGCAGCTATTAACAGCGCCGCGAGTAAAGATATTGCTGCCTCCTTGAGTCTTTCAGCTGGCGGGCCGTATCTACAGTCAGGTTAGACATCTCAGGGCAGCCGATGTTAGGAGAGCGCATGGGCACATCCTATACGTAGTGGCGACACCTACATGTAGTCAGTATTTGTCCTCCTCCGTTCGAAGGACCGACACATAATCGACTAACACAACACAGCTCACTACCAGTCGCATCTATACTTTCAAGGGGAGAACGCTAGCCGAAGACTTCGGTGACGTGCGCTGTAGGGTCCTTTATTTTCCTTTCCCTCTCCAAAAGAGGGTAGC
	Pvl07	TATGTCCGCACGCACGGCTCAATACAATTGACTTTGAGCCCGATCGTGTCAGTCCCGTTGGGGCCTGATACTAGCTTGGGTCGCCATCCACCGATCCTTCGTAAAGTTCGAGAGTCCGGCCAATACGTCCCGTAGTTACATCGACTCGTGGATGATCTGGAACATACTATGGACCGATGGAAAATCGGCATGTATGTCGCGGCCCGATACATGCCAACCGGCCCGGTAATTCCTACTCTGGGACAGGCAAGGATCCGGTCTTACTAATGCGTAATGCAGCTATTAACAGCGCCGCGAGTAAAAATACTTCTGCCTCCTTGAGTCTTTCAGTTGGCGGGCCGTATCTACAGTCAGGTTAGACATCTGAGAGCAGCCGATGTTAGGAGAGCGCATCAGCACATCTTATGTGTAGTGGCGATGTTTGCATGTATTCAGTATTTGTCCTCTTCCGTTCGAAGGACCGACACATAATCGACTAACTCGGTCCAGCTCGCTATCAGTCTCGCCTGTGCTTTCAAGGGGAGAATGCTAGCCGAAGACTTCGGTGACGTGCGCTGTAGGGTCCTTTATTTTCCTCGACCTCTCCAGAAGAGGGTAGC
	Pvl08	AATGTCCGCACGCACGGCTCACTAGAATGGACTTTGAGCCAGATCTTGTCAGTCCTGTTGGGGCCTGGTACTGGCTTGGATCGCCATCCACCGATCCTTCATAAGGTTCGGGAGTCCGGCCAATACGTCCCGTAGTTACATCGATTCGTAGATGATCTGGAACATACTAGGGACCGATGGAAAATCGGCATGTATGTCGCGGCCCGATACATGCCAACCGGCCCGGTCATTCCCACTCTGGGACAGACAAGGGTCCGGTCTTACTAATGCATAATACAGCTATTAACAGCGCCGCGAGTAAAAATATTTCTGCCTCCTTGAGTCTTTCAGTTGGCGGGCCGTAGCTACAGTCAGGTTAGACATCTCAGGGCAGCCGATGTTAGGAGAGCGCATCAGCACATCTTATGTGTAGTGGCGATGTTTGCATGTATTCAGTATTTGTCCTCCTCCGTTCGAAGGACCGACACATAATCGACTGACTCAACACAGCTCGCTACCAGTCGCATCTGTGCTTTCAAGGGGAGAACGCTAGCCGAAGACTTCGGTGACGTGCGCTGTAGGGTCCTTTATTTTCCTCTACCTCTCCAGAAGAGGGTAGC
	Pvl09	AATGTCCGCACGCACGGCTCACTACAATGGACTTTGAGCCAGATCTTGTCAGTCCTGTTGGGGCCTGGTACTGGCTTGGATCGCCATCCACCGATCCTTCATAAGGTTCGGGAGTCCGGCCAATACGTCCCGTAGTTACATCGATTCGTAGATGATCTGGCACATACTATGGACCGAGGGAAAATCGGCATGTATGTCGCGGCCCGATACATGCCAACCGGCCCGGTCATTCCCACTCTGGGACAGACAAGGGTCCGGTCTTACTAATGCATAATGCAGCTATTTACAGCGCCGCGAGTAAAAATATTTCTGCCTCCTTGAGTCTTTCAGTTGGCGGGTCGTATCAACAGTCAGGTTAGACATCTGAGAGCAATCAATGTTAGGAGAGCGCATGGGCACATCCTATGCGTAATGGCGATGCTTGCATGTATTCGGTATTTGTCCTCCTCGGCCCGAAGGACCGACACATAATTGACTAACTCAACACAGCTCACTACCAGTCGCGCCTGTGCTCTCAAGGGGAGAACGCTAGCCGAAGACTTCGGTGACCCACGTCGTTGGGTCCTTTATTCTCCTCTCCCTCTCCTGAAGAGGGCAGC
	Pvl10	AATGTCCGCACGCACGGCTCAACACAATGGACTTTGAGCCAGATCTTGTCAGTCCTGTTGGGGCCTGGTACTGGCTTGGATCGCCATCCGCCGATCCTTCATAAGGTTCGGGAGTCCGGCCAATACGTCCCGTAGTTACATCGATCCGTAGATGATCTGGCACATACTAGGGACCGAGGGAAAATCGGCATGTATGTCGCGGCCCGATACATGCCAACCGGCCCGGTCATTCCTACTCTGGGACAGACAAGGGTCCGGTCTTACTAATGCATAATGCAGCTATTAACAGCGCCGCGAGTAAAAATATTTCTGCCTCCTTGAGTCTTTCAGTTGGCGGGTCGTATCTACAGTCAGATTAGACATCTGAGAGCAATCAATGTTAGGAGAGCGTATGGGCACATCTTATGTGTGATGGCGATGTTTACATGTAGTCGGTACTTGTCCTCCTCGGCCCGAAGGACCGACACATAATTAACTAACTCAACACAGCTCACTACCAGTCGCGCCTGTGCTCTCAAGGGGAGAACGCTAGCCGAAGACTTCGGTGACCCGCGTCGATGGCTCCTTTATTCTCCTTTCCCTCTCCAGAAGAGGGCAGC
	Pvl11	AATGTCCGCACGCACGGCTCACTAGAATGGACTTTGAGCCAGATCTTGTCAGTCCTGTTGGGGCCTGGTACTGGCTTGGGTCGCCATCCACCGATCCTTCATAAGGTTCGGGAGTCCGGCCAATACGTCCCGTAGTTACATCGATCCGTAGATGATCTGGAACATACTATGGACCGATGGAAAATCGGCATGTATGTCGCGGCCCGATACATACCAACCGGCCCGGTAATTCCTACTCTGGGACAGACAAGGGTCCGGTCTTACTAATGCATAATACAGCTATTAACAGCGCCGCGAGTAAAAATATTTCTGCCTCCTTGAGTCTTTCAGTTGGCGGGCCGTAGCTACAGTCAGGTTAGACATCTGAGAGCAGCCGATGTTAGGAGAGCGCATCAGCACATCTTATACGTAACTGTGGCACCTACATGTAGTCAGTATTTGTCCTCCTCCGTTCGAAGGACCGACACATAATCGACTAACTCGACACAGCTCGCTATCAGTCTCATCTGTACTTTCAAGGGGAGAACGCTAGCCGAAGACTTCGGTGACGTGCGCTGTTGGCTCCCTTATTTTCCTTTCCCTCTCCAAAAGAGGGTAGC

;
end;
begin trees;
	tree tree_1 = [&R] [&branchAttributeNames={"FastTree support value"}](PcyB:0.219615,(Pvl09:0.015160000000000007,(Pvl10:0.02011999999999997,((((Pvl02:0.02905000000000002,(Pvl04:0.011270000000000002,Pvl07:0.06176999999999999)[&"FastTree support value"=0.384]:0.007010000000000016)[&"FastTree support value"=0.923]:0.01150000000000001,((Pvl03:0.02068000000000003,Pvl08:0.0033500000000000196)[&"FastTree support value"=0.975]:0.012449999999999961,Pvl05:0.015239999999999976)[&"FastTree support value"=0.335]:0.0021600000000000508)[&"FastTree support value"=0.886]:0.011399999999999966,(Pvl01:0.03531000000000001,(Pvl06:0.05632000000000004,Pvl11:0.028200000000000003)[&"FastTree support value"=0.964]:0.02039000000000002)[&"FastTree support value"=0.525]:0.008199999999999985)[&"FastTree support value"=0.997]:0.029510000000000036,(PvTh02:0.005390000000000006,(((PvMau:0.006750000000000034,PvPNG14:0.000140)[&"FastTree support value"=0.88]:0.003229999999999955,((PvIn03:0.018720000000000014,(PvPNG12:0.006500000000000006,(PvBr22:0.01630999999999999,(PvMe01:0.012310000000000043,PvTh01:0.006530000000000036)[&"FastTree support value"=0.847]:0.005279999999999951)[&"FastTree support value"=0.751]:0.0042600000000000415)[&"FastTree support value"=0.476]:0.0018599999999999728)[&"FastTree support value"=0.716]:0.0019700000000000273,(PvIn01:0.01369999999999999,PvPNG58:0.0015999999999999903)[&"FastTree support value"=0.965]:0.010180000000000022)[&"FastTree support value"=0.202]:0.0017899999999999583)[&"FastTree support value"=0.792]:0.0018100000000000338,(PvMy01:0.0033500000000000196,(PvCo01:0.020509999999999973,((PvMal08:0.006820000000000048,PvMal19:0.005099999999999993)[&"FastTree support value"=0.872]:0.003349999999999964,(PvMal15:0.000150,(PvBr32:0.020419999999999994,((PvIn02:0.006859999999999977,PvPe03:0.012060000000000015)[&"FastTree support value"=0.838]:0.0034399999999999986,PvPNG25:0.006659999999999999)[&"FastTree support value"=0.251]:0.0016900000000000248)[&"FastTree support value"=0.858]:0.003479999999999983)[&"FastTree support value"=0.881]:0.003379999999999994)[&"FastTree support value"=0.95]:0.006819999999999993)[&"FastTree support value"=0.386]:0.000150)[&"FastTree support value"=0.788]:0.0017099999999999893)[&"FastTree support value"=0.748]:0.0013799999999999923)[&"FastTree support value"=0.994]:0.025339999999999974)[&"FastTree support value"=0.88]:0.01720000000000005)[&"FastTree support value"=0.538]:0.0048699999999999855):0.219615);
end;
