# Supplementary material for: Plasmodium vivax-like genome sequences shed new insights into Plasmodium vivax biology and evolution
Source: PLoS Biol. 2018 Aug 24;16(8):e2006035. doi: 10.1371/journal.pbio.2006035 (PMC6130868; doi:10.1371/journal.pbio.2006035)
Supplement: S7 Data — For each analysis with a different number of SNVs considered, the alignment and the resulting tree file are available. SNV, single nucleotide variant. (ZIP) [file pbio.2006035.s021.zip › 800SNP FastTree Tree.nex]

#NEXUS
begin taxa;
	dimensions ntax=31;
	taxlabels
	PcyB[&Created=Fri May 18 10:42:07 CEST 2018]
	PvBr22[&Created=Fri May 18 10:42:07 CEST 2018]
	PvBr32[&Created=Fri May 18 10:42:07 CEST 2018]
	PvCo01[&Created=Fri May 18 10:42:07 CEST 2018]
	PvIn01[&Created=Fri May 18 10:42:07 CEST 2018]
	PvIn02[&Created=Fri May 18 10:42:07 CEST 2018]
	PvIn03[&Created=Fri May 18 10:42:07 CEST 2018]
	PvMal08[&Created=Fri May 18 10:42:07 CEST 2018]
	PvMal15[&Created=Fri May 18 10:42:07 CEST 2018]
	PvMal19[&Created=Fri May 18 10:42:07 CEST 2018]
	PvMau[&Created=Fri May 18 10:42:07 CEST 2018]
	PvMe01[&Created=Fri May 18 10:42:07 CEST 2018]
	PvMy01[&Created=Fri May 18 10:42:07 CEST 2018]
	PvPNG12[&Created=Fri May 18 10:42:07 CEST 2018]
	PvPNG14[&Created=Fri May 18 10:42:07 CEST 2018]
	PvPNG25[&Created=Fri May 18 10:42:07 CEST 2018]
	PvPNG58[&Created=Fri May 18 10:42:07 CEST 2018]
	PvPe03[&Created=Fri May 18 10:42:07 CEST 2018]
	PvTh01[&Created=Fri May 18 10:42:07 CEST 2018]
	PvTh02[&Created=Fri May 18 10:42:07 CEST 2018]
	Pvl01[&Created=Fri May 18 10:42:07 CEST 2018]
	Pvl02[&Created=Fri May 18 10:42:07 CEST 2018]
	Pvl03[&Created=Fri May 18 10:42:07 CEST 2018]
	Pvl04[&Created=Fri May 18 10:42:07 CEST 2018]
	Pvl05[&Created=Fri May 18 10:42:07 CEST 2018]
	Pvl06[&Created=Fri May 18 10:42:07 CEST 2018]
	Pvl07[&Created=Fri May 18 10:42:07 CEST 2018]
	Pvl08[&Created=Fri May 18 10:42:07 CEST 2018]
	Pvl09[&Created=Fri May 18 10:42:07 CEST 2018]
	Pvl10[&Created=Fri May 18 10:42:07 CEST 2018]
	Pvl11[&Created=Fri May 18 10:42:07 CEST 2018]
;
end;

begin characters;
	dimensions nchar=800;
	format datatype=dna missing=? gap=-;
	matrix
	PcyB	AATGCCTGCATAGACATTCCAATAGAATGGACTTTGAGCCCGATCTTGTTTATGCCGTTGGGACTTGGTACTGGCTTGGGTCGTCATCCACCGATCCTCCATATGGCTCGAGAGTCCGGCCAATATGTCTTGTAGTTACATCGATTCGTAAATGATATGGCACATACCATGGACCGAGAACAAATCGGCATGTATGTCGAAGTTCGATTCATACCAATCGGCTCAGTCACTTCCACTCTGGAACAGAAAAGGGTCAGCACTCACTAATATATAACGCAGTCATTAACAGCGCCGCGAGTAAGAATACTTTTAACTCCTTGAGTCTTTCAGTTAGCGGATGACGTGAGCGACCGAGCCGTACGCTTGCCAGTGATTGGATCCCGAATAATGTATGGACGTATTCTATATGAAATGGCGACATTAGCACTCGTTAAGCGTTTTTCACCCCCGGTCTACGGCTACAAAGTACAGTTAACTAATTTGACATAAGATGCTATCTACAGTATCTGTGCCTATAAGAGGCCGATGCATGCGGTCGTCCTCAGTGGCCCGTGTCAATAGCTCCTCTATTCTCTCTTCCTTCATCAGCCGTAGGTTGCCGACGTATGGCGGTTTCGGACACGATTCACTATATTGTTGTGTGTGCCGAGATTCGAAAATATGTACAACGCGTGAGTTGACTCCTAATAATACGCTCACAGAAACCCCAGGATAATTAAGGTGATGCTGGAGAAGTGGAGGTACACTGTACACGAAATCCCAACGTATCGAGAAGTCTTATATGAGGATACAGGTCCCAC
	PvBr22	AATGTCCGCATGCACGGCTCAATAGAATGGACTTTGAGCCAGATCTTGTCAGTCCTGTTGGGGCCTGGTACTGTCTTTGGTCGCCATCCGCCGATCCTTCATAAGGTTTGGGAGTCCGGCCAATACGTCCCGTAGTCACATCGTTCCGTAGATGATCTGGAACATACTAGGGACCGATGGAAAATCGTCATGTATGTCGCGGCCCGATACATGCCAACCGGCCCGGTAATTCCTACTCTGGGACAGACGAGAATCCAGTCTTACTACTGCATAATGCAGCTATTAACAGCGCCGCGAGTAAAAATATTTCTGCCTCCTTGAGTCTTTCAGTTGGCGGGTCATAGCTACAGTCAGGTTAGACATCTGAGAGCAGCCGATGTTAAGAGAGCGCATGGGCACATCTTATGTGTGATGGCGATGTTTACATGTAGTCGGTATTTGCCCTCCTCGGCCCGCAGGACCGACACATAATTGACTAACACGACACAGCTCACTATCAGTCGCGCCTGTACTTTCAGGGGGAGAACGCTAGCCGAAGACTTCGGTGACCCACGTCGATGGCTCCCTTGTTCTCCTTTCCCTCTCCTGAATAGGGCAGCCGGCATAAAGCGTCGTTTGGCAAAGCCCATACAATTGTCGCACGCGACGAGATCCGGAAATATACGCAGAGCGCATGTCAACCGTAGTGAGTCCTTGCGCAGAGGTCTGTAGCCGGTTAGAGAGACGTTAGTGGAGTGGGCGTGTGCCCAACATGGAGCCAGGACGTGGCGAGCAACTCCGCGCAGAACGGTGGGGCCAAT
	PvBr32	AATGTCCGCACGCACGGCTCAACACAATGGACTTTGGGCCAGATCTTGTCAGTCCTGTTGGGGCCTGGTACCGGCTTGGATCGCCATCCGCCGATCCTTCATAAGGTTCGGAAGTCCGGCCAATACGTCCCGTAGTTACATCGACTCGTAGATGATCTGGAACATACTATGGACCGAGGGAAAATCGGCATGTATGTCGCGGCCCGATACATACCAACCGGCCCGGTAATTCCTACTCTGGGACAGACAAGGGTCCGGTCTTACTAATGCATAACGCAGCTGTTAACAGCGCCACCGGTAAAGATATTTCTGCCTCCTTGAGTCTTTCAGCTGGCGGGTCATAGCTACAGTCAGGTTAGACATCTGAGAGCAGCCGATGTTAAGAGGGCGCATGGGCACATCTTATGTGTGATGGCGATGTTTACATGTAGTCGGTATTTGCCCTCCTCGGCCCGCAGGACCGACACATAATTGACTAACACGACACAGCTCACTATCAGTCGCGCCTGTACTTTCAGGGGGAGAACGCTAGCCGAAGACTTCGGTGACCCACGTCGATGGCTCCCTTGTTCTCCTTTCCCTCTCCTGAATAGGGCAGCCGGCATAAAGCGTCGTTTGGCAAAGCCCATACAATTGTCGCACGCGACGAGATCCGGAAATATACGCAGAGCGCATGTCAACCGTAGTGAGTCCTTGCGCAGAGGTCTGTAGCCGGTTAGAGAGACGTTAGTGGAGTGGGCGTGTGCCCAACATGGAGCCAGGACGTGGCGAGCAACTCCGCGCAGAACGGTGGGGCCAAT
	PvCo01	AATGTCCGCATGCACGGCTCACTAGAATGGACTTTGAGCCACATCTTGTCAGTCCTGTTGGGGCCTGGTACTGGCTTGGATCGCCATCCGCCGATCCTTCATAAGGTTCGAGAGTCCGGCCAATACGTCCCGTAGTTACATCGATTCGTAGATGATCTGGAACATACTATGGACCGATGGAAAATCGTTATGTATGTCGCGGCCCGATACATGCCAACCGGCCCGGTAATTCCTACTCTGGGACAGACAAGGGCCCGGTCTTACTAATGCATAACGCAGCTATGAACAGCTTCGCGAGTAAAAACACTTCTGCCTCCTTGAGTCTTTCAGTTGGCGGGTCATAGCTACAGTCAGGTTAGACATCTGAGAGCAGCCGATGTTAAGAGGGCGCATGGGCACATCTTATGTGTGATGGCGATGTTTACATGTAGTCGGTATTTGCCCTCCTCGGCCCGCAGGACCGACACATAATTGACTAACACGACACAGCTCACTATCAGTCGCGCCTGTACTTTCAGGGGGAGAACGCTAGCCGAAGACTTCGGTGACCCACGTCGATGGCTCCCTTGTTCTCCTTTCCCTCTCCTGAATAGGGCAGCCGGCATAAAGCGTCGTTTGGCAAAGCCCATACAATTGTCGCACGCGACGAGATCCGGAAATATACGCAAAGCGCATGTCAACCGTAGTGAGTCCTTGCGCAGAGGTCTGTAGCCGGTTAGAGAGACGTTAGTGGAGTGGGCGTGTGCCCAACATGGAGCCAGGACGTGGCGAGCAACTCCGCGCAGAACGGTGGGGCCAAT
	PvIn01	AATGTCCGCACGCACGGCTCACCACAATGGACTTTGAGCCACATCTTGTCAGTCCTGTTGGGGCCTGGTACTGGCTTGGGTCGCCATCCACCGATCCTTCATAAGGTTCGGGAGTCCGGCCAATACGTCCCGTAGTTACATCGATCCGTAGATGATCTGGAACATACTATGGACCGATGGAAAATCGTTATGTATGTTGCGGTCCGATACATACCAACCGGCCCGGTAATTCCTACTCTGGGACAGACAAGGGTCCGGTCTTACTACTGCATAATGCAGCTATTAACAGCGCCGCGAGTAAAAATACTTCTGCCTCCTTGAGTCTTTCAGTTGGCGGGTCATAGCTACAGTCAGGTTAGACATCTGAGAGCAGCCGATGTTAAGAGGGCGCATGGGCACATTTTATGTGTGATGGCGATGTTTACATGTAGTCGGTATTTGCCCTCCTCGGCCCGCAGGACCGACACATAATTGACTAACACGACACAGCTCACTATCAGTCGCGCCTGTAATTTCAGGGGGAGAACGCTAGCCGAAGACTTCGGTGACCCACGTCGATGGCTCCCTTGTTCTCCTTTCCCTCTCCTGAATAGGGCAGCCGGCATAAAGCGTCGTTTGGCAAAGCCCATACAATTGTCGCACGCGACGAGATCCGGAAATATACGCAAAGCGCATGTCAACCGTAGTGAGTCCTTGCGCAGAGGTCTGTAGCCGGTTAGAGAGACGTTAGTGGAGTGGGCTTGTGCCCAACATGGAGCCAGGACGTGGCGAGCAACTCCGCGCAGAACGGTGGGGCCAAT
	PvIn02	AATGTCTGCACGCACGGCTCAACACAATGGACTTTGGGCCAGATCTTGTCAGTCCTGTTGGGGCCTGGTACTGGCTTGGATCGCCATCCGCCGATCCTTCATAAGGTTCGGGAGTCCGGCCAATACGTCCCGTAGTTACATCGATTCGTAGATGATCTGGAACACACTATGGACCGATGGAAAATCGTCATGTATGTCGCGGTCCGATACATACCAACCGGCCCGGTAATTCCTACTCTGGGACAGACAAGGGTCCGGTCTTACTAATGCATAATGCAGCTATTTACAGCGCCGCGAGTAAAAATATTTCTGCCTCCTTGAGTCTTTCAGTTGGCGGGTCATAGCTACAGTCAGGTTAGACATCTGAGAGCAGCCGATGTTAAGAGAGCGCATGGGCACATCTTATGTGTGATGGCGATGTTTACATGTAGTCGGTATTTGCCCTCCTCGGCCCGCAGGACCGACACATAATTGACTAACACGACACAGCTCACTATCAGTCGCGCCTGTACTTTCAGGGGGAGAACGCTAGCCGAAGACTTCGGTGACCCACGTCGATGGCTCCCTTGTTCTCCTTTCCCTCTCCTGAATAGGGCAGCCGGCATAAAGCGTCGTTTGGCAAAGCCCATACAATTGTCGCACGCGACGAGATCCGGAAATATACGCAAAGCGCATGTCAACCGTAGTGAGTCCTTGCGCAGAGGTCTGTAGCCGGTTAGAGAGACGTTAGTGGAGTGGGCGTGTGCCCAACATGGAGCCAGGAAGTGGCAAGCAACTCCGCGCAGAACGGTGGGGCCAAT
	PvIn03	AATGTCCGCACGCACGGCTCACTAGGATGGACTTTGAGCCAGATCTTGTCAGTCCTGTTGGGGCCTGGTACTGGCTTGGATCGCCATCCGCCGATCCTTCATAAGGTTCGGGAGTCCGGCCAATACGTCCCGTAGTCACATCGATCCGTAGATGATCTGGCACATACTAGGGACCGATGGAAAATCGGCATGTATGTCGCGGTCCGATACATACCAACCGGCCCGGTAATTCCTACTCTGGGACAGACAAGGGTCCGGTCTTACTACTGCATAATGCAGCTATTAACAGAGCCGCGAGTAAAGATACTTCTGCCTCCTTGAGTCTTTCAGTTGGCGGGTCATAGCTACAGTAAGGTTAGACATCTGAGAGCAGCCGATGTTAAGAGGGCGCATGGGCACATCTTATGTGTGATGGCGATGTTTACATGTAGTCGGTATTTGCCCTCCTCGGCCCGCAGGACCGACACATAATTGACCAACACGACACAGCTCACTATCAGTCGCGCCTGTACTTTCAGGGGGAGAACGCTAGCCGAAGACTTCGGTGACCCACGTCGATGGCTCCCTTGTTCTCCTTTCCCTCTCCTGAATAGGGCAGCCGGCATAAAGCGTCGTTTGGCAAAGCCCATACAATTGTCGCACGCGACGAGATCCGGAAATATACGCAAAGCGCATGTCAACCGTAGTGAGTCCTTGCGCAGAGGTCTGTAGCCGGTTAGAGAGACGTTAGTGGAGTGGGCGTGTGCCCAACATGGAGCCAGGACGTGGCGAGCAACTCCGCGCAGAACGGTGGGGCCAAT
	PvMal08	AATGTCCGCACGCACGGCTCACTACAATGGACTTTGAGCCACATCTTGTCAGTCCTGTTGGGGCCTGGTACTGGCTTGGATCGCAATCTGCCGATCCTCCATAAGGTTCGGGAGTCCGGCCAATACGTCCCGTAGTTACATCGATTCGTAGATGATCTGGAACATACTAGGGACCGAGGGAAAATCGGCATGTATGTCGCGGTCCGATACATACCAACCGGCCCGGTAATTCCTACTCTGGGACAGACAAGGGTCCGGTCTTACTAATGCATAATGCAGCTATTAACAGCGCCGCGAGTAAAAATATTTCTGCCTCCTTGAGTCTTTCAGTTGGCGGGTCATAGCTACAGTCAGGTTAGATATCTGAGAGCAGCCGATGTTAAGAGGGCGCATGGGCACATCTTATGTGTGATGGCGATGTTTACATGTAGTCGGTATTTGCCCTCCTCGGCCCGCAGGACCGACACATAATTGACTAACACGACACAGCTCACTATCAGTCGCGCCTGTACTTTCAGGGGGAGAACGCTAGCCGAAGACTTCGGTGACCCACGTCGATGGCTCCCTTGTTCTCCTTTCCCTCTCCTGAATAGGGCAGCCGGCATAAAGCGTCGTTTGGCAAAGCCCATACAATTGTCGCACGCGACGAGATCCGGAAATATACGCAGAGCGCATGTCAACCGTAGTGAGTCCTTGCGCAAAGGTCTGTAGCCGGTTAGAGAGACGTTAGTGGAGTGGGCGTGTGCCCAACATGGAGCCAGGACGTGGCGAGCAACTCCGCGCAGAACGGTGGGGCCAAT
	PvMal15	AATGTCCGCACGCACGGCTCAATACAATGGACTTTGAGCCACATCTTGTCAGTCCTGTTGGGGCCTGGTACTGGCTTGGATCGCCATCCGCCGATCCTTCATAAGGTTCGGGAGTCCGGCCAATACGTCCCGTAGTTACATCGATTCGTAGATGATCTGGAACATACTATGGACCGAGGGAAAATCGGCATGTATGTCGCGGTCCGATACATACCAACCGGCCCGGTAATTCCTACTCTGGGACAGACAAGGGTCCGGTCTTACTAATGCATAACGCAGCTATTAACAGCGCCGCGAGTAAAAATATTTCTGCCTCCTTGAGTCTTTCAGTTGGCGGGTCATAGCTACAGTCAGGTTAGACATCTGAGAGCAGCCGATGTTAAGAGAGCGCATGGGCACATCTTATGTGTGATGGCGATGTTTACATGTAGTCGGTATTTGCCCTCCTCGGCCCGCAGGACCGACACATAATTGACTAACACGACACAGCTCACTATCAGTCGCGCCTGTACTTTCAGGGGGAGAACGCTAGCCGAAGACTTCGGTGACCCACGTCGATGGCTCCCTTGTTCTCCTTTCCCTCTCCTGAATAGGGCAGCCGGCATAAAGCGTCGTTTGGCAAAGCCCATACAATTGTCGCACGCGACGAGATCCGGAAATATACGCAAAGCGCATGTCAACCGTAGTGAGTCCTTGCGCAGAGGTCTGTAGCCGGTTAGAGAGACGTTAGTGGAGTGGGCTTGTGCCCAACATGGAGCCAGGACGTGGCGAGCAACTCCGCGCAGAACGGTGGGGCCAAT
	PvMal19	AATGTCCGCACGCACGGCTCACTACAATGGACTTTGAGCCACATCTTGTCAGTCCTGTTGGGGCCTGGTACTGGCTTGGATCGCCATCCGCCGATCCTTCATAAGGTTCGGGAGTCCGGCCAATACGTCCCGTAGTTACATCGACTCGTAGATGATCTGGAACATACTATGGACCGAGGGAAAATCGGCATGTATGTCGCGGTCCGATACATACCAACCGGCCCGGTAATTCCTACTCTGGGACAGACAAGGGTCCAGTCTTACTACTGCATAATGCAGCTATTAACAGCGCCGCGAGTAAAAATATTTCTGCCTCCTTGAGTCTTTCAGTTGGCGGGTCATAGCTACAGTCAGGTTAGATATCTGAGAGCAGCCGATGTTAAGAGGGCGCATGGGCACATCTTATGTGTGATGGCGATGTTTACATGTAGTCGGTATTTGCCCTCCTCGGCCCGCAGGACCGACACATAATTGACTAACACGACACAGCTCACTATCAGTCGCGCCTGTACTTTCAGGGGGAGAACGCTAGCCGAAGACTTCGGTGACCCACGTCGATGGCTCCCTTGTTCTCCTTTCCCTCTCCTGAATAGGGCAGCCGGCATAAAGCGTCGTTTGGCAAAGCCCATACAATTGTCGCACGCGACGAGATCCGGAAATATACGCAAAGCGCATGTCAACCGTAGTGAGTCCTTGCGCAGAGGTCTGTAGCCGGTTAGAGAGACGTTAGTGGAGTGGGCGTGTGCCCAACATGGAGCCAGGACGTGGCGAGCAACTCCGCGCAGAACGGTGGGGCCAAT
	PvMau	AATGTCCGCACGCACGGCTCACTACAATGGACTTTGAGCCAGATCTTGTCAGTCCTGTTGGGGCCTGGTACTGGCTTGGATCGCCATCCGCCGATCCTTCATAAGGTTCGGGAGTCCGGCCAATACGTCCCGTAGTTACATCGATCCGTAGATGATCTGGCACATACTATGGACCGATGGAAAATCGGCATGTATGTCGCGGTCCGATACATGCCAACCGGCCCGGTAATTCCTACTCTGGGACAGACAAGGGTCCGGTCTTACTAATGCATAATGCAGCTATTAACAGCGCCGCGAGTAAAAATATTTCTGCCTCCTTGAGTCTTTCAGTTGGCGGGTCATAGCTACAGTCAGGTTAGACATCTGAGAGCAGCCGATGTTAAGAGGGCGCATGGGCACATTTTATGTGTGATGGCGATGTTTACATGTAGTCGGTATTTGCCCTCCTCGGCCCGCAGGACCGACACATAATTGACTAACACGACACAGCTCACTATCAGTCGCGCCTGTAATTTCAGGGGGAGAACGCTAGCCGAAGACTTCGGTGACCCACGTCGATGGCTCCCTTGTTCTCCTTTCCCTCTCCTGAATAGGGCAGCCGGCATAAAGCGTCGTTTGGCAAAGCCCATACAATTGTCGCACGCGACGAGATCCGGAAATATACGCAAAGCGCATGTCAACCGTAGTGAGTCCTTGCGCAGAGGTCTGTAGCCGGTTAGAGAGACGTTAGTGGAGTGGGCGTGTGCCCAACATGGAGCCAGGAAGTGGCAAGCAACTCCGCGCAGAACGGTGGGGCCAAT
	PvMe01	AATGTCCGCACGCACGGCTCACTAGGATGGACTTTGGGCCAGATCTTGTCAGTCCTGTTGGGGCCTGGTACTGGCTTGGATCGCCATCCGCCGATCCTTCATAAGGTTCGGGAGTCCGGCCAATACGTCCCGTAGTTACATCGATTCGTAGATGATCTGGAACATACTATGGACCGATGGAAAATCGTCATGTATGTCGCGGTCCGATACATGCCAACCGGCCCGGTAATTCCTACTCTGGGACAGACGAAAGCCCAGTCTTACTACTGCATAATGCAGCTATTAACAGCGCCGCGAGTAAAAATATTTCTGCCTCCTTGAGTCTTTCAGTTGGCGGGTCATAGCTACAGTCAGGTTAGATATCTGAGAGCAGCCGATGTTAAGAGGGCGCATGGGCACATCTTATGTGTGATGGCGATGTTTACATGTAGTCGGTATTTGCCCTCCTCGGCCCGCAGGACCGACACATAATTGACTAACACGACACAGCTCACTATCAGTCGCGCCTGTACTTTCAGGGGGAGAACGCTAGCCGAAGACTTCGGTGACCCACGTCGATGGCTCCCTTGTTCTCCTTTCCCTCTCCTGAATAGGGCAGCCGGCATAAAGCGTCGTTTGGCAAAGCCCATACAATTGTCGCACGCGACGAGATCCGGAAATATACGCAAAGCGCATGTCAACCGTAGTGAGTCCTTGCGCAGAGGTCTGTAGCCGGTTAGAGAGACGTTATTGGAGTGGGCGTGTGCCCAACATGGAGCCAGGACGTGGCGAGCAACTCCGCGCAGAACGGTGGGGCCAAT
	PvMy01	AATGTCCGCACGCACGGCTCACTAGAATGGACTTTGAGCCACATCTTGTCAGTCCTGTTGGGGCCTGGTACTGGCTTGGATCGCCATCTGCCGATCCTTCATAAGGTTCGGGAGTCCGGCCAATACGTCCCGTAGTTACATCGATTCGTAGATGATCTGGAACATACTATGGACCGATGGAAAATCGGCATGTATGTCGCGGCCCGATACATGCCAACCGGCCCGGTAATTCCTACTCTGGGACAGACAAGGGTCCGGTCTTACTAATGCATAATGCAGCTATTTACAGCGCCGCGAGTAAAAATATTTCTGCCTCCTTGAGTCTTTCAGTTGGCGGGTCATAGCTACAGTCAGGTTAGACATCTGAGAGCAGCCGATGTTAAGAGAGCGCATGGGCACATCTTATGTGTGATGGCGATGTTTACATGTAGTCGGTATTTGCCCTCCTCGGCCCGCAGGACCGACACATAATTGACTAACACGACACAGCTCACTATCAGTCGCGCCTGTACTTTCAGGGGGAGAACGCTAGCCGAAGACTTCGGTGACCCACGTCGATGGCTCCCTTGTTCTCCTTTCCCTCTCCTGAATAGGGCAGCCGGCATAAAGCGTCGTTTGGCAAAGCCCATACAATTGTCGCACGCGACGAGATCCGGAAGTATACGCAAAGCGCATGTCAACCGTAGTGAGTCCTTGCGCAGAGGTCTGTAGCCGGTTAGAGAGACGTTAGTGGAGTGGGCGTGTGCCCAACATGGAGCCAGGACGTGGCGAGCAACTCCGCGCAGAACGGTGGGGCCAAT
	PvPNG12	AATGTCCGCACGCACGGCTCAACAGAATGGACTTTGATCCAGATCTTGTCAGTCCTGTTGGGGCCTGGTACTGGCTTGGATCGCCATCCGCCGATCCTTCATAAGGTTCGGGAGTCCGGCCAATACGTCCCGTAGTTACATCGATCCGTAGATGATCTGGAACATACTAGGGACCGATGGAAAATCGGCATGTATGTCGCGGCCCGATACATGCCAACCGGCCCGGTAATTCCTACTCTGGGACAGACAAGGGTCCAGTCTTACTACTGCATAATGCAGCTATTAACAGCGCCGCGAGTAAAAATACTTCTGCCTCCTTGAGTCTTTCAGTTGGCGGGTCATAGCTACAGTCAGGTTAGACATCTGAGAGCAGCCGATGTTAAGAGAGCGCATGGGCACATCTTATGTGTGATGGCGATGTTTACATGTAGTCGGTATTTGCCCTCCTCGGCCCGCAGGACCGACACATAATTGACTAACACGACACAGCTCACTATCAGTCGCGCCTGTACTTTCAGGGGGAGAACGCTAGCCGAAGACTTCGGTGACCCACGTCGATGGCTCCCTTGTTCTCCTTTCCCTCTCCTGAATAGGGCAGCCGGCATAAAGCGTCGTTTGGCAAAGCCCATACAATTGTCGCACGCGACGAGATCCGGAAATATACGCAAAGCGCATGTCAACCGTAGTGAGTCCTTGCGCAGAGGTCTGTAGCCGGTTAGAGAGACGTTATTGGAGTGGGCGTGTGCCCAACATGGAGCCAGGACGTGGCGAGCAACTCCGCGCAGAACGGTGGGGCCAAT
	PvPNG14	AATGTCCGCACGCACGGCTCACTACAATGGACTTTGAGCCAGATCTTGTCAGTCCTGTTGGGGCCTGGTACTGGCTTGGATCGCCATCCGCCGATCCTTCATAAGGTTCGGGAGTCCGGCCAATACGTCCCGTAGTTACATCGATCCGTAGATGATCTGGCACATACTATGGACCGATGGAAAATCGGCATGTATGTCGCGGCCCGATACATGCCAACCGGCCCGGTAATTCCTACTCTGGGACAGACAAGGGTCCGGTCTTACTAATGCATAATGCAGCTATTAACAGCGCCGCGAGTAAAAATATTTCTGCCTCCTTGAGTCTTTCAGTTGGCGGGTCATAGCTACAGTCAGGTTAGACATCTGAGAGCAGCCGATGTTAAGAGAGCGCATGGGCACATCTTATGTGTGATGGCGATGTTTACATGTAGTCGGTATTTGCCCTCCTCGGCCCGCAGGACCGACACATAATTGACTAACACGACACAGCTCACTATCAGTCGCGCCTGTACTTTCAGGGGGAGAACGCTAGCCGAAGACTTCGGTGACCCACGTCGATGGCTCCCTTGTTCTCCTTTCCCTCTCCTGAATAGGGCAGCCGGCATAAAGCGTCGTTTGGCAAAGCCCATACAATTGTCGCACGCGACGAGATCCGGAAATATACGCAAAGCGCATGTCAACCGTAGTGAGTCCTTGCGCAGAGGTCTGTAGCCGGTTAGAGAGACGTTATTGGAGTGGGCGTGTGCCCAACATGGAGCCAGGACGTGGCGAGCAACTCCGCGCAGAACGGTGGGGCCAAT
	PvPNG25	AATGTCCGCACGCACGGCTCAACACAATGGACTTTGATCCAGATCTTGTCAGTCCTGTTGGGGCCTGGTACTGGCTTGGATCGCCATCCACCGATCCTTCATAAGGTTCGGGAGTCCGGCCAATACGTCCCGTAGTTACATCGATTCGTAGATGATCTGGAACATACTATGGACCGATGGAAAATCGGCATGTATGTCGCGGTCCGATACATACCAACCGGCCCGGTAATTCCTACTCTGGGACAGACAAGGGTCCGGTCTTACTAATGCATAACGCAGCTGTTAACAGCGCCGTGAGTAAAAATATTTCTGCCTCCTTGAGTCTTTCAGTTGGCGGGTCATAGCTACAGTCAGGTTAGACATCTGAGAGCAGCCGATGTTAAGAGAGCGCATGGGCACATCTTATGTGTGATGGCGATGTTTACATGTAGTCGGTATTTGCCCTCCTCGGCCCGCAGGACCGACACATAATTGACTAACACGACACAGCTCACTATCAGTCGCGCCTGTACTTTCAGGGGGAGAACGCTAGCCGAAGACTTCGGTGACCCACGTCGATGGCTCCCTTGTTCTCCTTTCCCTCTCCTGAATAGGGCAGCCGGCATAAAGCGTCGTTTGGCAAAGCCCATACAATTGTCGCACGCGACGAGATCCGGAAATATACGCAAAGCGCATGTCAACCGTAGTGAGTCCTTGCGCAGAGGTCTGTAGCCGGTTAGAGAGACGTTATTGGAGTGGGCGTGTGCCCAACATGGAGCCAGGACGTGGCGAGCAACTCCGCGCAGAACGGTGGGGCCAAT
	PvPNG58	AATGTCCGCACGCACGGCTCAACACAATGGACTTTGAGCCACATCTTGTCAGTCCTGTTGGGGCCTGGTACTGGCTTGGATCGCCATCCGCCGATCCTTCATAAGGTTCGGGAGTCCGGCCAATACGTCCCGTAGTTACATCGATCCGTAGATGATCTGGAACATACTATGGACCGATGGAAAATCGTTATGTATGTCGCGGTCCGATACATGCCAACCGGCCCGGTAATTCCTACTCTGGGACAGACAAGGGTCCGGTCTTACTACTGCATAATGCAGCTATTAACAGCGCCGCGAGTAAAAATATTTCTGCCTCCTTGAGTCTTTCAGTTGGCGGGTCATAGCTACAGTCAGGTTAGACATCTGAGAGCAGCCGATGTTAAGAGAGCGCATGGGCACATCTTATGTGTGATGGCGATGTTTACATGTAGTCGGTATTTGCCCTCCTCGGCCCGCAGGACCGACACATAATTGACTAACACGACACAGCTCACTATCAGTCGCGCCTGTACTTTCAGGGGGAGAACGCTAGCCGAAGACTTCGGTGACCCACGTCGATGGCTCCCTTGTTCTCCTTTCCCTCTCCTGAATAGGGCAGCCGGCATAAAGCGTCGTTTGGCAAAGCCCATACAATTGTCGCACGCGACGAGATCCGGAAATATACGCAAAGCGCATGTCAACCGTAGTGAGTCCTTGCGCAGAGGTCTGTAGCCGGTTAGAGAGACGTTATTGGAGTGGGCGTGTGCCCAACATGGAGCCAGGACGTGGCGAGCAACTCCGCGCAGAACGGTGGGGCCAAT
	PvPe03	AATGTCTGCACGCACGGCTCAACACAATGGACTTTGAGCCACATCTTGTCAGACCTGTTGGGGCCCGGTACTGGCTTGGATCGCCATCCGCCGATCCTTCATAAGGTTCGGGAGTCCGGCCAATACGTCCCGTAGTTACATCGATCCGTAGATGATCTGGAACATACTAGGGACCGATGGAAAATCGGCATGTATGTCGCGGTCCGATACATACCAACCGGCCCGGTAATTCCTACTCTGGGACAGACAAGGGTCCGGTCTTACTAATGCATAATGCAGCTATTAACAGCGCCGCGAGTAAAAATATTTCTGCCTCCTTGAGTCTTTCAGTTGGCGGGTCATAGCTACAGTCAGGTTAGACATCTGAGAGCAGCCGATGTTAAGAGAGCGCATGGGCACATCTTATGTGTGATGGCGATGTTTACATGTAGTCGGTATTTGCCCTCCTCGGCCCGCAGGACCGACACATAATTGACTAACACGACACGGCTCACTATCAGTCGCGCTTGTACTTTCAGGGGGAGAACGCTAGCCGAAGACTTCGGTGACCCACGTCGATGGCTCCCTTGTTCTCCTTTCCCTCTCCTGAATAGGGCAGCCGGCATAAAGCGTCGTTTGGCAAAGCCCATACAATTGTCGCACGCGACGAGATCCGGAAATATACGCAAAGCGCATGTCAACCGTAGTGAGTCCTTGCGCAGAGGTCTGTAGCCGGTTAGAGAGACGTTAGTGGAGTGGGCGTGTGCCCAACATGGAGCCAGGACGTGGCGAGCAACTCCGCGCAGAACGGTGGGGCCAAT
	PvTh01	AATGTCCGCACGCACGGCTCACTAGGATGGACTTTGAGCCCGATCTTGTCAGTCCTGTTGGGGCCTGGTACTGGCTTGGGTCGCCATCCGCCGATCCTTCATAAGGTTCGGGAGTCCGGCCAATACGTCCCGTAGTTACATCGATCCGTAGATGATCTGGAACATACTAGGGACCGATGGAAAAACGGCATGTATGTCGCGGCCCGATACATGCCAACCGGCCCGGTAATTCCTACTCTGGGACAGACGAAAGCCCAGTCTTACTACTGCATAATGCAGCTATTAACAGCGCCGCGAGTAAAAATATTTCTGCCTCCTTGAGTCTTTCAGTTGGCGGGTCATAGCTACAGTCAGGTTAGACATCTGAGAGCAGCCGATGTTAAGAGAGCGCATGGGCACATCTTATGTGTGATGGCGATGTTTACATGTAGTCGGTATTTGCCCTCCTCGGCCCGCAGGACCGACACATAATTGACTAACACGACACAGCTCACTATCAGTCGCGCTTGTACTTTCAGGGGGAGAACGCTAGCCGAAGACTTCGGTGACCCACGTCGATGGCTCCCTTGTTCTCCTTTCCCTCTCCTGAATAGGGCAGCCGGCATAAAGCGTCGTTTGGCAAAGCCCATACAATTGTCGCACGCGACGAGATCCGGAAATATACGCAGAGCGCATGTCAACCGTAGTGAGTCCTTGCGCAGAGGTCTGTAGCCGGTTAGAGAGACGTTAGTGGAGTGTGCGTGTGCCCAACATGGAGCCAGGACGTGGCGAGCAACTCCGCGCAGAACGGTGGGGCCAAT
	PvTh02	AATGTCCGCACGCACGGCTCACTAGGATGGACTTTGAGCCCGATCTTGTCAGTCCTGTTGGGGCCTGGTACTGTCTTGGATCGCCATCCACCGATCCTTCATAAGGTTCGGGAGTCCGGCCAATACGTCCCGTAGTTACATCGATTCGTAGATGATCTGGAACATACTATGGACCGATGGAAAATCGGCATGTATGTCGCGGCCCGATACATGCCAACCGGCCCGGTAATTCCTACTCTGGGACAGACAAGGGTCCGGTCTTACTAATGCATAATGCAGCTATTAACAGCGCCGCGAGTAAAAATATTTCTGCCTCCTTGAGTCTTTCAGTTGGCGGGTCATAGCTACAGTCAGGTTAGACATCTGAGAGCAGCCGATGTTAAGAGAGCGCATGGGCACATCTTATGTGTGATGGCGATGTTTACATGTAGTCGGTATTTGCCCTCCTCGGCCCGCAGGACCGACACATAATTGACTAACACGACACAGCTCACTATCAGTCGCGCCTGTACTTTCAGGGGGAGAACGCTAGCCGAAGACTTCGGTGACCCACGTCGATGGCTCCCTTGTTCTCCTTTCCCTCTCCTGAATAGGGCAGCCGGCATAAAGCGTCGTTTGGCAAAGCCCATACAATTGTCGCACGCGACGAGATCCGGAAATATACGCAAAGCGCATGTCAACCGTAGTGAGTCCTTGCGCAGAGGTCTGTAGCCGGTTAGAGAGACGTTAGTGGAGTGGGCGTGTGCCCAACATGGAGCCAGGACGTGGCGAGCAACTCCGCGCAGAACGGTGGGGCCAAT
	Pvl01	AATGTCCACACGCACGGCTCACTAGAATGGACTTTGGGCCACATCTTGTCAGTCCTGTTGGGGCCTGGTACTGGCTTGGGTCGCCATCCACCGATCCTTCATAAGGTTCGGGAGTCCGGCCAATACGTCCCGTAGTTACATCGATCCGTAGATGATCTGGAACATACTAGGGACCGATGGAAAATCGGCATGTATGTCGCGGCCCGATACATGCCAACCGGCCCGGTAATTCCTACTCTGGGACAGACAAGGGTCCGGTCTTACTAATGCATAATACAGCTATTAACAGCGCCGCGAGTAAAGATATTTCTGCCTCCTTGAGTCTTTCAGTTGGCGGGCCATAGCTACAGTCAGGTTAGACATCTCAGGGCAGCCGATGTTAGGAGAGCGCATGGGCACATCCTATACGTAGTGGCGATGTTTGCATGTATTCAGTATTTGTCCTCCTCCGTTCGAAGGACCGACACATAATCGACTAACTCAACACAGCTCACTACCAGTCGCATCTATGCTTTCAAGGGGCGAACGCATAACGAAGACTTCGATGACCCACATCAATGGCTCCCTTATTTTCCTTTCCCTCTCCAAAAGAGGGTAACCGGTGTAAGGCGGCGTTTGGCCCGGTCCACACAAATGCCGCGCGTGACGAGGTCCGAGGATATACGCAACGCGCATGTCAACCGTAGTGAGCCTGCTCAACGAGGTCTGTGACCGGTGAGAGTGACGTTAGTGGAGTGGGCGTGTACCCAACATGGAGCAAGGGCAAGGCGAGCGATTTCACGCAGAACGGTGGGGCCAAT
	Pvl02	AATGTCCGCACGCACGGCTCAATAGAATGGACTTTGAGCCAGATCTTGTCAGTCCTGTTGGGGCCTGGTACTGGCTTGGATCGCCATCCACCGATCCTCCATAAGGTTCGGGAGTCCGGCCAATACGTCCCGTAGTTACATCGATCCGTAGATGATCTGGAACATACTATGGACCGAGGGAAAATCGTCATGTATGTCGCGGCCCGATACATGCCAACCGGCCCGGTAATTCCTACTCTGGGACAGACAAGGGTCCGGTCTTACTAATGCATAATGCAGCTGTTAACAGCGCCGCGAGTTAAAATATTTCTGCCTCCTTGAGTCTTTCAGTTGGCGGGCCGTATCTACAGTCAGGTTAGACATCTGAGAGCAGCCGATGTTAGGAGAGCGCATCAGCACATCTTATGTGTAGTGGCGATGTTTGCATGTATTCAGTATTTGTCCTCCTCCGTTCGAAGGACCGTCACATAATCGACTAACACGGTACAGCTCACTACCAGTCGCATCTATGCTTTCAAGGGGCGAACGCTAGCCGAAGACTTCGGCGAACCACGTCGTTGGGTCCTTTATTCTCCTCTACCTCTCCAGAAGAGTGTAGCCGGTGTAAGGCGGCGTTTGGCAAAGCCCACACAATTGCCGCGCGTGACGAGGTCCGAGGATATACGCAACGCGCATGTCAACCGTAGTGAGCCTGCTCAACGAGGTCTGTGACCGGTGAGAGTGACGTTAGTGGAGTGGGCGTGTACCCAACATGGAGCCAGGGCAAGGCGAGCGATTTCACGCAGAACGGTGGGGCCAAT
	Pvl03	AATGTCCGCACGCACGGCTCACTAGAATGGACTTTGAGCCCGATCTTGTCAGTCCTGTTGGGGCCTGGTACTGGCTTGGATCGCCATCCGCCGATCCTTCATAAGGTTCGGGAGTCCGGCCAATACGTCCCGTAGTTACATCGATCCGTAGATGATCTGGAACATACTAGGGACCGATGGAAAATCGGCATGTATGTCGCGGCCCGATACATGCCAACCGGCCCGGTCATTCCCACTCTGGGACAGACAAGGGTCCGGTCTTACTAATGCATAATGCAGCTATTAACAGCGCCGCGAGTAAAAATATTTCTGCCTCCTTGAGTCTTTCAGTTGGCGGGCCGTAGCTACAGTCAGGTTAGACATCTCAGGGCAGCCGATGTTAGGAGAGCGCATCAGCACATCTTATGTGTAGTGGCGATGTTTGCATGTATTCAGTATTTGTCCCCCTCCGTTCGAAGGACCGACACATAATCGACTAACACAACACAGCTCACTACTAGTCGCATCTATGCTTTCAAGGGGAGAACGCTAGCCGAAGAATTCGGTGACGTGCGCTGTAGGGTCCTTTATTCTCCTCTACCTCTCCAGAAGAGGGCAACCAGCATAAGGCGGCGTTTGGCCCGGTCCACACAATTGCCGTGCGTGACGAGGTCCGAGGATATACGCAACGCGCATGTCAACCGTAGTGAGCCTGCTCAACGAGGTCTGTGACCGGTGAGAGTGACGTTAGTGGAGTGGGCGTGTACCCAACATGGAGCCAGGGCAAGGCGAGCGATTTCACGCAGAACGGTAGGGCCAAT
	Pvl04	AATGTCCGCACGCACGGCTCAACACAATGGACTTTGAGCCCGATCTTGTCAGTCCTGTTGGGGCCTGGTACTGGCTTGGATCGCCATCCACCGATCCTTCATAAGGTTCGGGAGTCCGGCCAATACGTCCCGTAGTTACATCGATTCGTAGATGATCTGGCACATACTATGGACCGAGGGAAAATCGGCATGTATGTCGCGGCCCGATACATGCCAACCGGCCCGGTCATTCCCACTCTGGGACAGACAAGGGTCCGGTCTTACTAATGCATAATACAGCTATTAACAGCGCCGCGAGTTAAGATATTTCTGCCTCCTTGAGTCTTTCAGTTGGCGGGCCGTATCTACAGTCAGGTTAGACATCTCAGGGCAGCCGATGTTAGGAGAGCGCATCAGCACATCTTATGTGTAGTGGCGATGTTTGCATGTATTCAGTATTTGTCCTCTTCCGTTCGAAGGACCGACACATAATCGACTGACTCGGTACAGCTCACTACCAGTCGCATCTGTACTTTCAAGGGGAGAACGCTAGCCGAAGACTTCGGTGACCCACGTCGTAGGGTCCTTTATTTTCCTCTACCTCTCCAGAAGAGGGTAGCCGGCAAAAAGCGGCGTTTGGCAAAGCCCACACAATTGCCGCGCGTGACGAGGTCCGAGGATATACGCAACGCGCATGTCAACCGTAGTGAGCCTGCTCAACGAGGTCTGTGACCGGTGAGAGTGACGTTAGTGGAGTGGGCGTGTACCCAACATGGAGCCAGGGCAAGGCGAGCGATTTCACGCAGAACGGTGGGGCCAAT
	Pvl05	AATGTCCGCACGCACGGCTCACTAGAATGGACTTTGAGCCACATCTTGTCAGTCCTGTTGGGGCCTGGTACTGGCTTGGATCGCCATCCACCGATCCTTCATAAGGTTCGGGAGTCCGGCCAATACGTCCCGTAGTTACATCGATTCGTAGATGATCTGGAACACACTAGGGACCGATGGAAAATCGGCATGTATGTCGCGGTCCGATACATGCCAACCGGCCCGGTCATTCCCACTCTGGGACAGACAAGGATCCGGTCTTACTAATGCATAATACAGCTATTAACAGCGCCGCGAGTAAAGATATTTCTGCCTCCTTGAGTCTTTCAGTTGGCGGGCCGTAGCTACAGTCAGGTTAGACATCTCAGGGCAGCCGATGTTAGGAGAGCGCATCAGCACATCTTATGTGTAGTGGCGATGTTTGCATGTATTCAGTATTTGTCCTCCTCCGTTCGAAGGACCGACACATAATCGACTAACTCGACACAGCTCACTACCAGTCGCATCTGTACTTTCAAGGGGAGAACGCTAGCCGAAGACTTCGGTGACCCACGTCGTTGGGTTCTTTATTTTCCTCTACCTCTCCAGAAGAGGGCAACCGGTGTAAGGCGGCGTTTGGCCCGGTCCACACAAATGCCGCGCGTGACGAGGTCCGAGGATATACGCAACGCGCATGTCAACCGTAGTGAGCCTGCTCAACGAGGTCTGTGACCGGTGAGAGTGACGTTAGTGGAGTGGGCGTGTACCCAACATGGAGCCAGGGCAAGGCGAGCGATTTCACGCAGAACGGTAGGGCCAAT
	Pvl06	AATGTCCGCATGCACGGCTCAACACAATGGCCTTTGATCCCGATCTTGTCAGTCCTGTTGGGGCCTGGTACTGGCTTGGGTCGCCATCCACCGATCCTTCATAAGGCTCGGGAGTCCGGCCAATACGTCCCGTAGTTGCATCGTTTGATAGATCATCTGGCACACACTAGGGACCGATGGAAAATCGGCATGTATGTCGCGGTCCGATACATGCCAACCGGCCCGGTCATTCCCACTCTGGGACAGGCAAGGGTCCGGTCTTACTAATGCATAATGCAGCTATTAACAGCGCCGCGAGTAAAGATATTGCTGCCTCCTTGAGTCTTTCAGCTGGCGGGCCGTATCTACAGTCAGGTTAGACATCTCAGGGCAGCCGATGTTAGGAGAGCGCATGGGCACATCCTATACGTAGTGGCGACACCTACATGTAGTCAGTATTTGTCCTCCTCCGTTCGAAGGACCGACACATAATCGACTAACACAACACAGCTCACTACCAGTCGCATCTATACTTTCAAGGGGAGAACGCTAGCCGAAGACTTCGGTGACGTGCGCTGTAGGGTCCTTTATTTTCCTTTCCCTCTCCAAAAGAGGGTAGCCGGTGTCAGACAGCGTTTGACAAGGCCCACACAAATGCCGCGCGTGACGAGGTCCGAGGATATACGCAACGCGCATGTCAACCGTAGTGAGCCTGCTCAACGAGGTCTGTGACCGGTGAGAGTGACGTTAGTGGAGTGGGCGTGTACCCAACATGGAGCCAGGGCAAGGCGAGCGATTTCACGCAGAACGGTGGGGCCAAT
	Pvl07	TATGTCCGCACGCACGGCTCAATACAATTGACTTTGAGCCCGATCGTGTCAGTCCCGTTGGGGCCTGATACTAGCTTGGGTCGCCATCCACCGATCCTTCGTAAAGTTCGAGAGTCCGGCCAATACGTCCCGTAGTTACATCGACTCGTGGATGATCTGGAACATACTATGGACCGATGGAAAATCGGCATGTATGTCGCGGCCCGATACATGCCAACCGGCCCGGTAATTCCTACTCTGGGACAGGCAAGGATCCGGTCTTACTAATGCGTAATGCAGCTATTAACAGCGCCGCGAGTAAAAATACTTCTGCCTCCTTGAGTCTTTCAGTTGGCGGGCCGTATCTACAGTCAGGTTAGACATCTGAGAGCAGCCGATGTTAGGAGAGCGCATCAGCACATCTTATGTGTAGTGGCGATGTTTGCATGTATTCAGTATTTGTCCTCTTCCGTTCGAAGGACCGACACATAATCGACTAACTCGGTCCAGCTCGCTATCAGTCTCGCCTGTGCTTTCAAGGGGAGAATGCTAGCCGAAGACTTCGGTGACGTGCGCTGTAGGGTCCTTTATTTTCCTCGACCTCTCCAGAAGAGGGTAGCCGGCATAAGGCGGCGTTTGACAAAGCCCACACAAATGCCGTGCGTGACGAGGTCCAAGGATATACGCAACGCGCATGTCAGCCGTAGTGAGCCTGCTCAACGAGGTCTGTGACCGGTGAGAGTGACGTTAGTGGAGTGGGCGTGTACCCAACATGGAGCCAGGGCAAGGCGAACGATTTCACGCAGAACGGTGGGGCCAAT
	Pvl08	AATGTCCGCACGCACGGCTCACTAGAATGGACTTTGAGCCAGATCTTGTCAGTCCTGTTGGGGCCTGGTACTGGCTTGGATCGCCATCCACCGATCCTTCATAAGGTTCGGGAGTCCGGCCAATACGTCCCGTAGTTACATCGATTCGTAGATGATCTGGAACATACTAGGGACCGATGGAAAATCGGCATGTATGTCGCGGCCCGATACATGCCAACCGGCCCGGTCATTCCCACTCTGGGACAGACAAGGGTCCGGTCTTACTAATGCATAATACAGCTATTAACAGCGCCGCGAGTAAAAATATTTCTGCCTCCTTGAGTCTTTCAGTTGGCGGGCCGTAGCTACAGTCAGGTTAGACATCTCAGGGCAGCCGATGTTAGGAGAGCGCATCAGCACATCTTATGTGTAGTGGCGATGTTTGCATGTATTCAGTATTTGTCCTCCTCCGTTCGAAGGACCGACACATAATCGACTGACTCAACACAGCTCGCTACCAGTCGCATCTGTGCTTTCAAGGGGAGAACGCTAGCCGAAGACTTCGGTGACGTGCGCTGTAGGGTCCTTTATTTTCCTCTACCTCTCCAGAAGAGGGTAGCCGGTGTAAGGCGGCGTTTGGCCCGGTCCACACAATTGCCGCGCGTGACGAGGTCCAAGGATATACGCAACGCGCATGTCAACCGTAGTGAGCCTGCTCAACGAGGTCTGTGACCGGTGAGAGTGACGTTAGTGGAGTGGGCGTGTACCCAACATGGAGCCAGGGCAAGGCGAGCGATTTCACGCAGAACGGTGGGGCCAAT
	Pvl09	AATGTCCGCACGCACGGCTCACTACAATGGACTTTGAGCCAGATCTTGTCAGTCCTGTTGGGGCCTGGTACTGGCTTGGATCGCCATCCACCGATCCTTCATAAGGTTCGGGAGTCCGGCCAATACGTCCCGTAGTTACATCGATTCGTAGATGATCTGGCACATACTATGGACCGAGGGAAAATCGGCATGTATGTCGCGGCCCGATACATGCCAACCGGCCCGGTCATTCCCACTCTGGGACAGACAAGGGTCCGGTCTTACTAATGCATAATGCAGCTATTTACAGCGCCGCGAGTAAAAATATTTCTGCCTCCTTGAGTCTTTCAGTTGGCGGGTCGTATCAACAGTCAGGTTAGACATCTGAGAGCAATCAATGTTAGGAGAGCGCATGGGCACATCCTATGCGTAATGGCGATGCTTGCATGTATTCGGTATTTGTCCTCCTCGGCCCGAAGGACCGACACATAATTGACTAACTCAACACAGCTCACTACCAGTCGCGCCTGTGCTCTCAAGGGGAGAACGCTAGCCGAAGACTTCGGTGACCCACGTCGTTGGGTCCTTTATTCTCCTCTCCCTCTCCTGAAGAGGGCAGCCGGTGTCAGGCGGCGTTTGGCAAAGCCCACACAATTGCCGCGCGCGACGAGATCCGGAAATATACGCAACGCGCATGTCAACCGTAGTGAGTCCGTTCGCCGAGGTTCGTGGCCGGTGAGAGTGACGTTAGTGGGGTGGGCGTGTACCCAACATGGAGCCAGGGCGTGGCGAGCAATTCCACGCAGAACGGTGGGGCCAAT
	Pvl10	AATGTCCGCACGCACGGCTCAACACAATGGACTTTGAGCCAGATCTTGTCAGTCCTGTTGGGGCCTGGTACTGGCTTGGATCGCCATCCGCCGATCCTTCATAAGGTTCGGGAGTCCGGCCAATACGTCCCGTAGTTACATCGATCCGTAGATGATCTGGCACATACTAGGGACCGAGGGAAAATCGGCATGTATGTCGCGGCCCGATACATGCCAACCGGCCCGGTCATTCCTACTCTGGGACAGACAAGGGTCCGGTCTTACTAATGCATAATGCAGCTATTAACAGCGCCGCGAGTAAAAATATTTCTGCCTCCTTGAGTCTTTCAGTTGGCGGGTCGTATCTACAGTCAGATTAGACATCTGAGAGCAATCAATGTTAGGAGAGCGTATGGGCACATCTTATGTGTGATGGCGATGTTTACATGTAGTCGGTACTTGTCCTCCTCGGCCCGAAGGACCGACACATAATTAACTAACTCAACACAGCTCACTACCAGTCGCGCCTGTGCTCTCAAGGGGAGAACGCTAGCCGAAGACTTCGGTGACCCGCGTCGATGGCTCCTTTATTCTCCTTTCCCTCTCCAGAAGAGGGCAGCCGGTGTAAGGCGGCGTTTGGCAAAGCCCACACAATTGCCGCGCGCGACGAGATCCGGAAACATACGCAACGCGCATGTCAACCGTTGAGAGTCCGTGCGCCGAGGTCTGTGGCCGGGTAGAGTGACGTTAGTGGGGTGGGCGTGTACCCAACATGGAGCCAGGGCGTGTCGAGCAATTCCACGCAGAACGGTGGGGCCAAT
	Pvl11	AATGTCCGCACGCACGGCTCACTAGAATGGACTTTGAGCCAGATCTTGTCAGTCCTGTTGGGGCCTGGTACTGGCTTGGGTCGCCATCCACCGATCCTTCATAAGGTTCGGGAGTCCGGCCAATACGTCCCGTAGTTACATCGATCCGTAGATGATCTGGAACATACTATGGACCGATGGAAAATCGGCATGTATGTCGCGGCCCGATACATACCAACCGGCCCGGTAATTCCTACTCTGGGACAGACAAGGGTCCGGTCTTACTAATGCATAATACAGCTATTAACAGCGCCGCGAGTAAAAATATTTCTGCCTCCTTGAGTCTTTCAGTTGGCGGGCCGTAGCTACAGTCAGGTTAGACATCTGAGAGCAGCCGATGTTAGGAGAGCGCATCAGCACATCTTATACGTAACTGTGGCACCTACATGTAGTCAGTATTTGTCCTCCTCCGTTCGAAGGACCGACACATAATCGACTAACTCGACACAGCTCGCTATCAGTCTCATCTGTACTTTCAAGGGGAGAACGCTAGCCGAAGACTTCGGTGACGTGCGCTGTTGGCTCCCTTATTTTCCTTTCCCTCTCCAAAAGAGGGTAGCCGGCATAAGGCGGCGTTTGGCAAAGCCCACACAAATGCCGTGCGTGACGAGGTCCGAGGATATACGCAACGCGCATGTCAACCGTAGTGAGCCTGCTCAACGAGGTCTGTGACCGGTGAGAGTGACGTTAGTGGAGTGGGCGTGTACCCAACATGGAGCCAGGGCAAGGCGAGCGATTTCACGCAGAACGGTGGGGCCAAT

;
end;
begin trees;
	tree tree_1 = [&R] [&branchAttributeNames={"FastTree support value"}](PcyB:0.26722999999999997,(Pvl10:0.007799999999999918,((Pvl09:0.012170000000000014,((Pvl02:0.019710000000000005,(Pvl04:0.013459999999999972,Pvl07:0.05227999999999999)[&"FastTree support value"=0.825]:0.00720000000000004)[&"FastTree support value"=0.541]:0.005159999999999998,((((Pvl06:0.04318999999999995,Pvl11:0.030669999999999975)[&"FastTree support value"=0.996]:0.02237,Pvl08:0.00378999999999996)[&"FastTree support value"=0.263]:0.000140,Pvl03:0.021960000000000035)[&"FastTree support value"=0.97]:0.008179999999999965,(Pvl05:0.010000000000000009,Pvl01:0.037729999999999986)[&"FastTree support value"=0.912]:0.005190000000000028)[&"FastTree support value"=0.984]:0.013809999999999989)[&"FastTree support value"=1.0]:0.04981000000000002)[&"FastTree support value"=0.964]:0.013769999999999949,(PvPNG14:0.0012599999999999278,(PvMau:0.007640000000000091,(((PvIn02:0.008979999999999988,((PvBr32:0.01672999999999991,(PvMal15:0.0013499999999999623,(PvMal08:0.00770000000000004,PvMal19:0.00383)[&"FastTree support value"=0.935]:0.005029999999999979)[&"FastTree support value"=0.859]:0.002549999999999941)[&"FastTree support value"=0.396]:0.0013000000000000789,PvPNG25:0.006390000000000007)[&"FastTree support value"=0.74]:0.0012599999999999278)[&"FastTree support value"=0.749]:0.0012300000000000644,(PvPe03:0.00768000000000002,(PvIn01:0.01155000000000006,PvPNG58:0.0025100000000000122)[&"FastTree support value"=0.939]:0.0038399999999999546)[&"FastTree support value"=0.745]:0.0013100000000000334)[&"FastTree support value"=0.968]:0.005079999999999973,((PvTh02:0.005109999999999948,(PvMy01:0.00380999999999998,PvCo01:0.015409999999999924)[&"FastTree support value"=0.742]:0.0012900000000000134)[&"FastTree support value"=0.75]:0.0012199999999999989,(PvIn03:0.014039999999999941,(PvPNG12:0.006210000000000049,(PvBr22:0.01322000000000001,(PvMe01:0.010740000000000083,PvTh01:0.007319999999999993)[&"FastTree support value"=0.679]:0.003889999999999949)[&"FastTree support value"=0.759]:0.003570000000000073)[&"FastTree support value"=0.445]:0.0013099999999999223)[&"FastTree support value"=0.894]:0.00273000000000001)[&"FastTree support value"=0.78]:0.0012900000000000134)[&"FastTree support value"=0.591]:0.0012799999999999478)[&"FastTree support value"=0.418]:0.000150)[&"FastTree support value"=1.0]:0.04915999999999998)[&"FastTree support value"=0.268]:0.010970000000000035):0.26722999999999997);
end;
