# Supplementary material for: Plasmodium vivax-like genome sequences shed new insights into Plasmodium vivax biology and evolution
Source: PLoS Biol. 2018 Aug 24;16(8):e2006035. doi: 10.1371/journal.pbio.2006035 (PMC6130868; doi:10.1371/journal.pbio.2006035)
Supplement: S7 Data — For each analysis with a different number of SNVs considered, the alignment and the resulting tree file are available. SNV, single nucleotide variant. (ZIP) [file pbio.2006035.s021.zip › 1000SNP FastTree Tree.nex]

#NEXUS
begin taxa;
	dimensions ntax=31;
	taxlabels
	PcyB[&Created=Fri May 18 10:42:07 CEST 2018]
	PvBr22[&Created=Fri May 18 10:42:07 CEST 2018]
	PvBr32[&Created=Fri May 18 10:42:07 CEST 2018]
	PvCo01[&Created=Fri May 18 10:42:07 CEST 2018]
	PvIn01[&Created=Fri May 18 10:42:07 CEST 2018]
	PvIn02[&Created=Fri May 18 10:42:07 CEST 2018]
	PvIn03[&Created=Fri May 18 10:42:07 CEST 2018]
	PvMal08[&Created=Fri May 18 10:42:07 CEST 2018]
	PvMal15[&Created=Fri May 18 10:42:07 CEST 2018]
	PvMal19[&Created=Fri May 18 10:42:07 CEST 2018]
	PvMau[&Created=Fri May 18 10:42:07 CEST 2018]
	PvMe01[&Created=Fri May 18 10:42:07 CEST 2018]
	PvMy01[&Created=Fri May 18 10:42:07 CEST 2018]
	PvPNG12[&Created=Fri May 18 10:42:07 CEST 2018]
	PvPNG14[&Created=Fri May 18 10:42:07 CEST 2018]
	PvPNG25[&Created=Fri May 18 10:42:07 CEST 2018]
	PvPNG58[&Created=Fri May 18 10:42:07 CEST 2018]
	PvPe03[&Created=Fri May 18 10:42:07 CEST 2018]
	PvTh01[&Created=Fri May 18 10:42:07 CEST 2018]
	PvTh02[&Created=Fri May 18 10:42:07 CEST 2018]
	Pvl01[&Created=Fri May 18 10:42:07 CEST 2018]
	Pvl02[&Created=Fri May 18 10:42:07 CEST 2018]
	Pvl03[&Created=Fri May 18 10:42:07 CEST 2018]
	Pvl04[&Created=Fri May 18 10:42:07 CEST 2018]
	Pvl05[&Created=Fri May 18 10:42:07 CEST 2018]
	Pvl06[&Created=Fri May 18 10:42:07 CEST 2018]
	Pvl07[&Created=Fri May 18 10:42:07 CEST 2018]
	Pvl08[&Created=Fri May 18 10:42:07 CEST 2018]
	Pvl09[&Created=Fri May 18 10:42:07 CEST 2018]
	Pvl10[&Created=Fri May 18 10:42:07 CEST 2018]
	Pvl11[&Created=Fri May 18 10:42:07 CEST 2018]
;
end;

begin characters;
	dimensions nchar=999;
	format datatype=dna missing=? gap=-;
	matrix
	PcyB	AATGCCTGCATAGACATTCCAATAGAATGGACTTTGAGCCCGATCTTGTTTATGCCGTTGGGACTTGGTACTGGCTTGGGTCGTCATCCACCGATCCTCCATATGGCTCGAGAGTCCGGCCAATATGTCTTGTAGTTACATCGATTCGTAAATGATATGGCACATACCATGGACCGAGAACAAATCGGCATGTATGTCGAAGTTCGATTCATACCAATCGGCTCAGTCACTTCCACTCTGGAACAGAAAAGGGTCAGCACTCACTAATATATAACGCAGTCATTAACAGCGCCGCGAGTAAGAATACTTTTAACTCCTTGAGTCTTTCAGTTAGCGGATGACGTGAGCGACCGAGCCGTACGCTTGCCAGTGATTGGATCCCGAATAATGTATGGACGTATTCTATATGAAATGGCGACATTAGCACTCGTTAAGCGTTTTTCACCCCCGGTCTACGGCTACAAAGTACAGTTAACTAATTTGACATAAGATGCTATCTACAGTATCTGTGCCTATAAGAGGCCGATGCATGCGGTCGTCCTCAGTGGCCCGTGTCAATAGCTCCTCTATTCTCTCTTCCTTCATCAGCCGTAGGTTGCCGACGTATGGCGGTTTCGGACACGATTCACTATATTGTTGTGTGTGCCGAGATTCGAAAATATGTACAACGCGTGAGTTGACTCCTAATAATACGCTCACAGAAACCCCAGGATAATTAAGGTGATGCTGGAGAAGTGGAGGTACACTGTACACGAAATCCCAACGTATCGAGAAGTCTTATATGAGGATACAGGTCCCACCTACCAGCGACTCACCATTAGGCTATGGTCTACAGTCCGCCTCTTCGTTGGCGGATACAGCGCCGACAACACTCCTGTTAGAGTGTATGGTTGCCACGGGACTGGCTAAGTGCACGCTTTTGTCATTTTGTCGGTCGTTGTGTTCCAAGGTCGGAACTAGCTGAAGTAGGAACTTGTATAACAAGGATCGACAGCCTGT
	PvBr22	AATGTCCGCATGCACGGCTCAATAGAATGGACTTTGAGCCAGATCTTGTCAGTCCTGTTGGGGCCTGGTACTGTCTTTGGTCGCCATCCGCCGATCCTTCATAAGGTTTGGGAGTCCGGCCAATACGTCCCGTAGTCACATCGTTCCGTAGATGATCTGGAACATACTAGGGACCGATGGAAAATCGTCATGTATGTCGCGGCCCGATACATGCCAACCGGCCCGGTAATTCCTACTCTGGGACAGACGAGAATCCAGTCTTACTACTGCATAATGCAGCTATTAACAGCGCCGCGAGTAAAAATATTTCTGCCTCCTTGAGTCTTTCAGTTGGCGGGTCATAGCTACAGTCAGGTTAGACATCTGAGAGCAGCCGATGTTAAGAGAGCGCATGGGCACATCTTATGTGTGATGGCGATGTTTACATGTAGTCGGTATTTGCCCTCCTCGGCCCGCAGGACCGACACATAATTGACTAACACGACACAGCTCACTATCAGTCGCGCCTGTACTTTCAGGGGGAGAACGCTAGCCGAAGACTTCGGTGACCCACGTCGATGGCTCCCTTGTTCTCCTTTCCCTCTCCTGAATAGGGCAGCCGGCATAAAGCGTCGTTTGGCAAAGCCCATACAATTGTCGCACGCGACGAGATCCGGAAATATACGCAGAGCGCATGTCAACCGTAGTGAGTCCTTGCGCAGAGGTCTGTAGCCGGTTAGAGAGACGTTAGTGGAGTGGGCGTGTGCCCAACATGGAGCCAGGACGTGGCGAGCAACTCCGCGCAGAACGGTGGGGCCAATCGGCCGGCAATACCTCTCCAGGTTGGGCCTTGCAGTCCCTCCAACCGCCGTCAAGCGCGGCGCGGATAATCCCCTAGTCAGCCCGTACGGTTCCCGCAAGTCCAACCATGACTACATTGTCGTGGCCCTTTCCGTCGCTGGATAGCAGGTTCCCGGCTGGCAGAAGTGGGAACCCGTGCGGCGTGAGCAATACGCTTCT
	PvBr32	AATGTCCGCACGCACGGCTCAACACAATGGACTTTGGGCCAGATCTTGTCAGTCCTGTTGGGGCCTGGTACCGGCTTGGATCGCCATCCGCCGATCCTTCATAAGGTTCGGAAGTCCGGCCAATACGTCCCGTAGTTACATCGACTCGTAGATGATCTGGAACATACTATGGACCGAGGGAAAATCGGCATGTATGTCGCGGCCCGATACATACCAACCGGCCCGGTAATTCCTACTCTGGGACAGACAAGGGTCCGGTCTTACTAATGCATAACGCAGCTGTTAACAGCGCCACCGGTAAAGATATTTCTGCCTCCTTGAGTCTTTCAGCTGGCGGGTCATAGCTACAGTCAGGTTAGACATCTGAGAGCAGCCGATGTTAAGAGGGCGCATGGGCACATCTTATGTGTGATGGCGATGTTTACATGTAGTCGGTATTTGCCCTCCTCGGCCCGCAGGACCGACACATAATTGACTAACACGACACAGCTCACTATCAGTCGCGCCTGTACTTTCAGGGGGAGAACGCTAGCCGAAGACTTCGGTGACCCACGTCGATGGCTCCCTTGTTCTCCTTTCCCTCTCCTGAATAGGGCAGCCGGCATAAAGCGTCGTTTGGCAAAGCCCATACAATTGTCGCACGCGACGAGATCCGGAAATATACGCAGAGCGCATGTCAACCGTAGTGAGTCCTTGCGCAGAGGTCTGTAGCCGGTTAGAGAGACGTTAGTGGAGTGGGCGTGTGCCCAACATGGAGCCAGGACGTGGCGAGCAACTCCGCGCAGAACGGTGGGGCCAATCGGCCGGCAATACCTCTCCGGGTTGGGCCTTGCAGTCCCTCCAACCGCCGTCAAGCGCGGCGCGGATAATCCCCTAGTCAGCCCGTACGGTTCCCGCAAGTCCAACCATGACTACATTGTCGTGGCCCTTTCCGTCGCTGGATAGCAGGTTCCCGGCTGGCAAAAGTGGGAACCCGTGCGGCGTGAGCAATACGCCTGT
	PvCo01	AATGTCCGCATGCACGGCTCACTAGAATGGACTTTGAGCCACATCTTGTCAGTCCTGTTGGGGCCTGGTACTGGCTTGGATCGCCATCCGCCGATCCTTCATAAGGTTCGAGAGTCCGGCCAATACGTCCCGTAGTTACATCGATTCGTAGATGATCTGGAACATACTATGGACCGATGGAAAATCGTTATGTATGTCGCGGCCCGATACATGCCAACCGGCCCGGTAATTCCTACTCTGGGACAGACAAGGGCCCGGTCTTACTAATGCATAACGCAGCTATGAACAGCTTCGCGAGTAAAAACACTTCTGCCTCCTTGAGTCTTTCAGTTGGCGGGTCATAGCTACAGTCAGGTTAGACATCTGAGAGCAGCCGATGTTAAGAGGGCGCATGGGCACATCTTATGTGTGATGGCGATGTTTACATGTAGTCGGTATTTGCCCTCCTCGGCCCGCAGGACCGACACATAATTGACTAACACGACACAGCTCACTATCAGTCGCGCCTGTACTTTCAGGGGGAGAACGCTAGCCGAAGACTTCGGTGACCCACGTCGATGGCTCCCTTGTTCTCCTTTCCCTCTCCTGAATAGGGCAGCCGGCATAAAGCGTCGTTTGGCAAAGCCCATACAATTGTCGCACGCGACGAGATCCGGAAATATACGCAAAGCGCATGTCAACCGTAGTGAGTCCTTGCGCAGAGGTCTGTAGCCGGTTAGAGAGACGTTAGTGGAGTGGGCGTGTGCCCAACATGGAGCCAGGACGTGGCGAGCAACTCCGCGCAGAACGGTGGGGCCAATCGGCCGGCAATACCTCTCCAGGTTGGGCCTTGCAGTCCCTCCAACCGCCGTCAAGCGCGGCGCGGATAATCCCCTAGTCAGCCCGTACGGTTCCCGCAAGTCCAACCATGACTACACTGTCGTGGCCCTTTCCGTCGCTGGATAGCAGGTTCCCGGCTGGCAGAAGTGGGAACCCGTGCGGCGTGAGCAATACGCTTCT
	PvIn01	AATGTCCGCACGCACGGCTCACCACAATGGACTTTGAGCCACATCTTGTCAGTCCTGTTGGGGCCTGGTACTGGCTTGGGTCGCCATCCACCGATCCTTCATAAGGTTCGGGAGTCCGGCCAATACGTCCCGTAGTTACATCGATCCGTAGATGATCTGGAACATACTATGGACCGATGGAAAATCGTTATGTATGTTGCGGTCCGATACATACCAACCGGCCCGGTAATTCCTACTCTGGGACAGACAAGGGTCCGGTCTTACTACTGCATAATGCAGCTATTAACAGCGCCGCGAGTAAAAATACTTCTGCCTCCTTGAGTCTTTCAGTTGGCGGGTCATAGCTACAGTCAGGTTAGACATCTGAGAGCAGCCGATGTTAAGAGGGCGCATGGGCACATTTTATGTGTGATGGCGATGTTTACATGTAGTCGGTATTTGCCCTCCTCGGCCCGCAGGACCGACACATAATTGACTAACACGACACAGCTCACTATCAGTCGCGCCTGTAATTTCAGGGGGAGAACGCTAGCCGAAGACTTCGGTGACCCACGTCGATGGCTCCCTTGTTCTCCTTTCCCTCTCCTGAATAGGGCAGCCGGCATAAAGCGTCGTTTGGCAAAGCCCATACAATTGTCGCACGCGACGAGATCCGGAAATATACGCAAAGCGCATGTCAACCGTAGTGAGTCCTTGCGCAGAGGTCTGTAGCCGGTTAGAGAGACGTTAGTGGAGTGGGCTTGTGCCCAACATGGAGCCAGGACGTGGCGAGCAACTCCGCGCAGAACGGTGGGGCCAATCGGCCGGCAATACCTCTCCAGGTTGGGCCTTGCAGTCCCTCTAACCGCCGTCAAGCGCGGCGCGGATAATCCCCTAGTCAGCCCGTACGGTTCCCGCAAGTCCAACCATGACTAAACTGTCGTGGCCCTTTCCGTCGCTGGATAGCAGGTTCCCGGCTGGCAAAAGTGGGAACCCGTGCGGCGTGAGCAATACGCTTCT
	PvIn02	AATGTCTGCACGCACGGCTCAACACAATGGACTTTGGGCCAGATCTTGTCAGTCCTGTTGGGGCCTGGTACTGGCTTGGATCGCCATCCGCCGATCCTTCATAAGGTTCGGGAGTCCGGCCAATACGTCCCGTAGTTACATCGATTCGTAGATGATCTGGAACACACTATGGACCGATGGAAAATCGTCATGTATGTCGCGGTCCGATACATACCAACCGGCCCGGTAATTCCTACTCTGGGACAGACAAGGGTCCGGTCTTACTAATGCATAATGCAGCTATTTACAGCGCCGCGAGTAAAAATATTTCTGCCTCCTTGAGTCTTTCAGTTGGCGGGTCATAGCTACAGTCAGGTTAGACATCTGAGAGCAGCCGATGTTAAGAGAGCGCATGGGCACATCTTATGTGTGATGGCGATGTTTACATGTAGTCGGTATTTGCCCTCCTCGGCCCGCAGGACCGACACATAATTGACTAACACGACACAGCTCACTATCAGTCGCGCCTGTACTTTCAGGGGGAGAACGCTAGCCGAAGACTTCGGTGACCCACGTCGATGGCTCCCTTGTTCTCCTTTCCCTCTCCTGAATAGGGCAGCCGGCATAAAGCGTCGTTTGGCAAAGCCCATACAATTGTCGCACGCGACGAGATCCGGAAATATACGCAAAGCGCATGTCAACCGTAGTGAGTCCTTGCGCAGAGGTCTGTAGCCGGTTAGAGAGACGTTAGTGGAGTGGGCGTGTGCCCAACATGGAGCCAGGAAGTGGCAAGCAACTCCGCGCAGAACGGTGGGGCCAATCGGCCGGCAATACCTCTCCAGGTTGGGCCTTGCAGTCCCTCTAACCGCCGTCAAGCGCGGCGCGGATAATCCCCTAGTCAGCCCGTACGGTTCCCGCAAGTCCAACCATGACTACACTGTCGTGGCCCTTTCCGTCGCTGGATAGCAGGTTCCCGGCTGGCAGAAGTGGGAACCCGTGCGGCGTGAGCAATACGCCTGT
	PvIn03	AATGTCCGCACGCACGGCTCACTAGGATGGACTTTGAGCCAGATCTTGTCAGTCCTGTTGGGGCCTGGTACTGGCTTGGATCGCCATCCGCCGATCCTTCATAAGGTTCGGGAGTCCGGCCAATACGTCCCGTAGTCACATCGATCCGTAGATGATCTGGCACATACTAGGGACCGATGGAAAATCGGCATGTATGTCGCGGTCCGATACATACCAACCGGCCCGGTAATTCCTACTCTGGGACAGACAAGGGTCCGGTCTTACTACTGCATAATGCAGCTATTAACAGAGCCGCGAGTAAAGATACTTCTGCCTCCTTGAGTCTTTCAGTTGGCGGGTCATAGCTACAGTAAGGTTAGACATCTGAGAGCAGCCGATGTTAAGAGGGCGCATGGGCACATCTTATGTGTGATGGCGATGTTTACATGTAGTCGGTATTTGCCCTCCTCGGCCCGCAGGACCGACACATAATTGACCAACACGACACAGCTCACTATCAGTCGCGCCTGTACTTTCAGGGGGAGAACGCTAGCCGAAGACTTCGGTGACCCACGTCGATGGCTCCCTTGTTCTCCTTTCCCTCTCCTGAATAGGGCAGCCGGCATAAAGCGTCGTTTGGCAAAGCCCATACAATTGTCGCACGCGACGAGATCCGGAAATATACGCAAAGCGCATGTCAACCGTAGTGAGTCCTTGCGCAGAGGTCTGTAGCCGGTTAGAGAGACGTTAGTGGAGTGGGCGTGTGCCCAACATGGAGCCAGGACGTGGCGAGCAACTCCGCGCAGAACGGTGGGGCCAATCGGCCGGCAATACCTCTCCAGGTTGGGCCTTGCAGTCCCTCTAACCGCCGTCAAGCGCGGCGCGGATAATCCCCTAGTCAGCCCGTACGGTTCCCGCAAGTCCAACCATGACTACATTGTCGTGGCCCTTTCCGTCGCTGGATAGCAGGTTCCCGGCTGGCAGAAGTGGAAACCCGTGCGGCGTGAGCAATACGCCTGT
	PvMal08	AATGTCCGCACGCACGGCTCACTACAATGGACTTTGAGCCACATCTTGTCAGTCCTGTTGGGGCCTGGTACTGGCTTGGATCGCAATCTGCCGATCCTCCATAAGGTTCGGGAGTCCGGCCAATACGTCCCGTAGTTACATCGATTCGTAGATGATCTGGAACATACTAGGGACCGAGGGAAAATCGGCATGTATGTCGCGGTCCGATACATACCAACCGGCCCGGTAATTCCTACTCTGGGACAGACAAGGGTCCGGTCTTACTAATGCATAATGCAGCTATTAACAGCGCCGCGAGTAAAAATATTTCTGCCTCCTTGAGTCTTTCAGTTGGCGGGTCATAGCTACAGTCAGGTTAGATATCTGAGAGCAGCCGATGTTAAGAGGGCGCATGGGCACATCTTATGTGTGATGGCGATGTTTACATGTAGTCGGTATTTGCCCTCCTCGGCCCGCAGGACCGACACATAATTGACTAACACGACACAGCTCACTATCAGTCGCGCCTGTACTTTCAGGGGGAGAACGCTAGCCGAAGACTTCGGTGACCCACGTCGATGGCTCCCTTGTTCTCCTTTCCCTCTCCTGAATAGGGCAGCCGGCATAAAGCGTCGTTTGGCAAAGCCCATACAATTGTCGCACGCGACGAGATCCGGAAATATACGCAGAGCGCATGTCAACCGTAGTGAGTCCTTGCGCAAAGGTCTGTAGCCGGTTAGAGAGACGTTAGTGGAGTGGGCGTGTGCCCAACATGGAGCCAGGACGTGGCGAGCAACTCCGCGCAGAACGGTGGGGCCAATCGGCCGGCAATACCTCTCCAGGTTGGGCCTTGCAGTCCCTCTAACCGCCGTCAAGCGCGGCGCGGATAATCCCCTAGTCAGCCCGTACGGTTCCCGCAAGTCCAACCATGACTACATTGTCGTGGCCCTTTCCGTCGCTGGATAGCAGGTCCCCGGCTGGCAAAAGTGGGAACCCGTGCGGCGTGAGCAATACGCCTGT
	PvMal15	AATGTCCGCACGCACGGCTCAATACAATGGACTTTGAGCCACATCTTGTCAGTCCTGTTGGGGCCTGGTACTGGCTTGGATCGCCATCCGCCGATCCTTCATAAGGTTCGGGAGTCCGGCCAATACGTCCCGTAGTTACATCGATTCGTAGATGATCTGGAACATACTATGGACCGAGGGAAAATCGGCATGTATGTCGCGGTCCGATACATACCAACCGGCCCGGTAATTCCTACTCTGGGACAGACAAGGGTCCGGTCTTACTAATGCATAACGCAGCTATTAACAGCGCCGCGAGTAAAAATATTTCTGCCTCCTTGAGTCTTTCAGTTGGCGGGTCATAGCTACAGTCAGGTTAGACATCTGAGAGCAGCCGATGTTAAGAGAGCGCATGGGCACATCTTATGTGTGATGGCGATGTTTACATGTAGTCGGTATTTGCCCTCCTCGGCCCGCAGGACCGACACATAATTGACTAACACGACACAGCTCACTATCAGTCGCGCCTGTACTTTCAGGGGGAGAACGCTAGCCGAAGACTTCGGTGACCCACGTCGATGGCTCCCTTGTTCTCCTTTCCCTCTCCTGAATAGGGCAGCCGGCATAAAGCGTCGTTTGGCAAAGCCCATACAATTGTCGCACGCGACGAGATCCGGAAATATACGCAAAGCGCATGTCAACCGTAGTGAGTCCTTGCGCAGAGGTCTGTAGCCGGTTAGAGAGACGTTAGTGGAGTGGGCTTGTGCCCAACATGGAGCCAGGACGTGGCGAGCAACTCCGCGCAGAACGGTGGGGCCAATCGGCCGGCAATACCTCTCCAGGTTGGGCCTTGCAGTCCCTCTAACCGCCGTCAAGCGCGGCGCGGATAATCCCCTAGTCAGCCCGTACGGTTCCCGCAAGTCCAACCATGACTACATTGTCGTGGCCCTTTCCGTCGCTGGATAGCAGGTTCCCGGCTGGCAGAAGTGGGAACCCGTGCGGCGTGAGCAATACGATTCT
	PvMal19	AATGTCCGCACGCACGGCTCACTACAATGGACTTTGAGCCACATCTTGTCAGTCCTGTTGGGGCCTGGTACTGGCTTGGATCGCCATCCGCCGATCCTTCATAAGGTTCGGGAGTCCGGCCAATACGTCCCGTAGTTACATCGACTCGTAGATGATCTGGAACATACTATGGACCGAGGGAAAATCGGCATGTATGTCGCGGTCCGATACATACCAACCGGCCCGGTAATTCCTACTCTGGGACAGACAAGGGTCCAGTCTTACTACTGCATAATGCAGCTATTAACAGCGCCGCGAGTAAAAATATTTCTGCCTCCTTGAGTCTTTCAGTTGGCGGGTCATAGCTACAGTCAGGTTAGATATCTGAGAGCAGCCGATGTTAAGAGGGCGCATGGGCACATCTTATGTGTGATGGCGATGTTTACATGTAGTCGGTATTTGCCCTCCTCGGCCCGCAGGACCGACACATAATTGACTAACACGACACAGCTCACTATCAGTCGCGCCTGTACTTTCAGGGGGAGAACGCTAGCCGAAGACTTCGGTGACCCACGTCGATGGCTCCCTTGTTCTCCTTTCCCTCTCCTGAATAGGGCAGCCGGCATAAAGCGTCGTTTGGCAAAGCCCATACAATTGTCGCACGCGACGAGATCCGGAAATATACGCAAAGCGCATGTCAACCGTAGTGAGTCCTTGCGCAGAGGTCTGTAGCCGGTTAGAGAGACGTTAGTGGAGTGGGCGTGTGCCCAACATGGAGCCAGGACGTGGCGAGCAACTCCGCGCAGAACGGTGGGGCCAATCGGCCGGCAATACCTCTCCAGGTTGGGCCTTGCAGTCCCTCTAACCGCCGTCAAGCGCGGCGCGGATAATCCCCTAGTCAGCCCATACGGTTCCCGCAAGTCCAACCATGACTACATTGTCGTGGCCCTTTCCGTCGCTGGATAGCAGGTTCCCGGCTGGCAAAAGTGGGAACCCGTGCGGCGTGAGCAATACGCCTGT
	PvMau	AATGTCCGCACGCACGGCTCACTACAATGGACTTTGAGCCAGATCTTGTCAGTCCTGTTGGGGCCTGGTACTGGCTTGGATCGCCATCCGCCGATCCTTCATAAGGTTCGGGAGTCCGGCCAATACGTCCCGTAGTTACATCGATCCGTAGATGATCTGGCACATACTATGGACCGATGGAAAATCGGCATGTATGTCGCGGTCCGATACATGCCAACCGGCCCGGTAATTCCTACTCTGGGACAGACAAGGGTCCGGTCTTACTAATGCATAATGCAGCTATTAACAGCGCCGCGAGTAAAAATATTTCTGCCTCCTTGAGTCTTTCAGTTGGCGGGTCATAGCTACAGTCAGGTTAGACATCTGAGAGCAGCCGATGTTAAGAGGGCGCATGGGCACATTTTATGTGTGATGGCGATGTTTACATGTAGTCGGTATTTGCCCTCCTCGGCCCGCAGGACCGACACATAATTGACTAACACGACACAGCTCACTATCAGTCGCGCCTGTAATTTCAGGGGGAGAACGCTAGCCGAAGACTTCGGTGACCCACGTCGATGGCTCCCTTGTTCTCCTTTCCCTCTCCTGAATAGGGCAGCCGGCATAAAGCGTCGTTTGGCAAAGCCCATACAATTGTCGCACGCGACGAGATCCGGAAATATACGCAAAGCGCATGTCAACCGTAGTGAGTCCTTGCGCAGAGGTCTGTAGCCGGTTAGAGAGACGTTAGTGGAGTGGGCGTGTGCCCAACATGGAGCCAGGAAGTGGCAAGCAACTCCGCGCAGAACGGTGGGGCCAATCGGCCGGCAATACCTCTCCAGGTTGGGCCTTGCAGTCCCTCTAACCGCCGTCAAGCGCGGCGCGGATAATCCCCTAGTCAGCCCGTACGGTTCCCGCAAGTCCAACCATGACTACACTGTCGTGGCCCTTTCCGTCGCTGGATAGCAGGTTCCCGGCTGGCAAAAGTGGGAACCCGTGCGGCGTGAGCAATACGCCTGT
	PvMe01	AATGTCCGCACGCACGGCTCACTAGGATGGACTTTGGGCCAGATCTTGTCAGTCCTGTTGGGGCCTGGTACTGGCTTGGATCGCCATCCGCCGATCCTTCATAAGGTTCGGGAGTCCGGCCAATACGTCCCGTAGTTACATCGATTCGTAGATGATCTGGAACATACTATGGACCGATGGAAAATCGTCATGTATGTCGCGGTCCGATACATGCCAACCGGCCCGGTAATTCCTACTCTGGGACAGACGAAAGCCCAGTCTTACTACTGCATAATGCAGCTATTAACAGCGCCGCGAGTAAAAATATTTCTGCCTCCTTGAGTCTTTCAGTTGGCGGGTCATAGCTACAGTCAGGTTAGATATCTGAGAGCAGCCGATGTTAAGAGGGCGCATGGGCACATCTTATGTGTGATGGCGATGTTTACATGTAGTCGGTATTTGCCCTCCTCGGCCCGCAGGACCGACACATAATTGACTAACACGACACAGCTCACTATCAGTCGCGCCTGTACTTTCAGGGGGAGAACGCTAGCCGAAGACTTCGGTGACCCACGTCGATGGCTCCCTTGTTCTCCTTTCCCTCTCCTGAATAGGGCAGCCGGCATAAAGCGTCGTTTGGCAAAGCCCATACAATTGTCGCACGCGACGAGATCCGGAAATATACGCAAAGCGCATGTCAACCGTAGTGAGTCCTTGCGCAGAGGTCTGTAGCCGGTTAGAGAGACGTTATTGGAGTGGGCGTGTGCCCAACATGGAGCCAGGACGTGGCGAGCAACTCCGCGCAGAACGGTGGGGCCAATCGGCCGGCAATACCTCTCCAGGTTGGGCCTTGCAGTCCCTCTAACCGCCGTCAAGCGCGGCGCGGATAATCCCCTAGTCAGCCCGTACGGTTCCCGCAAGTCCAACCATGACTACACTGTCGTGGCCCTTTCCGTCGCTGGATAGCAGGTTCCCGGCTGGCAGAAGTGGAAACCCGTGCGGCGTGAGCAATACGCTTCT
	PvMy01	AATGTCCGCACGCACGGCTCACTAGAATGGACTTTGAGCCACATCTTGTCAGTCCTGTTGGGGCCTGGTACTGGCTTGGATCGCCATCTGCCGATCCTTCATAAGGTTCGGGAGTCCGGCCAATACGTCCCGTAGTTACATCGATTCGTAGATGATCTGGAACATACTATGGACCGATGGAAAATCGGCATGTATGTCGCGGCCCGATACATGCCAACCGGCCCGGTAATTCCTACTCTGGGACAGACAAGGGTCCGGTCTTACTAATGCATAATGCAGCTATTTACAGCGCCGCGAGTAAAAATATTTCTGCCTCCTTGAGTCTTTCAGTTGGCGGGTCATAGCTACAGTCAGGTTAGACATCTGAGAGCAGCCGATGTTAAGAGAGCGCATGGGCACATCTTATGTGTGATGGCGATGTTTACATGTAGTCGGTATTTGCCCTCCTCGGCCCGCAGGACCGACACATAATTGACTAACACGACACAGCTCACTATCAGTCGCGCCTGTACTTTCAGGGGGAGAACGCTAGCCGAAGACTTCGGTGACCCACGTCGATGGCTCCCTTGTTCTCCTTTCCCTCTCCTGAATAGGGCAGCCGGCATAAAGCGTCGTTTGGCAAAGCCCATACAATTGTCGCACGCGACGAGATCCGGAAGTATACGCAAAGCGCATGTCAACCGTAGTGAGTCCTTGCGCAGAGGTCTGTAGCCGGTTAGAGAGACGTTAGTGGAGTGGGCGTGTGCCCAACATGGAGCCAGGACGTGGCGAGCAACTCCGCGCAGAACGGTGGGGCCAATCGGCCGGCAATACCTCTCCAGGTTGGGCCTTGCAGTCCCTCTAACCGCCGTCAAGCGCGGCGCGGATAATCCCCTAGTCAGCCCGTACGATTCCCGCAAGTCCAACCATGACTACATTGTCGTGGCCCTTTCCGTCGCTGGATAGCAGGTTCCCGGCTGGCAAAAGTGGGAACCCGTGCGGCGTGAGCAATACGCCTGT
	PvPNG12	AATGTCCGCACGCACGGCTCAACAGAATGGACTTTGATCCAGATCTTGTCAGTCCTGTTGGGGCCTGGTACTGGCTTGGATCGCCATCCGCCGATCCTTCATAAGGTTCGGGAGTCCGGCCAATACGTCCCGTAGTTACATCGATCCGTAGATGATCTGGAACATACTAGGGACCGATGGAAAATCGGCATGTATGTCGCGGCCCGATACATGCCAACCGGCCCGGTAATTCCTACTCTGGGACAGACAAGGGTCCAGTCTTACTACTGCATAATGCAGCTATTAACAGCGCCGCGAGTAAAAATACTTCTGCCTCCTTGAGTCTTTCAGTTGGCGGGTCATAGCTACAGTCAGGTTAGACATCTGAGAGCAGCCGATGTTAAGAGAGCGCATGGGCACATCTTATGTGTGATGGCGATGTTTACATGTAGTCGGTATTTGCCCTCCTCGGCCCGCAGGACCGACACATAATTGACTAACACGACACAGCTCACTATCAGTCGCGCCTGTACTTTCAGGGGGAGAACGCTAGCCGAAGACTTCGGTGACCCACGTCGATGGCTCCCTTGTTCTCCTTTCCCTCTCCTGAATAGGGCAGCCGGCATAAAGCGTCGTTTGGCAAAGCCCATACAATTGTCGCACGCGACGAGATCCGGAAATATACGCAAAGCGCATGTCAACCGTAGTGAGTCCTTGCGCAGAGGTCTGTAGCCGGTTAGAGAGACGTTATTGGAGTGGGCGTGTGCCCAACATGGAGCCAGGACGTGGCGAGCAACTCCGCGCAGAACGGTGGGGCCAATCGGCCGGCAATACCTCTCCAGGTTGGGCCTTGCAGTCCCTCTAACCGCCGTCAAGCGCGGCGCGGATAATCCCCTAGTCAGCCCGTACGATTCCCGCAAGTCCAACCATGACTACACTGTCGTGGCCCTTGCCGTCGCTGGATAGCAGGTTCCCGGCTGGCAAAAGTGGGAACCCGGGCGGCGTGAGCAATACGCCTGT
	PvPNG14	AATGTCCGCACGCACGGCTCACTACAATGGACTTTGAGCCAGATCTTGTCAGTCCTGTTGGGGCCTGGTACTGGCTTGGATCGCCATCCGCCGATCCTTCATAAGGTTCGGGAGTCCGGCCAATACGTCCCGTAGTTACATCGATCCGTAGATGATCTGGCACATACTATGGACCGATGGAAAATCGGCATGTATGTCGCGGCCCGATACATGCCAACCGGCCCGGTAATTCCTACTCTGGGACAGACAAGGGTCCGGTCTTACTAATGCATAATGCAGCTATTAACAGCGCCGCGAGTAAAAATATTTCTGCCTCCTTGAGTCTTTCAGTTGGCGGGTCATAGCTACAGTCAGGTTAGACATCTGAGAGCAGCCGATGTTAAGAGAGCGCATGGGCACATCTTATGTGTGATGGCGATGTTTACATGTAGTCGGTATTTGCCCTCCTCGGCCCGCAGGACCGACACATAATTGACTAACACGACACAGCTCACTATCAGTCGCGCCTGTACTTTCAGGGGGAGAACGCTAGCCGAAGACTTCGGTGACCCACGTCGATGGCTCCCTTGTTCTCCTTTCCCTCTCCTGAATAGGGCAGCCGGCATAAAGCGTCGTTTGGCAAAGCCCATACAATTGTCGCACGCGACGAGATCCGGAAATATACGCAAAGCGCATGTCAACCGTAGTGAGTCCTTGCGCAGAGGTCTGTAGCCGGTTAGAGAGACGTTATTGGAGTGGGCGTGTGCCCAACATGGAGCCAGGACGTGGCGAGCAACTCCGCGCAGAACGGTGGGGCCAATCGGCCGGCAATACCTCTCCAGGTTGGGCCTTGCAGTCCCTCTAACCGCCGTCAAGCGCGGCGCGGATAGTCCCCTAGTCAGCCCGTACGGTTCCCGCAAGTCCAACCATGACTACACTGTCGTGGCCCTTTCCGTCGCTGGATAGCAGGTTCCCGGCTGGCAAAAGTGGGAACCCGTGCGGCGTGAGCAATACGCTTCT
	PvPNG25	AATGTCCGCACGCACGGCTCAACACAATGGACTTTGATCCAGATCTTGTCAGTCCTGTTGGGGCCTGGTACTGGCTTGGATCGCCATCCACCGATCCTTCATAAGGTTCGGGAGTCCGGCCAATACGTCCCGTAGTTACATCGATTCGTAGATGATCTGGAACATACTATGGACCGATGGAAAATCGGCATGTATGTCGCGGTCCGATACATACCAACCGGCCCGGTAATTCCTACTCTGGGACAGACAAGGGTCCGGTCTTACTAATGCATAACGCAGCTGTTAACAGCGCCGTGAGTAAAAATATTTCTGCCTCCTTGAGTCTTTCAGTTGGCGGGTCATAGCTACAGTCAGGTTAGACATCTGAGAGCAGCCGATGTTAAGAGAGCGCATGGGCACATCTTATGTGTGATGGCGATGTTTACATGTAGTCGGTATTTGCCCTCCTCGGCCCGCAGGACCGACACATAATTGACTAACACGACACAGCTCACTATCAGTCGCGCCTGTACTTTCAGGGGGAGAACGCTAGCCGAAGACTTCGGTGACCCACGTCGATGGCTCCCTTGTTCTCCTTTCCCTCTCCTGAATAGGGCAGCCGGCATAAAGCGTCGTTTGGCAAAGCCCATACAATTGTCGCACGCGACGAGATCCGGAAATATACGCAAAGCGCATGTCAACCGTAGTGAGTCCTTGCGCAGAGGTCTGTAGCCGGTTAGAGAGACGTTATTGGAGTGGGCGTGTGCCCAACATGGAGCCAGGACGTGGCGAGCAACTCCGCGCAGAACGGTGGGGCCAATCGGCCGGCAATACCTCTCCAGGTTGGGCCTTGCAGTCCCTCTAACCGCCGTCAAGCGCGGCGCGGATAATCCCCTAGTCAGCCCGTACGATTCCCGCAAGTCCAACCATGACTACACTGTCGTGGCCCTTTCCGTCGCTGGATAGCAGGTTCCCGGCTGGCTGAAGTGGGAACCCGTGCGGCGTGAGCAATACGCCTGT
	PvPNG58	AATGTCCGCACGCACGGCTCAACACAATGGACTTTGAGCCACATCTTGTCAGTCCTGTTGGGGCCTGGTACTGGCTTGGATCGCCATCCGCCGATCCTTCATAAGGTTCGGGAGTCCGGCCAATACGTCCCGTAGTTACATCGATCCGTAGATGATCTGGAACATACTATGGACCGATGGAAAATCGTTATGTATGTCGCGGTCCGATACATGCCAACCGGCCCGGTAATTCCTACTCTGGGACAGACAAGGGTCCGGTCTTACTACTGCATAATGCAGCTATTAACAGCGCCGCGAGTAAAAATATTTCTGCCTCCTTGAGTCTTTCAGTTGGCGGGTCATAGCTACAGTCAGGTTAGACATCTGAGAGCAGCCGATGTTAAGAGAGCGCATGGGCACATCTTATGTGTGATGGCGATGTTTACATGTAGTCGGTATTTGCCCTCCTCGGCCCGCAGGACCGACACATAATTGACTAACACGACACAGCTCACTATCAGTCGCGCCTGTACTTTCAGGGGGAGAACGCTAGCCGAAGACTTCGGTGACCCACGTCGATGGCTCCCTTGTTCTCCTTTCCCTCTCCTGAATAGGGCAGCCGGCATAAAGCGTCGTTTGGCAAAGCCCATACAATTGTCGCACGCGACGAGATCCGGAAATATACGCAAAGCGCATGTCAACCGTAGTGAGTCCTTGCGCAGAGGTCTGTAGCCGGTTAGAGAGACGTTATTGGAGTGGGCGTGTGCCCAACATGGAGCCAGGACGTGGCGAGCAACTCCGCGCAGAACGGTGGGGCCAATCGGCCGGCAATACCTCTCCAGGTTGGGCCTTGCAGTCCCTCTAACCGCCGTCAAGCGCGGCGCGGATAATCCCCTAGTCAGCCCGTACGATTCCCGCAAGTCCAACCATGACTACACTGTCGTGGCCCTTTCCGTCGCTGGATAGCAGGTTCCCGGCTGGCAAAAGTGGGAACCCGTGCGGCGTGAGCAATACGCCTGT
	PvPe03	AATGTCTGCACGCACGGCTCAACACAATGGACTTTGAGCCACATCTTGTCAGACCTGTTGGGGCCCGGTACTGGCTTGGATCGCCATCCGCCGATCCTTCATAAGGTTCGGGAGTCCGGCCAATACGTCCCGTAGTTACATCGATCCGTAGATGATCTGGAACATACTAGGGACCGATGGAAAATCGGCATGTATGTCGCGGTCCGATACATACCAACCGGCCCGGTAATTCCTACTCTGGGACAGACAAGGGTCCGGTCTTACTAATGCATAATGCAGCTATTAACAGCGCCGCGAGTAAAAATATTTCTGCCTCCTTGAGTCTTTCAGTTGGCGGGTCATAGCTACAGTCAGGTTAGACATCTGAGAGCAGCCGATGTTAAGAGAGCGCATGGGCACATCTTATGTGTGATGGCGATGTTTACATGTAGTCGGTATTTGCCCTCCTCGGCCCGCAGGACCGACACATAATTGACTAACACGACACGGCTCACTATCAGTCGCGCTTGTACTTTCAGGGGGAGAACGCTAGCCGAAGACTTCGGTGACCCACGTCGATGGCTCCCTTGTTCTCCTTTCCCTCTCCTGAATAGGGCAGCCGGCATAAAGCGTCGTTTGGCAAAGCCCATACAATTGTCGCACGCGACGAGATCCGGAAATATACGCAAAGCGCATGTCAACCGTAGTGAGTCCTTGCGCAGAGGTCTGTAGCCGGTTAGAGAGACGTTAGTGGAGTGGGCGTGTGCCCAACATGGAGCCAGGACGTGGCGAGCAACTCCGCGCAGAACGGTGGGGCCAATCGGCCGGCAATACCTCTCCAGGTTGGGCCTTGCAGTCCCTCTAACCGCCGTCAAGCGCGGCGCGGATAATCCCCTAGTCAGCCCGTACGGTTCCCGCAAGTCCAACCATGACTACATTGTCGTGGCCCTTTCCGTCGCTGGATAGCAGGTTCCCGGCTGGCAAAAGTGGGAACCCGTGCGGCGTGAGCAATACGCCTGT
	PvTh01	AATGTCCGCACGCACGGCTCACTAGGATGGACTTTGAGCCCGATCTTGTCAGTCCTGTTGGGGCCTGGTACTGGCTTGGGTCGCCATCCGCCGATCCTTCATAAGGTTCGGGAGTCCGGCCAATACGTCCCGTAGTTACATCGATCCGTAGATGATCTGGAACATACTAGGGACCGATGGAAAAACGGCATGTATGTCGCGGCCCGATACATGCCAACCGGCCCGGTAATTCCTACTCTGGGACAGACGAAAGCCCAGTCTTACTACTGCATAATGCAGCTATTAACAGCGCCGCGAGTAAAAATATTTCTGCCTCCTTGAGTCTTTCAGTTGGCGGGTCATAGCTACAGTCAGGTTAGACATCTGAGAGCAGCCGATGTTAAGAGAGCGCATGGGCACATCTTATGTGTGATGGCGATGTTTACATGTAGTCGGTATTTGCCCTCCTCGGCCCGCAGGACCGACACATAATTGACTAACACGACACAGCTCACTATCAGTCGCGCTTGTACTTTCAGGGGGAGAACGCTAGCCGAAGACTTCGGTGACCCACGTCGATGGCTCCCTTGTTCTCCTTTCCCTCTCCTGAATAGGGCAGCCGGCATAAAGCGTCGTTTGGCAAAGCCCATACAATTGTCGCACGCGACGAGATCCGGAAATATACGCAGAGCGCATGTCAACCGTAGTGAGTCCTTGCGCAGAGGTCTGTAGCCGGTTAGAGAGACGTTAGTGGAGTGTGCGTGTGCCCAACATGGAGCCAGGACGTGGCGAGCAACTCCGCGCAGAACGGTGGGGCCAATCGGCCGGCAATACCTCTCCAAGTTGGGCCTTGCAGTCCCTCTAACCGCCGTCAAGCGCGGCGCGGATAATCCCCTAGTCAGCCCGTACGGTTCCCGCAAGTCCAACCATGACTACATTGTCGTGGCCCTTTCCGTCGCTGGATAGCAGGTTCCCGGCTGGCAAAAGTGGGAACCCGTGCGGCGTGAGCAATACGCCTGT
	PvTh02	AATGTCCGCACGCACGGCTCACTAGGATGGACTTTGAGCCCGATCTTGTCAGTCCTGTTGGGGCCTGGTACTGTCTTGGATCGCCATCCACCGATCCTTCATAAGGTTCGGGAGTCCGGCCAATACGTCCCGTAGTTACATCGATTCGTAGATGATCTGGAACATACTATGGACCGATGGAAAATCGGCATGTATGTCGCGGCCCGATACATGCCAACCGGCCCGGTAATTCCTACTCTGGGACAGACAAGGGTCCGGTCTTACTAATGCATAATGCAGCTATTAACAGCGCCGCGAGTAAAAATATTTCTGCCTCCTTGAGTCTTTCAGTTGGCGGGTCATAGCTACAGTCAGGTTAGACATCTGAGAGCAGCCGATGTTAAGAGAGCGCATGGGCACATCTTATGTGTGATGGCGATGTTTACATGTAGTCGGTATTTGCCCTCCTCGGCCCGCAGGACCGACACATAATTGACTAACACGACACAGCTCACTATCAGTCGCGCCTGTACTTTCAGGGGGAGAACGCTAGCCGAAGACTTCGGTGACCCACGTCGATGGCTCCCTTGTTCTCCTTTCCCTCTCCTGAATAGGGCAGCCGGCATAAAGCGTCGTTTGGCAAAGCCCATACAATTGTCGCACGCGACGAGATCCGGAAATATACGCAAAGCGCATGTCAACCGTAGTGAGTCCTTGCGCAGAGGTCTGTAGCCGGTTAGAGAGACGTTAGTGGAGTGGGCGTGTGCCCAACATGGAGCCAGGACGTGGCGAGCAACTCCGCGCAGAACGGTGGGGCCAATCGGCCGGCAATACCTCTCCAGGTTGGGCCTTGCAGTCCCTCTAACCGCCGTCAAGCGCGGCGCGGATAATCCCCTAGTCAGCCCGTACGGTTCCCGCAAGTCCAACCATGACTACATTGTCGTGGCCCTTTCCGTCGCTGGATAGCAGGTTCCCGGCTGGCAGAAGTGGGAACCCGTGCGGCGTGAGCAATACGCCTGT
	Pvl01	AATGTCCACACGCACGGCTCACTAGAATGGACTTTGGGCCACATCTTGTCAGTCCTGTTGGGGCCTGGTACTGGCTTGGGTCGCCATCCACCGATCCTTCATAAGGTTCGGGAGTCCGGCCAATACGTCCCGTAGTTACATCGATCCGTAGATGATCTGGAACATACTAGGGACCGATGGAAAATCGGCATGTATGTCGCGGCCCGATACATGCCAACCGGCCCGGTAATTCCTACTCTGGGACAGACAAGGGTCCGGTCTTACTAATGCATAATACAGCTATTAACAGCGCCGCGAGTAAAGATATTTCTGCCTCCTTGAGTCTTTCAGTTGGCGGGCCATAGCTACAGTCAGGTTAGACATCTCAGGGCAGCCGATGTTAGGAGAGCGCATGGGCACATCCTATACGTAGTGGCGATGTTTGCATGTATTCAGTATTTGTCCTCCTCCGTTCGAAGGACCGACACATAATCGACTAACTCAACACAGCTCACTACCAGTCGCATCTATGCTTTCAAGGGGCGAACGCATAACGAAGACTTCGATGACCCACATCAATGGCTCCCTTATTTTCCTTTCCCTCTCCAAAAGAGGGTAACCGGTGTAAGGCGGCGTTTGGCCCGGTCCACACAAATGCCGCGCGTGACGAGGTCCGAGGATATACGCAACGCGCATGTCAACCGTAGTGAGCCTGCTCAACGAGGTCTGTGACCGGTGAGAGTGACGTTAGTGGAGTGGGCGTGTACCCAACATGGAGCAAGGGCAAGGCGAGCGATTTCACGCAGAACGGTGGGGCCAATTGGCCGGCAATACCTTTCCAGATTGGGCCTTGTGGTCCCTCTAACCGCCAGCGAGCGAGCCGCGAATAATCCCCTAGTCAGCCCGCATGGTTCCCGCAAGTCCGATTATGACTACACTGCTATGGCCCCTTCCGCCGCCGGATAGCAGAGTCCCGGCGGGCAAGAATAGGGATCCGTGCAGCGTGAGCAATACACCTGT
	Pvl02	AATGTCCGCACGCACGGCTCAATAGAATGGACTTTGAGCCAGATCTTGTCAGTCCTGTTGGGGCCTGGTACTGGCTTGGATCGCCATCCACCGATCCTCCATAAGGTTCGGGAGTCCGGCCAATACGTCCCGTAGTTACATCGATCCGTAGATGATCTGGAACATACTATGGACCGAGGGAAAATCGTCATGTATGTCGCGGCCCGATACATGCCAACCGGCCCGGTAATTCCTACTCTGGGACAGACAAGGGTCCGGTCTTACTAATGCATAATGCAGCTGTTAACAGCGCCGCGAGTTAAAATATTTCTGCCTCCTTGAGTCTTTCAGTTGGCGGGCCGTATCTACAGTCAGGTTAGACATCTGAGAGCAGCCGATGTTAGGAGAGCGCATCAGCACATCTTATGTGTAGTGGCGATGTTTGCATGTATTCAGTATTTGTCCTCCTCCGTTCGAAGGACCGTCACATAATCGACTAACACGGTACAGCTCACTACCAGTCGCATCTATGCTTTCAAGGGGCGAACGCTAGCCGAAGACTTCGGCGAACCACGTCGTTGGGTCCTTTATTCTCCTCTACCTCTCCAGAAGAGTGTAGCCGGTGTAAGGCGGCGTTTGGCAAAGCCCACACAATTGCCGCGCGTGACGAGGTCCGAGGATATACGCAACGCGCATGTCAACCGTAGTGAGCCTGCTCAACGAGGTCTGTGACCGGTGAGAGTGACGTTAGTGGAGTGGGCGTGTACCCAACATGGAGCCAGGGCAAGGCGAGCGATTTCACGCAGAACGGTGGGGCCAATCGATCGGTGATACCTTTCCAGATTGGGCCTTGTGGTCCCTCTAACCGCCAGCGAGTGAGCCGCGAGTAATCCCCTAGTCAGCCCGTACGGTTCCCGCAAGTCCAACTATGACTACACTGCTATGGCCCCTTCCGTCGCTGGATAGCAGGGTCCCGGCTGGCAAAAGCAGGAACCCGTGCAGCGTGAGCAATACACCTGT
	Pvl03	AATGTCCGCACGCACGGCTCACTAGAATGGACTTTGAGCCCGATCTTGTCAGTCCTGTTGGGGCCTGGTACTGGCTTGGATCGCCATCCGCCGATCCTTCATAAGGTTCGGGAGTCCGGCCAATACGTCCCGTAGTTACATCGATCCGTAGATGATCTGGAACATACTAGGGACCGATGGAAAATCGGCATGTATGTCGCGGCCCGATACATGCCAACCGGCCCGGTCATTCCCACTCTGGGACAGACAAGGGTCCGGTCTTACTAATGCATAATGCAGCTATTAACAGCGCCGCGAGTAAAAATATTTCTGCCTCCTTGAGTCTTTCAGTTGGCGGGCCGTAGCTACAGTCAGGTTAGACATCTCAGGGCAGCCGATGTTAGGAGAGCGCATCAGCACATCTTATGTGTAGTGGCGATGTTTGCATGTATTCAGTATTTGTCCCCCTCCGTTCGAAGGACCGACACATAATCGACTAACACAACACAGCTCACTACTAGTCGCATCTATGCTTTCAAGGGGAGAACGCTAGCCGAAGAATTCGGTGACGTGCGCTGTAGGGTCCTTTATTCTCCTCTACCTCTCCAGAAGAGGGCAACCAGCATAAGGCGGCGTTTGGCCCGGTCCACACAATTGCCGTGCGTGACGAGGTCCGAGGATATACGCAACGCGCATGTCAACCGTAGTGAGCCTGCTCAACGAGGTCTGTGACCGGTGAGAGTGACGTTAGTGGAGTGGGCGTGTACCCAACATGGAGCCAGGGCAAGGCGAGCGATTTCACGCAGAACGGTAGGGCCAATTGGCCGGCAATACCTTTCCAGGTTGGGCCTTGTGGTCTCTGTAACCCCCAGCGAGTGAGCCGCGAATAATCCCCTAGTCAGCCCGTACGGTTCCCGCAAGTCCGATTATGACTACACTGCTATGGCCCTTTTCGTCGCTGGATACCAGAGTCCCGGCGGGCAAGAATAGGAACCCGTGCGGCGTGAGCAATACACCTGT
	Pvl04	AATGTCCGCACGCACGGCTCAACACAATGGACTTTGAGCCCGATCTTGTCAGTCCTGTTGGGGCCTGGTACTGGCTTGGATCGCCATCCACCGATCCTTCATAAGGTTCGGGAGTCCGGCCAATACGTCCCGTAGTTACATCGATTCGTAGATGATCTGGCACATACTATGGACCGAGGGAAAATCGGCATGTATGTCGCGGCCCGATACATGCCAACCGGCCCGGTCATTCCCACTCTGGGACAGACAAGGGTCCGGTCTTACTAATGCATAATACAGCTATTAACAGCGCCGCGAGTTAAGATATTTCTGCCTCCTTGAGTCTTTCAGTTGGCGGGCCGTATCTACAGTCAGGTTAGACATCTCAGGGCAGCCGATGTTAGGAGAGCGCATCAGCACATCTTATGTGTAGTGGCGATGTTTGCATGTATTCAGTATTTGTCCTCTTCCGTTCGAAGGACCGACACATAATCGACTGACTCGGTACAGCTCACTACCAGTCGCATCTGTACTTTCAAGGGGAGAACGCTAGCCGAAGACTTCGGTGACCCACGTCGTAGGGTCCTTTATTTTCCTCTACCTCTCCAGAAGAGGGTAGCCGGCAAAAAGCGGCGTTTGGCAAAGCCCACACAATTGCCGCGCGTGACGAGGTCCGAGGATATACGCAACGCGCATGTCAACCGTAGTGAGCCTGCTCAACGAGGTCTGTGACCGGTGAGAGTGACGTTAGTGGAGTGGGCGTGTACCCAACATGGAGCCAGGGCAAGGCGAGCGATTTCACGCAGAACGGTGGGGCCAATCGATCGGTGATACCTCTCCAGATTGGGCCTTATGGTCCCTCTAACCGCCAGCGAGCGCGCCGCGAATAATCCCCTAGTCAGCCCGTACGGTTCCCGCAAGTCCAACTATGACTACACTGCTATGGCCCTTTCCGCCGCCGGATAGCGGGGTCCCGGCGGGCAAGAATAGGAACCCGTGCAGCGTGAGCAATACACCTGT
	Pvl05	AATGTCCGCACGCACGGCTCACTAGAATGGACTTTGAGCCACATCTTGTCAGTCCTGTTGGGGCCTGGTACTGGCTTGGATCGCCATCCACCGATCCTTCATAAGGTTCGGGAGTCCGGCCAATACGTCCCGTAGTTACATCGATTCGTAGATGATCTGGAACACACTAGGGACCGATGGAAAATCGGCATGTATGTCGCGGTCCGATACATGCCAACCGGCCCGGTCATTCCCACTCTGGGACAGACAAGGATCCGGTCTTACTAATGCATAATACAGCTATTAACAGCGCCGCGAGTAAAGATATTTCTGCCTCCTTGAGTCTTTCAGTTGGCGGGCCGTAGCTACAGTCAGGTTAGACATCTCAGGGCAGCCGATGTTAGGAGAGCGCATCAGCACATCTTATGTGTAGTGGCGATGTTTGCATGTATTCAGTATTTGTCCTCCTCCGTTCGAAGGACCGACACATAATCGACTAACTCGACACAGCTCACTACCAGTCGCATCTGTACTTTCAAGGGGAGAACGCTAGCCGAAGACTTCGGTGACCCACGTCGTTGGGTTCTTTATTTTCCTCTACCTCTCCAGAAGAGGGCAACCGGTGTAAGGCGGCGTTTGGCCCGGTCCACACAAATGCCGCGCGTGACGAGGTCCGAGGATATACGCAACGCGCATGTCAACCGTAGTGAGCCTGCTCAACGAGGTCTGTGACCGGTGAGAGTGACGTTAGTGGAGTGGGCGTGTACCCAACATGGAGCCAGGGCAAGGCGAGCGATTTCACGCAGAACGGTAGGGCCAATTGGCCGGCAATACCTTTCCAGGTTGGGCCTCGTGGTCCCTGTAACCCCCGTCAGGCGCGCCGCGAATAATCCCCTAGTCAGCCCGTTCCGGTCCCGCAAGTCCAACTATGACTACACTGCTATGGCCCCTTCCGTCGCTGGATACCAGAGTCCCGGCGGGCAAAAGTAGGAACCCGTGCAGCGTGAGCAATACACCTGT
	Pvl06	AATGTCCGCATGCACGGCTCAACACAATGGCCTTTGATCCCGATCTTGTCAGTCCTGTTGGGGCCTGGTACTGGCTTGGGTCGCCATCCACCGATCCTTCATAAGGCTCGGGAGTCCGGCCAATACGTCCCGTAGTTGCATCGTTTGATAGATCATCTGGCACACACTAGGGACCGATGGAAAATCGGCATGTATGTCGCGGTCCGATACATGCCAACCGGCCCGGTCATTCCCACTCTGGGACAGGCAAGGGTCCGGTCTTACTAATGCATAATGCAGCTATTAACAGCGCCGCGAGTAAAGATATTGCTGCCTCCTTGAGTCTTTCAGCTGGCGGGCCGTATCTACAGTCAGGTTAGACATCTCAGGGCAGCCGATGTTAGGAGAGCGCATGGGCACATCCTATACGTAGTGGCGACACCTACATGTAGTCAGTATTTGTCCTCCTCCGTTCGAAGGACCGACACATAATCGACTAACACAACACAGCTCACTACCAGTCGCATCTATACTTTCAAGGGGAGAACGCTAGCCGAAGACTTCGGTGACGTGCGCTGTAGGGTCCTTTATTTTCCTTTCCCTCTCCAAAAGAGGGTAGCCGGTGTCAGACAGCGTTTGACAAGGCCCACACAAATGCCGCGCGTGACGAGGTCCGAGGATATACGCAACGCGCATGTCAACCGTAGTGAGCCTGCTCAACGAGGTCTGTGACCGGTGAGAGTGACGTTAGTGGAGTGGGCGTGTACCCAACATGGAGCCAGGGCAAGGCGAGCGATTTCACGCAGAACGGTGGGGCCAATCGATCGGTGATACCTCTCCAGATTGGGCCTCGTGGTCCCTCTAACCGCCAGCGAGCGCGGCGCGGATAATCCCCTAACCAGCCCGTACGGTTCCCGCAAGTCCGATTATGACTACACTGCTATGGCCCCTTTCGCCGCTGGATAGCAGAGTCCCAGCTGGCAAACGTGGGAACCCGTGCAGAGTGAGCAATACACCTGT
	Pvl07	TATGTCCGCACGCACGGCTCAATACAATTGACTTTGAGCCCGATCGTGTCAGTCCCGTTGGGGCCTGATACTAGCTTGGGTCGCCATCCACCGATCCTTCGTAAAGTTCGAGAGTCCGGCCAATACGTCCCGTAGTTACATCGACTCGTGGATGATCTGGAACATACTATGGACCGATGGAAAATCGGCATGTATGTCGCGGCCCGATACATGCCAACCGGCCCGGTAATTCCTACTCTGGGACAGGCAAGGATCCGGTCTTACTAATGCGTAATGCAGCTATTAACAGCGCCGCGAGTAAAAATACTTCTGCCTCCTTGAGTCTTTCAGTTGGCGGGCCGTATCTACAGTCAGGTTAGACATCTGAGAGCAGCCGATGTTAGGAGAGCGCATCAGCACATCTTATGTGTAGTGGCGATGTTTGCATGTATTCAGTATTTGTCCTCTTCCGTTCGAAGGACCGACACATAATCGACTAACTCGGTCCAGCTCGCTATCAGTCTCGCCTGTGCTTTCAAGGGGAGAATGCTAGCCGAAGACTTCGGTGACGTGCGCTGTAGGGTCCTTTATTTTCCTCGACCTCTCCAGAAGAGGGTAGCCGGCATAAGGCGGCGTTTGACAAAGCCCACACAAATGCCGTGCGTGACGAGGTCCAAGGATATACGCAACGCGCATGTCAGCCGTAGTGAGCCTGCTCAACGAGGTCTGTGACCGGTGAGAGTGACGTTAGTGGAGTGGGCGTGTACCCAACATGGAGCCAGGGCAAGGCGAACGATTTCACGCAGAACGGTGGGGCCAATTGGCCGGTGATACCTTTCCAGATTGGGCCTTATGGTCCCTGTAACCCCCGTCAGGCGAGCCGCGAATAATCCCCTAGTCAGCCCGTTCCGGTCCCGCAAGTCCGATTATGACTACACTGCTATGGCCCCTTCCGTCGCTGGATACCGGGGTCCCAGCTGGCAAACGTGGGAACCCGTGCAGCGTGAGCAATACGCCTGT
	Pvl08	AATGTCCGCACGCACGGCTCACTAGAATGGACTTTGAGCCAGATCTTGTCAGTCCTGTTGGGGCCTGGTACTGGCTTGGATCGCCATCCACCGATCCTTCATAAGGTTCGGGAGTCCGGCCAATACGTCCCGTAGTTACATCGATTCGTAGATGATCTGGAACATACTAGGGACCGATGGAAAATCGGCATGTATGTCGCGGCCCGATACATGCCAACCGGCCCGGTCATTCCCACTCTGGGACAGACAAGGGTCCGGTCTTACTAATGCATAATACAGCTATTAACAGCGCCGCGAGTAAAAATATTTCTGCCTCCTTGAGTCTTTCAGTTGGCGGGCCGTAGCTACAGTCAGGTTAGACATCTCAGGGCAGCCGATGTTAGGAGAGCGCATCAGCACATCTTATGTGTAGTGGCGATGTTTGCATGTATTCAGTATTTGTCCTCCTCCGTTCGAAGGACCGACACATAATCGACTGACTCAACACAGCTCGCTACCAGTCGCATCTGTGCTTTCAAGGGGAGAACGCTAGCCGAAGACTTCGGTGACGTGCGCTGTAGGGTCCTTTATTTTCCTCTACCTCTCCAGAAGAGGGTAGCCGGTGTAAGGCGGCGTTTGGCCCGGTCCACACAATTGCCGCGCGTGACGAGGTCCAAGGATATACGCAACGCGCATGTCAACCGTAGTGAGCCTGCTCAACGAGGTCTGTGACCGGTGAGAGTGACGTTAGTGGAGTGGGCGTGTACCCAACATGGAGCCAGGGCAAGGCGAGCGATTTCACGCAGAACGGTGGGGCCAATCGATCGGCAATACCTTTCCAGATTGGGCCTTGTGGTCCCTCTAACCGCCAGCGAGCGAGCCGCGAATAATCCCCTAGTCAGCCCGTACGGTTCCCGCAAGTCCGATTATGACTACACTGCTATGGCCCCTTCCGTCGCCGGATACCGGGGTCCCAGCTGGCAAAAGTAGGAACCCGTGCGGCGTGAGCAATACACCTGT
	Pvl09	AATGTCCGCACGCACGGCTCACTACAATGGACTTTGAGCCAGATCTTGTCAGTCCTGTTGGGGCCTGGTACTGGCTTGGATCGCCATCCACCGATCCTTCATAAGGTTCGGGAGTCCGGCCAATACGTCCCGTAGTTACATCGATTCGTAGATGATCTGGCACATACTATGGACCGAGGGAAAATCGGCATGTATGTCGCGGCCCGATACATGCCAACCGGCCCGGTCATTCCCACTCTGGGACAGACAAGGGTCCGGTCTTACTAATGCATAATGCAGCTATTTACAGCGCCGCGAGTAAAAATATTTCTGCCTCCTTGAGTCTTTCAGTTGGCGGGTCGTATCAACAGTCAGGTTAGACATCTGAGAGCAATCAATGTTAGGAGAGCGCATGGGCACATCCTATGCGTAATGGCGATGCTTGCATGTATTCGGTATTTGTCCTCCTCGGCCCGAAGGACCGACACATAATTGACTAACTCAACACAGCTCACTACCAGTCGCGCCTGTGCTCTCAAGGGGAGAACGCTAGCCGAAGACTTCGGTGACCCACGTCGTTGGGTCCTTTATTCTCCTCTCCCTCTCCTGAAGAGGGCAGCCGGTGTCAGGCGGCGTTTGGCAAAGCCCACACAATTGCCGCGCGCGACGAGATCCGGAAATATACGCAACGCGCATGTCAACCGTAGTGAGTCCGTTCGCCGAGGTTCGTGGCCGGTGAGAGTGACGTTAGTGGGGTGGGCGTGTACCCAACATGGAGCCAGGGCGTGGCGAGCAATTCCACGCAGAACGGTGGGGCCAATCGGCCGGCGATACCTCTCCAGGTTGGGCCTTGTGGTCCCTCTAACCGCCAGCGAGCGCGGCGCGGATAATCCCCTAGTCAGCCCGTACGGGTCCCGCAAGTCCAATTATGACTACACTGTCGTGGCCCTTTCCGTCGCTGGATAGCAGGGTCCCGGCGGGCAAAAATGGGAACCCGTGCAGCGTGAGCAATACGCCTGT
	Pvl10	AATGTCCGCACGCACGGCTCAACACAATGGACTTTGAGCCAGATCTTGTCAGTCCTGTTGGGGCCTGGTACTGGCTTGGATCGCCATCCGCCGATCCTTCATAAGGTTCGGGAGTCCGGCCAATACGTCCCGTAGTTACATCGATCCGTAGATGATCTGGCACATACTAGGGACCGAGGGAAAATCGGCATGTATGTCGCGGCCCGATACATGCCAACCGGCCCGGTCATTCCTACTCTGGGACAGACAAGGGTCCGGTCTTACTAATGCATAATGCAGCTATTAACAGCGCCGCGAGTAAAAATATTTCTGCCTCCTTGAGTCTTTCAGTTGGCGGGTCGTATCTACAGTCAGATTAGACATCTGAGAGCAATCAATGTTAGGAGAGCGTATGGGCACATCTTATGTGTGATGGCGATGTTTACATGTAGTCGGTACTTGTCCTCCTCGGCCCGAAGGACCGACACATAATTAACTAACTCAACACAGCTCACTACCAGTCGCGCCTGTGCTCTCAAGGGGAGAACGCTAGCCGAAGACTTCGGTGACCCGCGTCGATGGCTCCTTTATTCTCCTTTCCCTCTCCAGAAGAGGGCAGCCGGTGTAAGGCGGCGTTTGGCAAAGCCCACACAATTGCCGCGCGCGACGAGATCCGGAAACATACGCAACGCGCATGTCAACCGTTGAGAGTCCGTGCGCCGAGGTCTGTGGCCGGGTAGAGTGACGTTAGTGGGGTGGGCGTGTACCCAACATGGAGCCAGGGCGTGTCGAGCAATTCCACGCAGAACGGTGGGGCCAATTGGCCGGCGATACCTCTCCAGGTCGGGCCTTGTGGTCCGTCTAACCGCCAGCGAGCGCGGCGCGGATAATCCCCTAGTCAGCCCGTACGGGCCCCGCAAGTCTGATTATGACTACACTGTCGTGGCCCCTTCCGCCTCTAGATAGCAGGGTCCCGGCGGGTAAGAATAGGAACCCATGCAGCGTGAGCAATACGCCCGT
	Pvl11	AATGTCCGCACGCACGGCTCACTAGAATGGACTTTGAGCCAGATCTTGTCAGTCCTGTTGGGGCCTGGTACTGGCTTGGGTCGCCATCCACCGATCCTTCATAAGGTTCGGGAGTCCGGCCAATACGTCCCGTAGTTACATCGATCCGTAGATGATCTGGAACATACTATGGACCGATGGAAAATCGGCATGTATGTCGCGGCCCGATACATACCAACCGGCCCGGTAATTCCTACTCTGGGACAGACAAGGGTCCGGTCTTACTAATGCATAATACAGCTATTAACAGCGCCGCGAGTAAAAATATTTCTGCCTCCTTGAGTCTTTCAGTTGGCGGGCCGTAGCTACAGTCAGGTTAGACATCTGAGAGCAGCCGATGTTAGGAGAGCGCATCAGCACATCTTATACGTAACTGTGGCACCTACATGTAGTCAGTATTTGTCCTCCTCCGTTCGAAGGACCGACACATAATCGACTAACTCGACACAGCTCGCTATCAGTCTCATCTGTACTTTCAAGGGGAGAACGCTAGCCGAAGACTTCGGTGACGTGCGCTGTTGGCTCCCTTATTTTCCTTTCCCTCTCCAAAAGAGGGTAGCCGGCATAAGGCGGCGTTTGGCAAAGCCCACACAAATGCCGTGCGTGACGAGGTCCGAGGATATACGCAACGCGCATGTCAACCGTAGTGAGCCTGCTCAACGAGGTCTGTGACCGGTGAGAGTGACGTTAGTGGAGTGGGCGTGTACCCAACATGGAGCCAGGGCAAGGCGAGCGATTTCACGCAGAACGGTGGGGCCAATTGGCCGGTGATACCTTTCCAGATTGGGCCTTATGGTCCCTCTAACCCCCAGCGAGCGAGCCGCGAATAATCCCCTAGTCAGCCCGTACGGTTCCCGCAAGTCCAACTATGACTACACTGCTATGGCCCCTTCCGTCGCTGGATACCGGGGTCCCGGCGGGCAAACGTGGGAACCCGTGCAGCGTGAGCAATACGCCTGT

;
end;
begin trees;
	tree tree_1 = [&R] [&branchAttributeNames={"FastTree support value"}](PcyB:0.314425,((Pvl09:0.011619999999999964,((Pvl02:0.020540000000000003,((Pvl07:0.04319000000000006,Pvl11:0.029200000000000115)[&"FastTree support value"=0.988]:0.018799999999999928,(Pvl06:0.062470000000000026,((Pvl03:0.02414000000000005,(Pvl05:0.02213000000000004,Pvl01:0.04178000000000004)[&"FastTree support value"=0.743]:0.009630000000000027)[&"FastTree support value"=0.879]:0.009419999999999984,Pvl08:0.006920000000000037)[&"FastTree support value"=0.966]:0.009020000000000028)[&"FastTree support value"=0.476]:0.007409999999999917)[&"FastTree support value"=0.936]:0.010830000000000006)[&"FastTree support value"=0.273]:0.006659999999999999,Pvl04:0.02091999999999994)[&"FastTree support value"=1.0]:0.05632000000000004)[&"FastTree support value"=0.784]:0.004669999999999952,(Pvl10:0.031869999999999954,((PvMau:0.006129999999999969,PvPNG14:0.004290000000000016)[&"FastTree support value"=0.845]:0.000150,(((PvTh02:0.003229999999999955,(PvIn03:0.012170000000000014,((PvCo01:0.01057000000000008,PvIn01:0.013530000000000042)[&"FastTree support value"=0.919]:0.004669999999999952,(PvMe01:0.007009999999999961,(PvBr22:0.011500000000000066,PvTh01:0.010709999999999997)[&"FastTree support value"=0.776]:0.00537999999999994)[&"FastTree support value"=0.705]:0.003970000000000029)[&"FastTree support value"=0.879]:0.003750000000000031)[&"FastTree support value"=0.853]:0.0023699999999999832)[&"FastTree support value"=0.841]:0.0019700000000000273,PvMy01:0.005220000000000002)[&"FastTree support value"=0.777]:0.0010799999999999699,((PvBr32:0.017279999999999962,(PvMal15:0.006260000000000043,(PvMal08:0.007229999999999959,PvMal19:0.004109999999999947)[&"FastTree support value"=0.883]:0.002990000000000048)[&"FastTree support value"=0.428]:0.0011999999999999789)[&"FastTree support value"=0.151]:0.0011600000000000499,(PvPe03:0.00823000000000007,(PvIn02:0.008180000000000076,(PvPNG25:0.007040000000000046,(PvPNG12:0.00820999999999994,PvPNG58:0.0032799999999999496)[&"FastTree support value"=0.763]:0.0030600000000000627)[&"FastTree support value"=0.864]:0.0022699999999999942)[&"FastTree support value"=0.233]:0.0010499999999999954)[&"FastTree support value"=0.395]:0.000900)[&"FastTree support value"=0.898]:0.003129999999999966)[&"FastTree support value"=0.86]:0.0029200000000000337)[&"FastTree support value"=1.0]:0.05491999999999997)[&"FastTree support value"=0.293]:0.00548000000000004):0.314425);
end;
