# Supplementary material for: Plasmodium vivax-like genome sequences shed new insights into Plasmodium vivax biology and evolution
Source: PLoS Biol. 2018 Aug 24;16(8):e2006035. doi: 10.1371/journal.pbio.2006035 (PMC6130868; doi:10.1371/journal.pbio.2006035)
Supplement: S7 Data — For each analysis with a different number of SNVs considered, the alignment and the resulting tree file are available. SNV, single nucleotide variant. (ZIP) [file pbio.2006035.s021.zip › 5000SNP FastTree Tree.nex]

#NEXUS
begin taxa;
	dimensions ntax=31;
	taxlabels
	PcyB[&Created=Fri May 18 10:42:07 CEST 2018]
	PvBr22[&Created=Fri May 18 10:42:07 CEST 2018]
	PvBr32[&Created=Fri May 18 10:42:07 CEST 2018]
	PvCo01[&Created=Fri May 18 10:42:07 CEST 2018]
	PvIn01[&Created=Fri May 18 10:42:07 CEST 2018]
	PvIn02[&Created=Fri May 18 10:42:07 CEST 2018]
	PvIn03[&Created=Fri May 18 10:42:07 CEST 2018]
	PvMal08[&Created=Fri May 18 10:42:07 CEST 2018]
	PvMal15[&Created=Fri May 18 10:42:07 CEST 2018]
	PvMal19[&Created=Fri May 18 10:42:07 CEST 2018]
	PvMau[&Created=Fri May 18 10:42:07 CEST 2018]
	PvMe01[&Created=Fri May 18 10:42:07 CEST 2018]
	PvMy01[&Created=Fri May 18 10:42:07 CEST 2018]
	PvPNG12[&Created=Fri May 18 10:42:07 CEST 2018]
	PvPNG14[&Created=Fri May 18 10:42:07 CEST 2018]
	PvPNG25[&Created=Fri May 18 10:42:07 CEST 2018]
	PvPNG58[&Created=Fri May 18 10:42:07 CEST 2018]
	PvPe03[&Created=Fri May 18 10:42:07 CEST 2018]
	PvTh01[&Created=Fri May 18 10:42:07 CEST 2018]
	PvTh02[&Created=Fri May 18 10:42:07 CEST 2018]
	Pvl01[&Created=Fri May 18 10:42:07 CEST 2018]
	Pvl02[&Created=Fri May 18 10:42:07 CEST 2018]
	Pvl03[&Created=Fri May 18 10:42:07 CEST 2018]
	Pvl04[&Created=Fri May 18 10:42:07 CEST 2018]
	Pvl05[&Created=Fri May 18 10:42:07 CEST 2018]
	Pvl06[&Created=Fri May 18 10:42:07 CEST 2018]
	Pvl07[&Created=Fri May 18 10:42:07 CEST 2018]
	Pvl08[&Created=Fri May 18 10:42:07 CEST 2018]
	Pvl09[&Created=Fri May 18 10:42:07 CEST 2018]
	Pvl10[&Created=Fri May 18 10:42:07 CEST 2018]
	Pvl11[&Created=Fri May 18 10:42:07 CEST 2018]
;
end;

begin characters;
	dimensions nchar=4999;
	format datatype=dna missing=? gap=-;
	matrix
	PcyB	AATGCCTGCATAGACATTCCAATAGAATGGACTTTGAGCCCGATCTTGTTTATGCCGTTGGGACTTGGTACTGGCTTGGGTCGTCATCCACCGATCCTCCATATGGCTCGAGAGTCCGGCCAATATGTCTTGTAGTTACATCGATTCGTAAATGATATGGCACATACCATGGACCGAGAACAAATCGGCATGTATGTCGAAGTTCGATTCATACCAATCGGCTCAGTCACTTCCACTCTGGAACAGAAAAGGGTCAGCACTCACTAATATATAACGCAGTCATTAACAGCGCCGCGAGTAAGAATACTTTTAACTCCTTGAGTCTTTCAGTTAGCGGATGACGTGAGCGACCGAGCCGTACGCTTGCCAGTGATTGGATCCCGAATAATGTATGGACGTATTCTATATGAAATGGCGACATTAGCACTCGTTAAGCGTTTTTCACCCCCGGTCTACGGCTACAAAGTACAGTTAACTAATTTGACATAAGATGCTATCTACAGTATCTGTGCCTATAAGAGGCCGATGCATGCGGTCGTCCTCAGTGGCCCGTGTCAATAGCTCCTCTATTCTCTCTTCCTTCATCAGCCGTAGGTTGCCGACGTATGGCGGTTTCGGACACGATTCACTATATTGTTGTGTGTGCCGAGATTCGAAAATATGTACAACGCGTGAGTTGACTCCTAATAATACGCTCACAGAAACCCCAGGATAATTAAGGTGATGCTGGAGAAGTGGAGGTACACTGTACACGAAATCCCAACGTATCGAGAAGTCTTATATGAGGATACAGGTCCCACCTACCAGCGACTCACCATTAGGCTATGGTCTACAGTCCGCCTCTTCGTTGGCGGATACAGCGCCGACAACACTCCTGTTAGAGTGTATGGTTGCCACGGGACTGGCTAAGTGCACGCTTTTGTCATTTTGTCGGTCGTTGTGTTCCAAGGTCGGAACTAGCTGAAGTAGGAACTTGTATAACAAGGATCGACAGCCTGTATACTCTTGGTATACTTAGGAGCAGCCTTTAGTTCTCCGGGACTAAGGAATGGAGGTACTCATTCTCGTATACTCGTTATATAGCGAATCCGTGAAGATGGCAAATCCACGTCGGGTGGAGTCCACGGTGGAGCTCAACTAGTCCATATGAGTACCTTATTAGGAATAGCCATTCACGGTGTAGATTCAGTAGTCGTCAGTATGATGGATTCTATATAGAATAGTAAAACTACTCTTATTCCTTATGGTGACACACCAAACCGCGTGGAATACTTGAGACGCCCGCTGCCGGGTTACGCACCTTGCTGTATAAAAACAAACGAAAGGTAAAAAGCATGCTCTCCCCAACCGAACTCCTATGACCCAATTTAAATATGACATACCGAGTACGGTCGTTGATCGGTACCATAATTAGGGATCGGAGCGCGCTGTGCTGGCACAGGAGGCACAGCGTTCATCACCCAAGTGAAAACAATATGAAAATAAACGCCTCCCTTTACACCAATTATGACAAATCGGAGATATTACAAATTACGACCTCGCCACATCGATAAAAATCCAGACCATCGTGGCCCAACTTTATTCACAAGAAACTTAAATCCCTGGACGCTATAAACATTAATATTCATATACACATAGGCGCTCTAGAATTAAAAGGAATAAAGTGGAAGATTCTCAGTAATTCTCTTTCCTCCCTTAAATCAGCAATAAGAGGTAATATACGATTGCTTGCTGCAATGGGGAGCACGAAAATGCACCTGCCGGAAATTATTGCACCCATAGATAATCCGGGGTACCTCAAAGCGCGTTAGAATAGACACGACACGCACCTCGAACCGGACATCCATATCGCACTAGATGCGTCCACCCAACAGATGCCTAGATAATGCAGGAACAGTATCGGGACACAACAAGTAGAGTAAAATGTGCAAATGCTCTGTTAGGTCCATATATCCAAGGATATGCATGAGTGCTCATTGTAGTCATATATTCCGAGGGGCGCTTCTGTGCTTTCACGACGAATCGTCTCGATAACCTGATTGATTACGGATCGTAGTGGTCAGTCCTAAAATTGGGGAATCTTTGTATTGTTTAATATAGTGTTATCTTTCCGCAATTCCTTCCTGAACACTGCTCTTGATTCTCTTCCACTTAGACCCGCTACTTACTATCGATTACCGGTGAATGCGTTGATCTCTGATTTAATATTGGTATTTGGAAATTTACCCGACAACTGGCCGTTTGCCACTTCCTGTTCTTCTTTGCCATACTTTTATTTTGTATGAGTGCAAGACGAGAACCACGGCGCTTCCGTGCGGTCATCAAGTCGAACTTACGTGTCGTGCCGAGATTATTCGCTGGTCGGTTGGTCAAATTAGGCACTTTATGCTAAGCTGTGTGTCCCCTGTTAGACACCGTCTTTCTTAAGAATATAGAAGTATGGGTTGGGGTACCGTAATACGTATTAATTCTAACTATGTATATTTCTAAAATGGTCACTAGTCTACCGGCATACAAAAGCAGACGCGAATCTTATGAACACGTTATAGTGGTTATACCACCGCCTCTGTGAGATGTCGGCTATCCCTCCGTGTCAAAGCGTGTTCTTCACCGTTAAGAAACAATCGTGGTCTACCGAGAAAGACTTTGAAAACGATTTTTTGCCTGGGAGGAGGGCACACCTCCTCGGACATTTGTTTAAGTGGGTAAATTTGTCAAACACTTCGGCTCGCTTTGGTAATCCTTACACCCCAAAGCGAGGCGCTGATTTTTGAAGACCAGTGCGGAGCTACCACGGGAAAAGATCTGAACATAAAACCGCCGTGAGGCTTCCACGTGATAGGTAATAACATGTAAGTATAGAAGTTCGCCCTCATCTCTTATCGTTCGGACACTTTTCTTTCATTTCGACGCATATCGTTTGGGGGGCGCAGGCAAATAGTATCTATGAGCAAGAGATCAGCCTGGCAACCAGGCCAGTCCGTCACTCGCCAGACTTCAGAAGGAGCTGTTCTTCAATTAAAGTAAATTTAGCTATGGCGATTATGATATTTCAAATAACATAAGCTAGTTTGATGTTTTCTTTAAGGCCCTGTGATGCATGTGCCAATAACTACCTTGCCCAACAAGGCTGCTGCCCATAAAGAACATTTTCCTTTCTATTTATAGTTTCTATGACAGTCAATGTAACGGGGACCCTTAAACTGTTACTGAGAAGACGTTCATTTAAAAAAAACATCTCAGCCTTCCCGCCAACACGAGTACGACACCTGAAGACGAATTATAATGTATGAGCCAAAGAACCTTGCTAGCACGGCTCTTGTCTTTTCACGGATCAGAAGACGGTCACTCTGTAACAGTGGCAGTAATGATGAGCTAAAGATCATGACTAGAACATGATTTAGGTATGTGTTAGAACAATTAGATATAGTCGGATAGACATCGGCATGTTTAGCGACAAGCAGAGTCTTTTCATTCCTCGCGTCAATGATGACTATTTGTTGTCGGATGGTTTTGGGTCCGAATCTACGTTCTTATAAGATTGGTCCAAAATAGCCTGATGTAAGTTCTACCTCCGCAAGATAGCCGCCTAAAGCTCCTGTGCTGTTCATATCTAACTCCCTTGGCGTATTGTGAACTGATTTGATTTTATATAAAAATTTTGAACACTTATATATGACATGTTTCTTGACGCCTCCATTCGTGGAGACACGGTGTTTGGGTCGCCATTAGTAAACTCAGACAAGAAACAAGCGGTTCGAATTTTGGGGCTTGTACAATATCGCTTGGAACAGCGGGTGTCCTTTCTACTAGACAAAAATTGCGATTCACATGATAACAAAAGTATCAGTAATGTACGATCGATATAAAATCAAATCAATCGAAGTTGCGAGTGTTTTTATATATAAATGAGAGGAAACTGAGGTAAGAAAGGAGAGAGTTGCTTGATATTCATGTACGTAACCCTATGTAAGGTTCTTCGGACAGGGAAATGTCTGACCTTGTTAACATCGACCCGCTAGTCTGCCAGCGTTTATTGTCAGGCGCGATAAGATAGCATTACACCCAATAATTTAAGCAATTCTTTTCGGCTCTATTGCTGCATTCAGGTAAATATTGAACGTATCAGTCGAACTTAGACGCTATTTGAAAACGGATGAAGCCTATAGATCTGTCGAATTAAATTTGTATCAATGGCATCCTCTTGTATCTCTTAACTTAACCGATAGTCCCATGTGAAGCAATTATAGCAGTAAGCATAAACAAATGATCGATATAGGTTTTTCTTCTTATAGGCAACTGTAGTGGGCAGGCGCCTGGTGCCCGTTTTCTATGGATGCTACTGCGTGTGCAAGCAACAGTAAGATCTTTTCTGGATAGGAGAAGTACTAGCTCTTAACTGTTAATCAGCTATGGCCCTTTTCGGTCGACGGTATACTTAAATACTGCTTGCAGTCAATCTTCAGTTTCGGGAAATTACGATACCTGCGCTCGAGCTAGGAGGAAAGATCCGCGTATTTATCTCTGACCCTTCAGGGCTTGGAAAAAATTCTGTATAACCACCCTGGGGCCTATAGGATAACTGCTCGCAATAGCTTGAGGAAGGCAACACATTTTTGAAGCACTTATTTTTAGTCTATTTTCTCATGTTTTGCTGTAAACTTAGTTCGCCTCTACTCAATTAAAGGACATTACAAGCTTATCGTCCCAAGGGTCTAGTGCAGCGCTATCCAAAGGCTCTGCCTTATCCAATTGGGATCGTGCTTCATCAGGTGATTTGTTAGCCGAACGAAGGGCCGAGTCCTCCGCTCATGCCAAGCTGCACTACGTACGGACAGGGTTATTGTACGACGTCTTCGCGTATTTAATCTACTGGAATCCCCAGTTTCTCGGTAATTTGCGGACTATTTAAGTAGTGTGGATGGTTGCGTCGTTACGGCCCTGATTGAGGTAAACATCCTATATATCCAATCGAGTTAAATACCATCAGCAACATAAT
	PvBr22	AATGTCCGCATGCACGGCTCAATAGAATGGACTTTGAGCCAGATCTTGTCAGTCCTGTTGGGGCCTGGTACTGTCTTTGGTCGCCATCCGCCGATCCTTCATAAGGTTTGGGAGTCCGGCCAATACGTCCCGTAGTCACATCGTTCCGTAGATGATCTGGAACATACTAGGGACCGATGGAAAATCGTCATGTATGTCGCGGCCCGATACATGCCAACCGGCCCGGTAATTCCTACTCTGGGACAGACGAGAATCCAGTCTTACTACTGCATAATGCAGCTATTAACAGCGCCGCGAGTAAAAATATTTCTGCCTCCTTGAGTCTTTCAGTTGGCGGGTCATAGCTACAGTCAGGTTAGACATCTGAGAGCAGCCGATGTTAAGAGAGCGCATGGGCACATCTTATGTGTGATGGCGATGTTTACATGTAGTCGGTATTTGCCCTCCTCGGCCCGCAGGACCGACACATAATTGACTAACACGACACAGCTCACTATCAGTCGCGCCTGTACTTTCAGGGGGAGAACGCTAGCCGAAGACTTCGGTGACCCACGTCGATGGCTCCCTTGTTCTCCTTTCCCTCTCCTGAATAGGGCAGCCGGCATAAAGCGTCGTTTGGCAAAGCCCATACAATTGTCGCACGCGACGAGATCCGGAAATATACGCAGAGCGCATGTCAACCGTAGTGAGTCCTTGCGCAGAGGTCTGTAGCCGGTTAGAGAGACGTTAGTGGAGTGGGCGTGTGCCCAACATGGAGCCAGGACGTGGCGAGCAACTCCGCGCAGAACGGTGGGGCCAATCGGCCGGCAATACCTCTCCAGGTTGGGCCTTGCAGTCCCTCCAACCGCCGTCAAGCGCGGCGCGGATAATCCCCTAGTCAGCCCGTACGGTTCCCGCAAGTCCAACCATGACTACATTGTCGTGGCCCTTTCCGTCGCTGGATAGCAGGTTCCCGGCTGGCAGAAGTGGGAACCCGTGCGGCGTGAGCAATACGCTTCTTTGCTCATGACACACCCAGGACTAGCCCGAGTCTGTACTGGCCGAAGAGGCTGAGGCTCTTATCACCGTATCTCCATTATGAATAGGATCTGAGGAAATGACGAGCCCATCACAATCCGCGTCTGTCGTGAGCCCCTTTGAGCCCACAGGGATAGCTACCTTAGGGTCCCATTTTACGATGCCGACCGGGGAGGCGTCAGTGTGAAGTATCCTAGACGGAACAGTAGGGCCCCCGTCGCCCGCTGTAGCGATGGGCTAGACGGCGTGGAGTACGTGAGGTGTCTGCTCTCAGGCTTCGCACCCCGCCCCCCAGCCATGAACAAGGAGTGAAGGAGGCGCGTCCCCAGACTGAACCTACGGGGTTTGGTCATATCGCTGCACGTCATGCACAGCAGCTGACCATCCCCACGACCGGAGTCGAGAGGGTCCTGCCTCAGAGTGAGGGGCGTGACTCTTGCTCCTCGGGCGGGAGCGGCGTGAGGGCGAATGCCTATTCAGGCGTCCTCCGCAGTGGGTGGCGGGCACCTTATGTGACCAGCGCATCGTGTCAGAGGAGGCTCGGGCTATCGTATCTAGTCTCTGCTCGCCTTGCGTCGGGGCCTACGCACCCTTCCGGCGTTAACTCCCCTCCGTGTACGAATGATTTAGGGTCAGGAAGGGTGGTTGGGGTGTCCCTTGGCAATCCTTATTCCTCCTTTCGAGAGGCGCCGGGAGGCTGAGCTCGACCGTCCGCGCCATCGGGGAGCGTGCTGATAGGCCTGCCCTAAGCCATTTCGTCCTCGGGTAGGCCAGGGGTCACCAGGGCTCACGGGGGCTACACGAATAGGCACCCCGAGCTTACTGTGTGAATCACCCTACCCTCTTTCCCCCAACCGACATCCAGCCAATGCGGGACCAACAGCCAGGTGCTATAAGCTGAGTGAGGTATGTATATAGGCGATTTGGTCAATCTCGCCAAGGCCGCGCGCCAACTCTGGCTGTGACCATATATTGTAGCTGACGCCCTAACACCCTAACGTAGCACCGGTTCCGGCATTAGTCTGGCTCCCCGTTGTGGCAAGCCTCCGTGACACGTAAGAGGCCTCACATCAGGCCCTGCAACGGTGCCAACGCGCGGTCCCGGCCCGCACGCAACTTTTGGCCCATTCAACCCCGGTCCCGCTGATTACCCGTCGTCGTTCGCAGGCAGGTTAGCTCCTGGCCTGACACTCGTCCCTGAGGACTGGCCGGGGGCTGAGCTGCCTGCCCCTCTGTGTTCCTCCCGCCGACGCGTTCATCCTGCCCGGGTGTAGGGCGGATCCCGCGGTGCCGCCGTGCGCCCGTCATGCCAGGTCTACCTGCACTCACGCAACTGTCGGCGGACTGGCTGTCCAGTTGAGAGCTCGGTCGCAGGGCAGCGGATCATTTCTTCTGCGCCGTCCCCTGTAGCAGTAACGAAATGTGTGTTGGGGTCAAGTTGTAGGCACGCGATGCGAAATCATACGCCGGCGAAACAGTCGCTAGGCGACCTACGCACGGGGGCGGGCACGGGCCGCTAGGGTTCCTCGCGACACCTCCCTCAACTCCCGCGTGAAACGGCGACTGCTGGGTTGCGGCACAATTTGACCCCCGTCGTCAGGGGGTGATTGCAGCTCAGCGGGCGGGGGCCCGGAGGTGGGGCCTCGTCTGGCGGGCGCGTCCATACTTATGAGCATTCATCTGGGTGGGCCAACCCTCGAAAGGCGCCGCCCGTCTACGGCGGTCTCAGCGCCTCGCAGCCAGTTACGATTCCTCGGGGGTGAGTGCGGCGTCACCATGAAAGAGGGTCCGAACATGGGACCACCCCGGGGCTTCCACGTAGGGAGCAGTGGCGTCTAGGCACGCGACACCGCCTTGGGCCCTCGTCACGTGAGCTCGCCTCTCGGGCCCCGACGCGGATCGCTTGGACGACGTAGACGGGTAGTCCCTATGAGCGGTGGATCGGTGCAAATGGTGGGTCGATTTGCCGCTCGCGAGCCTACGTATGCAGCCATCCTCCGGGCGAAGCACGCCCGGCGGCCCGGGCCGGAGCACCCGACCCGTTGCGGAGTGCCTAGGCCGCCGCTTTGGGGGGCCGCCATCAACGTGATAGGGGCCGTCAGGCCCGGCTATGGTGTTGCACATACAGCGCAAATTCCCGCTTTTTTATAGCTTCTGTGTTGGCCAACGCAGGCTAGGCCTTCAAGCTGCTGGTACACAGGTGCCTGGTCGAAGGGGACCCCCTGACCGACCCGCCAATGTCTGCGCGGATCCCGGAAATGGCCCGCCGCATGACTGCGATACAGGCTGCTTAGCCCGGCCGCCGCCCTCTCGCAGATTAGGTCTCGGACGACCTCCCGCGGCGTCTGCACGAGTGTAATCAAGCCCATGCCTGTATCATGAGTCAGGTATATGACGAAACCTCTAGACGCAGCCGGGCAGGCAGTAGCACACTTACCAGCAAGTGGGGTCCATTTAACTCACCCTCCAGGTGCGGCTGTCGGTTATCCTACCGTCTTGGGATCTATGACGCGCGCCGACAACTGCCGACTATCAAGAGCCGGAGCAGGTCCCGCTATCGCAGGATAATCATCTGGCAGCTGCGGGGTGCACCTACGTCGCCTCCACTGCGCGACGTCAGTCGAGCCGGTCCGTCGCGGAGCCTTCCGGCGCTTGTGCAGAACCCCCCTGCCGGCGCCCCGGCTAAGGGGATCCCGGAACCCGAGCCGCGGCCGGCGGGTCTAGCCATCACCGGGGCGACTAGAGCTCCGGGCCTTACAGGGGGCTGTCGCTGTACCAAGGCCTCCTCTGCAGCGAGCGCGGGCCATCGCGTGGGCGGTGGGGAGATTCCCCACGGCGCGGGGCCAGGGCGAAGCGCGGCTGCCCCGAGTTGTGGCCCTCCCCCTGCTAGGCGAGTGCGGGATCAGGACGAAGCGGTGAGGCATCCAACAGTACTCTGGCGCGCGTCAAAGTGCAGTGGCATTTCGGCGGGGCTGTTTTCGGCCCCGTCGACGCCTGCTTGCTCGCGCGCCGCTGTTTTGGATCAGGTGCTACTAACCAACACCGCAAACCATGAGGGGAATGGTTCGTCACAACTTCGCTATCATGCCGGCGCGAGGGGCCGCGGCACGCAGCCGGTCTGGGCATCTGGCTGGAGCCGACGAAGCCTATGAGTCCGTCAATAATAATTTATGTATGCAGCCCCCTCTAATGTGTTCCACCTTCGCTTGTTGTTTCATACTAAGCAATCACAGGAGCGGGCGTAGGCGGATCATGCGAGCAAACTCCCTCCCTTGTTAGCCATCGTGGGGGGTGTTTCCCCCGCGCCACTTTTTTGTGGGTCTCGCCGCATGCAGAAGCGGGTAAGGGCGATTATTATGGTGGGAAGAGCGCCCCGCGGAGATCGTGAACGGCTTTTAGTCCGATCCTACTTACAAGTGACCTGGGTGTGCCACGGGGCCAACCCAAAAATGGGGGAAGTCGGGGCCCCGTCTTTCGAGACAGGGGGAAAGAGGCGCCCTCTTACCGCCGGCGCCGCCGAACCCAGAAGAGGCTTTATATCGCAGCCGTGAGCGTTGCGGAAGATCCACTCGCAGCGGTCTGAGGAGGTCGACGTACTCCTGCGCCACCCCCTCCCAGATTGCCCCCCCTCCCCCTCCCGTGAGGGGCCCACGCTGTCGGGCTATGGAAGGGCACTACAAGCACGTCATTCCGGAGTTCCGGCACAGCAGCGCCCGTAAGTCCTGTTTCGGCTTACCCGAGCCACGCCGATTCACGCGGGTGGTTAGAGGGGTAACCACCTCGACCCCTGGTCGGCATTGGCCCATGTCGAGAGCGGATGCGCTTCGTCTGCAGCACCCCCGCCCGTCTGGTTTACCGGTTCACTGACGTATTCGGTAAGGTGTGCACTACGCCCTCGCCGCCAACAAGGGCGTTGTGGCAGTTCCCGTCGAAGCAAAAGCCTCGCGCATCTGACAGGCCTAGCTGTTGCCCAAAGTGCGCT
	PvBr32	AATGTCCGCACGCACGGCTCAACACAATGGACTTTGGGCCAGATCTTGTCAGTCCTGTTGGGGCCTGGTACCGGCTTGGATCGCCATCCGCCGATCCTTCATAAGGTTCGGAAGTCCGGCCAATACGTCCCGTAGTTACATCGACTCGTAGATGATCTGGAACATACTATGGACCGAGGGAAAATCGGCATGTATGTCGCGGCCCGATACATACCAACCGGCCCGGTAATTCCTACTCTGGGACAGACAAGGGTCCGGTCTTACTAATGCATAACGCAGCTGTTAACAGCGCCACCGGTAAAGATATTTCTGCCTCCTTGAGTCTTTCAGCTGGCGGGTCATAGCTACAGTCAGGTTAGACATCTGAGAGCAGCCGATGTTAAGAGGGCGCATGGGCACATCTTATGTGTGATGGCGATGTTTACATGTAGTCGGTATTTGCCCTCCTCGGCCCGCAGGACCGACACATAATTGACTAACACGACACAGCTCACTATCAGTCGCGCCTGTACTTTCAGGGGGAGAACGCTAGCCGAAGACTTCGGTGACCCACGTCGATGGCTCCCTTGTTCTCCTTTCCCTCTCCTGAATAGGGCAGCCGGCATAAAGCGTCGTTTGGCAAAGCCCATACAATTGTCGCACGCGACGAGATCCGGAAATATACGCAGAGCGCATGTCAACCGTAGTGAGTCCTTGCGCAGAGGTCTGTAGCCGGTTAGAGAGACGTTAGTGGAGTGGGCGTGTGCCCAACATGGAGCCAGGACGTGGCGAGCAACTCCGCGCAGAACGGTGGGGCCAATCGGCCGGCAATACCTCTCCGGGTTGGGCCTTGCAGTCCCTCCAACCGCCGTCAAGCGCGGCGCGGATAATCCCCTAGTCAGCCCGTACGGTTCCCGCAAGTCCAACCATGACTACATTGTCGTGGCCCTTTCCGTCGCTGGATAGCAGGTTCCCGGCTGGCAAAAGTGGGAACCCGTGCGGCGTGAGCAATACGCCTGTTTGCTCATGACACACCCAGGACTAGCCCGAGTCTGTACTGGCCGAAGAGGCTGAGGCTCTTATCACCGTATCTCCATTATGAATAGGATCTGAGGAAATGACGAGCCCATCACAATCCGCGTCTGTCGTGAGCCCCTTTGAGCCCACAGGGATAGCTACCTTAGGGTCCCATTTTACGATGCCGACCGGGGAGGCGTCAGTGTGAAGTATCCTAGACGGAACAGTAGGGCCCCCGTCGCCCGCTGTAGCGACGGGCTAGACGGCGTGGAGTACGTGAGGTGTCTGCTCTCAGGCTTCGCACCCCGCCCCCCAGCCATGAACAAGGAGTGAAGGAGGCGCGTCCCCAGGCTGAACCTACGGGGTTTGGTCATATCGCTGCACGTCATGCACAGCAGCTGACCATCCCCACGACCGGAGTCGAGAGGGTCCTGCCTCAGAGTGAGGGGCGTGACTCTTGCTCCTCGGGCGGGAGCGGCGTGAGGGCGAATGCCTATTCAGGCGTCCTCCGCAGTGGGTGGCGGGCACCTTATGTGACCAGCGCATCGTGTCAGAGGAGGCTCGGGCTATCGTATCTAGTCTCTGCTCGCCTGGCGTCGGGGCCTACGCACCCTTCCGGCGTTAACTCCCCTCCGTGTACGAATGATTTAGGGTCAGGAGGGGTGGTTGGGGTGTCCCCTGGCAATCCTTATTCCTCCTTTCGAGAGGCGCCGGGAGGCTGAGCTCGACCGTCCGCGCCATCGGGGAGCGTGCTGATAGGCCTGCCCTAAGCCATTTCGTCCTCGGGTAGGCCAGGGGTCACCAGGGCTCACGGGGGCTACACGAATAGGCACCCCGAGCTTACTGTGTGAATCACCCTACCCTCTTTCCCCCAACCGACATCCAGCCAATGCGGGACCAACAGCCAGGTGCTATAAGCTGAGTGAGGTATGTATATAGGCGATTTGGTCAATCTCGCCAAGGCCGCGCGCCAACTCCGGCTGTGACCATATATTGTAGCTGACGCCCCAACACCCTAACGTAGCACCGGTTCCGGCATTAGTCTGGCTCCCCGTTGTGGCAAGCCTCCGTGACACGTAAGAGGCCTCACATCAGGCCCTGCAACGGTGCCAACGCGCGGTCCCGGCCCGCACGCAACTTTTGGCCCATTCAACCCCGGTCCCGCTGATTACCCGTCGTCGTTCGCAGGCAGGTTAGCTCCTGGCCTGACACTCGTCCCTGAGGACTGGCCGGGGGCTGAGCTGCCTGCCCCTCTGTGTTCCTCCCGCCGACGCGTTCATCCTGCCCGGGTGTAGGGCGGATCCCGCGGTGCCGCCGTGCGCCCGTCATGCCAGGTCTACCTGCACTCACGCAACTGTCGGCGGACTGGCTGTCCAGTTGAGAGCTCGGTCGCAGGGCAGCGGATCATCTCTTCTGCGCCGTCCCCTGTAGCAGTAACGAAATGTGTGTTGGGGTCAAGTAGTAGGCACGCGATGCGAAATCATACGCCGGCGAAACAGTCGCTAGGCGACCTACGCACGGGGGCGGGCACGGGCCGCTAGGGTTCCTCGCGACACCTCCCTCAACTCCCGCGTGAAACGGCGACTGCTGGGTTGCGGCACAATTTGACCCCCGTCGTCAGGGGGTGATTGCAGCTCAGCGGGCGGGGGCCCGGAGGTAGGGCCTCGTCTGGCGGGCGCGTCCATACTTATGAGCATTCATCTGGGTGGGCCAACCCTCGAAAGGCGCCGCCCGTCTACGGCGGTCTCAGCGCCTCGCAGCCAGTTACGATTCCTCGGGGGTGAGTGCGGCGTCACCATGAAAGAGGGTCCGAATATGGGACCACCCCGGGGCTTCCACGTAGGGAGCAGTGGCGTCTAGGCACGCGACACCGCCCTGGGCCCTCGTCACGTGAGCTCGCCTCTCGGGCCCCGACGCGGATCGCTTGGACGACGTAGACGGGTAGTCCCTATGAGCGGTGGATCGGTGCAAATGGTGGGTCGATTTGCCGCTCGCGAGCCTACGTATGCAGCCATCCTCCGGGCGAAGCACGCCCGGCGGCCCGGGCCGGAGCACCCGACCCGTTGCGGAGTGCCTAGGCCGCCGCTTTGGGGGGCCGCCATCAACGTGATAGGGGCCGTCAGGCCCGGCTATGGTGTTGCACATACAGCGCAAATTCCCGCTTTTTTATAGCTTCTGTGTTGGCCAATGCAGGCTAGGCCTTCAAGCTGCTGGTACACAGGTGCCTGGTCGAAGGGGACCCCCTGACCGACCCTCCAATGTCTGCGCGGATCCCGGAAATGGCCCGCCGCATGACTGCGATACAGGCTGCTTAGCCCGGCCGCCGCCCTCTCGCAGATTAGGTCTCGGACGACCTCCCGCGGCGTCTGCACGAGTGTACTCAAGCCCATGCCTGTATCATGAGTCAGGTATATGACGAAACCTCTAGACGCAGCCGGGCAGGCAGTAGCACACTTACCAGCAAGTGGGGTCCATTTAACTGACCCTCCAGGTGCGGCTGTCGGTTATCCTACCGTCTTGGGATCTATGACGCGCGCCGACAACTGCCGACTATCAAGAGCCGGAGCAGGTCCCGCTATCGCAGGATAATCATCTGGCAGCTGCGGGGTGCACCTACGTCGCCTCCACTGCGCGACGTCAGTCGAGCCGGTCCGTCGCGGAGCCTTCCGGCGCTAGTGCAGAACCCCCCTGCCGGCGCCCCGGCTAAGGGGATCCCGGAACCCGAGCCGCGGCCGGCGGGTCTAGCCATCACCGGGGCGACTAGAGCTCCGGGCCTTACAGGGGGCTGTCGCTGTACCAAGGCCTCCTCTGCAGCGAGCGCGGGCCATCGCGTGGGCGGTGGGGAGATTCCCCACGGCGCGGGGCCAGGGCGAAGCGCGGCTGCCCCGAGTTGTGGCCCTCCCCCTGCTAGGCGAGTGCGGGATCAGGACGAAGCGTTGAGGCATCCAACAATACTCTGGCGCGCGTCAAAGTGCAGTGGCATTTCGGCGGGGCTGTTTTCGGCCCCGTCGACGCCTGCTTGCTCGCGCGCCGCTGTTTTGGATCAGGTGCTACTAACCAACACCGCACACCATGAGGGGAATGGTTCGTCACAACTTCGCTATCATGCCGGCGCGAGGGGCCGCGGCACGCAGCCGGTCTGGGCATCTGGCTGGAGCCGATGGAGCCTATAGATCCGTCAAAAATAATTTATATCAGTGGCATCCTCTAGTGTGTTCCACCTTCGCTTGTTGTTTCATACTAAGCAATCACAGGAGCGGGCGTAGGCGGATCATGCGAGCAAACTCCCTCCCTTGTTAGCCATCGTGGGGGGTGTTTCCCCCGCGCCACTTTTTTGTGGGTCTCGCCGCATGCAGAAGCGGCTAAGGGCGATTATTATGGTGGGAAGAGCGCCCCGCGGAGTTCGTGACCGGCTTTTAGTCCGATTCTGCTTACAAGTGACCTGGGTGTGCCACGGGGCCAACCCAAAAATGGGGGAAGTCGGGGCCCCGTCTTTCGAGACAGGGGGAAAGAGGCGCCCTCTTACCGCCGGCGCCGCCGAACCCAGAAGAGGCTTTATATCGCAGCCGTGAGCGTTGCGGAAGATCCGCTCGCAGCGGTCTGAGGAGGTCGACGTACTCCTGCGCCACCCCCTCCCAGATTGCCCCCCCTCCCCCTCCCGTGAGGGGCCCACGCTGTCGGGCTATGGAAGGGCACTACAAGCACGTCATTCCGGAGTTCCGGCACAGCAGCGCCCGTAAGTCCTGTTTCGGCTTACCCGAGCCACGCCGATTCACGCGGGTGGTTAGAGGGGTAACCACCTCGACCCCTGGTCGGCATTGGCCCATGTCGAGAGCGGATGCGCTTCGTCTGCAGCACCCCCGCCCGTCTGGTTTACCGGTTCACTGACGTATTCGGTAAGGTGTGCACTACGCCCTCGCCGCCAACAAGGGCGTTGTGGCAGTTCCCGTCGAAGCAAAAGCCTCGCGCATCTGACAGGCCTAGCTGTTGCCCAAAGTGCGCT
	PvCo01	AATGTCCGCATGCACGGCTCACTAGAATGGACTTTGAGCCACATCTTGTCAGTCCTGTTGGGGCCTGGTACTGGCTTGGATCGCCATCCGCCGATCCTTCATAAGGTTCGAGAGTCCGGCCAATACGTCCCGTAGTTACATCGATTCGTAGATGATCTGGAACATACTATGGACCGATGGAAAATCGTTATGTATGTCGCGGCCCGATACATGCCAACCGGCCCGGTAATTCCTACTCTGGGACAGACAAGGGCCCGGTCTTACTAATGCATAACGCAGCTATGAACAGCTTCGCGAGTAAAAACACTTCTGCCTCCTTGAGTCTTTCAGTTGGCGGGTCATAGCTACAGTCAGGTTAGACATCTGAGAGCAGCCGATGTTAAGAGGGCGCATGGGCACATCTTATGTGTGATGGCGATGTTTACATGTAGTCGGTATTTGCCCTCCTCGGCCCGCAGGACCGACACATAATTGACTAACACGACACAGCTCACTATCAGTCGCGCCTGTACTTTCAGGGGGAGAACGCTAGCCGAAGACTTCGGTGACCCACGTCGATGGCTCCCTTGTTCTCCTTTCCCTCTCCTGAATAGGGCAGCCGGCATAAAGCGTCGTTTGGCAAAGCCCATACAATTGTCGCACGCGACGAGATCCGGAAATATACGCAAAGCGCATGTCAACCGTAGTGAGTCCTTGCGCAGAGGTCTGTAGCCGGTTAGAGAGACGTTAGTGGAGTGGGCGTGTGCCCAACATGGAGCCAGGACGTGGCGAGCAACTCCGCGCAGAACGGTGGGGCCAATCGGCCGGCAATACCTCTCCAGGTTGGGCCTTGCAGTCCCTCCAACCGCCGTCAAGCGCGGCGCGGATAATCCCCTAGTCAGCCCGTACGGTTCCCGCAAGTCCAACCATGACTACACTGTCGTGGCCCTTTCCGTCGCTGGATAGCAGGTTCCCGGCTGGCAGAAGTGGGAACCCGTGCGGCGTGAGCAATACGCTTCTTTGCTCATGACACACCCAGGACTAGCCCGAGTCTGTACTGGCCGAAGAGGCTGAGGCTCTTATCACCGTATCTCCATTATGAATAGGATCTGAGGAAATGACGAGCCCATCACAATCCGCGTCTGTCGTGAGCCCCTTTGAGCCCACAGGGATAGCTACCTTAGGGTCCCATTTTACGATGCCGACCGGGGAGGCGTCAGTGTGAAGTATCCTAGACGGAACAGTAGGGCCCCCGTCGCCCGCTGTAGCGACGGGCTAGACGGCGTGGAGTACGTGAGGTGTCTGCTCTCAGGCTTCGCACCCCGCCCCCCAGCCATGAACAAGGAGTGAGGGAGGCGCGTCCCCAGGCTGAACCTACGGGGTTTGGTCATATCGCTGCACGTCATGCACAGCAGCTGACCATCCCCACGACCGGAGTCGAGAGGGTCCTGCCTCAGAGTGAGGGGCGTGACTCTTGCTCCTCGGGCGGGAGCGGCGTGAGGGCGAATGCCTATTCAGGCGTCCTCCGCAGTGGGTGGCGGGCACCTTATGTGACCAGCGCATCGTGTCAGAGGAGGCTCGGGCTATCGTATCTAGTCTCTGCTCGCCTTGCGTCGGGGCCTACGCACCCTTTCGGCGTTAACTCCCCTCCGTGTACGAATGATTTAGGGTCAGGAGGGGTGGTTGGGGTGTCCCTTGGCAATCCTTATTCCTCCTTTCGCGAGGCGCCGGGAGGCTGAGCTCGACCGTCCGCGCCATCGGGGAGCGTGCTGATAGGCCTGCCCTAAGCCATTTCGTCCTCGGGTAGGCCAGGGGTCACCAGGGCTCACGGGGGCTACACGAATAGGCACCCCGAGCTTACTGTGTGAATCACCCTACCCTCTTTCCCCCAACCGACATCCAGCCAATGCGGGACCAACAGCCAGGTGCTATAAGCTGAGTGAGGTATGTATATAGGCGATTTGGTCAATCTCGCCAAGGCCGCGCGCCAACTCTGGCTGTGACCATATATTGTAGCTGACGCCCCAACACCCTAACGTAGCACCGGTTCCGGCATTAGTCTGGCTCCCCGTTGTGGCAAGCCTCCGTGACACGTAAGAGGCCTCACATCAGGCCCTGCAACGGTGCCAACGCGCGGTCCCGGCCCGCACGCAACTTTTGGCCCATTCAACCCCGGTCCCGCTGATTACCCGTCGTCGTTCGCAGGCAGGTTAGCTCCTGGCCTGACACTCGTCCCTGAGGACTGGCCGGGGGCTGAGCTGCCTGCCCCTCTGTGTTCCTCCCGCCGACGCGTTCATCCTGCCCGGGTGTAGGGCGGATCCCGCGGTGCCGCCGTGCGCCCGTCATGCCAGGTCTACCTGCACTCACGCAACTGTCGGCGGACTGGCTGTCCAGTTGAGAGCTCGGTCGCAGGGCAGCGGATCATCTCTTCTGCGCCGTCCCCTGTAGCAGTAACGAAATGTGTGTTGGGGTCAAGTAGTAGGCACGCGATGCGAAATCATACGCCGGCGAAACAGTCGCTAGGCGACCTACGCACGGGGGCGGGCACGGGCCGCTAGGGTTCCTCGCGACACCTCCCTCAACTCCCGCGTGAAACGGCGACTGCTGGGTTGCGGCACAATTTGACCCCCGTCGTCAGGGGGTGATTGCAGCTCAGCGGGCGGGGGCCCGGAGGTGGGGCCTCGTCTGGCGGGCGCGTCCATACTTATGAGCATTCATCTGGGTGGGCCAACCCTCGAAAGGCGCCGCCCGTCTACGGCGGTCTCAGCGCCTCGCAGCCAGTTACGATTCCTCGGGGGTGAGTGCGGCGTCACCATGAAAGAGGGTCCGAACATGGGACCACCCCGGGGCTTCCACGTAGGGAGCAGTGGCGTCTAGGCACGCGACACCGCCCTGGGCCCTCGTCACGTGAGCTCGCCTCTCGGGCCCCGACGCGGATCGCTTGGACGACGTAGACGGGTAGTCCCTATGAGCGGTGGATCGGTGCAAATGGTGGGTCGATTTGCCGCTCGCGAGCCTACGTATGCAGCCATCCTCCGGGCGAAGCACGCCCGGCGGCCCGGGCCGGAGCACCCGACCCGTTGCGGAGTGCCTAGGCCGCCGCTTTGGGGGGCCGCCATCAACGTGATAGGGGCCGTCAGGCCCGGCTATGGTGTTGCACATACAGCGCAATTTCCCGCTTTTTTATAGCTTCTGTGTTGGCCAATGCAGGCTAGGCCTTCAAGCTGCTGGTACACAGGTGCCTGGTCGAAGGGGACCCCCTGACCGACCCGCCAATGTCTGCGCGGATCCCGGAAATCGCCCGCCGCATGACTGCGATACAGGCTGCTTAGCCCGGCCGCCGCCCTCTCGCAGATTAGGTCTCGGACGACCTCCCGCGGCGTCTGCACGAGTGTACTCAAGCCCATGCCTGTATCATGAGTCAGGTATATGACGAAACCTCTAGACGCAGCCGGGCAGGCAGTAGCACACTTACCAGCAAGTGGGGTCCATTTAACTCACCCTCCAGGTGCGGCTGTCGGTTATCCTACCGTCTTGGGATCTATGACGCGCGCCGACAACTGCCGACTATCAAGAGCCGGAGCAGGTCCCGCTATCGCAGGATAATCATCTGGCAGCTGCGGGGTGCACCTACGTCGCCTCCACTGCGCGACGTCAGTCGAGCCGGTCCGTCGCGGAGCCTTCCGGCGCTTGTGCAGAACCCCCCTGCCGGCGCCCCGGCTAAGGGGATCCCGGAACCCGAGCCGCGGCCGGCGGGTCTAGCCATCACCGGGGCGACTAGAGCTCCGGGCCTTACAGGGGGCTGTCGCTGTACCAAGGCCTCCTCTGCAGCGAGCGCGGGCCATCGCGTGGGCGGTGGGGAGATTCCCCACGGCGCGGGGCCAGGGCGAAGCGCGGCTGCCCCGAGTTATGGCCCTCCCCCTGCTAGGCGAGTGCGGGATCAGGACGAAGCGGTGAGGCATCCAACAATACTCTGGCGCGCGTCAAAGTGCAGTGGCATTTCGGCGGGGCTGTTTTCGGCCCCGTCGACGCCTGCTTGCTCGCGCGCCGCTGTTTTGGATCAGGTGCTACTAACCAACACCGCACACCATGAGGGGAATGGTTCGTCACAACTTCGCTATCATGCCGGCGCGAGGGGCCGCGGCACGCAGCCGGTCTGGGCATCTGGCTGGAGCCGATGGAGCCTATAGATCCGTCAAAAATAATTTATATCAATGGCATCCTCTAATGTGTTCCACCTTCGCTTGTTGTTTCATACTAAGCAATCACAGGAGCGGGCGTAGGCGGATCATGCGAGCAAACTCCCTCCCTTGTTAGCCATCGTGGGGGGTGTTTCCCCCGCGCCACTTTTTTGTGGGTCTCGCCGCATGCAGAAGCGGCTAAGGGCGATTATTATGGTGGGAAGAGCGCCCCGCGGAGATCGTGAACGGCTTTTAGTCCGATTCTGCTTACAAGTGACCTGGGTGTGCCACGGGGCCAACCCAAAAATGGGGGAAGTCGGGGCCCCGTCTTTCGAGACAGGGGGAAAGAGGCGCCCTCTTACCGCCGGCGCCGCCGAACCCAGAAGAGGCTTTATATCGCAGCCGTGAGCGTTGCGGAAGATCCGCTCGCAGCGGTCTGAGGAGGTCGACGTACTCCTGCGCCACCCCCTCCCAGATTGCCCCCCCTCCCCCTCCCGTGAGGGGCCCACGCTGTCGGGCTATGGAAGGGCACTACAAGCACGTCATTCCGGAGTTCCGGCACAGCAGCGCCCGTAAGTCCTGTTTCGGCTTACCCGAGCCACGCCGATTCACGCGGGTGGTTAGAGGGGTAACCACCTCGACCCCTGGTCGGCATTGGCCCATGTCGAGAGCGGATGCGCTTCGTCTGCAGCACCCCCGCCCGTCTGGTTTACCGGTTCACTGACGTATTCGGTAAGGTGTGCACTACGCCCTCGCCGCCAACAAGGGCGTTGTGGCAGTTCCCGTCGAAGCAAAAGCCTCGCGCATCTGACAGGCCTAGCTGTTGCCCAAAGTGCGCT
	PvIn01	AATGTCCGCACGCACGGCTCACCACAATGGACTTTGAGCCACATCTTGTCAGTCCTGTTGGGGCCTGGTACTGGCTTGGGTCGCCATCCACCGATCCTTCATAAGGTTCGGGAGTCCGGCCAATACGTCCCGTAGTTACATCGATCCGTAGATGATCTGGAACATACTATGGACCGATGGAAAATCGTTATGTATGTTGCGGTCCGATACATACCAACCGGCCCGGTAATTCCTACTCTGGGACAGACAAGGGTCCGGTCTTACTACTGCATAATGCAGCTATTAACAGCGCCGCGAGTAAAAATACTTCTGCCTCCTTGAGTCTTTCAGTTGGCGGGTCATAGCTACAGTCAGGTTAGACATCTGAGAGCAGCCGATGTTAAGAGGGCGCATGGGCACATTTTATGTGTGATGGCGATGTTTACATGTAGTCGGTATTTGCCCTCCTCGGCCCGCAGGACCGACACATAATTGACTAACACGACACAGCTCACTATCAGTCGCGCCTGTAATTTCAGGGGGAGAACGCTAGCCGAAGACTTCGGTGACCCACGTCGATGGCTCCCTTGTTCTCCTTTCCCTCTCCTGAATAGGGCAGCCGGCATAAAGCGTCGTTTGGCAAAGCCCATACAATTGTCGCACGCGACGAGATCCGGAAATATACGCAAAGCGCATGTCAACCGTAGTGAGTCCTTGCGCAGAGGTCTGTAGCCGGTTAGAGAGACGTTAGTGGAGTGGGCTTGTGCCCAACATGGAGCCAGGACGTGGCGAGCAACTCCGCGCAGAACGGTGGGGCCAATCGGCCGGCAATACCTCTCCAGGTTGGGCCTTGCAGTCCCTCTAACCGCCGTCAAGCGCGGCGCGGATAATCCCCTAGTCAGCCCGTACGGTTCCCGCAAGTCCAACCATGACTAAACTGTCGTGGCCCTTTCCGTCGCTGGATAGCAGGTTCCCGGCTGGCAAAAGTGGGAACCCGTGCGGCGTGAGCAATACGCTTCTTTGCTCATGACACACCCAGGACTAGCCCGAGTCTGTACTGGCCGAAGAGGCTGAGGCTCTTATCACCGTATCTCCATTATGAATAGGATCTGAGGAAATGACGAGCCCATCACAATCCGCGTATGTCGTGAGCCCCTTTGAGCCCACAGGGATAGCTACCTTAGGGTCCCATTTTACGATGCCGACCGGGGAGGCGTCAGTGTGAAGTATCCTAGACGGAACAGTAGGGCCCCCGTCGCCCGCTGTAGCGACGGGCTAGACGGCGTGGAGTACGTGAGGTGTCTGCTCTCAGGCTTCGCACCCCGCCCCCCAGCCATGAACAAGGAGTGAAGGAGGCGCGTCCCCAGGCTGAACCTACGGGGTTTGGTCATATCGCTGCACGTCATGCACAGCAGCTGACCATCCCCACGACCGGAGTCGAGAGGGTCCTGCCTCAGAGTGAGGGGCGTGACTCTTGCTCCTCGGGCGGGAGCGGCGTGAGGGCGAATGCCTATTCAGGCGTCCTCCGCAGTGGGTGGCGGGCACCTTATGTGACCAGCGCATCGTGTCAGAGGAGGCTCGGGCTATCGTATCTAGTCTCTGCTCGCCTTGCGTCGGGGCCTACGCACCCTTCCGGCGTTAACTCCCCTCCGTGTACGAATGATTTAGGGTCAGGAGGGGTGGTTGGGGTGTCCCTTGGCAATCCTTATTCCTCCTTTCGAGAGGCGCCGGGAGGCTGAGCTCGACCGTCCGCGCCATCGGGGAGCGTGCTGATAGGCCTGCCCTAAGCCATTTCGTCCTCGGGTAGGCCAGGGGTCACCAGGGCTCACGGGGGCTACACGAATAGGCACCCCGAGCTTACTGTGTGAATCACCCTACCCTCTTTCCCCCAACCGACATCCAGCCAATGCGGGACCAACAGCCAGGTGCTATAAGCTGAGTGAGGTATGTATATAGGCGATTTGGTCAATCTCGCCAAGGCCGCGCGCCAACTCTGGCTGTGACCATATATTGTAGCTGACGCCCCAACACCCTAACGTAGCACCGGTTCCGGCATTAGTCTGGCTCCCCGTTGTGGCAAGCCTCCGTGACACGTAAGAGGCCTCACATCAGGCCCTGCAACGGTGCCAACGCGCGGTCCCGGCCCGCACGCAACTTTTGGCCCATTCAACCCCGGTCCCGCTGATTACCCGTCGTCGTTCGCAGGCAGGTTAGCTCCTGGCCTGACACTCGTCCCTGAGGACTGGCCGGGGGCTGAGCTGCCTGCCCCTCTGTGTTCCTCCCGCCGACGCGTTCATCCTGCCCGGGTGTAGGGCGGATCCCGCGGTGCCGCCGTGCGCCCGTCATGCCAGGTCTACCTGCACTCACGCAACTGTCGGCGGACTGGCTGTCCAGTTGAGAGCTCGGTCGCAGGGCAGCGGATCATCTCTTCTGCGCCGTCCCCTGTAGCAGTAACGAAATGTGTGTTGGGGTCAAGTTGTAGGCACGCGATGCGAAATCATACGCCGGCGAAACAGTCGCTAGGCGACCTACGCACGGGGGCGGGCACGGGCCGCTAGGGTTCCTCGCGACACCTCCCTCAACTCCCGCGTGAAACGGCGACTGCTGGGTTGCGGCACAATTTGACCCCCGTCGTCAGGGGGTGATTGCAGCTCAGCGGGCGGGGGCCCGGAGGTGGGGCCTCGTCTGGCGGGCGCGTCCATACTTATGAGCATTCATCTGGGTGGGCCAACCCTCGAAAGGCGCCGCCCGTCTACGGCGGTCTCAGCGCCTCGCAGCCAGTTACGATTCCTCGGGGGTGAGTGCGGCATCACCATGAAAGAGGGTCCGAATATGGGACCACCCCGGGGCTTCCACGTAGGGAGCAGTGGCGTCTAGGCACGCGACACCGCCCTGGGCCCTCGTCACGTGAGCTCGCCTCTCGGGCCCCGACGCGGATCGCTTGGACGACGTAGACGGGTAGTCCCTATGAGCGGTGGATCGGTGCAAATGGTGGGTCGATTTGCCGCTCGCGAGCCTACGTATGCAGCCATCCTCCGGGCGAAGCACGCCCGGCGGCCCGGGCCGGAGCACCCGACCCGTTGCGGAGTGCCTAGGCCGCCGCTTTGGGGGGCCGCCATCAACGTGATAGGGGCCGTCAGGCCCGGCTATGGTGTTGCACATACAGCGCAATTTCCCGCTTTTTTATAGCTTCTGTGTTGGCCAATGCAGGCTAGGCCTTCAAGCTGCTGGTACACAGGTGCCTGGTCGAAGGGGACCCCCTGACCGACCCGCCAATGTCTGCGCGGATCCCGGAAATGGCCCGCCGCATGACTGCGATACAGGCTGCTTAGCCCGGCCGCCGCCCTCTCGCAGATTAGGTCTCGGACGACCTCCCGCGGCGTCTGCACGAGTGTACTCAAGCCCATGCCTGTATCATGAGTCAGGTATATGACGAAACCTCTAGACGCAGCCGGGCAGGCAGTAGCACACTTACCAGCAAGTGGGGTCCATTTAACTCACCCTCCAGGTGCGGCTGTCGGTTATTCTACCGTCTTGGGATCTATGACGCGCGCCGACAACTGCCGACTATCAAGAGCCGGAGCAGGTCCCGCTATCGCAGGATAATCATCTGGCAGCTGCGGGGTGCACCTACGTCGCCTCCACTGCGCGACGTCAGTCGAGCCGGTCCGTCGCGGAGCCTTCCGGCGCTTGTGCAGAACCCCCCTGCCGGCGCCCCGGCTAATGGGATCCCGGAACCCGAGCCGCGGCCGGCGGGTCTAGCCATCACCGGGGCGACTAGAGCTCCGGGCCTTACAGGGGGCTGTCGCTGTACCAAGGCCTCCTCTGCAGCGAGCGCGGGCCATCGCGTGGGCGGTGGGGAGATTCCCCACGGCGCGGGGCCAGGGCGAAGCGCGGCTGCCCCGAGTTGTGGCCCTCCCCCTGCTAGGCGAGTGCGGGATCAGGACGAAGCGGTGAGGCATCCAACAATACTCTGGCGCGCGTCAAAGTGCAGTGGCATTTCGGCGGGGCTGTTTTCGGCCCCGTCGACGCCTGCTTGCTCGCGCGCCGCTGTTTTGGATCAGGTGCTACTAACCAACACCGCAAACCATGAGGGGAATGGTTCGTCACAACTTCGCTATCATGCCGGCGCGAGGGGCCGCGGCACGCAGCCGGTCTGGGCATCTGGCTGGAGCCGATGGAGCCTATAGATCCGTCAAAAATAATTTATATCAGCAGCATCCTCTAGTGTGTTCCACCTTCGCTTGTTGTTTCATACTAAGCAATCACAGGAGCGGGCGTAGGCGGATCATGCGAGCAAACTCCCTCCCTTGTTAGCCATCGTGGGGGGTGTTTCCCCCGCGCCACTTTTTTGTGGGTCTCGCCGCATGCAGAAGCGGCTAAGGGCGATTATTATGGTGGGAAGAGCGCCCCGCGGAGATCGTGAACGGCTTTTAGTCCGATTCTGCTTACAAGTGACCTGGGTGTGCCACGGGGCCAACCCAAAAATGGGGGAAGTCGGAGCCCCGTCTTTCGAGACAGGGGGAAAGAGGCGCCCTCTTACCGCCGGCGCCGCCGAACCCAGAAGAGGCTTTATATCGCAGCCGTGAGCGTTGCGGAAGATCCGCTCGCAGCGGTCTGACGAGGTCGACGTACTCCTGCGCCACCCCCTCCCAGATTGCCCCCCCTCCCCCTCCCGTGAGGGGCCCACGCTGTCGGGCTATGGAAGGGCACTACAAGCACGTCATTCCGGAGTTCCGGCACAGCAGCGCCCGTAAGTCCTGTTTCGGCTTACCCGAGCCACGCCGATTCACGCGGGTGGTTAGAGGGGTAACCACCTCGACCCCTGGTCGGCATTGGCCCATGTCGAGAGCGGATGCGCTTCGTCTGCAGCACCCCCGCCCGTCTGGTTTACCGGTTCACTGACGTATTCGGTAAGGTGTGCACTACGCCCTCGCCGCCAACAAGGGCGTTGTGGCAGTTCCCGTCGAAGCAAAAGCCTCGCGCATCTGACAGGCCTAGCTGTTGCCCAAAGTGCGCT
	PvIn02	AATGTCTGCACGCACGGCTCAACACAATGGACTTTGGGCCAGATCTTGTCAGTCCTGTTGGGGCCTGGTACTGGCTTGGATCGCCATCCGCCGATCCTTCATAAGGTTCGGGAGTCCGGCCAATACGTCCCGTAGTTACATCGATTCGTAGATGATCTGGAACACACTATGGACCGATGGAAAATCGTCATGTATGTCGCGGTCCGATACATACCAACCGGCCCGGTAATTCCTACTCTGGGACAGACAAGGGTCCGGTCTTACTAATGCATAATGCAGCTATTTACAGCGCCGCGAGTAAAAATATTTCTGCCTCCTTGAGTCTTTCAGTTGGCGGGTCATAGCTACAGTCAGGTTAGACATCTGAGAGCAGCCGATGTTAAGAGAGCGCATGGGCACATCTTATGTGTGATGGCGATGTTTACATGTAGTCGGTATTTGCCCTCCTCGGCCCGCAGGACCGACACATAATTGACTAACACGACACAGCTCACTATCAGTCGCGCCTGTACTTTCAGGGGGAGAACGCTAGCCGAAGACTTCGGTGACCCACGTCGATGGCTCCCTTGTTCTCCTTTCCCTCTCCTGAATAGGGCAGCCGGCATAAAGCGTCGTTTGGCAAAGCCCATACAATTGTCGCACGCGACGAGATCCGGAAATATACGCAAAGCGCATGTCAACCGTAGTGAGTCCTTGCGCAGAGGTCTGTAGCCGGTTAGAGAGACGTTAGTGGAGTGGGCGTGTGCCCAACATGGAGCCAGGAAGTGGCAAGCAACTCCGCGCAGAACGGTGGGGCCAATCGGCCGGCAATACCTCTCCAGGTTGGGCCTTGCAGTCCCTCTAACCGCCGTCAAGCGCGGCGCGGATAATCCCCTAGTCAGCCCGTACGGTTCCCGCAAGTCCAACCATGACTACACTGTCGTGGCCCTTTCCGTCGCTGGATAGCAGGTTCCCGGCTGGCAGAAGTGGGAACCCGTGCGGCGTGAGCAATACGCCTGTTTGCTCATGACACACCCAGGACTAGCCCGAGTCTGTACTGGCCGAAGAGGCTGAGGCTCTTATCACCGTATCTCCATTATGAATAGGATCTGAGGAAATGACGAGCCCATCACAATCCGCGTCTGTCGTGAGCCCCTTTGAGCCCACAGGGATAGCTACCTTAGGGTCCCATTTTACGATGCCGACCGGGGAGGCGTCAGTGTGAAGTATCCTAGACGGAACAGTAGGGCCCCCGTCGCCCGCTGTAGCGACGGGCTAGACGGCGTGGAGTACGTGAGGTGTCTGCTCTCAGGCTTCGCACCCCGCCCCCCAGCCATGAACAAGGAGTGAAGGAGGCGCGTCCCCAGACTGAACCTACGGAGTTTGGTCATATCGCTGCACGTCATGCACAGCAGCTGACCATCCCCACGACCGGAGTCGAGAGGGTCCTGCCTCAGAGTGAGGGGCGTGACTCTTGCTCCTCGGGCGGGAGCGGCGTGAGGGCGAATGCCTATTCAGGCGTCCTCCGCAGTGGGTGGCGGGCACCTTATGTGACCAGCGCATCGTGTCAGAGGAGGCTCGGGCTATCGTATCTAGTCTCTGCTCGCCTTGCGTCGGGGCCTACGCACCCTTCCGGCGTTAACTCCCCTCCGTGTACGAATGATTTAGGGTCAGGAGGGGTGGTTGGGGTGTCCCTTGGCAATCCTTATTCCTCCTTTCGAGAGGCGCCGGGAGACTGAGCTCGACCGTCCGCGCCATCGGGGAGCGTGCTGATAGGCCTGCCCTAAGCCATTTCGTCCTCGGGTAGGCCAGGGGTCACCAGGGCTCACGGGGGCTACACGAATAGGCACCCCGAGCTTACTGTGTGAATCACCCTACCCTCTTTCCCCCAACCGACATCCAGCCAATGCGGGACCAACAGCCAGGTGCTATAAGCTGAGTGAGGTATGTATATAGGCGATTTGGTCAATCTCGCCAAGGCCGCGCGCCAACTCTGGCTGTGACCATATATTGTAGCTGACGCCCCAACACCCTAACGTAGCACCGGTTCCGGCATTAGTCTGGCTCCCCGTTGTGGCAAGCCTCCGTGACACGTAAGAGGCCTCACATCAGGCCCTGCAACGGTGCCAACGCGCGGTCCCGGCCCGCACGCAACTTTTGGCCCATTCAACCCCGGTCCCGCTGATTACCCGTCGTCGTTCGCAGGCAGGTTAGCTCCTGGCCTGACACTCGTCCCTGAGGACTGGCCGGGGGCTGAGCTGCCTGCCCCTCTGTGTTCCTCCCGCCGACGCGTTCATCCTGCCCGGGTGTAGGGCGGATCCCGCGGTGGCGCCGTGCGCCCGTCATGCCAGGTCTACCTGCACTCACGCAACTGTCGGCGGACTGGCTGTCCAGTTGAGAGCTCGGTCGCAGGGCAGCGGATCATCTCTTCTGCGCCGTCCCCTGTAGCAGTAACGAAATGTGTGTTGGGGTCAAGTTGTAGGCACGCGATGCGAAATCATACGCCGGCGAAACAGTCGCTAGGCGACCTACGCACGGGGGCGGGCACGGGCCGCTAGGGTTCCTCGCGACACCTCCCTCAACTCCCGCGTGAAACGGCGACTGCTGGGTTGCGGCACAATTTGACCCCCGTCGTCAGGGGGTGATTGCAGCTCAGCGGGCGGGGGCCCGGAGGTGGGGCCTCGTCTGGCGGGCGCGTCCATACTTATGAGCATTCATCTGGGTGGGCCAACCCTCGAAAGGCGCCGCCCGTCTACGGCGGTCTCAGCGCCTCGCAGCCAGTTACGATTCCTCGGGGGTGAGTGCGGCGTCACCATGAAAGAGGGTCCGAACATGGGACCACCCCGGGGCTTCCACGTAGGGAGCAGTGGCGTCTAGGCACGCGACACCGCCCTGGGCCCTCGTCACGTGAGCTCGCCTCTCGGGCCCCGACGCGGATCGCTTGGACGACGTAGACGGGTAGTCCCTATGAGCGGTGGATCGGTGCAAATGGTGGGTCGATTTGCCGCTCGCGAGCCTACGTATGCAGCCATCCTCCGGGCGAAGCACGCCCGGCGGCCCGGGCCGGAGCACCCGACCCGTTGCGGAGTGCCTAGGCCGCCGCTTTGGGGGGCCGCCATCAACGTGATAGGGGCCGTCAGGCCCGGCTATGGTGTTGCACATACAGCGCAATTTCCCGCTTTTTTATAGCTTCTGTGTTGGCCAATGCAGGCTAGGCCTTCAAGCTGCTGGTACACAGGTGCCTGGTCGAAGGGGACCCCCTGACCGACCCGCCAATGTCTGCGCGGATCCCGGAAATGGCCCGCCGCATGACTGCGATACAGGCTGCTTAGCCCGGCCGCCGCCCTCTCGCAGATTAGGTCTCGGACGACCTCCCGCGGCGTCTGCACGGGTGTACTCAAGCCCATGCCTGTATCATGAGTCAGGTATATGACGAAACCTCTAGACGCAGCCGGGCAGGCAGTAGCACACTTACCAGCAAGTGGGGTCCATTTAACTCACCCTCCAGGTGCGGCTGTCGGTTATCCTACCGTCTTGGGATCTATGACGCGCGCCGACAACTGCCGACTATCAAGAGCCGGAGCAGGTCCCGCTATCGCAGGATAATCATCTGGCAGCTGCGGGGTGCACCTACGTCGCCTCCACTGCGCGACGTCAGTCGAGCCGGTCCGTCGCGGAGCCTTCCGGCGCTTGTGCAGAACCCCCCTGCCGGCGCCCCGGCTAATGGGATCCCGGAACCCGAGCCGCGGCCGGCGGGTCTAGCCATCACCGGGGCGACTAGAGCTCCGGGCCTTACAGGGGGCTGTCGCTGTACCAAGGCCTCCTCTGCAGCGAGCGCGGGCCATCGCGTGGGCGGTGGGGAGATTCCCCACGGCGCGGGGCCAGGGCGAAGCGCGGCTGCCCCGAGTTGTGGCCCTCCCCCTGCTAGGCGAGTGCGGGATCAGGACGAAGCGGTGAGGCATCCAACAATACTCTGGCGCGCGTCAAAGTGCAGTGGCATTTCGGCGGGGCTGTTTTCGGCCCCGTCGACGCCTGCTTGCTCGCGCGCCGCTGTTTTGGATCAGGTGCTACTAACCAACACCGCAAACCATGAGGGGAATGGTTCGTCACAACTTCGCTATCATGCCGGCGCGAGGGGCCGCGGCACGCAGCCGGTCTGGGCATCTGGCTGGAGCCGATGGAGCCTATAGATCCGTCAAAAATAATTTATATATGCAGCATCCTCTAGTGTGTTCCACCTTCGCTTGTTGTTTCATACTAAGCAATCACAGGAGCGGGCGTAGGCGGATCATGCGAGCAAACTCCCTCCCTTGTTAGCCATCGTGGGGGGTGTTTCCCCCGCGCCACTTTTTTGTGGGTCTCGCCGCATGCAGAAGCGGCTAAGGGCGATTATTATGGTGGGAAGAGCGCCCCGCGGAGATCGTGAACGGCTTTTAGTCCGATTCTGCTTACAAGTGACCTGGGTGTGCCACGGGGCCAACCCAAAAATGGGGGAAGTCGGGGCCCCGTTTTTCGAGACAGGGGGAAAGAGGCGCCCTCTTACCGCCGGCGCCGCCGAACCCAGAAGAGGCTTTATATCGCAGCCGTGAGCGTTGCGGAAGATCCGCTCGCAGCGGTCTGAGGAGGTCGACGTACTCCTGCGCCACCCCCTCCCAGATTGCCCCCCCTCCCCCTCCCGTGAGGGGCCCACGCTGTCGGGCTATGGAAGGGCACTACAAGCACGTCATTCCGGAGTTCCGGCACAGCAGCGCCCGTAAGTCCTGTTTCGGCTTACCCGAGCCACGCCGATTCACGCGGGTGGTTAGAGGGGTAACCACCTCGACCCCTGGTCGGCATTGGCCCATGTCGAGAGCGGATGCGCTTCGTCTGCAGCACCCCCGCCCGTCTGGTTTACCGGTTCAATGACGTATTCGGTAAGGTGTGCACTACGCCCTCGCCGCCAACAAGGGCGTTGTGGCAGTTCCCGTCGAAGCAAAAGCCTCGCGCATCTGACAGGCCTAGCTGTTGCCCAAAGTGCGCT
	PvIn03	AATGTCCGCACGCACGGCTCACTAGGATGGACTTTGAGCCAGATCTTGTCAGTCCTGTTGGGGCCTGGTACTGGCTTGGATCGCCATCCGCCGATCCTTCATAAGGTTCGGGAGTCCGGCCAATACGTCCCGTAGTCACATCGATCCGTAGATGATCTGGCACATACTAGGGACCGATGGAAAATCGGCATGTATGTCGCGGTCCGATACATACCAACCGGCCCGGTAATTCCTACTCTGGGACAGACAAGGGTCCGGTCTTACTACTGCATAATGCAGCTATTAACAGAGCCGCGAGTAAAGATACTTCTGCCTCCTTGAGTCTTTCAGTTGGCGGGTCATAGCTACAGTAAGGTTAGACATCTGAGAGCAGCCGATGTTAAGAGGGCGCATGGGCACATCTTATGTGTGATGGCGATGTTTACATGTAGTCGGTATTTGCCCTCCTCGGCCCGCAGGACCGACACATAATTGACCAACACGACACAGCTCACTATCAGTCGCGCCTGTACTTTCAGGGGGAGAACGCTAGCCGAAGACTTCGGTGACCCACGTCGATGGCTCCCTTGTTCTCCTTTCCCTCTCCTGAATAGGGCAGCCGGCATAAAGCGTCGTTTGGCAAAGCCCATACAATTGTCGCACGCGACGAGATCCGGAAATATACGCAAAGCGCATGTCAACCGTAGTGAGTCCTTGCGCAGAGGTCTGTAGCCGGTTAGAGAGACGTTAGTGGAGTGGGCGTGTGCCCAACATGGAGCCAGGACGTGGCGAGCAACTCCGCGCAGAACGGTGGGGCCAATCGGCCGGCAATACCTCTCCAGGTTGGGCCTTGCAGTCCCTCTAACCGCCGTCAAGCGCGGCGCGGATAATCCCCTAGTCAGCCCGTACGGTTCCCGCAAGTCCAACCATGACTACATTGTCGTGGCCCTTTCCGTCGCTGGATAGCAGGTTCCCGGCTGGCAGAAGTGGAAACCCGTGCGGCGTGAGCAATACGCCTGTTTGCTCATGACACACCCAGGACTAGCCCGAGTCTGTACTGGCCGAAGAGGCTGAGGCTCTTATCACCGTATCTCCATTATGAATAGGATCTGAGGAAATGACGAGCCCATCACAATCCGCGTCTGTCGTGAGCCCCTTTGAGCCCACAGGGATAGCTACCTTAGAGTCCCATTTTACGATGCCGACCGGGGAGGCGTCAGTGTGAAGTATCCTAGACGGAACAGTAGGGCCCCCGTCGCCCGCTGTAGCGACGGGCTAGACGGCGTGGAGTACGTGAGGTGTCTGCTCTCAGGCTTCGCACCCCGCCCCCCAGCCATGAACAAGGAGTGAAGGAGGCGCGTCCCCAGGCTGAACCTACGGGGTTTGGTCATATCGCTGCACGTCATGCACAGCAGCTGACCATCCCCACGACCGGAGTCGAGAGGGTCCTGCCTCAGAGTGAGGGGCGTGACTCTTGCTCCTCGGGCGGGAGCGGCGTGAGGGCGAATGCCTATTCAGGCGTCCTCCGCAGTGGGTGGCGGGCACCTTATGTGACCAGCGCATCGTGTCAGAGGAGGCTCGGGCTATCGTATCTAGTCTCTGCTCGCCTTGCGTCGGGGCCTACGCACCCTTTCGGCGTTAACTCCCCTCCGTGTACGAATGATTTAGGGTCAGGAGGGGTGGTTGGGGTGTCCCTTGGCAATCCTTATTCCTCCTTTCGAGAGGCGCCGGGAGACTGAGCTCGACCGTCCGCGCCATCGGGGAGCGTGCTGATAGGCCTGCCCTAAGCCATTTCGTCCTCGGGTAGGCCAGGGGTCACCAGGGCTCACGGGGGCTACACGAATAGGCACCCCGAGCTTACTGTGTGAATCACCCTACCCTCTTTCCCCCAACCGACATCCAGCCAATGCGGGACCAACAGCCAGGTGCTATAAGCTGAGTGAGGTATGTATATAGGCGATTTGGTCAATCTCGCCAAGGCCGCGCGCCAACTCCGGCTGTGACCATATATTGTAGCTGACGCCCCAACACCCTAACGTAGCACCGGTTCCGGCATTAGTCTGGCTCCCCGTTGTGGCAAGCCTCCGTGACACGTAAGAGGCCTCACATCAGGCCCTGCAACGGTGCCAACGCGCGGTCCCGGCCCGCACGCAACTTTTGGCCCATTCAACCCCGGTCCCGCTGATTACCCGTCGTCGTTCGCAGGCAGGTTAGCTCCTGGCCTGACACTCGTCCCTGAGGACTGGCCGGGGGCTGAGCTGCCTGCCCCTCTGTGTTCCTCCCGCCGACGCGTTCATCCTGCCCGGGTGTAGGGCGGATCCCGCGGTGCCGCCGTGCGCCCGTCATGCCGGGTCTACCTGCACTCACGCAACTGTCGGCGGACTGGCTGTCCAGTTGAGAGCTCGGTCGCAGGGCAGCGGATCATCTCTTCTGCGCCGTCCCCTGTAGCAGTAACGAAATGTGTGTTGGGGTCAAGTAGTAGGCACGCGATGCGAAATCATACGCCGGCGAAACAGTCGCTAGGCGACCTACGCACGGGGGCGGGCACGGGCCGCTAGGGTTCCTCGCGACACCTCCCTCAACTCCCGCGTGAAACGGCGACTGCTGGGTTGCGGCACAATTTGACCCCCGTCGTCAGGGGGTGATTGCAGCTCAGCGGGCGGGGGCCCGGAGGTGGGGCCTCGTCTGGCGGGCGCGTCCATACTTATGAGCATTCATCTGGGTGGGCCAACCCTCGAAAGGCGCCGCCCGTCTACGGCGGTCTCAGCGCCTCGCAGCCAGTTACGATTCCTCGGGGGTGAGTGCGGCGTCACCATGAAAGAGGGTCCGAACATGGGACCACCCCGGGGCTTCCACGTAGGGAGCAGTGGCGTCTAGGCACGCGACACCGCCCTGGGCCCTCGTCACGTGAGCTCGCCTCTCGGGCCCCGACGCGGATCGCTTGGACGACGTAGACGGGTAGTCCCTATGAGCGGTGGATCGGTGCAAATGGTGGGTCGATTTGCCGCTCGCGAGCCTACGTATGCAGCCATCCTCCGGGCGAAGCACGCCCGGCGGCCCGGGCCGGAGCACCCGACCCGTTGCGGAGTGCCTAGGCCGCCGCTTTGGGGGGCCGCCATCAACGTGATAGGGGCCGTCAGGCCCGGCTATGGTGTTGCACATACAGCGCAAATTCTCGCTTTTTTATAGCTTCTGTGTTGGCCAATGCAGGCTAGGCCTTCAAGCTGCTGGTACACAGGTGCCTGGTCGAAGGGGACCCCCTGACCGACCCGCCAATGTCTGCGCGGATCCCGGAAATGGCCCGCCGCATGACTGCGATACAGGCTGCTTAGCCCGGCCGCCGCCCTCTCGCAGATTAGGTCTCGGACGACCTCCCGCGGCGTCTGCACGAGTGTAATCAAGCCCATGCCTGTATCATGAGTCAGGTATATGACGAAACCTCTAGACGCAGCCGGGCAGGCAGTAGCACACTTACCAGCAAGTGGGGTCCATTTAACTCACCCTCCAGGTGCGGCTGTCGGTTATCCTACCGTCTTGGGATCTATGACGCGCGCCGACAACTGCCGACTATCAAGAGCCGGAGCAGGTCCCGCTATCGCAGGATAATCATCTGGCAGCTGCGGGGTGCACCTACGTCGCCTCCACTGCGCGACGTCAGTCGAGCCGGTCCGTCGCGGAGCCTTCCGGCGCTTGTGCAGAACCCCCCTGCCGGCGCCCCGGCTAATGGGATCCCGGAACCCGAGCCGCGGCCGGCGGGTCTAGCCATCACCGGGGCGACTAGAGCTCCGGGCCTTACAGGGGGCTGTCGCTGTACCAAGGCCTCCTCTGCAGCGAGCGCGGGCCATCGCGTGGGCGGTGGGGAGATTCCCCACGGCGCGGGGCCAGGGCGAAGCGCGGCTGCCCCGAGTTGTGGCCCTCCCCCTGCTAGGCGAGTGCGGGATCAGGACGAAGCGGTGAGGCATCCAACAATACTCTGGCGCGCGTCAAAGTGCAGTGGCATTTCGGCGGGGCTGTTTTCGGCCCCGTCGACGCCTGCTTGGTCGCGCGCCGCTGTTTTGGATCAGGTGCTACTAACCAACACCGCAAACCATGAGGGGAATGGTTCGTCACAACTTCGCTATCATGCCGGCGCGAGGGGCCGCGGCACGCAGCCGGTCTGGGCATCTGGCTGGAGCCGATGGAGCCTATAGATCCGTCAAAAATAATTTATATATGCAGCATCCTCTAGTGTGTTCCACCTTCGCTTGTTGTTTCATACTAAGCAATCACAGGAGCGGGCGTAGGCGGATCATGCGAGCAAACTCCCTCCCTTGTTAGCCATCGTGGGGGGTGTTTCCCCCGCGCCACTTTTTTGTGGGTCTCGCCGCATGCAGAAGCGGCTAAGGGCGATTATTATGGTGGGAAGAGCGCCCCGCGGAGATCGTGAACGGCTTTTAGTCCGATTCTGCTTACAAGTGACCTGGGTGTGCCACGGGGCCAACCCAAAAATGGGGGAAGTCGGGGCCCCGTCTTTCGAGACAGGGGGAAAGAGGCGCCCTCTTACCGCCGGCGCCGCCGAACCCAGAAGAGGCTTTATATCGCAGCCGTGAGCGTTGCGGAAGATCCGCTCGCAGCGATCTGAGGAGGTCGACGTACTCCTGCGCCACCCCCTCCCAGATTGCCCCCCCTCCCCCTCCCGTGAGGGGCCCACGCTGTCGGGCTATGGAAGGGCACTACAAGCACGTCATTCCGGAGTTCCGGCACAGCAGCGCCCGTAAGTCCTGTTTCGGCTTACCCGAGCCACGCCGATTCACGCGGGTGGTTAGAGGGGTAACCACCTCGACCCCTGGTCGGCATTGGCCCATGTCGAGAGCGGATGCGCTTCGTCTGCAGCACCCCCGCCCGTCTGGTTTACCGGTTCAATGACGTATTCGGTAAGGTGTGCACTACGCCCTCGCCGCCAACAAGGGCGTTGTGGCAGTTCCCGTCGAAGCAAAAGCCTCGCGCATCTGACAGGCCTAGCTGTTGCCCAAAGTGCGCT
	PvMal08	AATGTCCGCACGCACGGCTCACTACAATGGACTTTGAGCCACATCTTGTCAGTCCTGTTGGGGCCTGGTACTGGCTTGGATCGCAATCTGCCGATCCTCCATAAGGTTCGGGAGTCCGGCCAATACGTCCCGTAGTTACATCGATTCGTAGATGATCTGGAACATACTAGGGACCGAGGGAAAATCGGCATGTATGTCGCGGTCCGATACATACCAACCGGCCCGGTAATTCCTACTCTGGGACAGACAAGGGTCCGGTCTTACTAATGCATAATGCAGCTATTAACAGCGCCGCGAGTAAAAATATTTCTGCCTCCTTGAGTCTTTCAGTTGGCGGGTCATAGCTACAGTCAGGTTAGATATCTGAGAGCAGCCGATGTTAAGAGGGCGCATGGGCACATCTTATGTGTGATGGCGATGTTTACATGTAGTCGGTATTTGCCCTCCTCGGCCCGCAGGACCGACACATAATTGACTAACACGACACAGCTCACTATCAGTCGCGCCTGTACTTTCAGGGGGAGAACGCTAGCCGAAGACTTCGGTGACCCACGTCGATGGCTCCCTTGTTCTCCTTTCCCTCTCCTGAATAGGGCAGCCGGCATAAAGCGTCGTTTGGCAAAGCCCATACAATTGTCGCACGCGACGAGATCCGGAAATATACGCAGAGCGCATGTCAACCGTAGTGAGTCCTTGCGCAAAGGTCTGTAGCCGGTTAGAGAGACGTTAGTGGAGTGGGCGTGTGCCCAACATGGAGCCAGGACGTGGCGAGCAACTCCGCGCAGAACGGTGGGGCCAATCGGCCGGCAATACCTCTCCAGGTTGGGCCTTGCAGTCCCTCTAACCGCCGTCAAGCGCGGCGCGGATAATCCCCTAGTCAGCCCGTACGGTTCCCGCAAGTCCAACCATGACTACATTGTCGTGGCCCTTTCCGTCGCTGGATAGCAGGTCCCCGGCTGGCAAAAGTGGGAACCCGTGCGGCGTGAGCAATACGCCTGTTTGCTCATGACACACCCAGGACTAGCCCGAGTCTGTACTGGCCGAAGAGGCTGAGGCTCTTATCACCGTATCTCCATTATGAATAGGATCTGAGGAAATGACGAGCCCATCACAATCCGCGTCTGTCGTGAGCCCCTTTGAGCCCACAGGGATAGCTACCTTAGAGTCCCATTTTACGATGCCGACCGGGGAGGCGTCAGTGTGAAGTATCCTAGACGGAACAGTAGGGCCCCCGTCGCCCGCTGTAGCGACGGGCTAGACGGCGTGGAGTACGTGAGGTGTCTGCTCTCAGGCTTCGCACCCCGCCCCCCAGCCATGAACAAGGAGTGAAGGAGGCGCGTCCCCAAACTGAACCTACGGGGTTTGGTCATATCGCTGCACGTCATGCACAGCAGCTGACCATCCCCACGACCGGAGTCGAGAGGGTCCTGCCTCAGAGTGAGGGGCGTGACTCTTGCTCCTCGGGCGGGAGCGGCGTGAGGGCGAATGCCTATTCAGGCGTCCTCCGCAGTGGGTGGCGGGCACCTTATGTGACCAGCGCATCGTGTCAGAGGAGGCTCGGGCTATCGTATCTAGTCTCTGCTCGCCTTGCGTCGGGGCCTACGCACCCTTCCGGCGTTAACTCCCCTCCGTGTACGAATGATTTAGGGTCAGGAGGGGTGGTTGGGGTGTCCCTTGGCAATCCTTATTCCTCCTTTCGAGAGGCGCCGGGAGGCTGAGCTCGACCGTCCGCGCCATCGGGGAGCGTGCTGATAGGCCTGCCCTAAGCCATTTCGTCCTCGGGTAGGCCAGGGGTCACCAGGGCTCACGGGGGCTACACGAATAGGCACCCCGAGCTTACTGTGTGAATCACCCTACCCTCTTTCCCCCAACCGACATCCAGCCAATGCGGGACCAACAGCCAGGTGCTATAAGCTGAGTGAGGTATGTATATAGGCGATTTGGTCAATCTCGCCAAGGCCGCGCGCCAACTCCGGCTGTGACCATATATTGTAGCTGACGCCCCAACACCCTAACGTAGCACCGGTTCCGGCATTAGTCTGGCTCCCCGTTGTGGCAAGCCTCCGTGACACGTAAGAGGCCTCACATCAGGCCCTGCAACGGTGCCAACGCGCGGTCCCGGCCCGCACGCAACTTTTGGCCCATTCAACCCCGGTCCCGCTGATTACCCGTCGTCGTTCGCAGGCAGGTTAGCTCCTGGCCTGACACTCGTCCCTGAGGACTGGCCGGGGGCTGAGCTGCCTGCCCCTCTGTGTTCCTCCCGCCGACGCGTTCATCCTGCCCGGGTGTAGGGCGGATCCCGCGGTGCCGCCGTGCGCCCGTCATGCCAGGTCTACCTGCACTCACGCAACTGTCGGCGGACTGGCTGTCCAGTTGAGAGCTCGGTCGCAGGGCAGCGGATCATCTCTTCTGCGCCGTCCCCTGTAGCAGTAACGAAATGTGTGTTGGGGTCAAGTTGTAGGCACGCGATGCGAAATCATACGCCGGCGAAACAGTCGCTAGGCGACCTACGCACGGGGGCGGGCACGGGCCGCTAGGGTTCCTCGCGACACCTCCCTCAACTCCCGCGTGAAACGGCGACTGCTGGGTTGCGGCACAATTTGACCCCCGTCGTCAGGGGGTGATTGCAGCTCAGCGGGCGGGGGCCCGGAGGTGGGGCCTCGTCTGGCGGGCGCGTCCATACTTATGAGCATTCATCTGGGTGGGCCAACCCTCGAAAGGCGCCGCCCGTCTACGGCGGTCTCAGCGCCTCGCAGCCAGTTACGATTCCTCGGGGGTGAGTGCGGCGTCACCATGAAAGAGGGTCCGAACATGGGACCGCCCCGGGGCTTCCACGTAGGGAGCAGTGGCGTCTAGGCACGCGACACCGCCCTGGGCCCTCGTCACGTGAGCTCGCCTCTCGGGCCCCGACGCGGATCGCTTGGACGACGTAGACGGGTAGTCCCTATGAGCGGTGGATCGGTGCAAATGGTGGGTCGATTTGCCGCTCGCGAGCCTACGTATGCAGCCATCCTCCGGGCGAAGCACGCCCGGCGGCCCGGGCCGGAGCACCCGACCCGTTGCGGAGTGCCTAGGCCGCCGCTTTGGGGGGCCGCCATCAACGTGATAGGGGCCGTCAGGCCCGGCTATGGTGTTGCACATACAGCGCAAATTCCCGCTTTTTTATAGCTTCTGTGTTGGCCAATGCAGGCTAGGCCTTCAAGCTGCTGGTACACAGGTGCCTGGTCGAAGGGGACCCCCTGACCGACCCGCCAATGTCTGCGCGGATCCCGGAAATGGCCCGCCGCATGACTGCGATACAGGCTGCTTAGCCCGGCCGCCGCCCTCTCGCAGATTAGGTCTCGGACGACCTCCCGCGGCGTCTGCACGGGTGTACTCAAGCCCATGCCTGTATCATGAGTCAGGTATATGACGAAACCTCTAGACGCAGCCGGGCAGGCAGTAGCACACTTACCAGCAAGTGGGGTCCATTTAACTCACCCTCCAGGTGCGGCTGTCGGTTATCCTACCGTCTTGGGATCTATGACGCGCGCCGACAACTGCCGACTATCAAGAGCCGGAGCAGGTCCCGCTATCGCAGGATAATCATCTGGCAGCTGCGGGGTGCACCTACGTCGCCTCCACTGCGCGACGTCAGTCGAGCCGGTCCGTCGCGGAGCCTTCCGGCGCTTGTGCAGAACCCCCCTGCCGGCGCCCCGGCTAATGGGATCCCGGAACCCGAGCCGCGGCCGGCGGGTCTAGCCATCACCGGGGCGACTAGAGCTCCGGGCCTTACAGGGGGCTGTCGCTGTACCAAGGCCTCCTCTGCAGCGAGCGCGGGCCATCGCGTGGGCGGTGGGGAGATTCCCCACGGCGCGGGGCCAGGGCGAAGCGCGGCTGCCCCGAGTTGTGGCCCTCCCCCTGCTAGGCGAGTGCGGGATCAGGACGAAGCGGTGAGGCATCCAACAATACTCTGGCGCGCGTCAAAGTGCAGTGGCATTTCGGCGGGGCTGTTTTCGGCCCCGTCGACGCCTGCTTGCTCGCGCGCCGCTGTTTTGGATCAGGTGCTACTAACCAACACCGCACACCATGAGGGGAATGGTTCGTCACAACTTCGCTATCATGCCGGCGCGAGGGGCCGCGGCACGCAGCCGGTCTGGGCATCTGGCTGGAGCCGATGGAGCCTATAGATCCGTCAAAAATAATTTATGTATACGGCATCCTCTAGTGTGTTCCACCTTCGCTTGTTGTTTCATACTAAGCAATCACAGGAGCGGGCGTAGGCGGATCATGCGAGCAAACTCCCTCCCTTGTTAGCCATCGTGGGGGGTGTTTCCCCCGCACCACTTTTTTGTGGGTCTCGCCGCATGCAGAAGCGGCTAAGGGCGATTATTATAGTGAGAAGAGCGCCCCGCGGAGATCGTGAACGGCTTTTAGTCCGATTCTGCTTACAAGTGACCTGGGTGTGCCACGGGGCCAACCCAAAAATGGGGGAAGTCGGGGCCCCGTCTTTCGAGACAGGGGGAAAGAGGCGCCCTCTTACCGCCGGCGCCGCCGAACCCAGAAGAGGCTTTATATCGCAGCCGTGAGCGTTGCGGAAGATCCGCTCGCAGCGATCTGAGGAGGTCGACGTACTCCTGCGCCACCCCCTCCCAGATTGCCCCCCCTCCCCCTCCCGTGAGGGGCCCACGCTGTCGGGCTATGGAAGGGCACTACAAGCACGTCATTCCGGAGTTCCGGCACAGCAGCGCCCGTAAGTCCTGTTTCGGCTTACCCGAGCCACGCCGATTCACGCGGGTGGTTAGAGGGGTAACCACCTCGACCCCTGGTCGGCATTGGCCCATGTCGAGAGCGGATGCGCTTCGTCTGCAGCACCCCCGCCCGTCTGGTTTACCGGTTCACTGACGTATTCGGTAAGGTGTGCACTACGCCCTCGCCGCCAACAAGGGCGTTGTGGCAGTTCCCGTCGAAGCAAAAGCCTCGCGCATCTGACAGGCCTAGCTGTTGCCCAAAGTGCGCT
	PvMal15	AATGTCCGCACGCACGGCTCAATACAATGGACTTTGAGCCACATCTTGTCAGTCCTGTTGGGGCCTGGTACTGGCTTGGATCGCCATCCGCCGATCCTTCATAAGGTTCGGGAGTCCGGCCAATACGTCCCGTAGTTACATCGATTCGTAGATGATCTGGAACATACTATGGACCGAGGGAAAATCGGCATGTATGTCGCGGTCCGATACATACCAACCGGCCCGGTAATTCCTACTCTGGGACAGACAAGGGTCCGGTCTTACTAATGCATAACGCAGCTATTAACAGCGCCGCGAGTAAAAATATTTCTGCCTCCTTGAGTCTTTCAGTTGGCGGGTCATAGCTACAGTCAGGTTAGACATCTGAGAGCAGCCGATGTTAAGAGAGCGCATGGGCACATCTTATGTGTGATGGCGATGTTTACATGTAGTCGGTATTTGCCCTCCTCGGCCCGCAGGACCGACACATAATTGACTAACACGACACAGCTCACTATCAGTCGCGCCTGTACTTTCAGGGGGAGAACGCTAGCCGAAGACTTCGGTGACCCACGTCGATGGCTCCCTTGTTCTCCTTTCCCTCTCCTGAATAGGGCAGCCGGCATAAAGCGTCGTTTGGCAAAGCCCATACAATTGTCGCACGCGACGAGATCCGGAAATATACGCAAAGCGCATGTCAACCGTAGTGAGTCCTTGCGCAGAGGTCTGTAGCCGGTTAGAGAGACGTTAGTGGAGTGGGCTTGTGCCCAACATGGAGCCAGGACGTGGCGAGCAACTCCGCGCAGAACGGTGGGGCCAATCGGCCGGCAATACCTCTCCAGGTTGGGCCTTGCAGTCCCTCTAACCGCCGTCAAGCGCGGCGCGGATAATCCCCTAGTCAGCCCGTACGGTTCCCGCAAGTCCAACCATGACTACATTGTCGTGGCCCTTTCCGTCGCTGGATAGCAGGTTCCCGGCTGGCAGAAGTGGGAACCCGTGCGGCGTGAGCAATACGATTCTTTGCTCATGACACACCCAGGACTAGCCCGAGTCTGTACTGGCCGAAGAGGCTGAGGCTCTTATCACCGTATCTCCATTATGAATAGGATCTGAGGAAATGACGAGCCCATCACAATCCGCGTCTGTCGTGAGCCCCTTTGAGCCCACAGGGATAGCTACCTTAGGGTCCCATTTTACGATGCCGACCGGGGAGGCGTCAGTGTGAAGTATCCTAGACGGAACAGTAGGGCCCCCGTCGCCCGCTGTAGCGACGGGCTAGACGGCGTGGAGTACGTGAGGTGTCTGCTCTCAGGCTTCGCACCCCGCCCCCCAGCCATGAACAAGGAGTGAAGGAGGCGCGTCCCCAAACTGAACCTACGGGGTTTGGTCATATTGCTGCACGTCATGCACAGCAGCTGACCATCCCCACGACCGGAGTCGAGAGGGTCCTGCCTCAGAGTGAGGGGCGTGACTCTTGCTCCTCGGGCGGGAGCGGCGTGAGGGCGAATGCCTATTCAGGCGTCCTCCGCAGTGGGTGGCGGGCACCTTATGTGACCAGCGCATCGTGTCAGAGGAGGCTCGGGCTATCGTATCTAGTCTCTGCTCGCCTTGCGTCGGGGCCTACGCACCCTTCCGGCGTTAACTCCCCTCCGTGTACGAATGATTTAGGGTCAGGAGGGGTGGTTGGGGTGTCCCTTGGCAATCCTTATTCCTCCTTTCGCGAGGCGCCGGGAGGCTGAGCTCGACCATCCGCGCCATCGGGGAGCGTGCTGATAGGCCTGCCCTAAGCCATTTCGTCCTCGGGTAGGCCAGGGGTCACCAGGGCTCACGGGGGCTACACGAATAGGCACCCCGAGCTTACTGTGTGAATCACCCTACCCTCTTTCCCCCAACCGACATCCAGCCAATGCGGGACCAACAGCCAGGTGCTATAAGCTGAGTGAGGTATGTATATAGGCGATTTGGTCAATCTCGCCAAGGCCGCGCGCCAACTCCGGCTGTGACCATATATTGTAGCTGACGCCCCAACACCCTAACGTAGCACCGGTTCCGGCATTAGTCTGGCTCCCCGTTGTGGCAAGCCTCCGTGACACGTAAGAGGCCTCACATCAGGCCCTGCAACGGTGCCAACGCGCGGTCCCGGCCCGCACGCAACTTTTGGCCCATTCAACCCCGGTCCCGCTGATTACCCGTCGTCGTTCGCAGGCAGGTTAGCTCCTGGCCTGACACTCGTCCCTGAGGACTGGCCGGGGGCTGAGCTGCCTGCCCCTCTGTGTTCCTCCCGCCGACGCGTTCATCCTGCCCGGGTGTAGGGCGGATCCCGCGGTGCCGCCGTGCGCCCGTCATGCCAGGTCTACCTGCACTCACGCAACTGTCGGCGGACTGGCTGTCCAGTTGAGAGCTCGGTCGCAGGGCAGCGGATCATCTCTTCTGCGCCGTCCCCTGTAGCAGTAACGAAATGTGTGTTGGGGTCAAGTAGTAGGCACGCGATGCGAAATCATACGCCGGCGAAACAGTCGCTAGGCGACCTACGCACGGGGGCGGGCACGGGCCGCTAGGGTTCCTCGCGACACCTCCCTCAACTCCCGCGTGAAACGGCGACTGCTGGGTTGCGGCACAATTTGACCCCCGTCGTCAGGGGGTGATTGCAGCTCAGCGGGCGGGGGCCCGGAGGTGGGGCCTCGTCTGGCGGGCGCGTCCATACTTATGAGCATTCATCTGGGTGGGCCAACCCTCGAAAGGCGCCGCCCGTCTACGGCGGTCTCAGCGCCTCGCAGCCAGTTACGATTCCTCGGGGGTGAGTGCGGCGTCACCATGAAAGAGGGTCCGAATATGGGACCACCCCGGGGCTTCCACGTAGGGAGCAGTGGCGTCTAGGCACGCGACACCGCCCTGGGCCCTCGTCACGTGAGCTCGCCTCTCGGGCCCCGACGCGGATCGCTTGGACGACGTAGACGGGTAGTCCCTATGAGCGGTGGATCGGTGCAAATGGTGGGTCGATTTGCCGCTCGCGAGCCTACGTATGCAGCCATCCTCCGGGCGAAGCACGCCCGGCGGCCCGGGCCGGAGCACCCGACCCGTTGCGGAGTGCCTAGGCCGCCGCTTTGGGGGGCCGCCATCAACGTGATAGGGGCCGTCAGGCCCGGCTATGGTGTTGCACATACAGCGCAAATTCCCGCTTTTTTATAGCTTCTGTGTTGGCCAATGCAGGCTAGGCCTTCAAGCTGCTGGTACACAGGTGCCTGGTCGCAGGGGACCCCCTGACCGACCCGCCAATGTCTGCGCGGATCCCGGAAATGGCCCGCCGCATGACTGCGATACAGGCTGCTTAGCCCGGCCGCCGCCCTCTCGCAGATTAGGTCTCGGACGACCTCCCGCGGCGTCTGCACGGGTGTAATCAAGCCCATGCCTGTATCATGAGTCAGGTATATGACGAAACCTCTAAACGCAGCCGGGCAGGCAGTAGCACACTTACCAGCAAGTGGGGTCCATTTAACTCACCCTCCAGGTGCGGCTGTCGGTTATCCTACCGTCTTGGGATCTATGACGCGCGCCGACAACTGCCGACTATCAAGAGCCGGAGCAGGTCCCGCTATCGCAGGATAATCATCTGGCAGCTGCGGGGTGCACCTACGTCGCCTCCACTGCGCGACGTCAGTCGAGCCGGTCCGTCGCGGAGCCTTCCGGCGCTTGTGCAGAACCCCCCTGCCGGCGCCCCGGCTAATGGGATCCCGGAACCCGAGCCGCGGCCGGCGGGTCTAGCCATCACCGGGGCGACTAGAGCTCCGGGCCTTACAGGGGGCTGTCGCTGTACCAAGGCCTCCTCTGCAGCGAGCGCGGGCCATCGCGTGGGCGGTGGGGAGATTCCCCACGGCGCGGGGCCAGGGCGAAGCGCGGCTGCCCCGAGTTGTGGCCCTCCCCCTGCTAGGCGAGTGCGGGATCAGGACGAAGCGGTGAGGCATCCAACAATACTCTGGCGCGCGTCAAAGTGCAGTGGCATTTCGGCGGGGCTGTTTTCGGCCCCGTCGACGCCTGCTTGCTCGCGCGCCGCTGTTTTGGATCAGGTGCTACTAACCAACACCGCACACCATGAGGGGAATGGTTCGTCACAACTTCGCTATCATGCCGGCGCGAGGGGCCGCGGCACGCAGCCGGTCTGGGCATCTGGCTGGAGCCGATGGAGCCTATAGATCCGTCAAAAATAATTTATGTATATGGCATCCTCTAGTGTGTTCCACCTTCGCTTGTTGTTTCATACTAAGCAATCACAGGAGCGGGCGTAGGCGGATCATGCGAGCAAACTCCCTCCCTTGTTAGCCATCGTGGGGGGTGTTTCCCCCGCGCCACTTTTTTGTGGGTCTCGCCGCATGCAGAAGCGGCTAAGGGCGATTATTATGGTGGGAAGAGCGCCCCGCGGAGATCGTGAACGGCTTTTAGTCCGATTCTGCTTACAAGTGACCTGGGTGTGCCACGGGGCCAACCCAAAAATGGGGGAAGTCGGGGCCCCGTCTTTCGAGACAGGGGGAAAGAGGCGCCCTCTTACCGCCGGCGCCGCCGAACCCAGAAGAGGCTTTATATCGCAGCCGTGAGCGTTGCGGAAGGTCCGCTCGCAGCGGTCTGACGAGGTCGACGTACTCCTGCGCCACCCCCTCCCAGATTGCCCCCCCTCCCCCTCCCGTGAGGGGCCCACGCTGTCGGGCTATGGAAGGGCACTACAAGCACGTCATTCCGGAGTTCCGGCACAGCAGCGCCCGTAAGTCCTGTTTCGGCTTACCCGAGCCACGCCGATTCACGCGGGTGGTTAGAGGGGTAACCACCTCGACCCCTGGTCGGCATTGGCCCATGTCGAGAGCGGATGCGCTTCGTCTGCGGCACCCCCGCCCGTCTGGTTTACCGGTTCACTGACGTATTCGGTAAGGTGTGCACTACGCCCTCGCCGCCAACAAGGGCGTTGTGGCAGTTTCCGTCGAAGCAAAAGCCTCGCGCATCTGACAGGCCTAGCTGTTGCCCAAAGTGCGCT
	PvMal19	AATGTCCGCACGCACGGCTCACTACAATGGACTTTGAGCCACATCTTGTCAGTCCTGTTGGGGCCTGGTACTGGCTTGGATCGCCATCCGCCGATCCTTCATAAGGTTCGGGAGTCCGGCCAATACGTCCCGTAGTTACATCGACTCGTAGATGATCTGGAACATACTATGGACCGAGGGAAAATCGGCATGTATGTCGCGGTCCGATACATACCAACCGGCCCGGTAATTCCTACTCTGGGACAGACAAGGGTCCAGTCTTACTACTGCATAATGCAGCTATTAACAGCGCCGCGAGTAAAAATATTTCTGCCTCCTTGAGTCTTTCAGTTGGCGGGTCATAGCTACAGTCAGGTTAGATATCTGAGAGCAGCCGATGTTAAGAGGGCGCATGGGCACATCTTATGTGTGATGGCGATGTTTACATGTAGTCGGTATTTGCCCTCCTCGGCCCGCAGGACCGACACATAATTGACTAACACGACACAGCTCACTATCAGTCGCGCCTGTACTTTCAGGGGGAGAACGCTAGCCGAAGACTTCGGTGACCCACGTCGATGGCTCCCTTGTTCTCCTTTCCCTCTCCTGAATAGGGCAGCCGGCATAAAGCGTCGTTTGGCAAAGCCCATACAATTGTCGCACGCGACGAGATCCGGAAATATACGCAAAGCGCATGTCAACCGTAGTGAGTCCTTGCGCAGAGGTCTGTAGCCGGTTAGAGAGACGTTAGTGGAGTGGGCGTGTGCCCAACATGGAGCCAGGACGTGGCGAGCAACTCCGCGCAGAACGGTGGGGCCAATCGGCCGGCAATACCTCTCCAGGTTGGGCCTTGCAGTCCCTCTAACCGCCGTCAAGCGCGGCGCGGATAATCCCCTAGTCAGCCCATACGGTTCCCGCAAGTCCAACCATGACTACATTGTCGTGGCCCTTTCCGTCGCTGGATAGCAGGTTCCCGGCTGGCAAAAGTGGGAACCCGTGCGGCGTGAGCAATACGCCTGTTTGCTCATGACACACCCAGGACTAGCCCGAGTCTGTACTGGCCGAAGAGGCTGAGGCTCTTACCACCGTATCTCCATTATGAATAGGATCTGAGGAAATGACGAGCCCATCACAATCCGCGTCTGTCGTGAGCCCCTTTGAGCCCACAGGGATAGCTACCTTAGGGTCCCATTTTACGATGCCGACCGGGGAGGCGTCAGTGTGAAGTATCCTAGACGGAACAGTAGGGCCCCCGTCGCCCGCTGTAGCGACGGGTTAGACGGCGTGGAGTACGTGAGGTGTCTGCTCTCAGGCTTCGCACCCCGCCCCCCAGCCATGAACAAGGAGTGAAGGAGGCGCGTCCCCAAACTGAACCTACGGGGTTTGGTCATATCGCTGCACGTCATGCACAGCAGCTGACCATCCCCACGACCGGAGTCGAGAGGGTCCTGCCTCAGAGTGAGGGGCGTGACTCTTGCTCCTCGGGCGGGAGCGGCGTGAGGGCGAATGCCTATTCAGGCGTCCTCCGCAGTGGGTGGCGGGCACCTTATGTGACCAGCGCATCGTGTCAGAGGAGGCTCGGGCTATCGTATCTAGTCTCTGCTCGCCTTGCGTCGGGGCCTACGCACCCTTTCGGCGTTAACTCCCCTCCGTGTACGAATGATTTAGGGTCAGGAGGGGTGGTTGGGGTGTCCCTTGGCAATCCTTATTCCTCCTTTCGAGAGGCGCCGGGAGGCTGAGCTCGACCGTCCGCGCCATCGGGGAGCGTGCTGATAGGCCTGCCCTAAGCCATTTCGTCCTCGGGTAGGCCAGGGGTCACCAGGGCTCACGGGGGCTACACGAATAGGCACCCCGAGCTTACTGTGTGAATCACCCTACCCTCTTTCCCCCAACCGACATCCAGCCAATGCGGGACCAACAGCCAGGTGCTATAAGCTGAGTGAGGTATGTATATAGGCGATTTGGTCAATCTCGCCAAGGCCGCGCGCCAACTCTGGCTGTGACCATATATTGTAGCTGACGCCCCAACACCCTAACGTAGCACCGGTTCCGGCATTAGTCTGGCTCCCCGTTGTGGCAAGCCTCCGTGACACGTAAGAGGCCTCACATCAGGCCCTGCAACGGTGCCAACGCGCGGTCCCGGCCCGCACGCAACTTTTGGCCCATTCAACCCCGGTCCCGCTGATTACCCGTCGTCGTTCGCAGGCAGGTTAGCTCCTGGCCTGACACTCGTCCCTGAGGACTGGCCGGGGGCTGAGCTGCCTGCCCCTCTGTGTTCCTCCCGCCGACGCGTTCATCCTGCCCGGGTGTAGGGCGGATCCCGCGGTGCCGCCGTGCGCCCGTCATGCCAGGTCTACCTGCACTCACGCAACTGTCGGCGGACTGGCTGTCCAGTTGAGAGCTCGGTCGCAGGGCAGCGGATCATCTCTTCTGCGCCGTCCCCTGTAGCAGTAACGAAATGTGTGTTGGGGTCAAGTAGTAGGCACGCGATGCGAAATCATACGCCGGCGAAACAGTCGCTAGGCGACCTACGCACGGGGGCGGGCACGGGCCGCTAGGGTTCCTCGCGACACCTCCCTCAACTCCCGCGTGAAACGGCGACTGCTGGGTTGCGGCACAATTTGACCCCCGTCGTCAGGGGGTGATTGCAGCTCAGCGGGCGGGGGCCCGGAGGTGGGGCCTCGTCTGGCGGGCGCGTCCATACTTATGAGCATTCATCTGGGTGGGCCAACCCTCGAAAGGCGCCGCCCGTCTACGGCGGTCTCAGCGCCTCGCAGCCAGTTACGATTCCTCGGGGGTGAGTGCGGCGTCACCATGAAAGAGGGTCCGAACATGGGACCACCCCGGGGCTTCCACGTAGGGAGCAGTGGCGTCTAGGCACGCGACACCGCCCTGGGCCCTCGTCACGTGAGCTCGCCTCTCGGGCCCCGACGCGGATCGCTTGGACGACGTAGACGGGTAGTCCCTATGAGCGGTGGATCGGTGCAAATGGTGGGTCGATTTGCCGCTCGCGAGCCTACGTATGCAGCCATCCTCCGGGCGAAGCACGCCCGGCGGCCCGGGCCGGAGCACCCGACCCGTTGCGGAGTGCCTAGGCCGCCGCTTTGGGGGGCCGCCATCAACGTGATAGGGGCCGTCAGGCCCGGCTATGGTGTTGCACATACAGCGCAATTTCCCGCTTTTTTATAGCTTCTGTGTTGGCCAATGCAGGCTAGGCCTTCAAGCTGCTGGTACACAGGTGCCTGGTCGAAGGGGACCCCCTGACCGACCCGCCAATGTCTGCGCGGATCCCGGAAATGGCCCGCCGCATGACTGCGATACAGGCTGCTTAGCCCGGCCGCCGCCCTCTCGCAGATTAGGTCTCGGACGACCTCCCGCGGCGTCTGCACGGGTGTACTCAAGCCCATGCCTGTATCATGAGTCAGGTATATGACGAAACCTCTAAACGCAGCCGGGCAGGCAGTAGCACACTTACCAGCAAGTGGGGTCCATTTAACTCACCCTCCAGGTGCGGCTGTCGGTTATCCTACCGTCTTGGGATCTATGACGCGCGCCGACAACTGCCGACTATCAAGAGCCGGAGCAGGTCCCGCTATCGCAGGATAATCATCTGGCAGCTGCGGGGTGCACCTACGTCGCCTCCACTGCGCGACGTCAGTCGAGCCGGTCCGTCGCGGAGCCTTCCGGCGCTTGTGCAGAACCCCCCTGCCGGCGCCCCGGCTAATGGGATCCCGGAACCCGAGCCGCGGCCGGCGGGTCTAGCCATCACCGGGGCGACTAGAGCTCCGGGCCTTACAGGGGGCTGTCGCTGTACCAAGGCCTCCTCTGCAGCGAGCGCGGGCCATCGCGTGGGCGGTGGGGAGATTCCCCACGGCGCGGGGCCAGGGCGAAGCGCGGCTGCCCCGAGTTGTGGCCCTCCCCCTGCTAGGCGAGTGCGGGATCAGGACGAAGCGGTGAGGCATCCAACAATACTCTGGCGCGCGTCAAAGTGCAGTGGCATTTCGGCGGGACTGTTTTCGGCCCCGTCGACGCCTGCTTGCTCGCGCGCCGCTGTTTTGGATCAGGTGCTACTAACCAACACCGCACACCATGAGGGGAATGGTTCGTCACAACTTCGCTATCATGCCGGCGCGAGGGGCCGCGGCACGCAGCCGGTCTGGGCATCTGGCTGGAGCCGATGGAGCCTATAGATCCGTCAAAAATAATTTATGTATATGGCATCCTCTAGTGTGTTCCACCTTCGCTTGTTGGTTCATACTAAGCAATCACAGGAGCGGGCGTAGGCGGATCATGCGAGCAAACTCCCTCCCTTGTTAGCCATCGTGGGGGGTGTTTCCCCCGCGCCACTTTTTTGTGGGTCTCGCCGCACGCAGAAGCGGCTAAGGGCGATTATTATGGTGGGAAGAGCGCCCCGCGGAGATCGTGAACGGCTTTTAGTCCGATTCTGCTTACAAGTGACCTGGGTGTGCCACGGGGCCAACCCAAAAATGGGGGAAGTCGGGGCCCCGTCTTTCGAGACAAGGGGAAAGAGGCGCCCTCTTACCGCCGGCGCCGCCGAACCCAGAAGAGGCTTTATATCGCAGCCGTGAGCGTTGCGGAAGATCCGCTCGGAGCGGTCTGAGGAGGTCGACGTACTCCTGCGCCACCCCCTCCCAGATTGCCCCCCCTCCCCCTCCCGTGAGGGGCCCACGCTGTCGGGCTATGGAAGGGCACTACAAGCACGTCATTCCGGAGTTCCGGCACAGCAGCGCCCGTAAGTCCTGTTTCGGCTTACCCGAGCCACGCCGATTCACGCGGGTGGTTAGAGGGGTAACCACCTCGACCCCTGGTCGGCATTGGCCCATGTCGAGAGCGGATGCGCTTCGTCTGCAGCACCCCCGCCCGTCTGGTTTACCGGTTCACTGACGTATTCGGTAAGGTGTGCACTACGCCCTCGCCGCCAACAAGGGCGTTGTGGCAGTTCCCGTCGAAGCAAAAGCCTCGCGCATCTGACAGGCCTAGCTGTTGCCCAAAGTGCGCT
	PvMau	AATGTCCGCACGCACGGCTCACTACAATGGACTTTGAGCCAGATCTTGTCAGTCCTGTTGGGGCCTGGTACTGGCTTGGATCGCCATCCGCCGATCCTTCATAAGGTTCGGGAGTCCGGCCAATACGTCCCGTAGTTACATCGATCCGTAGATGATCTGGCACATACTATGGACCGATGGAAAATCGGCATGTATGTCGCGGTCCGATACATGCCAACCGGCCCGGTAATTCCTACTCTGGGACAGACAAGGGTCCGGTCTTACTAATGCATAATGCAGCTATTAACAGCGCCGCGAGTAAAAATATTTCTGCCTCCTTGAGTCTTTCAGTTGGCGGGTCATAGCTACAGTCAGGTTAGACATCTGAGAGCAGCCGATGTTAAGAGGGCGCATGGGCACATTTTATGTGTGATGGCGATGTTTACATGTAGTCGGTATTTGCCCTCCTCGGCCCGCAGGACCGACACATAATTGACTAACACGACACAGCTCACTATCAGTCGCGCCTGTAATTTCAGGGGGAGAACGCTAGCCGAAGACTTCGGTGACCCACGTCGATGGCTCCCTTGTTCTCCTTTCCCTCTCCTGAATAGGGCAGCCGGCATAAAGCGTCGTTTGGCAAAGCCCATACAATTGTCGCACGCGACGAGATCCGGAAATATACGCAAAGCGCATGTCAACCGTAGTGAGTCCTTGCGCAGAGGTCTGTAGCCGGTTAGAGAGACGTTAGTGGAGTGGGCGTGTGCCCAACATGGAGCCAGGAAGTGGCAAGCAACTCCGCGCAGAACGGTGGGGCCAATCGGCCGGCAATACCTCTCCAGGTTGGGCCTTGCAGTCCCTCTAACCGCCGTCAAGCGCGGCGCGGATAATCCCCTAGTCAGCCCGTACGGTTCCCGCAAGTCCAACCATGACTACACTGTCGTGGCCCTTTCCGTCGCTGGATAGCAGGTTCCCGGCTGGCAAAAGTGGGAACCCGTGCGGCGTGAGCAATACGCCTGTTTGCTCATGACACACCCAGGACTAGCCCGAGTCTGTACTGGCCGAAGAGGCTGAGGCTCTTATCACCGTATCTCCATTATGAATAGGATCTGAGGAAATGACGAGCCCATCACAATCCGCGTCTGTCGTGAGCCCCTTTGAGCCCACAGGGATAGCTACCTTAGAGTCCCATTTTACGATGCCGACCGGGGAGGCGTCAGTGTGAAGTATCCTAGACGGAACAGTAGGGCCCCCGTCGCCCGCTGTAGCGACGGGCTAGACGGCGTGGAGTACGTGAGGTGTCTGCTCTCAGGCTTCGCACCCCGCCCCCCAGCCATGAACAAGGAGTGAAGGAGGCGCGTCCCCAAACTGAACCTACGGGGTTTGGTCATATTGCTGCACGTCATGCACAGCAGCTGACCATCCCCACGACCGGAGTCGAGAGGGTCCTGCCTCAGAGTGAGGGGCGTGACTCTTGCTCCTCGGGCGGGAGCGGCGTGAGGGCGAATGCCTATTCAGGCGTCCTCCGCAGTGGGTGGCGGGCACCTTATGTGACCAGCGCATCGTGTCAGAGGAGGCTCGGGCTATCGTATCTAGTCTCTGCTCGCCTTGCGTCGGGGCCTACGCACCCTTTCGGCGTTAACTCCCCTCCGTGTACGAATGATTTAGGGTCAGGAGGGGTGGTTGGGGTGTCCCTTGGCAATCCTTATTCCTCCTTTCGAGAGGCGCCGGGAGGCTGAGCTCGACCGTCCGCGCCATCGGGGAGCGTGCTGATAGGCCTGCCCTAAGCCATTTCGTCCTCGGGTAGGCCAGGGGTCACCAGGGCTCACGGGGGCTACACGAATAGGCACCCCGAGCTTACTGTGTGAATCACCCTACCCTCTTTCCCCCAACCGACATCCAGCCAATGCGGGACCAACAGCCAGGTGCTATAAGCTGAGTGAGGTATGTATATAGGCGATTTGGTCAATCTCGCCAAGGCCGCGCGCCAACTCTGGCTGTGACCATATATTGTAGCTGACGCCCCAACACCCTAACGTAGCACCGGTTCCGGCATTAGTCTGGCTCCCCGTTGTGGCAAGCCTCCGTGACACGTAAGAGGCCTCACATCAGGCCCTGCAACGGTGCCAACGCGCGGTCCCGGCCCGCACGCAACTTTTGGCCCATTCAACCCCGGTCCCGCTGATTACCCGTCGTCGTTCGCAGGCAGGTTAGCTCCTGGCCTGACACTCGTCCCTGAGGACTGGCCGGGGGCTGAGCTGCCTGCCCCTCTGTGTTCCTCCCGCCGACGCGTTCATCCTGCCCGGGTGTAGGGCGGATCCCGCGGTGCCGCCGTGCGCCCGTCATGCCAGGTCTACCTGCACTCACGCAACTGTCGGCGGACTGGCTGTCCAGTTGAGAGCTCGGTCGCAGGGCAGCGGATCATCTCTTCTGCGCCGTCCCCTGTAGCAGTAACGAAATGTGTGTTGGGGTCAAGTAGTGGGCACGCGATGCGAAATCATACGCCGGCGAAACAGTCGCTAGGCGACCTACGCACGGGGGCGGGCACGGGCCGCTAGGGTTCCTCGCGACACCTCCCTCAACTCCCGCGTGAAACGGCGACTGCTGGGTTGCGGCACAATTTGACCCCCGTCGTCAGGGGGTGATTGCAGCTCAGCGGGCGGGGGCCCGGAGGTGGGGCCTCGTCTGGCGGGCGCGTCCATACTTATGAGCATTCATCTGGGTGGGCCAACCCTCGAAAGGCGCCGCCCGTCTACGACGGTCTCAGCGCCTCGCAGCCAGTTACGATTCCTCGGGGGTGAGTGCGGCGTCACCATGAAAGAGGGTCCGAACATGGGACCACCCCGGGGCTTCCACGTAGGGAGCAGTGGCGTCTAGGCACGCGACACCGCCCTGGGCCCTCGTCACGTGAGCTCGCCTCTCGGGCCCCGACGCGGATCGCTTGGACGACGTAGACGGGTAGTCCCTATGAGCGGTGGATCGGTGCAAATGGTGGGTCGATTTGCCGCTCGCGAGCCTACGTATGCAGCCATCCTCCGGGCGAAGCACGCCCGGCGGCCCGGGCCGGAGCACCCGACCCGTTGCGGAGTGCCTAGGCCGCCGCTTTGGGGGGCCGCCATCAACGTGATAGGGGCCGTCAGGCCCGGTTATGGTGTTGCACATACAGCGCAATTTCCCGCTTTTTTATAGCTTCTGTGTTGGCCAATGCAGGCTAGGCCTTCAAGCTGCTGGTACACAGGTGCCTGGTCGAAGGGGACCCCCTGACCGACCCGCCAATGTCTGCGCGGATCCCGGAAATGGCCCGCCGCATGACTGCGATACAGGCTGCTTAGCCCGGCCGCCGCCCTCTCGCAGATTAGGTCTCGGACGACCTCCCGCGGCGTCTGCACGGGTGTACTCAAGCCCATGCCTGTATCATGAGTCAGGTATATGACGAAACCTCTAGACGCAGCCGGGCAGGCAGTAGCACACTTACCAGCAAGTGGGGTCCATTTAACTCACCCTCCAGGTGCGGCTGTCGGTTATCCTACCGTCTTGGGATCTATGACGCGCGCCGACAACTGCCGACTATCAAGAGCCGGAGCAGGTCCCGCTATCGCAGGATAATCATCTGGCAGCTGCGGGGTGCACCTACGTCGCCTCCACTGCGCGACGTCAGTCGAGCCGGTCCGTCGCGGAGCCTTCCGGCGCTTGTGCAGAACCCCCCTGCCGGCGCCCCGGCTAATGGGATCCCGGAACCCGAGCCGCGGCCGGCGGGTCTAGCCATCACCGGGGCGACTAGAGCTCCGGGCCTTACAGGGGGCTGTCGCTGTACCAAGGCCTCCTCTGCAGCGAGCGCGGGCCATCGCGTGGGCGGTGGGGAGATTCCCCACGGCGCGGGGCCAGGGCGAAGCGCGGCTGCCCCGAGTTGTGGCCCTCCCCCTGCTAGGCGAGTGCGGGATCAGGACGAAGCGGTGAGGCATCCAACAATACTCTGGCGCGCGTCAAAGTGCAGTGGCATTTCGGCGGGGCTGTTTTCGGCCCCGTCGACGCCTGCTTGCTCGCGCGCCGCTGTTTTGGATCAGGTGCTACTAACCAACACCGCAAACCATGAGGGGAATGGTTCGTCACAACTTCGCTATCATGCCGGCGCGAGGGGCCGCGGCACGCAGCCGGTCTGGGCATCTGGCTGGAGCCGATGGAGCCTATAGATCCGTCAAAAATAATTTATGTATGCAGCATCCTCTAGTGTGTTCCACCTTCGCTTGTTGGTTCATACTAAGCAATCACAGGAGCGGGCGTAGGCGGATCATGCGAGCAAACTCCCTCCCTTGTTAGCCATCGTGGGGGGTGTTTCCCCCGCGCCACTTTTTTGTGTGTCTCGCCGCATGCAGAAGCGGCTAAGGGCGATTATTATGGTGGGAAGAGCGCCCCGCGGAGATCGTGAACGGCTTTTAGTCCGATTCTGCTTACAAGTGACCTGGGTGTGCCACGGGGCCAACCCAAAAATGGGGGAAGTCGGGGCCCCGTCTTTCGAGACAGGGGGAAAGAGGCTCCCTCTTACCGCCGGCGCCGCCGAACCCAGAAGAGGCTTTATATCGCAGCCGTGAGCGTTGCGGAAGATCCGCTCGCAGCGGTCTGAGGAGGTCGACGTACTCCTGCGCCACCCCCTCCCAGATTGCCCCCCCTCCCCCTCCCGTGAGGGGCCCACGCTGTCGGGCTATGGAAGGGCACTACAAGCACGTCATTCCGGAGTTCCGGCACAGCAGCGCCCGTAAGTCCTGTTTCGGCTTACCCGAGCCACTCCGATTCACGCGGGTGGTTAGAGGGGTAACCACCTCGACCCCTGGTCGGCATTGGCCCATGTCGAGAGCGGATGCGCTTCGTCTGCGGCACCCCCGCCCGTCTGGTTTACCGGTTCACTGACGTATTCGGTAAGGTGTGCACTACGCCCTCGCCGCCAACAAGGGCGTTGTGGCAGTTCCCGTCGAAGCAAAAGCCTCGCGCATCTGACAGGCCTAGCTGTTGCCCAAAGTGCGCT
	PvMe01	AATGTCCGCACGCACGGCTCACTAGGATGGACTTTGGGCCAGATCTTGTCAGTCCTGTTGGGGCCTGGTACTGGCTTGGATCGCCATCCGCCGATCCTTCATAAGGTTCGGGAGTCCGGCCAATACGTCCCGTAGTTACATCGATTCGTAGATGATCTGGAACATACTATGGACCGATGGAAAATCGTCATGTATGTCGCGGTCCGATACATGCCAACCGGCCCGGTAATTCCTACTCTGGGACAGACGAAAGCCCAGTCTTACTACTGCATAATGCAGCTATTAACAGCGCCGCGAGTAAAAATATTTCTGCCTCCTTGAGTCTTTCAGTTGGCGGGTCATAGCTACAGTCAGGTTAGATATCTGAGAGCAGCCGATGTTAAGAGGGCGCATGGGCACATCTTATGTGTGATGGCGATGTTTACATGTAGTCGGTATTTGCCCTCCTCGGCCCGCAGGACCGACACATAATTGACTAACACGACACAGCTCACTATCAGTCGCGCCTGTACTTTCAGGGGGAGAACGCTAGCCGAAGACTTCGGTGACCCACGTCGATGGCTCCCTTGTTCTCCTTTCCCTCTCCTGAATAGGGCAGCCGGCATAAAGCGTCGTTTGGCAAAGCCCATACAATTGTCGCACGCGACGAGATCCGGAAATATACGCAAAGCGCATGTCAACCGTAGTGAGTCCTTGCGCAGAGGTCTGTAGCCGGTTAGAGAGACGTTATTGGAGTGGGCGTGTGCCCAACATGGAGCCAGGACGTGGCGAGCAACTCCGCGCAGAACGGTGGGGCCAATCGGCCGGCAATACCTCTCCAGGTTGGGCCTTGCAGTCCCTCTAACCGCCGTCAAGCGCGGCGCGGATAATCCCCTAGTCAGCCCGTACGGTTCCCGCAAGTCCAACCATGACTACACTGTCGTGGCCCTTTCCGTCGCTGGATAGCAGGTTCCCGGCTGGCAGAAGTGGAAACCCGTGCGGCGTGAGCAATACGCTTCTTTGCTCATGACACACCCAGGACTAGCCCGAGTCTGTACTGGCCGAAGAGGCTGAGGCTCTTATCACCGTATCTCCATTATGAATAGGATCTGAGGAAATGACGAGCCCATCACAATCCGCGTCTGTCGTGAGCCCCTTTGAGCCCACAGGGATAGCTACCTTAGGGTCCCATTTTACGATGCCGACCGGGGAGGCGTCAGTGTGAAGTATCCTAGACGGAACAGTAGGGCCCCCGTCGCCCGCTGTAGCGACGGGCTAGACGGCGTGGAGTACGTGAGGTGTCTGCTCTCAGGCTTCGCACCCCGCCCCCCAGCCATGAACAAGGAGTGAAGGAGGCGCGTCCCCAGGCTGAACCTACGGGGTTTGGTCATATCGCTGCACGTCATGCACAGCAGCTGACCATCCCCACGACCGGAGTCGAGAGGGTCCTGCCTCAGAGTGAGGGGCGTGACTCTTGCTCCTCGGGCGGGAGCGGCGTGAGGGCGAATGCCTATTCAGGCGTCCTCCGCAGTGGGTGGCGGGCACCTTATGTGACCAGCGCATCGTGTCAGAGGAGGCTCGGGCTATCGTATCTAGTCTCTGCTCGCCTTGCGTCGGGGCCTACGCACCCTTCCGGCGTTAACTCCCCTCCGTGTACGAATGATTTAGGGTCAGGAGGGGTGGTTGGGGTGTCCCTTGGCAATCCTTATTCCTCTTTTCGAGAGGCGCCGGGAGGCTGAGCTCGACCGTCCGCGCCATCGGGGAGCGTGCTGATAGGCCTGCCCTAAGCCATTTCGTCCTCGGGTAGGCCAGGGGTCACCAGGGCTCACGGGGGCTACACGAATAGGCACCCCGAGCTTACTGTGTGAATCACCCTACCCTCTTTCCCCCAACCGACATCCAGCCAATGCGGGACCAACAGCCAGGTGCTATAAGCTGAGTGAGGTATGTATATAGGCGATTTGGTCAATCTCGCCAAGGCCGCGCGCCAACTCTGGCTGTGACCATATATTGTAGCTGACGCCCCAACACCCTAACGTAGCACCGGTTCCGGCATTAGTCTGGCTCCCCGTTGTGGCAAGCCTCCGTGACACGTAAGAGGCCTCACATCAGGCCCTGCAACGGTGCCAACGCGCGGTCCCGGCCCGCACGCAACTTTTGGCCCATTCAACCCCGGTCCCGCTGATTACCCGTCGTCGTTCGCAGGCAGGTTAGCTCCTGGCCTGACACTCGTCCCTGAGGACTGGCCGGGGGCTGAGCTGCCTGCCCCTCTGTGTTCCTCCCGCCGACGCGTTCATCCTGCCCGGGTGTAGGGCGGATCCCGCGGTGCCGCCATGCGCCCGTCATGCCAGGTCTACCTGCACTCACGCAACTGTCGGCGGACTGGCTGTCCAGTTGAGAGCTCGGTCGCAGGGCAGCGGATCATCTCTTCTGCGCCGTCCCCTGTAGCAGTAACGAAATGTGTGTTGGGGTCAAGTAGTAGGCACGCGATGCGAAATCATACGCCGGCGAAACAGTCGCTAGGCGACCTACGCACGGGGGCGGGCACGGGCCGCTAGGGTTCCTCGCGACACCTCCCTCAACTCCCGCGTGAAACGGCGACTGCTGGGTTGCGGCACAATTTGACCCCCGTCGTCAGGGGGTGATTGCAGCTCAGCGGGCGGGGGCCCGGAGGTGGGGCCTCGTCTGGCGGGCGCGTCCATACTTATGAGCATTCATCTGGGTGGGCCAACCCTCGAAAGGCGCCGCCCGTCTACGGCGGTCTCAGCGCCTCGCAGCCAGTTACGATTCCTCGGGGGTGAGTGCGGCGTCACCATGAAAGAGGGTCCGAACATGGGACCACCCCGGGGCTTCCACGTAGGGAGCAGTGGCGTCTAGGCACGCGACACCGCCCTGGGCCCTCGTCACGTGAGCTCGCCTCTCGGGCCCCGACGCGGATCGCTTGGACGACGTAGACGGGTAGTCCCTATGAGCGGTGGATCGGTGCAAATGGTGGGTCGATTTGCCGCTCGCGAGCCTACGTATGCAGCCATCCTCCGGGCGAAGCACGCCCGGCGGCCCGGGCCGGAGCACCCGACCCGTTGCGGAGTGCCTAGGCCGCCGCTTTGGGGGGCCGCCATCAACGTGATAGGGGCCGTCAGGCCCGGCTATGGTGTTGCACATACAGCGCAAATTCCCGCTTTTTTATAGCTTCTGTGTTGGCCAATGCAGGCTAGGCCTTCAAGCTGCTGGTACACAGGTGCCTGGTCGAAGGGGACCCCCTGACCGACCCGCCAATGTCTGCGCGGATCCCGGAAATGGCCCGCCGCATGACTGCGATACAGGCTGCTTAGCCCGGCCGCCGCCCTCTCGCAGATTAGGTCTCGGACGACCTCCCGCGGCGTCTGCACGAGTGTACTCAAGCCCATGCCTGTATCATGAGTCAGGTATATGACGAAACCTCTAGACGCAGCCGGGCAGGCAGTAGCACACTTACCAGCAAGTGGGGTCCATTTAACTCACCCTCCAGGTGCGGCTGTCGGTTATCCTACCGTCTTGGGATCTATGACGCGCGCCGACAACTGCCGACTATCAAGAGCCGGAGCAGGTCCCGCTATCGCAGGATAATCATCTGGCAGCTGCGGGGTGCACCTACGTCGCCTCCACTGCGCGACGTCAGTCGAGCCGGTCCGTCGCGGAGCCTTCCGGCGCTTGTGCAGAACCCCCCTGCCGGCGCCCCGGCTAAGGGGATCCCGGAACCCGAGCCGCGGCCGGCGGGTCTAGCCATCACCGGGGCGACTAGAGCTCCGGGCCTTACAGGGGGCTGTCGCTGTACCAAGGCCTCCTCTGCAGCGAGCGCGGGCCATCGCGTGGGCGGTGGGGAGATTCCCCACGGCGCGGGGCCAGGGCGAAGCGCGGCTGCCCCGAGTTGTGGCCCTCCCCCTGCTAGGCGAGTGCGGGATCAGGACGAAGCGGTGAGGCATCCAACAATACTCTGGCGCGCGTCAAAGTGCAGTGGCATTTCGGCGGGGCTGTTTTCGGCCCCGTCGACGCCTGCTTGCTCGCGCGCCGCTGTTTTGGATCAGGTGCTACTAACCAACACCGCACACCATGAGGGGAATGGTTCGTCACAACTTCGCTATCATGCCGGCGCGAGGGGCCGCGGCACGCAGCCGGTCTGGGCATCTGGCTGGAGCCGATGGAGCCTATAGATCCGTCAAAAATAATTTATATCAGCAGCATCCTCTAGTGTGTTCCACCTTCGCTTGTTGTTTCATACTAAGCAATCACAGGAGCGGGCGTAGGCGGATCATGCGAGCAAACTCCCTCCCTTGTTAGTCATCGTGGGGGGTGTTTCCCCCGCGCCACTTTTTTGTGGGTCTCGCCGCATGCAGAAGCGGCTAAGGGCGATTATTATGGTGGGAAGAGCGCCCCGCGGAGATCGTGAACGGCTTTTAGTCCGATTCTGCTTACAAGTGACCTGGGTGTGCCACGGGGCCAACCCAAAAATGGGGGAAGTCGGGGCCCCGTCTTTCGAGACAGGGGGAAAGAGGCGCCCTCTTACCGCCGGCGCCGCCGAACCCAGAAGAGGCTTTATATCGCAGCCGTGAGCGTTGCGGAAGATCCGCTCGCAGCGGTCTGAGGAGGTCGACGTACTCCTGCGCCACCCCCTCCCAGATTGCCCCCCCTCCCCCTCCCGTGAGGGGCCCACGCTGTCGGGCTATGGAAGGGCACTACAAGCACGTCATTCCGGAGTTCCGGCACAGCAGCGCCCGTAAGTCCTGTTTCGGCTTACCCGAGCCACGCCGATTCACGCGGGTGGTTAGAGGGGTAACCACCTCGACCCCTGGTCGGCATTGGCCCATGTCGAGAGCGGATGCGCTTCGTCTGCAGCACCCCCGCCCGTCTGGTTTACCGGTTCACTGACGTATTCGGTAAGGTGTGCACTACGCCCTCGCCGCCAACAAGGGCGTTGTGGCAGTTCCCGTCGAAGCAAAAGCCTCGCGCATCTGACAGGCCTAGCTGTTGCCCAAAGTGCGCT
	PvMy01	AATGTCCGCACGCACGGCTCACTAGAATGGACTTTGAGCCACATCTTGTCAGTCCTGTTGGGGCCTGGTACTGGCTTGGATCGCCATCTGCCGATCCTTCATAAGGTTCGGGAGTCCGGCCAATACGTCCCGTAGTTACATCGATTCGTAGATGATCTGGAACATACTATGGACCGATGGAAAATCGGCATGTATGTCGCGGCCCGATACATGCCAACCGGCCCGGTAATTCCTACTCTGGGACAGACAAGGGTCCGGTCTTACTAATGCATAATGCAGCTATTTACAGCGCCGCGAGTAAAAATATTTCTGCCTCCTTGAGTCTTTCAGTTGGCGGGTCATAGCTACAGTCAGGTTAGACATCTGAGAGCAGCCGATGTTAAGAGAGCGCATGGGCACATCTTATGTGTGATGGCGATGTTTACATGTAGTCGGTATTTGCCCTCCTCGGCCCGCAGGACCGACACATAATTGACTAACACGACACAGCTCACTATCAGTCGCGCCTGTACTTTCAGGGGGAGAACGCTAGCCGAAGACTTCGGTGACCCACGTCGATGGCTCCCTTGTTCTCCTTTCCCTCTCCTGAATAGGGCAGCCGGCATAAAGCGTCGTTTGGCAAAGCCCATACAATTGTCGCACGCGACGAGATCCGGAAGTATACGCAAAGCGCATGTCAACCGTAGTGAGTCCTTGCGCAGAGGTCTGTAGCCGGTTAGAGAGACGTTAGTGGAGTGGGCGTGTGCCCAACATGGAGCCAGGACGTGGCGAGCAACTCCGCGCAGAACGGTGGGGCCAATCGGCCGGCAATACCTCTCCAGGTTGGGCCTTGCAGTCCCTCTAACCGCCGTCAAGCGCGGCGCGGATAATCCCCTAGTCAGCCCGTACGATTCCCGCAAGTCCAACCATGACTACATTGTCGTGGCCCTTTCCGTCGCTGGATAGCAGGTTCCCGGCTGGCAAAAGTGGGAACCCGTGCGGCGTGAGCAATACGCCTGTTTGCTCATGACACACCCAGGACTAGCCCGAGTCTGTACTGGCCGAAGAGGCTGAGGCTCTTATCACCGTATCTCCATTATGAATAGGATCTGAGGAAATGACGAGCCCATCACAATCCGCGTCTGTCGTGAGCCCCTTTGAGCCCACAGGGATAGCTACCTTAGGGTCCCATTTTACGATGCCGACCGGGGAGGCGTCAGTGTGAAGTATCCTAGACGGAACAGTAGGGCCCCCGTCGCCAGCTGTAGCGACGGGCTAGACGGCGTGGAGTACGTGAGGTGTCTGCTCTCAGGCTTGGCACCCCGCCCCCCAGCCATGAACAAGGAGTGAAGGAGGCGCGTCCCCAGGCTGAACCTACGGGGTTTGGTCATATCGCTGCACGTCATGCACAGCAGCTGACCATCCCCACGACCGGAGTCGAGAGGGTCCTGCCTCAGAGTGAGGGGCGTGACTCTTGCTCCTCGGGCGGGAGCGGCGTGAGGGCGAATGCCTATTCAGGCGTCCTCCGCAGTGGGTGGCGGGCACCTTATGTGACCAGCGCATCGCGTCAGAGGAGGCTCGGGCTATCGTATCTAGTCTCTGCTCGCCTTGCGTCGGGGCCTACGCACCCTTTCGGCGTTAACTCCCCTCCGTGTACGAATGATTTAGGGTCAGGAGGGGTGGTTGGGGTGTCCCTTGGCAATCCTTATTCCTCCTTTCGAGAGGCGCCGGGAGGCTGAGCTCGACCGTCCGCGCCATCGGGGAGCGTGCTGATAGGCCTGCCCTAAGCCATTTCGTCCTCGGGTAGGCCAGAGGTCACCAGGGCTCACGGGGGCTACACGAATAGGCACCCCGAGCTTACTGTGTGAATCACCCTACCCTCTTTCCCCCAACCGACATCCAGCCAATGCGGGACCAACAGCCAGGTGCTATAAGCTGAGTGAGGTATGTATATAGGCGATTTGGTCAATCTCGCCAAGGCCGCGCGCCAACTCTGGCTGTGACCATATATTGTAGCTGACGCCCCAACACCCTAACGTAGCACCGGTTCCGGCATTAGTCTGGCTCCCCGTTGTGACAAGCCTCCGTGACACGTAAGAGGCCTCACATCAGGCCCTGCAACGGTGCCAACGCGCGGTCCCGGCCCGCACGCAACTTTTGGCCCATTCAACCCCGGTCCCGCTGATTACCCGTCGTCGTTCGCAGGCAGGTTAGCTCCTGGCCTGACACTCGTCCCTGAGGACTGGCCGGGGGCTGAGCTGCCTGCCCCTCTGTGTTCCTCCCGCCGACGCGTTCATCCTGCCCGGGTGTAGGGCGGATCCCGCGGTGCCGCCGTGCGCCCGTCATGCCGGGTCTACCTGCACTCACGCAACTGTCGGCGGACTGGCTGTCCAGTTGAGAGCTCGGTCGCAGGGCAGCGGATCATCTCTTCTGCGCCGTCCCCTGTAGCAGTAACGAAATGTGTGTTGGGGTCAAGTTGTAGGCACGCGATGCGAAATCATACGCCGGCGAAACAGTCGCTAGGCGACCTACGCACGGGGGCGGGCACGGGCCGCTAGGGTTCCTCGCGACACCTCCCTCAACTCCCGCGTGAAACGGCGACTGCTGGGTTGCGGCACAATTTGACCCCCGTCGTCAGGGGGTGATTGCAGCTCAGCGGGCGGGGGCCCGGAGGTGGGGCCTCGTCTGGCGGGCGCGTCCATACTTATGAGCATTCATCTGGGTGGGCCAACCCTCGAAAGGCGCCGCCCGTCTACGGCGGTCTCAGCGCCTCGCAGCCAGTTACGATTCCTCGGGGGTGAGTGCGGCGTCACCATGAAAGAGGGTCCGAACATGGGACCACCCCGGGGCTTCCACGTAGGGAGCAGTGGCGTCTAGGCACGCGACACCGCCCTGGGCCCTCGTCACGTGAGCTCGCCTCTCGGGCCCCAACGCGGATCGCTTGGACGACGTAGACGGGTAGTCCCTATGAGCGGTGGATCGGTGCAAATGGTGGGTCGATTTGCCGCTCGCGAGCCTACGTATGCAGCCATCCTCCGGGCGAAGCGCGCCCGGCGGCCCGGGCCGGAGCACCCGACCCGTTGCGGAGTGCCTAGGCCGCCGCTTTGGGGGGCCGCCATCAACGTGATAGGGGCCGTCAGGCCCGGCTATGGTGTTGCACATACAGCGCAATTTCCCGCTTTTTTATAGCTTCTGTGTTGGCCAATGCAGGCTAGGCCTTCAAGCTGCTGGTACACAGGTGCCTGGTCGAAGGGGACCCCCTGACCGACCCGCCAATGTCTGCGCGGATCCCGGAAATGGCCCGCCGCATGACTGCGATACAGGCTGCTTAGCCCGGCCGCCGCCCTCTCGCAGATTAGGTCTCGGACGACCTCCCGCGGCGTCTGCACGGGTGTACTCAAGCCCATGCCTGTATCATGAGTCAGGTATATGACGAAACCTCTAGACGCAGCCGGGCAGGCAGTAGCACACTTACCAGCAAGTGGGGTCCATTTAACTCACCCTCCAGGTGCGGCTGTCGGTTATCCTACCGTCTTGGGATCTATGACGCGCGCCGACAACTGCCGACTATCAAGAGCCGGAGCAGGTCCCGCTATCGCAGGATAATCATCTGGCAGCTGCGGGGTGCACCTACGTCGCCTCCACTGCGCGACGTCAGTCGAGCCGGTCCGTCGCGGAGCCTTCCGGCGCTTGTGCAGAACCCCCCTGCCGGCGCCCCGGCTAATGGGATCCCGGAACCCGAGCCGCGGCCGGCGGGTCTAGCCATCACCGGGGCGACTAGAGCTCCGGGCCTTACAGGGGGCTGTCGCTGTACCAAGGCCTCCTCTGCAGCGAGCGCGGGCCATCGCGTGGGCGGTGGGGAGATTCCCCACGGCGCGGGGCCAGGGCGAAGCGCGGCTGCCCCGAGTTGTGGCCCTCCCCCTGCTAGGCGAGTGCGGGATCAGGACGAAGCGGTGAGGCATCCAACAATACTCTGGCGCGCGTCAAAGTGCAGTGGCATTTCGGCGGGGCTGTTTTCGGCCCCGTCGACGCCTGCTTGCTCGCGCGCCGCTGTTTTGGATCAGGTGCTACTAACCAACACCGCACACCATGAGGGGAATGGTTCGTCACAACTTCGCTATCATGCCGGCGCGAGGGGCCGCGGCACGCAGCCGGTCTGGGCATCTGGCTGGAGCCGATGGAGCCTATAGATCCGTCAAAAATAATTTATATCAATGGCATCCTCTAGTGTGTTCCACCTTCGCTTGTTGTTTCATACTAAGCAATCACAGGAGCGGGCGTAGGCGGATCATGCGAGCAAACTCCCTCCCTTGTTAGCCATCGTGGGGGGTGTTTCCCCCGCACCACTTTTTTGTGGGTCTCGCCGCATGCAGAAGCGGCTAAGGGCGATTTTTATGGTGGGAAGAGCGCCCCGCGGAGATCGTGAACGGCTTTTAGTCCGATTCTGCTTACAAGTGACCTGGGTGTGCCACGGGGCCAACCCAAAAATGGGGGAAGTCGGGGCCCCGTCTTTCGAGACAGCGGGAAAGAGGCGCCCTCTTACCGCCGGCGCCGCCGAACCCAGAAGAGGCTTTATATCGCAGCCGTGAGCGTTGCGGAAGATCCGCTCGCAGCGGTCTGAGGAGGTCGACGTACTCCTGCGCCACCCCCTCCCAGATTGCCCCCCCTCCCCCTCCCGTGAGGGGCCCAGGCTGTCGGGCTATGGAAGGGCACTACAAGCACGTCATTCCGGAGTTCCGGCACAGCAGCGCCCGTAAGTCCTGTTTCGGCTTACCCGAGCCACGCCGATTCACGCGGGTGGTTAGAGGGGTAACCACCTCGACCCCTGGTCGGCATTGGCCCATGTCGAGAGCGGATGCGCTTCGTCTGCGGCACCCCCGCCCGTCTGGTTTACCGGTTCACTGACGTATTCGGTAAGGTGTGCACTACGCCCTCGCCGCCAACAAGGGCGTTGTGGCAGTTCCCGTCGAAGCAAAAGCCTCGCGCATCTGACAGGCCTAGCTGTTGCCCAAAGTGCGCT
	PvPNG12	AATGTCCGCACGCACGGCTCAACAGAATGGACTTTGATCCAGATCTTGTCAGTCCTGTTGGGGCCTGGTACTGGCTTGGATCGCCATCCGCCGATCCTTCATAAGGTTCGGGAGTCCGGCCAATACGTCCCGTAGTTACATCGATCCGTAGATGATCTGGAACATACTAGGGACCGATGGAAAATCGGCATGTATGTCGCGGCCCGATACATGCCAACCGGCCCGGTAATTCCTACTCTGGGACAGACAAGGGTCCAGTCTTACTACTGCATAATGCAGCTATTAACAGCGCCGCGAGTAAAAATACTTCTGCCTCCTTGAGTCTTTCAGTTGGCGGGTCATAGCTACAGTCAGGTTAGACATCTGAGAGCAGCCGATGTTAAGAGAGCGCATGGGCACATCTTATGTGTGATGGCGATGTTTACATGTAGTCGGTATTTGCCCTCCTCGGCCCGCAGGACCGACACATAATTGACTAACACGACACAGCTCACTATCAGTCGCGCCTGTACTTTCAGGGGGAGAACGCTAGCCGAAGACTTCGGTGACCCACGTCGATGGCTCCCTTGTTCTCCTTTCCCTCTCCTGAATAGGGCAGCCGGCATAAAGCGTCGTTTGGCAAAGCCCATACAATTGTCGCACGCGACGAGATCCGGAAATATACGCAAAGCGCATGTCAACCGTAGTGAGTCCTTGCGCAGAGGTCTGTAGCCGGTTAGAGAGACGTTATTGGAGTGGGCGTGTGCCCAACATGGAGCCAGGACGTGGCGAGCAACTCCGCGCAGAACGGTGGGGCCAATCGGCCGGCAATACCTCTCCAGGTTGGGCCTTGCAGTCCCTCTAACCGCCGTCAAGCGCGGCGCGGATAATCCCCTAGTCAGCCCGTACGATTCCCGCAAGTCCAACCATGACTACACTGTCGTGGCCCTTGCCGTCGCTGGATAGCAGGTTCCCGGCTGGCAAAAGTGGGAACCCGGGCGGCGTGAGCAATACGCCTGTTTGCTCATGACACACCCAGGACTAGCCCGAGTCTGTACTGGCCGAAGAGGCTGAAGCTCTTATCACCGTATCTCCATTATGAATAGGATCTGAGGAAATGACGAGCCCATCACAATCCGCGTCTGTCGTGAGCCCCTTTGAGCCCACAGGGATAGCTACCTTAGGGTCCCATTTTACGATGCCGACCGGGGAGGCGTCAGTGTGAAGTATCCTAGACGGAACAGTAGGGCCCCCGTCGCCCGCTGTAGCGACGGGCTAGACGGCGTGGAGTACGTGAGGTGTCTGCTCTCAGGCTTCGCACCCCGCCCCCCAGCCATGAACAAGAAGTGAAGGAGGCGCGTCCCCAGGCTGAACCTACGGGGTTTGGTCATATCGCTGCACGTCATGCACAGCAGCTGACCATCCCCACGACCGGAGTCGAGAGGGTCCTGCCTCAGAGTGAGGGGCGTGACTCTTGCTCCTCGGGCGGGAGCGGCGTGAGGGCGAATGCCTATTCAGGCGTCCTCCGCAGTGGGTGGCGGGCACCTTATGTGACCAGCGCATCGTGTCAGAGGAGGCTCGGGCTATCGTATCTAGTCTCTGCTCGCCTTGCGTCGGGGCCTACGCACCCTTTCGGCGTTAACTCCCCTCCGTGTACGAATGATTTAGGGTCAGGAGGGGTGGTTGGGGTGTCCCTTGGCAATCCTTATTCCTCCTTTCGAGAGGCGCCGGGAGGCTGAGCTTGACCGTCCGCGCCATCGGGGAGCGTGCTGATAGGCCTGTCCTAAGCCATTTCGTCCTCGGGTAGGCCAGGGGTCACCAGGGCTCACGGGGGCTACACGAATAGGCACCCCGAGCTTACTGTGTGAATCACCCTACCCTCTTTCCCCCAACCGACATCCAGCCAATGCGGGACCAACAGCCAGGTGCTATAAGCTGAGTGAGGTATGTATATAGGCGATTTGGTCAATCTCGCCAAGGCCGCGCGCCAACTCTGGCTGTGACCATATATTGTAGCTGACGCCCCAACACCCTAACGTAGCACCGGTTCCGGCATTAGTCTGGCTCCCCGTTGTGGCAAGCCTCCGTGACACGTAAGAGGCCTCACATCAGGCCCTGCAACGGTGCCAACGCGCGGTCCCGGCCCGCACGCAACTTTTGGCCCATTCAACCCCGGTCCCGCTGATTACCCGTCGTCGTTCGCAGGCAGGTTAGCTCCTGGCCTGACACTCGTCCCTGAGGACTGGCCGGGGGCTGAGCTGCCTGCCCCTCTGTGTTCCTCCCGCCGACGCGTTCATCCTGCCCGGGTGTAGGGCGGATCCCGCGGTGCCGCCGTGCGCCCGTCATGCCGGGTCTACCTGCACTCACGCAACTGTCGGCGGACTGGCTGTCCAGTTGAGAGCTCGGTCGCAGGGCAGCGGATCATCTCTTCTGCGCCGTCCCCTGTAGCAGTAACGAAATGTGTGTTGGGGTCAAGTTGTAGGCACGCGATGCGAAATCATACGCCGGCGAAACAGTCGCTAGGCGACCTACGCACGGGGGCGGGCACGGGCCGCTAGGGTTCCTCGCGACACCTCCCTCAACTCCCGCGTGAAACGGCGACTGCTGGGTTGCGGCACAATTTGACCCCCGTCGTCAGGGGGTGATTGCAGCTCAGCGGGCGGGGGCCCGGAGGTGGGGCCTCGTCTGGCGGGCGCGTCCATACTTATGAGCATTCATCTGGGTGGGCCAACCCTCGAAAGGCGCCGCCCGTCTACGGCGGTCTCAGCGCCTCGCAGCCAGTTACGATTCCTCGGGGGTGAGTGCGGCGTCACCATGAAAGAGGGTCCGAACATGGGACCACCCCAGGGCTTCCACGTAGGGAGCAGTGGCGTCTAGGCACGCGACACCGCCCTGGGCCCTCGTCACGTGAGCTCGCCTCTCGGGCCCCGACGCGGATCGCTTGGACGACGTAGACGGGTAGTCCCTATGAGCGGTGGATCGGTGCAAATGGTGGGTCGATTTGCCGCTCGCGAGCCTACGTATGCAGCCATCCTCCGGGCGAAGCACGCCCGGCGGCCCGGGCCGGAGCACCCGACCCGTTGCGGAGTGCCTAGGCCGCCGCTTTGGGGGGCCGCCATCAACGTGATAGGGGCCGTCAGGCCCGGCTATGGTGTTGCACATACAGCGCAAATTCCCGCTTTTTTATAGCTTCTGTGTTGGCCAATGCAGGCTAGGCCTTCAAGCTGCTGGTACACAGGTGCCTGGTCGAAGGGGACCCCCTGACCGACCCGCCAATGTCTGCGCGGATCCCGGAAATGGCCCGCCGCATGACTGCGATACAGGCTGCTTAGCCCGGCCGCCGCCCTCTCGCAGATTAGGTCTCGGACGACCTCCCGCGGCGTCTGCACGAGTGTACTCAAGCCCATGCCTGTATCATGAGTCAGGTATATGACGAAACCTCTAGACGCAGCCGGGCAGGCAGTAGCACACTTACCAGCAAGTGGGGTCCATTTAACTCACCCTCCAGGTGCGGCTGTCGGTTATCCTACCGTCTTGGGATCTATGACGCGCGCCGACAACTGCCGACTATCAAGAGCCGGAGCAGGTCCCGCTATCGCAGGATAATCATCTGGCAGCTGCGGGGTGCACCTACGTCGCCTCCACTGCGCGACGTCAGTCGAGCCGGTCCGTCGCGGAGCCTTCCGGCGCTTGTGCAGAACCCCCCTGCCGGCGCCCCGGCTAATGGGATCCCGGAACCCGAGCCGCGGCCGGCGGGTCTAGCCATCACCGGGGCGACTAGAGCTCCGGGCCTTACAGGGGGCTGTCGCTGTACCAAGGCCTCCTCTGCAGCGAGCGCGGGCCATCGCGTGGGCGGTGGGGAGATTCCCCACGGCGCGGGGCCAGGGCGAAGCGCGGCTGCCCCGAGTTGTGGCCCTCCCCCTGCTAGGCGAGTGCGGGATCAGGACGAAGCGGTGAGGCATCCAACAATACTCTGGCGCGCGTCAAAGTGCAGTGGCATTTCGGCGGGGCTGTTTTCGGCCCCGTCGACGCCTGTTTGCTCGCGCGCCGCTGTTTTGGATCAGGTGCTACTAACCAACACCGCACACCATGAGGGGAATGGTTCGTCACAACTTCGCTATCATGCCGGCGCGAGGGGCCGCGGCACGCAGCCGGTCTGGGCATCTGGCTGGAGCCGATGGAGCCTATAGATCCGTCAAAAATAAATTGTATCAGCAGCATCCTCTAGTGTGTTCCACCTTCGCTTGTTGTTTCATACTAAGCAATCACAGGAGCGGGCGTAGGCGGATCATGCGAGCAAACTCCCTCCCTTGTTAGCCATCGTGGGGGGTGTTTCCCCCGCGCCACTTTTTTGTGGGTCTCGCCGCATGCAGAAGCGGCTAAGGGCGATTATTATGGTGGGAAGAGCGCCCCGCGGAGATCGTGAACGGCTTTTAGTCCGATTCTGCTTACAAGTGACCTGGGTGTGCCACGGGGCCAACCCAAAAATGGGGGAAGTCGGGGCCCCGTCTTTCGAGACAAGGGGAAAGAGGCGCCCTCTTACCGCCGGCGCCGCCGAACCCAGAAGAGGCTTTATATCGCAGCCGTGAGCGTTGCGGAAGATCCGCTCGCAGCGGTCTGAGGAGGTCGACGTACTCCTGCGCCACCCCCTCCCAGATTGCCCCCCCTCCCCCTCCCATGAGGGGCCCACGCTGTCGGGCTATGGAAGGGCACTACAAGCACGTCATTCCGGAGTTCCGGCACAGCAGCGCCCGTAAGTCCTGTTTCGGCTTACCCGAGCCACGCCGATTCGCGCGGGTGGTTAGAGGGGTAACCACCTCGACCCCTGGTCGGCATTGGCCCATGTCGAGAGCGGATGCGCTTCGTCTGCGGCACCCCCGCCCGTCTGGTTTACCGGTTCACTGACGTATTCGGTAAGGTGTGCACTACGCCCTCGCCGCCAACAAGGGCGTTGTGGCAGTTCCCGTCGAAGCAAAAGCCTCGCGCATCTGACAGGCCTAGCTGTTGCCCAAAGTGCGCT
	PvPNG14	AATGTCCGCACGCACGGCTCACTACAATGGACTTTGAGCCAGATCTTGTCAGTCCTGTTGGGGCCTGGTACTGGCTTGGATCGCCATCCGCCGATCCTTCATAAGGTTCGGGAGTCCGGCCAATACGTCCCGTAGTTACATCGATCCGTAGATGATCTGGCACATACTATGGACCGATGGAAAATCGGCATGTATGTCGCGGCCCGATACATGCCAACCGGCCCGGTAATTCCTACTCTGGGACAGACAAGGGTCCGGTCTTACTAATGCATAATGCAGCTATTAACAGCGCCGCGAGTAAAAATATTTCTGCCTCCTTGAGTCTTTCAGTTGGCGGGTCATAGCTACAGTCAGGTTAGACATCTGAGAGCAGCCGATGTTAAGAGAGCGCATGGGCACATCTTATGTGTGATGGCGATGTTTACATGTAGTCGGTATTTGCCCTCCTCGGCCCGCAGGACCGACACATAATTGACTAACACGACACAGCTCACTATCAGTCGCGCCTGTACTTTCAGGGGGAGAACGCTAGCCGAAGACTTCGGTGACCCACGTCGATGGCTCCCTTGTTCTCCTTTCCCTCTCCTGAATAGGGCAGCCGGCATAAAGCGTCGTTTGGCAAAGCCCATACAATTGTCGCACGCGACGAGATCCGGAAATATACGCAAAGCGCATGTCAACCGTAGTGAGTCCTTGCGCAGAGGTCTGTAGCCGGTTAGAGAGACGTTATTGGAGTGGGCGTGTGCCCAACATGGAGCCAGGACGTGGCGAGCAACTCCGCGCAGAACGGTGGGGCCAATCGGCCGGCAATACCTCTCCAGGTTGGGCCTTGCAGTCCCTCTAACCGCCGTCAAGCGCGGCGCGGATAGTCCCCTAGTCAGCCCGTACGGTTCCCGCAAGTCCAACCATGACTACACTGTCGTGGCCCTTTCCGTCGCTGGATAGCAGGTTCCCGGCTGGCAAAAGTGGGAACCCGTGCGGCGTGAGCAATACGCTTCTTTGCTCATGACACACCCAGGACTAGCCCGAGTCTGTACTGGCCGAAGAGGCTGAGGCTCTTATCACCGTATCTCCATTATGAATAGGATCTGAGGAAATGACGAGCCCATCACAATCCGCGTCTGTCGTGAGCCCCTTTGAGCCCACAGGGATAGCTACCTTAGGGTCCCATTTTACGATGCCGACCGGGGAGGCGTCAGTGTGAAGTATCCTAGACGGAACAGTAGGGCCCCCGTTGCCCGCTGTAGCGACGGGCTAGACGGCGTGGAGTACGTGAGGTGTCTGCTCTCAGGCTTCGCACCCCGCCCCCCAGCCATGAACAAGGAGTGAAGGAGGCGCGTCCCCAGGCTGAACCTACGGGGTTTGGTCATATCGCTGCACGTCATGCACAGCAGCTGACCATCCCCACGACCGGAGTCGAGAGGGTCCTGCCTCAGAGTGAGGGGCGTGACTCTTGCTCCTCGGGCGGGAGCGGCGTGAGGGCGAATGCCTATTCAGGCGTCCTCCGCAGTGGGTGGCGGGCACCTTATGTGACCAGCGCATCGTGTCAGAGGAGGCTCGGGCTATCGTATCTAGTCTCTGCTCGCCTTGCGTCGGGGCCTACGCACCCTTTCGGCGTTAACTCCCCTCCGTGTACGAATGATTTAGGGTCAGGAGGGGTGGTTGGGGTGTCCCTTGGCAATCCTTATTCCTCCTTTCGAGAGGCGCCGGGAGGCTGAGCTCGACCGTCCGCGCCATCGGGGAGCGTGCTGATAGGCCTGCCCTAAGCCATTTCGTCCTCGGGTAGGCCAGGGGTCACCAGGGCTCACGGGGGCTACACGAATAGGCACCCCGAGCTTACTGTGTGAATCACCCTACCCTCTTTCCCCCAACCAACATCCAGCCAATGCGGGACCAACAGCCAGGTGCTATAAGCTGAGTGAGGTATGTATATAGGCGATTTGGTCAATCTCGCCAAGGCCGCGCGCCAACTCCGGCTGTGACCATATATTGTAGCTGACGCCCCAACACCCTAACGTAGCACCGGTTCCGGCATTAGTCTGGCTCCCCGTTGTGGCAAGCCTCCGTGACACGTAAGAGGCCTCACATCAGGCCCTGCAACGGTGCCAACGCGCGGTCCCGGCCCGCACGCAACTTTTGGCCCATTCAACCCCGGTCCCGCTGATTACCCGTCGTCGTTCGCAGGCAGGTTAGCTCCTGGCCTGACACTCGTCCCTGAGGACTGGCCGGGGGCTGAGCTGCCTGCCCCTCTGTGTTCCTCCCGCCGACGCGTTCATCCTGCCCGGGTGTAGGGCGGATCCCGCGGTGCCGCCGTGCGCCCGTCATGCCGGGTCTACCTGCACTCACGCAACTGTCGGCGGACTGGCTGTCCAGTTGAGAGCTCGGTCGCAGGGCAGCGGATCATCTCTTCTGCGCCGTCCCCTGTAGCAGTAACGAAATGTGTGTTGGGGTCAAGTTGTAGGCACGCGATGCGAAATCATACGCCGGCGAAACAGTCGCTAGGCGACCTACGCACGGGGGCGGGCACGGGCCGCTAGGGTTCCTCGCGACACCTCCCTCAACTCCCGCGTGAAACGGCGACTGCTGGGTTGCGGCACAATTTGACCCCCGTCGTCAGGGGGTGATTGCAGCTCAGCGGGCGGGGGCCCGGAGGTGGGGCCTCGTCTGGCGGGCGCGTCCATACTTATGAGCATTCATCTGGGTGGGCCAACCCTCGAAAGGCGCCGCCCGTCTACGGCGGTCTCAGCGCCTCGCAGCCAGTTACGATTCCTCGGGGGTGAGTGCGGCGTCACCATGAAAGAGGGTCCGAACATGGGACCACCCCAGGGCTTCCACGTAGGGAGCAGTGGCGTCTAGGCACGCGACACCGCTCCGGGCCCTCGTCACGTGAGCTCGCCTCTCGGGCCCCGACGCGGATCGCTTGGACGACGTAGACGGGTAGTCCCTATGAGCGGTGGATCGGTGCAAATGGTGGGTCGATTTGCCGCTCGCGAGCCTACGTATGCAGCCATCCTCCGGGCGAAGCACGCCCGGCGGCCCGGGCCGGAGCACCCGACCCGTTGCGGAGTGCCTAGGCCGCCGCTTTGGGGGGCCGCCATCAACGTGATAGGGGCCGTCAGGCCCGGCTATGGTGTTGCACATACAGCGCAATTTCCCGCTTTTTTACAGCTTCTGTGTTGGCCAATGCAGGCTAGGCCTTCAAGCTGCTGGTACACAGGTGCCTGGTCGAAGGGGACCCCCTGACCGACCCGCCAATGTCTGCGCGGATCCCGGAAATGGCCCGCCGCATGACTGCGATACAGGCTGCTTAGCCCGGCCGCCGCCCTCTCGCAGATTAGGTCTCGGATGACCTCCCGCGGCGTCTGCACGAGTGTACTCAAGCCCATGCCTGTATCATGAGTCAGGTATATGACGAAACCTCTAGACGCAACCGGGCAGGCAGTAGCACACTTACCAGCAAGTGGGGTCCATTTAACTCACCCTCCAGGTGCGGCTGTCGGTTATCCTACCGTCTTGGGATCTATGACGCGCGCCGACAACTGCCGACTATCAAGAGCCGGAGCAGGTCCCGCTATCGCAGGATAATCATCTGGCAGCTGCGGGGTGCACCTACGTCGCCTCCACTGCGCGACGTCAGTCGAGCCGGTCCGTCGCGGAGCCTTCCGGCGCTTGTGCAGAACCCCCCTGCCGGCGCCCCGGCTAATGGGATCCCGGAACCCGAGCCGCGGCCGGCGGGTCTAGCCATCACCGGGGCGACTAGAGCTCCGGGCCTTACAGGGGGCTGTCGCTGTACCAAGGCCTCCTCTGCAGCGAGCGCGGGCCATCGCGTGGGCGGTGGGGAGATTCCCCACGGCGCGGGGCCAGGGCGAAGCGCGGCTGCCCCGAGTTGTGGCCCTCCCCCTGCTAGGCGAGTGCGGGATCAGGACGAAGCGGTGAGGCATCCAACAATACTCTGGCGCGCGTCAAAGTGCAGTGGCATTTCGGCGGGGCTGTTTTCGGCCCCGTCGACGCCTGCTTGCTCGCGCGCCGCTGTTTTGGATCAGGTGCTACTAACCAACACCGCACACCATGAGGGGAATGGTTCGTCACAACTTCGCTATCATGCCGGCGCGAGGGGCCGCGGCACGCAGCCGGTCTGGGCATCTGGCTGGAGCCGATGGAGCCTATAGATCCGTCAAAAATAAATTATATCAGTAGCATCTACTAGTGTGTTCCACCTTCGCTTGTTGTTTCATACTAAGCAATCACAGGAGCGGGCGTAGGCGGATCATGCGAGCAAACTCCCTCCCTTGTTAGCCATCGTGGGGGGTGTTTCCCCCGCGCCACTTTTTTGTGGGTCTCGCCGCATGCAGAAGCGGCTAAGGGCGATTATTATGGTGGGAAGAGCGCCCCGCGGAGATCGTGAACGGCTTTTAGTCCGATTCTGCTTACAAGTGACCTGGGTGTGCCACGGGGCCAACCCAAAAATGGGGGAAGTCGGGGCCCCGTCTTTCGAGACAAGGGGAAAGAGGCGCCCTCTTACCGCCGGCGCCGCCGAACCCAGAAGAGGCTTTATATCGCAGCCGTGAGCGTTGCGGAAGATCCGCTCGCAGCGGTCTGAGGAGGTCGACGTACTCCTGCGCCACCCCCTCCCAGATTGCCCCCCCTCCCCCTCCCGTGAGGGGCCCACGCTGTCGGGCTATGGAAGGGCACTACAAGCACGTCATTCCGGAGTTCCGGCACAGCAGCGCCCGTAAGTCCTGTTTCGGCTTACCCGAGCCACGCCGATTCACGCGGGTGGTTAGAGGGGTAACCACCTCGACCCCTGGTCGGCATTGGCCCATGTCGAGAGCGGATGCGCTTCGTCTGCGGCACCCCCGCCCGTCTGGTTTACCGGTTCACTGACGTATTCGGTAAGGTGTGCACTACGCCCTCGCCGCCAACAAGGGCGTTGTGGCAGTTCCCGTCGAAGCAAAAGCCTCGCGCATCTGACAAGCCTAGCTGTTGCTCAAAGTGCGCT
	PvPNG25	AATGTCCGCACGCACGGCTCAACACAATGGACTTTGATCCAGATCTTGTCAGTCCTGTTGGGGCCTGGTACTGGCTTGGATCGCCATCCACCGATCCTTCATAAGGTTCGGGAGTCCGGCCAATACGTCCCGTAGTTACATCGATTCGTAGATGATCTGGAACATACTATGGACCGATGGAAAATCGGCATGTATGTCGCGGTCCGATACATACCAACCGGCCCGGTAATTCCTACTCTGGGACAGACAAGGGTCCGGTCTTACTAATGCATAACGCAGCTGTTAACAGCGCCGTGAGTAAAAATATTTCTGCCTCCTTGAGTCTTTCAGTTGGCGGGTCATAGCTACAGTCAGGTTAGACATCTGAGAGCAGCCGATGTTAAGAGAGCGCATGGGCACATCTTATGTGTGATGGCGATGTTTACATGTAGTCGGTATTTGCCCTCCTCGGCCCGCAGGACCGACACATAATTGACTAACACGACACAGCTCACTATCAGTCGCGCCTGTACTTTCAGGGGGAGAACGCTAGCCGAAGACTTCGGTGACCCACGTCGATGGCTCCCTTGTTCTCCTTTCCCTCTCCTGAATAGGGCAGCCGGCATAAAGCGTCGTTTGGCAAAGCCCATACAATTGTCGCACGCGACGAGATCCGGAAATATACGCAAAGCGCATGTCAACCGTAGTGAGTCCTTGCGCAGAGGTCTGTAGCCGGTTAGAGAGACGTTATTGGAGTGGGCGTGTGCCCAACATGGAGCCAGGACGTGGCGAGCAACTCCGCGCAGAACGGTGGGGCCAATCGGCCGGCAATACCTCTCCAGGTTGGGCCTTGCAGTCCCTCTAACCGCCGTCAAGCGCGGCGCGGATAATCCCCTAGTCAGCCCGTACGATTCCCGCAAGTCCAACCATGACTACACTGTCGTGGCCCTTTCCGTCGCTGGATAGCAGGTTCCCGGCTGGCTGAAGTGGGAACCCGTGCGGCGTGAGCAATACGCCTGTTTGCTCATGACACACCCAGGACTAGCCCGAGTCTGTACTGGCCGAAGAGGCTGAGGCTCTTATCACCGTATCTCCATTATGAATAGGATCTGAGGAAATGACGAGCCCATCACAATCCGCGTCTGTCGTGAGCCCCTTTGAGCCCACAGGGATAGCTACCTTAGGGTCCCATTTTACGATGCCGACCGGGGAGGCGTCAGTGTGAAGTATCCTAGACGGAACAGTAGGGCCCCCGTCGCCCGCTGTAGCGACGGGCTAGACGGCGTGGAGTACGTGAGGTGTCTGCTCTCAGGCTTGGCACCCCGCCCCCCAGCCATGAACAAGGAGTGAAGGAGGCGCGTCCCCAGGCTGAACCTACGGGGTTTGGTCATATCGCTGCACGTCATGCACAGCAGCTGACCATCCCCACGACCGGAGTCGAGAGGGTCCTGCCTCAGAGTGAGGGGCGTGACTCTTGCTCCTCGGGCGGGAGCGGCGTGAGGGCGAATGCCTATTCAGGCGTCCTCCGCAGTGGGTGGCGGGCACCTTATGTGACCAGCGCATCGTGTCAGAGGAGGCTCGGGCTATCGTATCTAGTCTCTGCTCGCCTTGCGTCGGGGCCTACGCACCCTTCCGGCGTTAACTCCCCTCCGTGTACGAATGATTTAGGGTCAGGAGGGGTGGTTGGGGTGTCCCTTGGCAATCCTTATTCCTCCTTTCGAGAGGCGCCGGGAGGCTGAGCTCGACCGTCCGCGCCATCGGGGAGCGTGCTGATAGGCCTGCCCTAAGCCATTTCGTCCTCGGGTAGGCCAGGGGTCACCAGGGCTCACGGGGGCTACACGAATAGGCACCCCGAGCTTACTGTGTGAATCACCCTACCCTCTTTCCCCCAACCGACATCCAGCCAATGCGGGACCAACAGCCAGGTGCTATAAGCTGAGTGAGGTATGTATATAGGCGATTTAGTCAATCTCGCCAAGGCCGCGCGCCAACTCTGGCTGTGACCATATATTGTAGCTGACGCCCCAACACCCTAACGTAGCACCGGTTCCGGCATTAGTCTGGCTCCCCGTTGTGGCAAGCCTCCGTGACACGTAAGAGGCCTCACATCAGGCCCTGCAACGGTGCCAACGCGCGGTCCCGGCCCGCACGCAACTTTTGGCCCATTCAACCCCGGTCCCGCTGATTACCCGTCGTCGTTCGCAGGCAGGTTAGCTCCTGGCCTGACACTCGTCCCTGAGGACTGGCCGGGGGCTGAGCTGCCTGCCCCTCTGTGTTCCTCCCGCCGACGCGTTCATCCTGCCCGGGTGTAGGGCGGATCCCGCGGTGCCGCCGTGCGCCCGTCATGCTAGGTCTACCTGCACTCACGCAACTGTCGGCGGACTGGCTGTCCAGTTGAGAGCTCGGTCGCAGGGCAGCGGATCATCTCTTCTGCGCCGTCCCCTGTAGCAGTAACGAAATGTGTGTTGGGGTCAAGTTGCAGGCACGCGATGCGAAATCATACGCCGGCGAAACAGTCGCTAGGCGACCTACGCACGGGGGCGGGCACGGGCCGCTAGGGTTCCTCGCGACACCTCCCTCAACTCCCGCGTGAAACGGCGACTGCTGGGTTGCGGCACAATTTGACCCCCGTTGTCAGGGGGTGATTGCAGCTCAGCGGGCGGGGGCCCGGAGGTGGGGCCTCGTCTGGCGGGCGCGTCCATACTTATGAGCATTCATCTGGGTGGGCCAACCCTCGAAAGGCGCCGCCCGTCTACGGCGGTCTCAGCGCCTCGCAGCCAGTTACGATTCCTCGGGGGTGAGTGCGGCGTCACCATGAAAGAGGGTCCGAACATGGGACCATCCCAGGGCTTCCACGTAGGGAGCAGTGGCGTCTAGGCACGCGACACCGCCCTGGGCCCTCGTCACGTGAGCTCGCCTCTCGGGCCCCGACGCGGATCGCTTGGACGACGTAGACGGGTAGTCCCTATGAGCGGTGGATCGGTGCAAATGGTGGGTCGATTTGCCGCTCGCGAGCCTACGTATGCAGCCATCCTCCGGGCGAAGCACGCCCGGCGGCCCGAGCCGGAGCACCCGACCCGTTGCGGAGTGCCTAGGCCGCCGCTTTGGGGGGCCGCCATCAACGTGATAGGGGCCGTCAGGCCCGGCTATGGTGTTGCACATACAGCGCAAATTCCCGCTTTTTTATAGCTTCTGTGTTGGCCAATGCAGGCTAGGCCTTCAAGCTGCTGGTACACAGGTGCCTGGTCGAAGGGGACCCCCTGACCGACCCGCCAATGTCTGCGCGGATCCCGGAAATGGCCCGCCGCATGACTGCGATACAGGCTGCTTAGCCCGGCCGCCGCCCTCTCGCAGATTAGGTCTTGGACGACCTCCCGCGGCGTCTGCACGAGTGTACTCAAGCCGATGCCTGTATCATGAGTCAGGTATATGACGAAACCTCTAGACGCAGCTGGGCAGGCAGTAGCACACTTACCAGCAAGTGGGGTCCATTTAACTCACCCTCCAGGTGCGGCTGTCGGTTATCCTACCGTCTTGGGATCTATGACGCGCGCCGACAACTGCCGACTATCAAGAGCCGGAGCAGGTCCCGCTATCGCAGGATAATCATCTGGCAGCTGCGGGGTGCACCTACGTCGCCTCCACTGCGCGACGTCAGTCGAGCCGGTCCGTCGCGGAGCCTTCCGGCGCTTGTGCAGAACCCCCCTGCCGGCGCCCCGGCTAATGGGATCCCGGAACCCGAGCCGCGGCCGGCGGGTCTAGCCATCACCGGGGCGACTAGAGCTCCGGGCCTTACAGGGGGCTGTCGCTGTACCAAGGCCTCCTCTGCAGCGAGCGCGGGCCATCGCGTGGGCGGTGGGGAGATTCCGCACGGCGCGGGGCCAGGGCGAAGCGCGGCTGCCCCGAGTTGTGGCCCTCCCCCTGCTAGGCGAGTGCGGGATCAGGACGAAGCGGTGAGGCATCCAACAATACTCTGGCGCGCGTCAAAGTGCAGTGGCATTTCGGCGGGGCTGTTTTCGGCCCCGTCGACGCCTGCTTGCTCGCGCGCCGCTGTTTTGGATCAGGTGCTACTAACCAACACCGCACACCATGAGGGGAATGGTTCGTCACAACTTCGCTATCATGCCGGCGCGAGGGGCCGCGGCACGCAGCCGGTCTGGGCATCTGGCTGGAGCCGATGAAGCCTATAGATCCGTCAAAAATAATTTATATCAGCAGCATCCTCTAGTGTGTTCCACCTTCGCTTGTTGTTTCATACTAAGCAATCACAGGAGCGGGCGTAGGCGGATCATGCGAGCAAACTCCCTCCCTTGTTAGCCATCGTGGGGGGTGTTTCCCCCGCGCCACTTTTTTGTGGGTCTCGCCGCATGCAGAAGCGGCTAAGGGCGATTATTATGGTGGGAAGAGCGCCCCGCGGAGATCGTGAACGGCTTTTAGTCCGATTCTGCTTACAAGTGACCTGGGTGTGCCACGGGGCCAACCCAAAAATGGGGGAAGTCGGGGCCCCGTCTTTCGAGACAAGGGGAAAGAGGAGCCCTCTTACCGCCGGCGCCGCCGAACCCAGAAGAGGCTTTATATCGCAGCCGTGAGCGTTGCGGAAGATCCGCTCGCAGCGGTCTGAGGAGGTCGACGTACTCCTGCGCCACCCCCTCCCAGATTGCCCCCCCTCCCCCTCCCATGAGGGGCCCACGCTGTCGGGCTATGGAAGGGCACTACAAGCACGTCATTCCGGAATTCCGGCACAGCAGCGCCCGTAAGTCCTGTTTCGGCTTACCCGAGCCACGCCGATTCACGCGGGTGGTTAGAGGGGTAACCACCTCGACCCCTGGTCGGCATTGGCCCATGTCGAGAGCGGATGCGCTTCGTCTGCAGCACCCCCGCCCGTCTGGTTTACCGGTTCACTGACGTATTCGGTAAGGTGTGCACTACGCCCTCGCCGCCAACAAGGGCGTTGTGGCAGTTCCCGTCGAAGCAAAAGCCTCGCGCATCTGACAGGCCTAGCTGTTGCCCAAAGTGCGCT
	PvPNG58	AATGTCCGCACGCACGGCTCAACACAATGGACTTTGAGCCACATCTTGTCAGTCCTGTTGGGGCCTGGTACTGGCTTGGATCGCCATCCGCCGATCCTTCATAAGGTTCGGGAGTCCGGCCAATACGTCCCGTAGTTACATCGATCCGTAGATGATCTGGAACATACTATGGACCGATGGAAAATCGTTATGTATGTCGCGGTCCGATACATGCCAACCGGCCCGGTAATTCCTACTCTGGGACAGACAAGGGTCCGGTCTTACTACTGCATAATGCAGCTATTAACAGCGCCGCGAGTAAAAATATTTCTGCCTCCTTGAGTCTTTCAGTTGGCGGGTCATAGCTACAGTCAGGTTAGACATCTGAGAGCAGCCGATGTTAAGAGAGCGCATGGGCACATCTTATGTGTGATGGCGATGTTTACATGTAGTCGGTATTTGCCCTCCTCGGCCCGCAGGACCGACACATAATTGACTAACACGACACAGCTCACTATCAGTCGCGCCTGTACTTTCAGGGGGAGAACGCTAGCCGAAGACTTCGGTGACCCACGTCGATGGCTCCCTTGTTCTCCTTTCCCTCTCCTGAATAGGGCAGCCGGCATAAAGCGTCGTTTGGCAAAGCCCATACAATTGTCGCACGCGACGAGATCCGGAAATATACGCAAAGCGCATGTCAACCGTAGTGAGTCCTTGCGCAGAGGTCTGTAGCCGGTTAGAGAGACGTTATTGGAGTGGGCGTGTGCCCAACATGGAGCCAGGACGTGGCGAGCAACTCCGCGCAGAACGGTGGGGCCAATCGGCCGGCAATACCTCTCCAGGTTGGGCCTTGCAGTCCCTCTAACCGCCGTCAAGCGCGGCGCGGATAATCCCCTAGTCAGCCCGTACGATTCCCGCAAGTCCAACCATGACTACACTGTCGTGGCCCTTTCCGTCGCTGGATAGCAGGTTCCCGGCTGGCAAAAGTGGGAACCCGTGCGGCGTGAGCAATACGCCTGTTTGCTCATGACACACCCAGGACTAGCCCGAGTCTGTACTGGCCGAAGAGGCTGAGGCTCTTATCACCGTATCTCCATTATGAATAGGATCTAAGGAAATGACGAGCCCATCACAATCCGCGTCTGTCGTGAGCCCCTTTGAGCCCACAGGGATAGCTACCTTAGGGTCCCATTTTACGATGCCGACCGGGGAGGCGTCAGTGTGAAGTATCCTAGACGGAACAGTAGGGCCCCCGTCGCCCGCTGTAGCGACGGGCTAGACGGCGTGGAGTACGTGAGGTGTCTGCTCTCAGGCTTGGCACCCCGCCCCCCAGCCATGAACAAGGAGTGAAGGAGGCGCGTCCCCAGGCTGAACCTACGGGGTTTGGTCATATCGCTGCACGTCATGCACAGCAGCTGACCATCCCCACGACCGGAGTCGAGAGGGTCCTGCCTCAGAGTGAGGGGCGTGACTCTTGCTCCTCGGGCGGGAGCGGCGTGAGGGCGAATGACTATTCAGGCGTCCTCCGCAGTGGGTGGCGGGCACCTTATGTGACCAGCGCATCGTGTCAGAGGAGGCTCGGGCTATCGTATCTAGTCTCTGCTCGCCTTGCGTCGGGGCCTACGCACCCTTTCGGCGTTAACTCCCCTCCGTGTACGAATGATTTAGGGTCAGGAGGGGTGGTTGGGGTGTCCCTTGGCAATCCTTATTCCTCCTTTCGAGAGGCGCCGGGAGGCTGAGCTCGACCGTCCGCGCCATCGGGGAGCGTGCTGATAGGCCTGCCCTAAGCCATTTCGTCCTCGGGTAGGCCAGGGGTCACCAGGGCTCACGGGGGCTACACGAATAGGCACCCCGAGCTTACTGTGTGAATCACCCTACCCTCTTTCCCCCAACCGACATCCAGCCAATGCGGGACCAACAGCCAGGTGCTATAAGCTGAGTGAGGTATGTATATAGGCGATTTGGTCAATCTCGCCAAGGCCGCGCGCCAACTCTGGCTGTGACCATATATTGTAGCTGACGCCCCAACACCCTAACGTAGCACCGGTTCCGGCATTAGTCTGGCTCCCCGTTGTGGCAAGCCTCCGTGACACGTAAGAGGCCTCACATCAGGCCCTGCAACGGTGCCAACGCGCGGTCCCGGGCCGCACGCAACTTTTGGCCCATTCAACCCCGGTCCCGCTGATTACCCGTCGTCGTTCGCAGGCAGGTTAGCTCCTGGCCTGACACTCGTCCCTGAGGACTGGCCGGGGGCTGAGCTGCCTGCCCCTCTGTGTTCCTCCCGCCGACGCGTTCATCCTGCCCGGGTGTAGGGCGGATCCCGCGGTGCCGCCGTGCGCCCGTCATGCCGGGTCTACCTGCACTCACGCAACTGTCGGCGGACTGGCTGTCCAGTTGAGAGCTCGGTCGCAGGGCAGCGGATCATCTCTTCTGCGCCGTCCCCTGTAGCAGTAACGAAATGTGTGATGGGGTCAAGTTGTAGGCACGCGATGCGAAATCATACGCCGGCGAAACAGTCGCTAGGCGACCTACGCACGGGGGCGGGCACGGGCCGCTAGGGTTCCTCGCGACACCTCCCTCAACTCCCGCGTGAAACGGCGACTGCTGGGTTGCGGCACAATTTGACCCCCGTCGTCAGGGGGTGATTGCAGCTCAGCGGGCGGGGGCCCGGAGGTGGGGCCTCGTCTGGCGGGCGCGTCCATACTTATGAGCATTCATCTGGGTGGGCCAACCCTCGAAAGGCGCCGCCCGTCTACGGCGGTCTCAGCGCCTCGCAGCCAGTTACGATTCCTCGGGGGTGAATGCGGCGTCACCATGAAAGAGGGTCCGAACATGGGACCACCCCGGGGCTTCCACGTAGGGAGCAGTGGCGTCTAGGCACGCGACACCGCCCTGGGCCCTCGTCACGTGAGCTCGCCTCTCGGGCCCCGACGCGGATCGCTTGGACGACGTAGACGGGTAGTCCCTATGAGCGGTGGATCGGTGCAAATGGTGGGTCGATTTGCCGCTCGCGAGCCTAGGTATGCAGCCATCCTCCGGGCGAAGCACGCCCGGCGGCCCGGGCCGGAGCACCCGACCCGTTGCGGAGTGCCTAGGCCGCCGCTTTGGGGGGCCGCCATCAACGTGATAGGGGCCGTCAGGCCCGGCTATGGTGTTGCACATACAGCGCAAATTCCCGCTTTTTTATAGCTTCTGTGTTGGCCAATGCAGGCTAGGCCTTCAAGCTGCTGGTACACAGGTGCCTGGTCGAAGGGGACCCCCTGACCGACCCGCCAATGTCTGCGCGGATCCCGGAAATGGCCCGCCGCATGACTGCGATACAGGCTGCTTAGCCCGGCCGCCGCCCTCTCGCAGATTAGGTCTCGGACGACCTCCCGCGGCGTCTGCACGAGTGTACTCAAGCCCATGCCTGTATCATGAGTCAGGTATATGACGAAACCTCTAGACGCAGCCGGGCAGGCAGTAGCACACTTACCAGCAAGTGGGGTCCATTTAACTCACCCTCCAGGTGCGGCTGTCGGTTATCCTACCGTCTTGGGATCTATGACGCGCGCCGACAACTGCCGACTATCAAGAGCCGGAGCAGGTCCCGCTATCGCAGGATAATCATCTGGCAGCTGCGGGGTGCACCTACGTCGCCTCCACTGCGCGACGTCAGTCGAGCCGGTCCGTCGCGGAGCCTTCCGGCGCTTGTGCAGAACCCCCCTGCCGGCGCCCCGGCTAATGGGATCCCGGAACCCGAGCCGCGGCCGGCGGGTCTAGCCATCACCGGGGCGACTAGAGCTCCGGGCCTTACAGGGGGCTGTCGCTGTACCAAGGCCTCCTCTGCAGCGAGCGCGGGCCATCGCGTGGGCGGTGGGGAGATTCCCCACGGCGCGGGGCCAGGGCGAAGCGCGGCTGCCCCGAGTTGTGGCCCTCCCCCTGCTAGGCGAGTGCGGGATCAGGACGAAGCGGTGAGGCATCCAACAATACTCTGGCGCGCGTCAAAGTGCAGTGGCATTTCGGCGGGGCTGTTTTCGGCCCCGTCGACGCCTGCTTGCTCGCGCGCCGCTGTTTTGGATCAGGTGCTACTAACCAACACCGCACACCATGAGGGGAATGGTTCGTCACAACTTCGCTATCATGCCGGCGCGAGGGGCCGCGGCACGCAGCCGGTCTGGGCATCTGGCTGGAGCCGATGAAGCCTATAGATCCGTCAAAAATAATTTATATCAATGGCATCCTCTAGTGTGTTCCACCTTCGCTTGTTGTTTCATACTAAGCAATCACACGAGCGGGCGTAGGCGGATCATGCGAGCAAACTCCCTCCCTTGTTAGCCATCGTGGGGGGTGTTTCCCCCGCGCCACTTTTTTGTGGGTCTCGCCGCATGCAGAAGCGGCTAAGGGCGATTATTATGGTGGGAAGAGCGCCCCGCGGAGATCGTGAACGGCTTTTAGTCCGATTCTGCTTACAAGTGACCTGGGTGTGCCACGGGGCCAACCCAAAAATGGGGGAAGTCGGGGCCCCGTCTTTCGAGACAAGGGGAAAGAGGCGCCCTCTTACCGCCGGCGCCGCCGAACCCAGAAGAGGCTTTATATCGCAGCCGTGAGCGTTGCGGAAGATCCGCTCGCAGCGGTCTGAGGAGGTCGACGTACTCCTGCGCCACCCCCTCCCAGATTGCCCCCCCTCCCCCTCCCGTGAGGGGCCCACGCTGTCGGGCTATGGAAGGGCACTACAAGCACGTCATTCCGGAGTTCCGGCACAGCAGCGCCCGTAAGTCCTGTTTCGGCTTACCCGAGCCACGCCGATTCACGCGGGTGGTTAGAGGGGTAACCACCTCGACCCCTGGTCGGCATTGGCCCATGTCGAGAGCGGATGCGCTTCGTCTGCGGCACCCCCGCCCGTCTGGTTTACCGGTTCACTGACGTATTCGGTAAGGTGTGCACTACGCCCTCGCCGCCAACAAGGGCGTTGTGGCAGTTCCCGTCGAAGCAAAAGCCTCGCGCATCTGACAGGCCTAGCTGTTGCCCAAAGTGCGCT
	PvPe03	AATGTCTGCACGCACGGCTCAACACAATGGACTTTGAGCCACATCTTGTCAGACCTGTTGGGGCCCGGTACTGGCTTGGATCGCCATCCGCCGATCCTTCATAAGGTTCGGGAGTCCGGCCAATACGTCCCGTAGTTACATCGATCCGTAGATGATCTGGAACATACTAGGGACCGATGGAAAATCGGCATGTATGTCGCGGTCCGATACATACCAACCGGCCCGGTAATTCCTACTCTGGGACAGACAAGGGTCCGGTCTTACTAATGCATAATGCAGCTATTAACAGCGCCGCGAGTAAAAATATTTCTGCCTCCTTGAGTCTTTCAGTTGGCGGGTCATAGCTACAGTCAGGTTAGACATCTGAGAGCAGCCGATGTTAAGAGAGCGCATGGGCACATCTTATGTGTGATGGCGATGTTTACATGTAGTCGGTATTTGCCCTCCTCGGCCCGCAGGACCGACACATAATTGACTAACACGACACGGCTCACTATCAGTCGCGCTTGTACTTTCAGGGGGAGAACGCTAGCCGAAGACTTCGGTGACCCACGTCGATGGCTCCCTTGTTCTCCTTTCCCTCTCCTGAATAGGGCAGCCGGCATAAAGCGTCGTTTGGCAAAGCCCATACAATTGTCGCACGCGACGAGATCCGGAAATATACGCAAAGCGCATGTCAACCGTAGTGAGTCCTTGCGCAGAGGTCTGTAGCCGGTTAGAGAGACGTTAGTGGAGTGGGCGTGTGCCCAACATGGAGCCAGGACGTGGCGAGCAACTCCGCGCAGAACGGTGGGGCCAATCGGCCGGCAATACCTCTCCAGGTTGGGCCTTGCAGTCCCTCTAACCGCCGTCAAGCGCGGCGCGGATAATCCCCTAGTCAGCCCGTACGGTTCCCGCAAGTCCAACCATGACTACATTGTCGTGGCCCTTTCCGTCGCTGGATAGCAGGTTCCCGGCTGGCAAAAGTGGGAACCCGTGCGGCGTGAGCAATACGCCTGTTTGCTCATGACACACCCAGGACTAGCCCGAGTCTGTACTGGCCGAAGAGGCTGAGGCTCTTATCACCGTATCTCCATTATGAATAGGATCTGAGGAAATGACGAGCCCATCACAATCCGCGTCTGTCGTGAGCCCCTTTGAGCCCACAGGGATAGCTACCTTAGGGTCCCATTTTACGATGCCGACCGGGGAGGCGTCAGTGTGAAGTATCCTAGACGGAACAGTAGGGCCCCCGTCGCCCGCTGTAGCGACGGGCTAGACGGCGTGGAGTACGTGAGGTGTCTGCTCTCAGGCTTCGCACCCCGCCCCCCAGCCATGAACAAGGAGTGAAGGAGGCGCGTCCCCAGGCTGAACCTACGGGGTTTGGTCATATCGCTGCACGTCATGCACAGCAGCTGACCATCCCCACGACCGGAGTCGAGAGGGTCCTGCCTCAGAGTGAGGGGCGTGACTCTTGCTCCTCGGGCGGGAGCGGCGTGAGGGCGAATGCCTATTCAGGCGTCCTCCGCAGTGGGTGGCGGGCACCTTATGTGACCAGCGCATCGTGTCAGAGGAGGCTCGGGCTATCGTATCTAGTCTCTGCTCGCCTTGCGTCGGGGCCTACGCACCCTTTCGGCGTTAACTCCCCTCCGTGTACGAATGATTTAGGGTCAGGAGGGGCGGTTGGGGTGTCCCTTGGCAATCCTTATTCCTCCTTTCGAGAGGCGCCGGGAGGCTGAGCTCGACCGTCCGCGCCATCGGGGAGCGTGCTGATAGGCCTGCCCTAAGCCATTTCGTCCTCGGGTAGGCCAGGGGTCACCAGGGCTCACGGGGGCTACACGAATAGGCACCCCGAGCTTACTGTGTGAATCACCCTACCCTCTTTCCCCCAACCGACATCCAGCCAATGCGGGACCAACAGCCAGGTGCTATAAGCTGAGTGAGGTATGTATATAGGCGATTTGGTCAATCTCGCCAAGGCCGCGCGCCAACTCTGGCTGTGACCATATATTGTAGCTGACGCCCCAACACCCTAACGTAGCACCGGTTCCGGCATTAGTCTGGCTCCCCGTTGTGGCAAGCCTCCGTGACACGTAAGAGGCCTCACATCAGGCCCTGCAACGGTGCCAACGCGCGGTCCCGGCCCGCACGCAACTTTTGGCCCATTCAACCCCGGTCCCGCTGATTACCCGTCGTCGTTCGCAGGCAGGTTAGCTCCTGGCCTGACACTCGTCCCTGAGGACTGGCCGGGGGCTGAGCTGCCTGCCCCTCTGTGTTCCTCCCGCCGACGCGTTCATCCTGCCCGGGTGTAGGGCGGATCCCGCGGTGCCGCCGTGCGCCCGTCATGCCAGGTCTACCTGCACTCACGCAACTGTCGGCGGACTGGCTGTCCAGTTGAGAGCTCGGTCGCAGGGCAGCGGATCATCTCTTCTGCGCCGTCCCCTGTAGCAGTAACGAAATGTGTGTTGGGGTCAAGTAGTAGGCACGCGATGCGAAATCATACGCCGGCGAAACAGTCGCTAGGCGACCTACGCACGGGGGCGGGCACGGGCCGCTAGGGTTCCTCGCGACACCTCCCTCAACTCCCGCGTGAAACGGCGACTGCTGGGTTGCGGCACAATTTGACCCCCGTCGTCAGGGGGTGATTGCAGCTCAGCGGGCGGGGGCCCGGAGGTGGGGCCTCGTCTGGCGGGCGCGTCCATACTTATGAGCATTCATCTGGGTGGGCCAACCCTCGAAAGGCGCCGCCCGTCTACGGCGGTCTCAGCGCCTCGCAGCCAGTTACGATTCCTCGGGGGTGAGTGCGGCGTCACCATGAAAGAGGGTCCGAACATGGGACCACCCCGGGGCTTCCACGTAGGGAGCAGTGGCGTCTAGGCACGCGACACCGCCCTGGGCCCTCGTCACTTGAGCTCGCCTCTCGGGCCCCGACGCGGATCGCTTGGACGACGTAGACGGGTAGTCCCTATGAGCGGTGGATCGGTGCAAATGGTGGGTCGATTTGCCGCTCGCGAGCCTACGTATGCAGCCATCCTCCGGGCGAAGCACGCCCGGCGGCCCGGGCCGGAGCACCCGACCCGTTGCGGAGTGCCTAGGCCGCCGCTTTGGGGGGCCGCCATCAACGTGATAGGGGCCGTCAGGCCCGGCTATGGTGTTGCACATACAGCGCAAATTCCCGCTTTTTTATAGCTTCTGTGTTGGCCAATGCAGGCTAGGCCTTCAAGCTGCTGGTACACAGGTGCCTGGTCGAAGGGGACCCCCTGACCGACCCGCCAATGTCTGCGCGGATCCCGGAAATGGCCCGCCGCATGACTGCGATACAGGCTGCTTAGCCCGGCCGCCGCCCTCTCGCAGATTAGGTCTCGGACGACCTCCCGCGGCGTCTGCACGAGTGTAATCAAGCCCATGCCTGTATCATGAGTCAGGTATATGACGAAACCTCTAGACGCAGCCGGGCAGGCAGTAGCACACTTACCAGCAAGTGGGGTCCATTTAACTCACCCTCCAGGTGCGGCTGTCGGTTATCCTACCGTCTTGGGATCTATGACGCGCGCCGACAACTGCCGATTATCAAGAGCCGGAGCAGGTCCCGCTATCGCAGGATAATCATCTGGCAGCTGCGGGGTGCACCTACGTCGCCTCCACTGCGCGACGTCAGTCGAGCCGGTCCGTCGCGGAGCCTTCCGGCGCTTGTGCAGAACCCCCCTGCCGGCGCCCCGGCTAATGGGATCCCGGAACCCGAGCCGCGGCCGGCGGGTCTGGCAATCACCGGGGCGACTAGAGCTCCGGGCCTTACAGGGGGCTGTCGCTGTACCAAGGCCTCCTCTGCAGCGAGCGCGGGCCATCGCGTGGGCGGTGGGGAGATTCCCCACGGCGCGGGGCCAGGGCGAAGCGCGGCTGCCCCGAGTTGTGGCCCTCCCCCTGCTAGGCGAGTGCGGGATCAGGACGAAGCGTTGAGGCATCCAACAATACTCTGGCGCGCGTCAAAGTGCAGTGGCATTTCGGCGGGGCTGTTTTCGGCCCCGTCGACGCCTGCTTGCTCGCGCGCCGCTGTTTTGGATCAGGTGCTACTAACCAACACCGCACACCATGAGGGGAATGGTTCGTCACAACTTCGCTATCATGCCGGCGCGAGGGGCCGCGGCACGCAGCCGGTCTGGGCATCTGGCTGGAGCCGATGGAGCCTATAGATCCGTCAAAAATAATTTATATCAGCAGCATCCTCTAATGTGTTCCACCTTCGCTTGTTGTTTCATACTAAGCAATCACAGGAGCGGGCGTAGGCGGATCATGCGAGCAAACTCCCTCCCTTGTTAGCCATCGTGGGGGGTGTTTCCCCCGCGCCACTTTTTTGTGGGTCTCGCCGCATGCAGAAGCGGCTAAGGGCGATTATTATGGTGGGAAGAGCGCCCCGCGGAGATCGTGAACGGCTTTTAGTCCGATTCTGCTTACAAGTGACCTGGGTGTGCCACGGGGCCAACCCAAAAATGGGGGAAGTCGGGGCCCCGTCTTTTGAGACAGGGGGAAAGAGGCGCCCTCTTACCGCCGGCGCCGCCGAACCCAGAAGAGGCTTTATATCGCAGCCGTGAGCGTCGCGGAAGATCCGCTCGCAGCGGTCTGAGGAGGTCGACGTACTCCTGCGCCACCCCCTCCCAGATTGCCCCCCCTCCCCCTCCCGTGAGGGGCCCACGCTGTCGGGCTATGGAAGGGCACTACAAGCACGTCATTCCGGAGTTCCGGCACAGCAGCGCCCGTAATTCCTGTTTCGGCTTACCCGAGCCACGCCGATTCACGCGGGTGGTTAGAGGGGTAACCACCTCGACCCCTGGTCGGCATTGGCCCATGTCGAGAGCGGATGCGCTTCGTCTGCAGCACCCCCGCCCGTCTGGTTTACCGGTTCACTGACGTATTCGGTAAGGTGTGCACTACGCCCTCGCCACCAACAAGGGCGTTGTGGCAGTTCCCGTCGAAGCAAAAGCCTCGCGCATCTGACAGGCCTAGCTGTTGCCCAAAGTGCGCT
	PvTh01	AATGTCCGCACGCACGGCTCACTAGGATGGACTTTGAGCCCGATCTTGTCAGTCCTGTTGGGGCCTGGTACTGGCTTGGGTCGCCATCCGCCGATCCTTCATAAGGTTCGGGAGTCCGGCCAATACGTCCCGTAGTTACATCGATCCGTAGATGATCTGGAACATACTAGGGACCGATGGAAAAACGGCATGTATGTCGCGGCCCGATACATGCCAACCGGCCCGGTAATTCCTACTCTGGGACAGACGAAAGCCCAGTCTTACTACTGCATAATGCAGCTATTAACAGCGCCGCGAGTAAAAATATTTCTGCCTCCTTGAGTCTTTCAGTTGGCGGGTCATAGCTACAGTCAGGTTAGACATCTGAGAGCAGCCGATGTTAAGAGAGCGCATGGGCACATCTTATGTGTGATGGCGATGTTTACATGTAGTCGGTATTTGCCCTCCTCGGCCCGCAGGACCGACACATAATTGACTAACACGACACAGCTCACTATCAGTCGCGCTTGTACTTTCAGGGGGAGAACGCTAGCCGAAGACTTCGGTGACCCACGTCGATGGCTCCCTTGTTCTCCTTTCCCTCTCCTGAATAGGGCAGCCGGCATAAAGCGTCGTTTGGCAAAGCCCATACAATTGTCGCACGCGACGAGATCCGGAAATATACGCAGAGCGCATGTCAACCGTAGTGAGTCCTTGCGCAGAGGTCTGTAGCCGGTTAGAGAGACGTTAGTGGAGTGTGCGTGTGCCCAACATGGAGCCAGGACGTGGCGAGCAACTCCGCGCAGAACGGTGGGGCCAATCGGCCGGCAATACCTCTCCAAGTTGGGCCTTGCAGTCCCTCTAACCGCCGTCAAGCGCGGCGCGGATAATCCCCTAGTCAGCCCGTACGGTTCCCGCAAGTCCAACCATGACTACATTGTCGTGGCCCTTTCCGTCGCTGGATAGCAGGTTCCCGGCTGGCAAAAGTGGGAACCCGTGCGGCGTGAGCAATACGCCTGTTTGCTCATGACACACCCAGGACTAGCCCGAGTCTGTACTGGCCGAAGAGGCTGAGGCTCTTATCACCGTATCTCCATTATGAATAGGATCTGAGGAAATGACGAGCCCATCACAATCCGCGTCTGTCGTGAGCCCCTTTGAGCCCACAGGGATAGCTACCTTAGGGTCCCATTTTACGATGCCGACCGGGGAGGCGTCAGTGTGAAGTATCCTAGACGGAACAGTAGGGCCCCCGTCGCCCGCTGTAGCGACGGGCTAGACGGCGTGGAGTACGTGAGGTGTCTGCTCTCAGGCTTGGCACCCCGCCCCCCAGCCATGAACAAGGAGTGAAGGAGGCGCGTCCCCAGGCTGAACCTACGGGGTTTGGTCATATCGCTGCACGTCATGCACAGCAGCTGACCATCCCCACGACCGGAGTCGAGAGGGTCCTGCCTCAGAGTGAGGGGCGTGACTCTTGCTCCTCGGGCGGGAGCGGCGTGAGGGCGAATGCCTATTCAGGCGTCCTCCGCAGTGGGTGGCGGGCACCTTATGTGACCAGCGCATCGTGTCAGAGGAGGCTCGGGCTATCGTATCTAGTCTCTGCTCGCCTTGCGTCGGGGCCTACGCACCCTTTCGGCGTTAACTCCCCTCCGTGTACGAATGATTTAGGGTCAGGAGGGGTGGTTGGGGTGTCCCTTGGCAATCCTTATTCCTCCTTTCGAGAGGCGCCGGGAGGCTGAGCTCGACCGTCCGCGCCATCGGGGAGCGTGCTGATAGGCCTGCCCTAAGCCATTTCGTCCTCGGGTAGGCCAGGGGTCACCAGGGCTCACGGGGGCTACACGAATAGGCACCCCGAGCTTACTGTGTGAATCACCCTACCCTCTTTCCCCCAACCGACATCCAGCCAATGCGGGACCAACAGCCAGGTGCTATAAGCTGAGTGAGGTATGTATATAGGCGATTTGGTCAATCTCGCCAAGGCCGCGCGCCAACTCCGGCTGTGACCATATATTGTAGCTGACGCCCCAACACCCTAACGTAGCACCGGTTCCGGCATTAGTCTGGCTCCCCGTTGTGGCAAGCCTCCGTGACACGTAAGAGGCCTCACATCAGGCCCTGCAACGGTGCCAACGCGCGGTCCCGGCCCGCACGCAACTTTTGGCCCATTCAACCCCGGTCCCGCTGATTACCCGTCGTCGTTCGCAGGCAGGTTAGCTCCTGGCCTGACACTCGTCCCTGAGGACTGGCCGGGGGCTGAGCTGCCTGCCCCTCTGTGTTCCTCCCGCCGACGCGTTCATCCTGCCCGGGTGTAGGGCGGATCCCGCGGTGCCGCCGTGCGCCCGTCATGCCAGGTCTACCTGCACTCACGCAACTGTCGGCGGACTGGCTGTCCAGTTGAGAGCTCGGTCGCAGGGCAGCGGATCATCTCTTCTGCGCCGTCCCCTGTAGCAGTAACGAAATGTGTGTTGGGGTCAAGTTGTAGGCACGCGATGCGAAATCATACGCCGGCGAAACAGTCGCTAGGCGACCTACGCACGGGGGCGGGCACGGGCCGCTAGGGTTCCTCGCGACACCTCCCTCAACTCCCGCGTGAAACGGCGACTGCTGGGTTGCGGCACAATTTGACCCCCGTCGTCAGGGGGTGATTGCAGCTCAGCGGGCGGGGGCCCGGAGGTGGGGCCTCGTCTGGCGGGCGCGTCCATACTTATGAGCATTCATCTGGGTGGGCCAACCCTCGAAAGGCGCCGCCCGTCTACGGCGGTCTCAGCGCCTCGCAGCCAGTTACGATTCCTCGGGGGCGAGTGCGGCGTCACCATGAAAGAGGGTCCGAACATGGGACCACCCCGGGGCTTCCACGTAGGGAGCAGTGGCGTCTAGGCACGCGACACCGCCCTGGGCCCTCGTCACGTGAGCTCGCCTCTCGGGCCCCGACGCGGATCGCTTGGACGACGTAGACGGGTAGTCCCTATGAGCGGTGGATCGGTGCAAATGGTGGGTCGATTTGCCGCTCGCGAGCCTACGTATGCAGCCATCCTCCGGGCGAAGCGCGCCCGGCGGCCCGGGCCGGAGCACCCGACCCGTTGCGGAGTGCCTAGGCCGCCGCTTTGGGGGGCCGCCATCAACGTGATAGGGGCCGTCAGGCCCGGCTATGGTGTTGCACATACAGCGCAATTTCCCGCTTTTTTATAGCTTCTGTGTTGGCCAATGCAGGCTAGGCCTTCAAGCTGCTGGTACACAGGTGCCTGGTCGAAGGGGACCCCCTGACCGACCCGCCAATGTCTGCGCGGATCCCGGAAATGGCCCGCCGCATGACTGCGATACAGGCTGCTTAGCCCGGCCGCCGCCCTCTCGCAGATTAGGTCTCGGACGACCTCCCGCGGCGTCTGCACGAGTGTACTCAAGCCCATGCCTGTATCATGAGTCAGGTATATGACGAAACCTCTAGGCGCAGCCGGGCAGGCAGTAGCACACTTACCAGCAAGTGGGGTCCATTTAACTCACCCTCCAGGTGCGGCTGTCGGTTATCCTACCGTCTTGGGATCTATGACGCGCGCCGACAACTGCCGACTATCAAGAGCCGGAGCAGGTCCCGCTATCGCAGGATAATCATCTGGCAGCTGCGGGGTGCACCTACGTCGCCTCCACTGCGCGACGTCAGTCGAGCCGGTCCGTCGCGGAGCCTTCCGGCGCTTGTGCAGAACCCCCCTGCCGGCGCCCCGGCTAATGGGATCCCGGAACCCGAGCCGCGGCCGGCGGGTCTAGCCATCACCGGGGCGACTAGAGCTCCGGGCCTTACAGGGGGCTGTCGCTGTACCAAGGCCTCCTCTGCAGCGAGCGCGGGCCATCGCGTGGGCGGTGGGGAGATTCCCCACGGCGCGGGGCCAGGGCGAAGCGCGGCTGCCCCGAGTTGTGGCCCTCCCCCTGCTAGGCGAGTGCGGGATCAGGACGAAGCGGTGAGGCATCCAACAATACTCTGGCGCGCGTCAAAGTGCAGTGGCATTTCGGCGGGGCTGTTTTCGGCCCCGTCGACGCCTGCTTGCTCGCGCGCCGCTGTTTTGGATCAGGTGCTACTAACCAACACCGCAAACCATGAGGGGAATGGTTCGTCACAACTTCGCTATCATGCCGGCGCGAGGGGCCGCGGCACGCAGCCGGTCTGGGCATCTGGCTGGAGCCGATGGAGCCTATAGATCCGTCAAAAATAATTTATATCAGCAGCATCCTCTAGTGTGTTCCACCTTCGCTTGTTGTTTCATACTAAGCAATCACAGGAGCGGGCGTAGGCGGAACATGCGAGCAAACTCCCTCCCTTGTTAGCCATCGTGGGGGGTGTTTCCCCCGCGCCACTTTTTTGTGGGTCTCGCCGCATGCAGAAGCGGCTAAGGGCGATTATTATGGTGGGAAGAGCGCCCCGCGGAGATCGTGAACGGCTTTTAGTCCGATTCTGCTTACAAGTGACCTGGGTGTGCCACGGGGCCAACCCAAAAATGGGGGAAGTCGGGGCCCCGTCTTTCGAGACAAGGGGAAAGAGGCGCCCTCTTACCGCCGGCGCCGCCGAACCCAGAAGAGGCTTTATATCGCAGCCGTGAGCGTTGCGGAAGATCCGCTCGCAGCGGTCTGAGGAGGTCGACGTACTCCTGCGCCACCCCCTCCCAGATTGCCCCCCCTCCCCCTCCCGTGAGGGGCCCACGCTGTCGGGCTATGGAAGGGCACTACAAGCACGTCATTCCGGAGTTCCGGCACAGCAGCGCCCGTAAGTCCTGTTTCGGCTTACCCGAGCCACGCCGATTCACGCGGGTGGTTAGAGGGGTAACCACCTCGACCCCTGGTCGGCATTGGCCCATGTCGAGAGCGGATGCGCTTCGTCTGCAGCACCCCCGCCCGTCTGGTTTACCGGTTCAATGACGTATTCGGTAAGGTGTGCACTACGCCCTCGCCGCCAACAAGGGCGTTGTGGCAGTTCCCGTCGAAGCAAAAGCCTCGCGCATCTGACAGGCCTAGCTGTTGCCCAAAGTGCGCT
	PvTh02	AATGTCCGCACGCACGGCTCACTAGGATGGACTTTGAGCCCGATCTTGTCAGTCCTGTTGGGGCCTGGTACTGTCTTGGATCGCCATCCACCGATCCTTCATAAGGTTCGGGAGTCCGGCCAATACGTCCCGTAGTTACATCGATTCGTAGATGATCTGGAACATACTATGGACCGATGGAAAATCGGCATGTATGTCGCGGCCCGATACATGCCAACCGGCCCGGTAATTCCTACTCTGGGACAGACAAGGGTCCGGTCTTACTAATGCATAATGCAGCTATTAACAGCGCCGCGAGTAAAAATATTTCTGCCTCCTTGAGTCTTTCAGTTGGCGGGTCATAGCTACAGTCAGGTTAGACATCTGAGAGCAGCCGATGTTAAGAGAGCGCATGGGCACATCTTATGTGTGATGGCGATGTTTACATGTAGTCGGTATTTGCCCTCCTCGGCCCGCAGGACCGACACATAATTGACTAACACGACACAGCTCACTATCAGTCGCGCCTGTACTTTCAGGGGGAGAACGCTAGCCGAAGACTTCGGTGACCCACGTCGATGGCTCCCTTGTTCTCCTTTCCCTCTCCTGAATAGGGCAGCCGGCATAAAGCGTCGTTTGGCAAAGCCCATACAATTGTCGCACGCGACGAGATCCGGAAATATACGCAAAGCGCATGTCAACCGTAGTGAGTCCTTGCGCAGAGGTCTGTAGCCGGTTAGAGAGACGTTAGTGGAGTGGGCGTGTGCCCAACATGGAGCCAGGACGTGGCGAGCAACTCCGCGCAGAACGGTGGGGCCAATCGGCCGGCAATACCTCTCCAGGTTGGGCCTTGCAGTCCCTCTAACCGCCGTCAAGCGCGGCGCGGATAATCCCCTAGTCAGCCCGTACGGTTCCCGCAAGTCCAACCATGACTACATTGTCGTGGCCCTTTCCGTCGCTGGATAGCAGGTTCCCGGCTGGCAGAAGTGGGAACCCGTGCGGCGTGAGCAATACGCCTGTTTGCTCATGACACACCCAGGACTAGCCCGAGTCTGTACTGGCCGAAGAGGCTGAGGCTCTTATCACCGTATCTCCATTATGAATAGGATCTGAGGAAATGACGAGCCCATCACAATCCGCGTCTGTCGTGAGCCCCTTTGAGCCCACAGGGATAGCTACCTTAGAGTCCCATTTTACGATGCCGACCGGGGAGGCGTCAGTGTGAAGTATCCTAGACGGAACAGTAGGGCCCCCGTCGCCCGCTGTAGCGACGGGCTAGACGGCGTGGAGTACGTGAGGTGTCTGCTCTCAGGCTTGGCACCCCGCCCCCCAGCCATGAACAAGGAGTGAAGGAGGCGCGTCCCCAGGCTGAACCTACGGGGTTTGGTCATATCGCTGCACGTCATGCACAGCAGCTGACCATCCCCACGACCGGAGTCGAGAGGGTCCTGCCTCAGAGTGAGGGGCGTGACTCTTGCTCCTCGGGCGGGAGCGGCGTGAGGGCGAATGCCTATTCAGGCGTCCTCCGCAGTGGGTGGCGGGCACCTTATGTGACCAGCGCATCGTGTCAGAGGAGGCTCGGGCTATCGTATCTAGTCTCTGCTCGCCTTGCGTCGGGGCTTACGCACCCTTCCGGCGTTAACTCCCCTCCGTGTACGAATGATTTAGGGTCAGGAGGGGTGGTTGGGGTGTCCCTTGGCAATCCTTATTCCTCCTTTCGAGAGGCGCCGGGAGGCTGAGCTCGACCGTCCGCGCCATCGGGGAGCGTGCTGATAGGCCTGCCCTAAGCCATTTCGTCCTCGGGTAGGCCAGGGGTCACCAGGGCTCACGGGGGCTACACGAATAGGCACCCCGAGCTTACTGTGTGAATCACCCTACCCTCTTTCCCCCAACCGACATCCAGCCAATGCGGGACCAACAGCCAGGTGCTATAAGCTGAGTGAGGTATGTATATAGGCGATTTGGTCAATCTCGCCAAGGCCGCGTGCCAACTCTGGCTGTGACCATATATTGTAGCTGACGCCCCAACACCCTAACGTAGCACCGGTTCCGGCATTAGTCTGGCTCCCCGTTGTGGCAAGCCTCCGTGACACGTAAGAGGCCTCACATCAGGCCCTGCAACGGTGCCAACGCGCGGTCCCGGCCCGCACGCAACTTTTGGCCCATTCAACCCCGGTCCCGCTGATTACCCGTCGTCGTTCGCAGGCAGGTTAGCTCCTGGCCTGACACTCGTCCCTGAGGACTGGCCGGGGGCTGAGCTGCCTGCCCCTCTGTGTTCCTCCCGCCGACGCGTTCATCCTGCCCGGGTGTAGGGCGGATCCCGCGGTGCCGCCGTGCGCCCGTCATGCCAGGTCTACCTGCACTCACGCAACTGTCGGCGGACTGGCTGTCCAGTTGAGAGCTCGGTCGCAGGGCAGCGGATCATCTCTTCTGCGCCGTCCCCTGTAGCAGTAACGAAATGTGTGTTGGGGTCAAGTTGTAGGCACGCGATGCGAAATCATACGCCGGCGAAACAGTCGCTAGGCGACCTACGCACGGGGGCGGGCACGGGCCGCTAGGGTTCCTCGCGACACCTCCCTCAACTCCCGCGTGAAACGGCGACTGCTGGGTTGCGGCACAATTTGACCCCCGTCGTCAGGGGGTGATTGCAGCTCAGCGGGCGGGGGCCCGGAGGTGGGGCCTCGTCTGGCGGGCGCGTCCATACTTATGAGCATTCATCTGGGTGGGCCAACCCTCGAAAGGCGCCGCCCGTCTACGGCGGTCTCAGCGCCTCGCAGCCAGTTACGATTCCTCGGGGGTGAGTGCGGCGTCACCATGAAAGAGGGTCCGAACATGGGACCACCCCGGGGCTTCCATGTAGGGAGCAGTGGCGTCTAGGCACGCGACACCGCCCTGGGCCCTCGTCACGTGAGCTCGCCTCTCGGGCCCCAACGCGGATCGCTTGGACGACGTAGACGGGTAGTCCCTATGAGCGGTGGATCGGTGCAAATGGTGGGTCGATTTGCCGCTCGCGAGCCTACGTATGCAGCCATCATCCGGGCGAAGCGCGCCCGGCGGCCCGGGCCGGAGCACCCGACCCGTTGCGGAGTGCCGAGGCCGCCGCTTTGGGGGGCCGCCATCAACGTGATAGGGGCCGTCAGGCCCGGCTATGGTGTTGCACATACAGCGCAATTTCCCGCTTTTTTATAGCTTCTGTGTTGGCCAATGCAGGCTAGGCCTTCAAGCTGCTGGTACACAGGTGCCTGGTCGAAGGGGACCCCCTGACCGACCCGCCAATGTCTGCGCGGATCCCGGAAATGGCCCGCCGCATGACTGCGATACAGGCTGCTTAGCCCGGCCGCCGCCCTCTCGCAGATTAGGTCTCGGACGACCTCCCGCGGCGTCTGCACGGGTGTACTCAAGCCCATGCCTGTATCATGAGTCAGGTATATGACGAAACCTCTAGACGCAGCCGGGCAGGCAGTAGCACACTTACCAGCAAGTGGGGTCCATTTAACTCACCCTCCAGGTGCGGCTGTCGGTTATCCTACCGTCTTGGGATCTATGACGCGCGCCGACAACTGCCGACTATCAAGAGCCGGAGCAGGTCCCGCTATCGCAGGATAATCATCTGGCAGCTGCGGGGTGCATCTACGTCGCCTCCACTGCGCGACGTCAGTCGAGCCGGTCCGTCGCGGAGCCTTCCGGCGCTTGTGCAGAACCCCCCTGCCGGCGCCCCGGCTAATGGGATCCCGGAACCCGAGCCGCGGCCGGCGGGTCTAGCCATCACCGGGGCGACTAGAGCTCCGGGCCTTACAGGGGGCTGTCGCTGTACCAAGGCCTCCTCTGCAGCGAGCGCGGGCCATCGCGTGGGCGGTGGGGAGATTCCCCACGGCGCGGGGCCAGGGCGAAGCGCGGCTGCCCCGAGTTGTGGCCCTCCCCCTGCTAGGCGAGTGCGGGATCAGGACGAAGCGGTGAGGCATCCAACAAAACTCTGGCGCGCGTCAAAGTGCAGTGGCATTTCGGCGGGGCTGTTTTCGGCCCCGTCGACGCCTGCTTGCTCGCGCGCCGCTGTTTTGGATCAGGTGCTACTAACCAACACCGCACACCATGAGGGGAATGGTTCGTCACAACTTCGCTATCATGCCGGCGCGAGGGGCCGCGGCACGCAGCCGGTCTGGGCATCTGGCTGGAGCCGATGGAGCCTATAGATCCGTCAAAAATAATTTATATCAGCGGCATCCTCTAGTGTGTTCCACCTTCGCTTGTTGTTTCATACTAAGCAATCACAGGAGCGGGCGTAGGCGGAACATGCGAGCAAACTCCCTCCCTTGTTAGCCATCGTGGGGGGTGTTTCCCCCGCGCCACTTTTTTGTGGGTCTCGCCGCATGCAGAAGCGGCTAAGGGCGATTATTATGGTGGGAAGAGCGCCCCGCGGAGATCGTGAACGGCTTTTAGTCCGATTCTGCTTACAAGTGACCTGGGTGTGCCACGGGGCCAACCCAAAAATGGGGGAAGTCGGGGCCCCGTCTTTCGAGACAAGGGGAAAGAGGCGCCCTCTTACCGCCGGCGCCGCCGAACCCAGAAGAGGCTTTATATCGCAGCCGTGAGCGTTGCGGAAGATCCGCTCGCAGCGGTCTGAGGAGGTCGACGTACTCCTGCGCCACCCCCTCCCAGATTGCCCCCCCTCCCCCTCCCGTGAGGGGCCCACGCTGTCGGGCTATGGAAGGGCACTACAAGCACGTCATTCCGGAGTTCCGGCACAGCAGCGCCCGTAAGTCCTGTTTCGGCTTACCCGAGCCACGCCGATTCACGCGGGTGGTTAGAGGGGTAACCACCTCGACCCCTGGTCGGCATTGGCCCATGTCGAGAGCGGATGCGCTTCGTCTGCAGCACCCCCGCCCGTCTGGTTTACCGGTTCACTGACGTATTCGGTAAGGTGTGCACTACGCCCTCGCCGCCAACAAGGGCGTTGTGGCAGTTCCCGTCGAAGCAAAAGCCTCGCGCATCTGACAGGCCTAGCTGTTGCCCAAAGTGCGCT
	Pvl01	AATGTCCACACGCACGGCTCACTAGAATGGACTTTGGGCCACATCTTGTCAGTCCTGTTGGGGCCTGGTACTGGCTTGGGTCGCCATCCACCGATCCTTCATAAGGTTCGGGAGTCCGGCCAATACGTCCCGTAGTTACATCGATCCGTAGATGATCTGGAACATACTAGGGACCGATGGAAAATCGGCATGTATGTCGCGGCCCGATACATGCCAACCGGCCCGGTAATTCCTACTCTGGGACAGACAAGGGTCCGGTCTTACTAATGCATAATACAGCTATTAACAGCGCCGCGAGTAAAGATATTTCTGCCTCCTTGAGTCTTTCAGTTGGCGGGCCATAGCTACAGTCAGGTTAGACATCTCAGGGCAGCCGATGTTAGGAGAGCGCATGGGCACATCCTATACGTAGTGGCGATGTTTGCATGTATTCAGTATTTGTCCTCCTCCGTTCGAAGGACCGACACATAATCGACTAACTCAACACAGCTCACTACCAGTCGCATCTATGCTTTCAAGGGGCGAACGCATAACGAAGACTTCGATGACCCACATCAATGGCTCCCTTATTTTCCTTTCCCTCTCCAAAAGAGGGTAACCGGTGTAAGGCGGCGTTTGGCCCGGTCCACACAAATGCCGCGCGTGACGAGGTCCGAGGATATACGCAACGCGCATGTCAACCGTAGTGAGCCTGCTCAACGAGGTCTGTGACCGGTGAGAGTGACGTTAGTGGAGTGGGCGTGTACCCAACATGGAGCAAGGGCAAGGCGAGCGATTTCACGCAGAACGGTGGGGCCAATTGGCCGGCAATACCTTTCCAGATTGGGCCTTGTGGTCCCTCTAACCGCCAGCGAGCGAGCCGCGAATAATCCCCTAGTCAGCCCGCATGGTTCCCGCAAGTCCGATTATGACTACACTGCTATGGCCCCTTCCGCCGCCGGATAGCAGAGTCCCGGCGGGCAAGAATAGGGATCCGTGCAGCGTGAGCAATACACCTGTTTACTCATGATACGCCCAGGGCTAGCCCTAGTCAGTACGAACCGAAGGGACTGGGGCTCTTATCACCGTACCCCCATGATGAATCGGAGTCAAAGAGATGATGGGCCCATGACAATCCGCGTCCACCACGGGCCCCTTCGATCCCGCGGGGACAGCTTCCCTAGGGTACCCTGCTGCGATGCCGACCGGAGAAGCGTTAGCGTGAAGTATCCTAGACAGAACGGTAGGGCCATCGTCGCCCGTCGCAACAACGGGCTAGACGGTGTGGGATACGGAGGGCATCTGCTCTCAGGCTTCGCACCCCATCCCCCAGCCATGAACAAAGAGTGGAGGAGGCGCGTCCCCAAACCGAGCCTACGGGGTTTAGTCATATTGCTGCACGTCGTGCATAGCAGTCGACCGTCCCCCCAACCAGAGTCGGGAGGGTCCGACCTCAGCGCAGAGCGAGTGATTCCCGCTCCTCGGGCGGGAGCGGCGTGAGGGCGAGTGCCACTTCAGGCGTCCTCCGCAGTGGGTGGCGAGCACCTTAAGCGACCAGTGCGTCGTGCCAGAAGAGACTCGGGCTATCGTGTTCAGATTCTGCTCGACTTGCGTCGGGACCCACACACCTTTCCAGCGTTAACTCTCCTACGCGTACAGATGATTTAGGGTCAGGTGGGGTGATTGGGGTGTCCCTTGGCAATTCTTATTCCTCCTGTCGAGAGGTGCCGAGGGGCTGAGCTCGACCGTCCGCGCTATCGAGGAGCGCGCTAATAGACCTGCCCGGGACCATTGCGTCGTCGGGTAGGCCGAGGGTCCCCAGGGCTCACGGGAACTACACGAACAGGCACCCTGAGCCGGCTGTGTGAATCACCCTAGCCGTGTTCCACCAACCGGTATCCACACAATTCGGGACCAACGGCCAGGTGCTATAAGCTAAGTGAGGCAAGTATATAGGCGATTTGGTCAATATCGCAAGGGCCGCACGCCAACTCTGGCCGCAACCATAGACTGTGGCTGGGGCCCCAACGCCTTAGCGACACGCCGGTTCCGGCATTAGTCTGGCCCCCGGTCACGGTAAGCCTCCGTGACGCGTGAGAGGTCTCACATCGGGCCCTACGGCGGTACCAACGCGCGGTCTCGGCCCACACGCAACTTTCGGTTCATTCAACCCCGGTCCCGCTGATTACCCGTCGTCGTTCGCAGGCAGACTAGCTCCTGACCTGATGCTCGTCCTCGAGGACGGACTGGAGACCGAGCTGCCTGCCCCCTCGTGTTCCTCTCGCCGACGCGTCCATCCTGCCCGGGTTCGAGGCGGATCCCGCGACGCCGCCGTGCGCCCGTCATGCCGGGTCTACCTGCACTCACGCAACTGCCGAAGAATTAGCTGTCTGATTGAGGCCCCGGTCGCAGGGCAGCGGGTCACCTCTTCGGTGCCGTCCCCTGTAACAATAACGACGTGTGTGTAGGAGTCAATTAGTAGGCACGAAACGCGTAATCATACGCCGGCGGGACAGTCACTAGGTGACCGACGCACGGAAGAGGGCGCGGGCCGCTAGGGTTCGCCGCGACACCCCCCTCACCTCGCGCGCAAAGCAGCGACTGCTGGGTTGCGGCGATGCTTTACCCCCGCCGTCGAGGGGTGATTGCAGCCCAGCGAGCGGGGGCCCGGAGGTGGGGCCTCGTCTGGCGGGCGCTTCCATACTTACAGGTATTCATCTGGGCGGGCCAATCCTCCAGAGGCGCCGCCCGTCCACTGCGGTCTCAGCGCCTCGCTACCAGTTACGATCCCTCGGGGGTGAGTGCGCCGCCCCCATGAATAAGGGTCCGAACATGGGGCCGCCGTGGGGCTTCCACGTAGGGAGCAACGACGCCTAGGCACGCGGCACCGCCCTGGGCCCTCGTCACGCGAGCTCTCCTGTCTGGCCCCGACACGGAGCGTCTGGACGGCACAGAAGGGCGATCCCTGCGACCGGGGTAACGATGCAAATGGCAGGTTAATTTGTCGCATGCGAGCCTACGTATGCAGCCATCCTCCGGGCGAAGCACGCCCGGTGGCCCGGGCCGGAGCGCCCGACCTGTTGCGGAGTGCCTAAGCCGCCGCTCTGAGGGGACGTCATCCACGTGCTGAGGGCCGTCAGGCCTGGCTGTGGTGTTACACATGCAGCGCAATTTCCCGCTTTTTTGTTGCTTCCGTGATGGCCAATGTAGGCGGAGCCTTCGGGATGCTGCTGCACAGGTGCCTGGACGAAGGGAACCCCTTGACCGACCTGCCAACGTCATCGCGGATCCCGGAAATGGCCCGCCGCATGAGTGCGATACAGGCTGCTGGGTCCGGCCGCCGCCCTCTCGCGGGCTAGGTCTCGGACGACCTCCAGAGGCGTATGCACGGGTGAACTCAGGCCCGTGCCTGTATTGTGAGTCAGGTACACGACAAAGTCTCCGAACGCAGCCGAGTAGGCAGTAGCACACTTACCAGCGGATGGGTTCCACGTAACTCATCTTCCAGGTGCGGCTGTCGGTTACCCTACCGTCTTAAGATCTATGACGTGCGCCGACAACTGCCGACTGTCGAAACTCGGAGCAGGTCTCGCCATCGCAGGATAGTCATCCGGCAGCTGCGGGGTGCACATACGCCGCCCCTACTGCGCGACGTCGGTCGAGCCGGTCCGTCACGGAGCCTCCCGGCGCGTGTGCATAATCCCCTTGTCGACGGCCCGGCTAATTGGATCCCGGAACTCGAGCCGTGGCCGGCGGGTCTAGCCGTCACCGGGGCAACACGAGCTCCGGGCCTTACAGGGGGCTGTCGCTGTCCCAAGGCCTCCCCTGCGGCGAGCGCGGGCCATCGCGTGGGTGATGGGGAGGTTCCCAGCGGCACGGGGCCGGGACGAAACGCGGCTGCCCCGAGTTGTGGCCGTCCCCCTGCAAGGCGAGTGCTGGATTAGGACGGGGCGGTGGGGCGTCGAACAATACCCTTTTGCGCGTCAAAGCGCAGTGGCATTCGGGCGGGGCTGTTCCCGGCCCCGTCAACGCCTGCCCGCAAGCGCGCCGCTTTTCTGGACCGAGTGCTATTAACCAAAACCGCACATCAAGAGGGGAATGGTCCTTCACAACTCCACTATCATGCCGGCACGAGGGGCCGCGGCACGAAGCCGGTCTGGGCATCTGGCTAGAGCGGATGAAGCCTATAGATCCGTCAAAAATAATTTATATCAATGGCATCCTCTAGTGTGTCCCAACTTCGCTTGTTGTTTCATACTAAGCAATCACAGGAGCGGGTGCAGGCGGATCATGGGAGCGAACTCCCTCCCCTGTTAGCCATCTTGAGCGGTGTTTGCCCCGCGCCACTTTTTTGTGGGTCTCACCGTACGCAGACGCGGCTAAGGGCGATTATTATGGTGGGAGGAGCGCCCCGCGGAGATCGTGAACGGCTCTCATTCCTATTCTGCTTACAGGTGACCCGGGCGTTGCACGGGGCCAGCCCAAAAATGGGGGAGGTCGGGGCCCTGTCTTTCGGGACGGGGGGAAAATGGCGCCCTCTTTCCGCCGGCGATGCCGAACCCAGGAGAGGCCTTATATCGCAGCCGTGGGCGCTGCAGAAGAACTGTTCGCAGCGGTCTGAGAAGGTCGACGTACCTCTGCGCGACCCCCTCCCAGACCGCCCCCCCTCCCCCACCCGTGGGGGGCCCACTCTGTCGGGCTATGGAGAGGCTCTATGGGCTCATCACTCCGGAGTCCCGGCGCAGCGGCGCCCGTGAGTCCTGTTTTGGCTTACCCGAGCCACGTCGATTCACGCGGGTGGTCTGACGGGTAACCACATCGACTCTTGATCGGCATTGACCCGTGTCGCGAGCGGACGCGCTTCGTCTAAGGTACCCCCGGCCGCCTGGTTAATCGGTTCACTCACGTATTCGGCAAGGTGTGCACTACGCCCTCGCCGCCAGCAAGGGCGTTATGGCAATTCCCATCGAAACAAAAGCCCCGCGCATCTGACAGGCCTAGCCATTGTCCAAAGTGCGCT
	Pvl02	AATGTCCGCACGCACGGCTCAATAGAATGGACTTTGAGCCAGATCTTGTCAGTCCTGTTGGGGCCTGGTACTGGCTTGGATCGCCATCCACCGATCCTCCATAAGGTTCGGGAGTCCGGCCAATACGTCCCGTAGTTACATCGATCCGTAGATGATCTGGAACATACTATGGACCGAGGGAAAATCGTCATGTATGTCGCGGCCCGATACATGCCAACCGGCCCGGTAATTCCTACTCTGGGACAGACAAGGGTCCGGTCTTACTAATGCATAATGCAGCTGTTAACAGCGCCGCGAGTTAAAATATTTCTGCCTCCTTGAGTCTTTCAGTTGGCGGGCCGTATCTACAGTCAGGTTAGACATCTGAGAGCAGCCGATGTTAGGAGAGCGCATCAGCACATCTTATGTGTAGTGGCGATGTTTGCATGTATTCAGTATTTGTCCTCCTCCGTTCGAAGGACCGTCACATAATCGACTAACACGGTACAGCTCACTACCAGTCGCATCTATGCTTTCAAGGGGCGAACGCTAGCCGAAGACTTCGGCGAACCACGTCGTTGGGTCCTTTATTCTCCTCTACCTCTCCAGAAGAGTGTAGCCGGTGTAAGGCGGCGTTTGGCAAAGCCCACACAATTGCCGCGCGTGACGAGGTCCGAGGATATACGCAACGCGCATGTCAACCGTAGTGAGCCTGCTCAACGAGGTCTGTGACCGGTGAGAGTGACGTTAGTGGAGTGGGCGTGTACCCAACATGGAGCCAGGGCAAGGCGAGCGATTTCACGCAGAACGGTGGGGCCAATCGATCGGTGATACCTTTCCAGATTGGGCCTTGTGGTCCCTCTAACCGCCAGCGAGTGAGCCGCGAGTAATCCCCTAGTCAGCCCGTACGGTTCCCGCAAGTCCAACTATGACTACACTGCTATGGCCCCTTCCGTCGCTGGATAGCAGGGTCCCGGCTGGCAAAAGCAGGAACCCGTGCAGCGTGAGCAATACACCTGTTTGCTCATGATACGCCCAGGGCTAGCCCTAGTCAGTACTGGCCGAAGGGACTAAGCTTCTTATCACCGTATCCCCATGATGAATCAGAGTTGAAGAGATGACGAGCCCATGACAATCCTCGGCCACCACGGGCCCCTTCGATCCCGCAGGGACAGCTTCCTTAGGGTACCCTGCTGTGGCGCCGACCGGGGAAGCGTTAGCGTGAAGTATCCTAGACAGAACGGTAGGGCCATCGTCGCCCGTCGCAACAACGGGCTAGACGGTGTGGGATACGGAGGGCATCTGCTCTCAGGCTTCGCACCCCGCCCCCCAGCCATGAACAAAAAGTGGAGGAGGCGCGTCCCTAAACCAAGCCTACGGGGTTTAGTCATAACGCTGCACGTCGTGCATAACAGCTGACCGTCCTTACAGCCAGAGACGGGAGGGTCTGGCCTCAGCGCAGGGCGAGTGATTCCCGCTCCCCGGGCGGGAGCGGCGTGAGGGCGAATGCCTCTTCAGGCGTCCACCGCAGTGGGTGGCGGGCACCTTAAGCGACCAGCGCGTCGTGCCAAAAGAGACTCGGGCTATCGTGTCCAGATTCTGCTCGACTTGCGTCGGGATCTACACACCCTTCCAGCGTTCACTCTCCTACGCGTACAGACAATTTAGGGTCAGGTGGGGTGATTGGGGTGTCCCTTGGCAATCCTTATTCCTCCTGTCGAGAGGTGCCGAGGGGCTGAGCTCGACCGTCCGCGCCATCGGGGAGCGCGCTAATAGACGTGCCCGGGACCATTGCGTCGTCGGGTAGGCCGAGGGTCCCCGGGGCTCACGGGAACTACACGAACAGGCACCCTGAGCCGGCTGTGTGAATCACCCTAGCCGTGTTCCACCAACCGGTATTCACACAATTCGGGACCAACGGCCAGGTGCTATAAGCTAAGTGAGGCAAGTATATAGGCGATTTGGTCAATATCGCAAGGGCCGCACGCCAACTCTGGCCGCAACCATGTATTGTGGCTGGCGTCCCAACGCCTTAGCGACGCGCCGGTTCCGGCGTTAGTCTGGCCCCCCGTCACGGTAAGCCTCCGTGACGCGTGAGAGGTCTCACATCGGGCCCTACGGCGGTACCAACGCGCGGTCTCGGCCCACACGCAACTTTTGGTTCATTCAACCCCGGTCCCGCTGATTACCCGTCGTCGTTCGCAGGCAGGCTAGCTCCTGGCCTGATGCTCGTCCCTGAGGACGGACTGGAGACCGAGCTGCCTGCCCCCTCGTGTTCCTTTCGCCGACGCGTCCATCCTGCCCGGGTTCGAGGCGGATCCCGCGACGCCGCCGTGCGCCCGTAATCCCGGGTCTACCTGCACTCACGCAACTGTCGAAGGATTAGCTGTCCGGTTGAGGCCCCGGTCGCAGGGCAGCGGGTCACCTCTTCGGTGCCGTCCCCTGTAACAACAACGACGTGTGTGTTGGGGTCAATTAGTAGGCACGAAACGCGTAATCATACGCCGGCGGGACAGTCACTAGGCGACCGACGCGCGGAAGCGGGCGCGGACCGCTAGGGTTCGTCGCGACACCCCCCTCACCTCGCGCGCAAAGCAGCGACTGCTGGGTTGCGGCGATGCTTTACCCCCGCCGTCGAGGGGTGATTGCAGCCCAGCGAGCGGGGGCCCGGAGGTGGGGCCTCGTCTGGCGGGCGCTTCCATACTTACGGGTATTCAACTGGATGGGCCAATCCTCGAGCGGCGCCGCCCGTCCACGGCGGTCTCAGCGCTTCGCTACCAGTTACGATCCCTCGGGGGTGAGTGCGCCGCCCCCATGAATGAGGGTCCGAACATGGGGCCGCCCTGGGGCTTCCACGTAGGGAGCAACGACGTCTAGGCACGCGGCACCGCCCTGGGCCCTCGTCACGCGAGCTCTCCTGTCTGGCCCCGACACGGATCGCTTGGACGGCGTAGAAGGGCGATCCCTGCGACCGGGGTAACGATGCAAATGGCAGGTTAATTTGTCGCATGCGAGCCTACGTATGCAGCCATCCCCCGGGCGAAGCACGCCCGGCGGCCCGGGCCGGAGCGCCCGACCTGTTGCGGAGTGCCTAGGCCGCCGCTCTGAGGGGCCGTCATCCACGTGCTGAGGGCCGTCAGGCCCGGCTATGGTGTTGCACATGCAGCGCAATTTCCCGCTTTTTTATAGCTTCTGTGATGGCCAATGTAGGCGGAGCCTTCAAGCTGCTGCTACACAGGTGCCTGGTCGAAGGGGACCCCCTGACCGACCCGCCAATGTCATCGCGGATCCCGGAAATGGCCCGCCGCATGAGTGCGATACAGGCTGCTTAGTCCGGCCGCCGCCCTCTCGCGGGCTAGGTCTCGGACGACCTCCAGCGGCGTCTGCACGGGTGTACTCAAGCCCATGCCAGTATTGTGAGTCAGGTATACGACGAAGTCTCCGAACGCAGCCTGGTAGGCAGTAGCACACTTACCAGCAGATGGGGTCCACGTAATTCATCTTCCAGGTGCGGTTGTCGGTTACCCTACCGTCTTAAGATCTATGACGTGCGCCGACAACTGCCCACTGTCAAAACCCGGAGCAGGTCTCGCCATCGCAGGATAGTCATCCGGCAGCTGCGGGGTGCACATACGTCGCCCCTACTGCTCGACGTCGGTCGAGCCGGTCCGTCACGGAGCCTCCCGGCGCGTGTGCATAATCCCCTTGTCGACGGCCCGGCTAATTGGATCCCGGAATTCGAGCCGCGGCCGGCGGGTCTAGCCGTCACCGGGGCAACACGGGCTCCGGGCATTACAGGGGGCTGTCGCTGTCCCAAGGCCTCCCCTGCGGCGAGCGCGGGCCATCGCGTGGGTGATGGGGCGGTTCCCAGCGGCACGGTGCTGGGACGAAACGCGGCTGCCCCGAGTTGTGGCCGTCCCCCTGCAAGGCGAGTGCTGGATTAGGACGGGGCGGTGGGGCGGCGAACAATACCCTTTTGCGCGTCAAAGCGCAGTGGCATTCGGGCGGGGCTGTTCCCGGCCCCGTCAACGCCTGCCCGCAAGCGCGCCGCTGTTCTGGACTGGGTGCTATTAACCAAAACCGCACATCATGAGGGGAATGGTCCGTCACAACTTCACTATCATGCCGGCGCGAGGGGCCGCGGCACGAAGCCGGTCTGGGCATCTGGCTAGAGCGGATGAAGCCTATAGATCCGTCAAAAATAATTTATATCAGTGGCATCCTCTAGTGTGTCCCAACTTCGCTTGTTGTTTCAAACTAAGTACTCCCAGGAGCGGGTGCAGGCGGATCATGGGAGCGAACTCCCTCCCTTGTTAGCCATCTTGAGCGGTGTTTGCCCCGCGCCACTTTTTTGTGGGTCTCACCGTACGCAGACGCGGCTAAGGGCGATTATTATGGTGGGTGGAGCGCCCCGCGGAGATCGTGAACGGCTCTCATTCCTATTCTGCTTACAGGTGACCCGGGCGTTGCACGGGGCCAGCCCAAAAATGGGGGAGGTCGGGGCCCTGTCTTCCGAGACGGGGAAAAAGAGGCGCCCTCTTTCCGCCGGCGATGCCGAACCCAGGAGAGGCTTTATATCGCAGCCGTGGGCGCTGCAGAAGAACTGTTCGCAGCGGTCTGAGGGGGTCGACGTACCTCTGCGCCACCCCCTCCCAGACCGCCCCCCCTCCCCCACCCGTGGGGGGCCCACTCTGTCGGGCTATGGAGAGGCTCTATGGGCTCATCACTCCGGAGTCCCGGCGCAGCGGCGCCTGTGAGTCCTGTTTTGGCTTACCCGAGCCACGTCGATTCACGCGGGTGGTCTGACGGGTAACCACCCCGACTCTTGATCGGCATTGACCCGTGTCGCGAGCGGACGCGCTTCGTCTAAGGTACCCCCGGCCGCCTGGTTAATCGGTTCACTCACGTATTCGGCAAGGTGTGCATTGCTCCCTCGCCGCCGACAAGGGCGTTATGGCAATTCCCATCGAAACAAAAGCCCCGCGCATCTGACAGGCCTAGCCATTGTCCAAAGTGCGCT
	Pvl03	AATGTCCGCACGCACGGCTCACTAGAATGGACTTTGAGCCCGATCTTGTCAGTCCTGTTGGGGCCTGGTACTGGCTTGGATCGCCATCCGCCGATCCTTCATAAGGTTCGGGAGTCCGGCCAATACGTCCCGTAGTTACATCGATCCGTAGATGATCTGGAACATACTAGGGACCGATGGAAAATCGGCATGTATGTCGCGGCCCGATACATGCCAACCGGCCCGGTCATTCCCACTCTGGGACAGACAAGGGTCCGGTCTTACTAATGCATAATGCAGCTATTAACAGCGCCGCGAGTAAAAATATTTCTGCCTCCTTGAGTCTTTCAGTTGGCGGGCCGTAGCTACAGTCAGGTTAGACATCTCAGGGCAGCCGATGTTAGGAGAGCGCATCAGCACATCTTATGTGTAGTGGCGATGTTTGCATGTATTCAGTATTTGTCCCCCTCCGTTCGAAGGACCGACACATAATCGACTAACACAACACAGCTCACTACTAGTCGCATCTATGCTTTCAAGGGGAGAACGCTAGCCGAAGAATTCGGTGACGTGCGCTGTAGGGTCCTTTATTCTCCTCTACCTCTCCAGAAGAGGGCAACCAGCATAAGGCGGCGTTTGGCCCGGTCCACACAATTGCCGTGCGTGACGAGGTCCGAGGATATACGCAACGCGCATGTCAACCGTAGTGAGCCTGCTCAACGAGGTCTGTGACCGGTGAGAGTGACGTTAGTGGAGTGGGCGTGTACCCAACATGGAGCCAGGGCAAGGCGAGCGATTTCACGCAGAACGGTAGGGCCAATTGGCCGGCAATACCTTTCCAGGTTGGGCCTTGTGGTCTCTGTAACCCCCAGCGAGTGAGCCGCGAATAATCCCCTAGTCAGCCCGTACGGTTCCCGCAAGTCCGATTATGACTACACTGCTATGGCCCTTTTCGTCGCTGGATACCAGAGTCCCGGCGGGCAAGAATAGGAACCCGTGCGGCGTGAGCAATACACCTGTTTGCTCATGATACGCCCAGGGCTAGCCCTAGTCAGTACGGGCCGAAGGGACTGGGGCTCATATCACCGTATCCCCATGATGAATCGGCGTCAAAGAGTTGACGAGCCCATCATAATCCGCGGCCACCACGGGCCCCTTCGATCCCGCAGGGACAGCTTCCTTAGGGTACCCTGCTGCGATGCCGACCGGGGAGGCGACAGCACGAAGTATTTTAGACAGAACGGTAGGGCCATCGTCGCCCGTCGCAACAACGGGCTAGACGGTGTGGGATACGGAGGGCGTACATTCTCAGGCTTCGCACCCCGCCCCCCAGCCATAAACAAAAAGTGGAGGAGGCGCGTCCCCAAACCGAGCCTACGGGGTTTAGTCATATCGCTGCACGTCGTGCATAGCAGTCGACCGTCCTTACAACCAGAGTCGAGAGGGTCCGGCCTCAGAGCAGGGCGAGTGATTCCCGCTCCCCGGGCGGGAGCGGCGTGAGGGCGAATGCCACTTCAGGCATCCTCCGCAGTGGGTGGCGGGCACCTTAAGCGACCAGCGTGTCGTGCCAGAAGAGACTCGGGCTACCGTGTCCAGATCCTGCTCGACTTGCGTCGGGACCCACACACCCTTCCAGCGTTCACTTTCCTACGCGTACAGATGATTTAGGGTCAGGTGGGGTGATTGGGGTGTCCCTTGGCAATCCTTATTCCTCCTGTCGAGAGGTGCCGAGGGGCTGAGCTCGACCGTCTGCGCTATCGAGGAGCGCGCTAATAGACCTGCCCGGGACCATTGCGTCGTCGGGTAGGCCGAGGGTCCCCAGGGCTCACGGGAACTACACGAACAGGCACCCTGAGCCGGCTGTGTGAATCACCCTAGCCGTGTTCCACCAACCGGTATCCAGACAATTCGGGACCAGCGGCCAGGTGCTATAAGCTAAGTGAGGCAAGTATATAGGCGATTTGGTCAATATCGCAAGGGCCGCACGCCAACTCTGGCCGCAACCATAGACTGTGGCTGGCGTCCCAACACCTTAGCGACGCGCCGGTTCCGGCATTAGTCTGGCCCCCGGTCACGGTAAGCCTCAGTGACGCGTGAGAGGTCTCACATCGGGCCCTACGGCGGTACCAACGCGCGGTCCCGGCCCACACGCAACTTTCGGTTCATTCAACCCCGGTCCCGCCAATTACCCGTCGTCGTTCGCAGGCAGGCTAGCTCCTGGCCTGATGCTCGTCCCTGAGGACTGGCTGGAGACCGAGCTGCCTGCCCCCTCGTGTTCCTCTCGCCGACGCGTCCATCCTGCCCGGGTTCGAGGCGGATCCCGCGACGCCGCCGTGCGCCCGTCATGCCGGGTCTACCTGCACTCACGCAACTGTCGGCGAATTAGCTGTCCGGTTGAGGCCCCGGTCGCAGGGCAGCGGGTCATCTCTTCGGTGCCGTCCCCTGTAACAACAACGACGTGAGTTTTGGGGTCAATTAGTAGGCACGAAACGCGTAATCATACGCCGGCGGGACAGTTACTAGGCGACCGACGCGCGGAAGCGGGTGCGGACCGCTAGGGTTCGTCGCGACACCTCCCTCACCTCGCGCGTGAAGCAGCGACTGCTGGGTTGCGGCGATGCTTTACCCCCGCCGTCGAGGGGTGATTGCAGCCCAGCGAGCGGGGGCCCGGAGGTGAGGCCTCGTCTGGCGGGCGCTTCCATACTTACGGGTATTCATCTGGGCTGGCCAACCCTCCAGAGGCTCCGCCCGTCCACGGCGGTCTCAGCGCCTCGCTACCAGTTAGGATCCCTCGGGGGTGAGTGCTCCGCTAAAGCGAAAAAGGGTCCGAACATGGGGCCGCCGTGGGGCTTCCACGTAGGGAGCAACGACGCCTAGGCACGCGGCACCGCCCTGGGCCCTCGTCACGCGAGCTCTCCTGTCTGGCCCCGACACGGATCGCTTGGACGGCGTAGAAGGGCGATCCCTGCGACCGGGGTAACGATGCAAATGGCAGGTTAATTTGTCGCATGCGAGCCTACGTATGCAGCCATCCTCCGGGCGAAGCACGCCCGGCGGCCCGGGCCGGAGCGCCCGACCTGTTGCGGAGTGCCTAAGCCGCCGCTCTGAGGGGCCATCATCCACGCGCTGAGGGCCGTCAGGCCCGGCTATGGTGTTGCACATGCAGCGTAATTTCCCGCTTTACAGTTGCTTCCGTGATGGCCAATGTAGGCGGAGCCTTCAAGCTGCTGCTACACAGGTGCCTGGTCGAAGGGGACCCCCTGACCGACCCGCCAATGTCATCGCGGATCCCGGAAATGGCCCGCCGCATGAGTGTGATACAGGCTGCTTAGTCCGGCCGCCGCCCTCTCGCGGGCTAGGTCTCGGACGACCTCCAGCGGCGTCTGCACGGGTGTACTCAGGCCCGTGCCTGTATTGTGAGTCAGGTACACGACGAAGTCTCCGAACGCAGCCTGGTAGGCAGTAGCACACTTACCAGCAGATGGGGTCCACGTAACTCATCTTCCAGGTGCGGCTGTCGGTTACCCTTCCGTCTTAACTCCTATGACGTGCGCCGACAACTGCCGACTGTCAAAACCCGGAGCAGGTCTCGCCATCGCAGGATAGTCATCCGGCAGCTGCGGGGCGCACATACGCCGCCCCTACTGCTCGACGTCGGTCGAGCCGGTCCGTCACGGAGCCTTCCGGCGCGTGTGCATAATCCCCTTGTCGGCGCCCCGGCTAATGGGATCCCGGAACTCGAGCCGTGGCCGGCGGGTCTAGCCGTCACCGGGGCAACACGAGCGCCGGGCATTACAGGGGGCTGTCGCTGTCCCAAGGCCTCCCCTGCGGCGAGCGCGGGCCATCGCGTGGGTGATGGGGAGGTTCCCAGCGGCACGGGGCCGGGACGAAACGCGGCTGCCCCGAGTTGTGGCCGTCCCCCTGCTAGGCGAGTGCTGGATTAGGACGGGGCGGTGGGGCGGCGAACAATACCCTTTTGCGCGTCAAAGCGCAGTGGCACTCGGGCGGGGCTGTTCCCGGCCCCGTCAACGCCTGCCCGCAAGCGCGCCGCTGTTCTGGACCGAGTGCTATTAACCAAAACCGCACATCATGAGGGGAATGGTCCGTCACAACTTCACTATCATGCCGGCACGAGGGGCCGCGGCGCGAAGCCGGTCTGGGCATCTGGCTAGAGCGGATGAAGCCTATAGATCCGTCAAAAATAATTTATATATATGGCATCCTCTAGTGTGTCCCAACTTCGCTTGTTGTTTCATACTAAGCAATCACAGGAGCGGGTGCAGGCGGATCATGGGAGCGAACTCCCTCCCCTGTTAGCCATCTTGAGCGGTGTTTGCCCCGCGCCACTTTTTTGTGGGTCTCGCCGTACGCAGACGCGGCTAAGGGCGATTATTATGGTGGGTGGAGCGCCCCGCGGAGATCGTGAACGGCTCTCATTCCTATTCTGCTTACAGGTGACCCGGGCGTTGCACGGGGCCAGCCCAAAAATGGGGGAGGTCGGGGCCCTGTCTTTCGAGACGGGGAAAAAGAGGCGCCCTCTTTCCGCCGGCGATGCCGAACCCAGAAGAGGCCTTATATCGCAGCCGTGGGCGCTGCAGAAGAACTGTTCGCAGCGGCCTGAGGGGGTCGACGTGCCTCTGCGCGACCCCCTCCCAAACCGCCCCCCCTCCCCCACTCGTGGGGGGCCCACTCTGTCGGGCTATGGGGATGCTCTATGGGCTCATCACTCCGGAGTCCCGGCGCAGCGGCGCCCGTGAGTCCTGTTTTGGCTTACCCGAGCCACGTCGATTCACGCGGGTGGTCTGACGGGTAACCACCTCGACTCTTGGTCGGCATTGACCCGTGTCGCGAGCGGACGGCCTTCGTCTAAGGTACCCCCGGCCGCCTGGTTAATCGGTTCACTCACGTATTCGGCAAGGTGTGCATTGCTCCCTCGCCGCCAACAAGGGCATTATGGCAATTCCCATCGAAACAAAAGCCCCGCGCATCTGACAGGCCTAGCCATTGTCCAAAGTGCGCT
	Pvl04	AATGTCCGCACGCACGGCTCAACACAATGGACTTTGAGCCCGATCTTGTCAGTCCTGTTGGGGCCTGGTACTGGCTTGGATCGCCATCCACCGATCCTTCATAAGGTTCGGGAGTCCGGCCAATACGTCCCGTAGTTACATCGATTCGTAGATGATCTGGCACATACTATGGACCGAGGGAAAATCGGCATGTATGTCGCGGCCCGATACATGCCAACCGGCCCGGTCATTCCCACTCTGGGACAGACAAGGGTCCGGTCTTACTAATGCATAATACAGCTATTAACAGCGCCGCGAGTTAAGATATTTCTGCCTCCTTGAGTCTTTCAGTTGGCGGGCCGTATCTACAGTCAGGTTAGACATCTCAGGGCAGCCGATGTTAGGAGAGCGCATCAGCACATCTTATGTGTAGTGGCGATGTTTGCATGTATTCAGTATTTGTCCTCTTCCGTTCGAAGGACCGACACATAATCGACTGACTCGGTACAGCTCACTACCAGTCGCATCTGTACTTTCAAGGGGAGAACGCTAGCCGAAGACTTCGGTGACCCACGTCGTAGGGTCCTTTATTTTCCTCTACCTCTCCAGAAGAGGGTAGCCGGCAAAAAGCGGCGTTTGGCAAAGCCCACACAATTGCCGCGCGTGACGAGGTCCGAGGATATACGCAACGCGCATGTCAACCGTAGTGAGCCTGCTCAACGAGGTCTGTGACCGGTGAGAGTGACGTTAGTGGAGTGGGCGTGTACCCAACATGGAGCCAGGGCAAGGCGAGCGATTTCACGCAGAACGGTGGGGCCAATCGATCGGTGATACCTCTCCAGATTGGGCCTTATGGTCCCTCTAACCGCCAGCGAGCGCGCCGCGAATAATCCCCTAGTCAGCCCGTACGGTTCCCGCAAGTCCAACTATGACTACACTGCTATGGCCCTTTCCGCCGCCGGATAGCGGGGTCCCGGCGGGCAAGAATAGGAACCCGTGCAGCGTGAGCAATACACCTGTTTGCTCATGATACGCCCAGGGCTAGCCCTAGTCAGTACGGGCCGAAGGGACTGGGGCTCTTATCACCGTATCCCCATGATGAATCAGAGTTGAAGAGATGACGGGCCCATGACAATCCGCGTCCACCACGGGCCCCTTCGATCCCGCAGGGACAGCTTCCTTAGGGTACCCTGCTGCGATACCGACCGGGGAGGCGTTAGCGCGAAGTATTTTAGACAGAACAGTAGGGCCATCGTCGCCCGTCGCAACAACGGGCTTGGCGGCGTAAAACACGGGAGGCGTACATTCTCAGGCTTCGCATCCCGCCCCCCTGCCATAAACAAAAAGTGGAGGAGGCGCGTCCCTAAGCCAAACCTACGGGGTTTAGTCATATCGCTGCACGTCGTGCATAGCAGCTGACCGTCCCCCCAACCAGAGTCGAGAGGGTCCGACCTCAGAGCAGGGCGAGTGATTCCCGCTCCTCGGGCGGGAGCGGCGTGAGGGCGAATGCCTCTTCAGGTATCCTCCGCAGTGGGTGGCGGGCACCTTATGCGACCAGTGCGTAGTGCCAGAAGAGACTCGGGCTATCGTGTTCAGATCCTGCTCGACTTGCGTCGGGACCTACGCACCCTTCCAGCGTCCACTCTCCTACACGTACAGACAATTTAGGGTCAGGTGGGGTGATTGGGGTGTCCCTTGGCAATCCTTATTCCTCCTGTCGAGAGGTGCCGAGGGGCTGAGCTCGACCGTCCGCGCCATCGAGGAGCGCGCTAATAGACCTCCCCGGGGCCATTGCGTCGTCGGGTAGGCCGAGGGTCCCCAGGGCTCACGGGAACTACACGAACAGGCACCCTGAGCCGGCTGTGTGAATCACCCTAGCCGTGTTCCACCAACCGGTATCCACACAATTCGGGACCAGCGGCCAGGTGCTATAAGCTAAGTGAGGCAAGTATATAGGCGATTTGGTCAATCCCGCAAGGGCCGCACGCCAACTCTGGCCGCAACCATGTACTGTGGCTGGGGCCCCAACGCCTTAGCGACGCGCCGGTTCCGGCGTTAGTCTGGCCCTCGGTCACGGTAAGCCTCCGTGACGCGTGAGAGGTCTCACATCGGGCCCTACGGCGGTACCAACGCGCGGTCTCGGCCCACACGCAACTTTCAGTTCATTCAACCCCGGTCCCGCCAATTACCCGTCGTCGTTCGCAGGCAGGCTAGCTCCTGGCCTGACACTCGTCCTCGAGGACGGACTCAAGACCGAGCTGCCTGCCCCCTCGTGTTCCTTTCGCCGACGCGTCCATCCTGCCCGGGTTCGAGGCGGATCCCGTGACGCCGACGTGCGCCCGTCATGCCGGGTCTACCTGCACTCACGCAACTGTCGGCTGATTAGCTGTCCGGTTGAGGCCCCGGTCACAGGGCAGCGGGTCACCCCCTCGGTGCCGCCCCCTGTAACAACAACGAAGCGTGTGTTGGGGTCACGGAGTAGGCACGAAACGCGTAATCATACGCCGGCGGGACAGTTACTAGGCGATCGACGCGCGGAAACAGGCGCGGACCGCTAGGGTTCGTCGCGACACCCCCCTCACCTCGCGCGCAAAGCAGCGACTGCTGGGTTGCGGCGATGCTTTACCCCCGCCGTCGAGGGGTGATTGCAGCCCAGCGAGCGGGGGCCCGGAGGTGAGGCCTCGTCTGGCGGGCGCTTCCATACTTACGGGTATTCATCTGGGCGGGCCAACCCTCCAGAGGCGCCGCCCGTCCACGGCGGTCTCAGCGCCTCGCTACCAGTTACGATCCCTCGGGGGTGAGTGCGCCGCCCCCATGAATGAGGGTCCGAACATGGGACCGCCCTGGGGCTTCCACGTAGGGAGCAACGACGCCTAGGCACGCGGCACCGCCCTGGGCCCTCGTCACGCGAGCTCGCCCCCCTGGCCCCGACGCGGATCGCTTGGACGGCGTAGAAGGGCGATCCCTGCGACCGGGGTAACGATGCAAATGGCAGGTTAATTTATCGCATGCGAGCCTACGTATGCAGCCATCCTCCGGGTGAAACACGCCCGGCGGCCCGGGCCGGAGCGCCTGACCTGTTGCGGAGTGCCTAGGCCGCCGCTCTGAGGGGCCGTCATCCACGCGCTGAGGGCCGTCAGGTCTGGCTATGGTGTTGCACATACAGCGCAATTTCCCGCTTTTTTGTTGCTTCCGTGATGGCCAATGTAGGCGGGGCCTTCGGGATGCTGCTGCACAGGTGCCTGGACGAAGGGGGCCCCCTGACCGACCCGCCAACGTCATCGCGGATTCCGGAAATGGCCCGCCGCATGAGTGCGGTGGGGGCTGCTGGGTCTGGCCGCCGCCCTCTCGCAGATTAGGTCTCGGACGACCTCCCGAGGCGTATGCACGGGCGTACTCAGGCCCGTGCCAGTATCATGAGTCAGGTACACGACAAAGTCTCCGAACGCAGCCTGGTAGGCAGTAGCACACTTACCAGCGGATGGGGTCCACGTAATTCATCTTCCAGGTGCGGCTGTCGGTTACCCTACCGTCTTAAGATCTATGACGTGCGCCGGCAACTGCCCACTGTCAAAACTCGGAGCAGGTCTCGCCATCGCAGGATAGTCATCCGGCAGCTGCGGGGCGCACATACGCCGCCCCTACTGCTCGACGTCGGTCGAGCCGGTCCGTCACGGAGCCTCCCGGCGCGTGTGCATAATCCCCTTGTCGGCGGCCTGGCTAATTGGATCCCGGAACTCGAGCCGTGGCCGGCGGGTCTAGCCGTCACCGGGGCAACACGAGCTCCGGGCCTTACAGGGGGCTGTCGCTGTCCCAAGGCCTCCCCTGCGGCGAGCGCGGGCCATCGCGTGGGTGATGGGGCGGTTCCCAGCGGCACGGTGCTGGGACGAAACGCGGCTGCCCCGAGTTGCGGCCGTCCCCCTGCAAGGCGAGTGCTGGATTAGGACGGGGCGGTGGGGCGGCGAACAATACCCTTGTGCGCGTCAAAGCGCAGTGGCATTCGGGCGGGGCTGTTCCCGGCCCCGTCAACGCCTGCCCGCAAGCGCGCCGCTGTTCTGGACCGAGTGCTATTAACCAACACCGCACATCATGAGGGGAATGGCCCGTCACAACTTCACTATCATGCCGGCACGAGGGGCCGCGGCACGAAGCCGGTCTGGGCATCTGGCTGGAGCGGACGAAGCCTATAAGTCCGTCAAAAATAATTTATGTATGCAGCATCCTCTAGTGTGTCCCAACTCCGCCTGTTGTTTCATACTAAGTAATCACAGGAGCGGGTGCAGGCGGATCATGGGAGCGAACTCCCTCCTTTGTTATCCGTCGTGAGCGGTGTTTGCCCCGCGCCACTTTTTTGTGGGTCTCACCGTACGCAGACGCGGCTAAGGGCGATTATTATGGTGGGTGGAGCGCCCCGCGGAGATCGTGAACGGCTCTCATTCCTATTCTGCTTACAGGTGACCCGGGCGTTGCTCGGGGCCAGCCCAAAAATGGGGGAGGTCGGGGCCCTGTCTTTCGACACGGGGGGAAAGTGGCGCCCTCTTTCCGCCGGCGATGCCGAACCCAGGAGAGGCTTTATATCGCAGCCGTGGGCGCTGCAGAAGAACTGTTCGCAGCGGTCTGAGAAGGTCGACGTGCCTCTGCGCGACCCCCTCCCAGACCGCCCCCCCTCCCCCACCCGTGAGGGGCCCACGCTGTCGGGCTATGGGGAGGCTCTATGGGCTCATCACTCCGGAGTTCCGGCGTAGCGGCGCGCGTGAGTCCTGTTTTGGCTTACCCGAGCCACGTCGATTCACGCGGGTGGTCTGACGGGTAACCACCTCGACTCTTGATCGGCATTGACCCGTGTCGCGAGCGGACGCGCTTCGTCTGAGGTACCCCCGGCCGCCTGGTTAATCGGTTCACTCACGTATTTGGTAAGGTGTGCATTGCTCCCTCGCCGCCAACAAGGGCGTTATGGCAATTCCCATCGAAACAAAAGCCCCGCGCATCTGACAGGCCTAGCCATTGTCCAAAGTGCGCT
	Pvl05	AATGTCCGCACGCACGGCTCACTAGAATGGACTTTGAGCCACATCTTGTCAGTCCTGTTGGGGCCTGGTACTGGCTTGGATCGCCATCCACCGATCCTTCATAAGGTTCGGGAGTCCGGCCAATACGTCCCGTAGTTACATCGATTCGTAGATGATCTGGAACACACTAGGGACCGATGGAAAATCGGCATGTATGTCGCGGTCCGATACATGCCAACCGGCCCGGTCATTCCCACTCTGGGACAGACAAGGATCCGGTCTTACTAATGCATAATACAGCTATTAACAGCGCCGCGAGTAAAGATATTTCTGCCTCCTTGAGTCTTTCAGTTGGCGGGCCGTAGCTACAGTCAGGTTAGACATCTCAGGGCAGCCGATGTTAGGAGAGCGCATCAGCACATCTTATGTGTAGTGGCGATGTTTGCATGTATTCAGTATTTGTCCTCCTCCGTTCGAAGGACCGACACATAATCGACTAACTCGACACAGCTCACTACCAGTCGCATCTGTACTTTCAAGGGGAGAACGCTAGCCGAAGACTTCGGTGACCCACGTCGTTGGGTTCTTTATTTTCCTCTACCTCTCCAGAAGAGGGCAACCGGTGTAAGGCGGCGTTTGGCCCGGTCCACACAAATGCCGCGCGTGACGAGGTCCGAGGATATACGCAACGCGCATGTCAACCGTAGTGAGCCTGCTCAACGAGGTCTGTGACCGGTGAGAGTGACGTTAGTGGAGTGGGCGTGTACCCAACATGGAGCCAGGGCAAGGCGAGCGATTTCACGCAGAACGGTAGGGCCAATTGGCCGGCAATACCTTTCCAGGTTGGGCCTCGTGGTCCCTGTAACCCCCGTCAGGCGCGCCGCGAATAATCCCCTAGTCAGCCCGTTCCGGTCCCGCAAGTCCAACTATGACTACACTGCTATGGCCCCTTCCGTCGCTGGATACCAGAGTCCCGGCGGGCAAAAGTAGGAACCCGTGCAGCGTGAGCAATACACCTGTTTGCTCATGATACGCCCAGGGCTAGCCCTAGTCAGTACTGGCCGTAGGGACTAAGCTTCTTATCACCGTATCCCCATGATGAGTCGGAGTTGAAGAGATGACGGGCCCATGACAATCCGCGTCCACCACGGGCCCCTTCGATCCCGCAGGGACAGCTTCCTTAGGGTACCCTGCTGCAGCGCCGACCGGGGAGGCGTCATTGTGAAGTATCCTAGACAGAACGGTAGGGCCATCGTCGCCCGTCGCAACAACGGGCTAGACGGTGTGGGATACGGAGGGCATCTGCTCTCAGGCTTCGCACCCCGCCCCCCAGCCATAAACAAAAAGTGGAGGAGGCGCGTCCCTAAACCAAACCTACGGGGTTTAGTCATATTGCTGCACGTCGTGCATAGCAGTCGACCGTCCTTACAGCCAGAGACGAAGCGGTCCGGCCTCAGAGCAGGGCGAGTGATTCCCGCTCCTCGGGCGGGAGCGGCGTGAGGGCGAATGCCTCTTCAGGCGTCCACCGCAGTGGGCGGCGGGCACCTTATGCGACCAGCGCGTCGTGCCAGAAGAGACTCGGGCTATCGTGTTCAGATTCTGCTCGACTTGCGTCGGGACCTACGCACCCTTCCAGCGTCAACTCTCCTACACGTGCAGATAATTTAAGGTCAGGTGGGGTGATTGGGGTGTCCCTTGGCAATCCTTATTCCTCCTGTCGAGAGGTGCCGAGGGGCTGAGCTCGACCGTCTGCGCCATCGAGGAGCGCGCTAATAGACCTGCCCGGGACCACTGCGTCGTCGGGTAGGCCGAGGGTCCCCAGGGCTCACGGGAACTACACGAACAGGCACCCTGAGCCGGCTGTGTGAATCACCCTAGCCGTGTTCCACCAACCGGTATCCAGACAATTCGGGACCAACGGCCAGGTGCTATAAGCTAAGTGAGGCAAGTATATAGGCGATTTGGTCAATCCCGCAAGGGCCGCACGCCAACTCTGGCCGCAACCATAGACTGTGGCTCGCGTCCCAACGCCCGAACGACGCGCCGGTTCCGGCATTAGTCTGGCCCCCCGTCACGGTAAGCCTCCGTGACGCGTGAGAGGTCTCACATCGGGCCCTACGGCGGTACCAACGCGCGGTCTCGGCCCACACGCAACTTTCGGTTTATTCAACCCCGGTCCCGCTGATTACCCGTCGTCGTTCGCAGGCAGGCTAGCTCCTGGCCTGACACTCGTCCTCGAGGACGGGCTGGAGACCGAGCTGCCTGCCCCCTCGTGTTCCTTTCGCCGACGCGTCCATCCTGCCCGGGTTCGAGGCGGATCCCGTGACGCCGCCGTGCGCCCGTCATGCCGGGTCTACCTGCACTCACGCAACTGCCGAAGGATTAGCTGTCCGATTGAGGCCCCGGTCGCAGGGCAGCGGGTCACCTCTTCGGTGCCGTCCCCTGTAACAACAACGACGTGAGTGTTGGGGTCAATTAGTAGGCACGAAACGCGTAATCATACGCCGGCGGGACAGTTACTAGGCGGCCGACGCGCGGAAGCGGGCGCGGGCCGCTAGGGTTCGTCGCGACACCTCCCTCACCTCGCGCGCAAAGCAGCGACTGCTGGGTTGCGGCGATGCTTTACCCCCGCCGTCGAGGGGTGATTGCAGCCCAGCGACCGGGGGCCCGGAGGTGAGGCCTCGTCTGGCGGGCGCTTCCATACTTACGGGTATTCATCTGGGCGGGCCAACCCTCCAGAGGCGCCGCCCGTCCACGGCGGTCTCAGCGCCTCGCTACCAGTTACGATCCCTCGGGGGTGAGTGCTCCGCCCCCATGAATGAGGGTCCGAACATGGGGCCGCCCTGGGGCTTCCACGTAGGGAGCAACGACGCCTAGGCACGCGGCACCGCCCTGGGCCCTCGTCACGCGAGCTCTCCTGTCTGGCCCCAACGCGGATCGCTTGGACGGCGTAGAAGGGCGATCCCTGCGACCGGGGTAACGATGCAAATGGCAGGTTAATTTGTCGCATGCGAGCCTACGTATGCAGCCATCCCCCGAGCGAAGCACGCCCGGCGGCCCGGGCCGGGGCACCCGACCCGTCGCGGAGTGCCTAGGCCGCCGCCCTGAGGGGCCGTCATCCACGTGCTGAGGGCCGTCAGGTCTGGCTATGGTGTTGCACATGCAGCGCAATTTCCCGCTTTTTTGTTGCTTCCGTGATGGCCTATGTAGGCGGAGCCTTCGGGATGCTGCTGCACAAGTGCCTGGACGAAGGGAACCCCTTGACCGACCCGCCAACGTCATCGCGGATCCCGGAAATGGCCCGCCGCATGAGTGCGATACAGGCTGCTTATCCCGGCCGCCACCCTCTCGCGGGCTAGGTCTCGGACGACCTCCAGCGGCGTCTGCACGGGCGTACTCAGGCCCGTGCCTGTATTGTGCGTCAGGTATACGACGAAGTCTCCGAACGCAGCCTGGTAGGCAGTAGCACACTTACCAGCGGATGGGGTCCACGTAATTCATCTTCCAGGTGCGGCTGTCGGTTACCCTTCCGTCTTAACTCCTATGACGCGCGCCGACAACTGCCCACTGTCAAGACTCGGAGCAGGTCTCGCCATCGCAGGATAGTCATCCGGCAGCTGCGGGGTGCACATACGCCGCCCCTACTGCGCGACGTCGGTCGAGCCGGTCCGTCACGGAGCCTTCCGGCGCTTGTGCATAATCCCCTTGTCGGCGGCCCGGCTAATTGGATCCCGGAATTCGAGCCGTGGCCGGCGGGTCTAGCCGTCACCGGGGCAACACGAGCTCCGGGCCTTACAGGGGGCTGTCGCTGTCCCAAGGCCTCCCCTGCGGCGAGCGCGGGCCATCGCGTGGGTGATGGGGCGATTCCCAGCGGCGCGGTGCTGGGACGAAACGCGGCTGCCCCGAGTTGTGGCCCTCCCCCTGCTAGGCGAGTGCGGGGTTAGGACGGGGCGGTGGGGCGGCGAACAATACCCTTGTGCGCGTCAAAGCGCAGTGGCACTCGGGCGGGGCTGTTCCCGGCCCCGTCAACGCCTGCCCACAAGCGCGCCGCTGTTTTGGACCGAGTGCTATTAACCAAAACCGCACATCTTGAGGGGAATGGTCCGTCACAACTTCACTATCATGCCGGCACGAGGGGCCGCGGCACGAAGCCGGTCTGGGCATCTGGCTGGAGCGGATGAAGCCTATAGATCCGTCAAAAATAATTTATATCAATGGCATCCTCTAGTGTGTCCCAACTCCGCTTGTTGTTTCATACTAAGCAATCACAGGAGCGGGTGCAGGCGGATCATGGGAGCGAACTCCCTCCCCTGTTAGCCATCTTGAGCGGTGTTTGCCCCGCGCCACTTTTTTGTGGGTCTCGCCGTACGCAGACGCGGCTAAGGGCGATTATTATGGAGGGTGGAGCGCCCCGCGGAGATCGTGAACGGCTCTCATTCCTATTCTGCTTACAGGTGACCCGGGCGTTGCACAGAGCCAGCCCAAAAATGGGGGAGGTCGGGGCCCTGTCTTTCGAGACGGGGGGAAAGAGGCGCCCTCTATCCGCCGGCGATGCCGAACCCAGGAGAGGCTTTATATCGCAGCCGTGGGCGCTGCAGAAGAACTGTTCGCAGCGGCCTGAGGGGGTCGACGTGCCTCTACGCGACCCCCTCCCAGACCGCCCCCCCTCCCCCACCCGTGGGGGGCCCACTCTGTCGGGCTATGGGGAGGCTCTATGGGCTCATCACTCCGGAGTCCCGGCGCAGCGGCGCCCGTGAGTCCTGTTTTGGCTTACCCAAGCCACGTCGATTCACGCGGGTGGTCTGACGGGTAACCACCTCGACTCTTGATCGACATTGACCCGTGTCGCGAGCGGACGCGCTTCGCCTACGGCACCCCCGGCCGTCTGGTTAATCGGTTCACTCACGTATTCGATAAGGTGTGCATTACGCCCTCGCCGCCAACAAGGGCGTTATGGCAATTCCCATCGAAACGCGAGCCCCGCGCATCTGACAGGCCTAGCCATTGTCCAAAGTGCGCT
	Pvl06	AATGTCCGCATGCACGGCTCAACACAATGGCCTTTGATCCCGATCTTGTCAGTCCTGTTGGGGCCTGGTACTGGCTTGGGTCGCCATCCACCGATCCTTCATAAGGCTCGGGAGTCCGGCCAATACGTCCCGTAGTTGCATCGTTTGATAGATCATCTGGCACACACTAGGGACCGATGGAAAATCGGCATGTATGTCGCGGTCCGATACATGCCAACCGGCCCGGTCATTCCCACTCTGGGACAGGCAAGGGTCCGGTCTTACTAATGCATAATGCAGCTATTAACAGCGCCGCGAGTAAAGATATTGCTGCCTCCTTGAGTCTTTCAGCTGGCGGGCCGTATCTACAGTCAGGTTAGACATCTCAGGGCAGCCGATGTTAGGAGAGCGCATGGGCACATCCTATACGTAGTGGCGACACCTACATGTAGTCAGTATTTGTCCTCCTCCGTTCGAAGGACCGACACATAATCGACTAACACAACACAGCTCACTACCAGTCGCATCTATACTTTCAAGGGGAGAACGCTAGCCGAAGACTTCGGTGACGTGCGCTGTAGGGTCCTTTATTTTCCTTTCCCTCTCCAAAAGAGGGTAGCCGGTGTCAGACAGCGTTTGACAAGGCCCACACAAATGCCGCGCGTGACGAGGTCCGAGGATATACGCAACGCGCATGTCAACCGTAGTGAGCCTGCTCAACGAGGTCTGTGACCGGTGAGAGTGACGTTAGTGGAGTGGGCGTGTACCCAACATGGAGCCAGGGCAAGGCGAGCGATTTCACGCAGAACGGTGGGGCCAATCGATCGGTGATACCTCTCCAGATTGGGCCTCGTGGTCCCTCTAACCGCCAGCGAGCGCGGCGCGGATAATCCCCTAACCAGCCCGTACGGTTCCCGCAAGTCCGATTATGACTACACTGCTATGGCCCCTTTCGCCGCTGGATAGCAGAGTCCCAGCTGGCAAACGTGGGAACCCGTGCAGAGTGAGCAATACACCTGTTTGCTCATGATACGCCCAGGGCTAGCCCTAGTCAGTACTGGCCGTAGGGACTGGGGCTAATATCACCGTATCCCCATGATGAATCAGAGTTGAAGAGATGACGGGCCTATCACAATCCGCGTCCATCACGGGCCCCTTCGATCCCGCAGGGACAGCTTCCTTAGGGTACCCTGCTGCGATGCCGACCGGGGAGGCGTTAGCGTGAAGTATCCTAGACAGAACGGTAGGGCCATCGTCGCCCGTCGCAACAACGGGCTAGACGGTGTGGGATACGGAGGGCATCTGCTCTCAGGCTTCGCACCCCGCCCCCCAGCCATGAACAAGGAGTGGAGGAGGCGCGTCCCCAAACCGAGCCTACGGGGTTTGGTCATATCGCTGCACGTCGTGCATAGCAGCTGACCATCCCCCCAACCAGAGTCGAGAGGGTCCGGCCTCAGCGCAGGGCGAGTGATTCCCGCTCCCCGGGCGGGAGCGGCGTGAGGGCGAATGCCACTTCAGGCGTCCACCGCAATGGGTGGCGGGCACCTTAAGCGACCAGCGTGTCGTGCCAGAAGAGACTCGGGCTATCGTGTTCAGATTCTGCTCGCCTTGCGTCGGGACCCACGCACCTTTCCAGCGTTCACTCTCCTACGCGTACAGACAATTTAGGGTCAGGTGGGGTGATTGGGGTGTCCCTTGGCAATTCTTATTCCTCCTGTCGAGAGGTGCCGAGGGGCTGAGCTCGACCGTCTGCGCCATCGGGTAGCGCACTAGTAGACCTGCCCGGGGCCATTGCGTCGTCGGGTAGGCCGAGGGTCCCCAGGGCTCACGGGAACTACACGAACAGGCACCCTGAGCCGGCTGTGTGAATCACCCTTGCCGTGCTCCACCAACCGGTATCCAGACAATTCGGGACCAACGGCCAGGTGCTATAAGCTAAGTGAGGCAAGTATATAGGCGATTTGGTCAATATCGCAAGGGCCGCACGCCAACTCTGGCCGCAACCATGTATTGTGGCTGGGGCCCCAACGCCTTAGCGACGCGCCAGTTCCGGCATTAGTTCGGCCCCCCGTCACGGTAAGCCTCCGTGACGCGTGAGAGGTCTCACATCGGGCCCTACGGCAGTACCAACGCGCGGTCTCGGCCCACACGCAACTTTTGGTTCATTCAACCCCGGTCCCGCCAATTACCCGTCGTCGTTCGCAGGCAGGCTAGCTCCTGGCCTGATGCTCGTCCCTGAGGACGGACTCAAGACCGAGCTGCCTGCCCCCTCGTGTTCCTCTCGCCGACGCGCCCAGCCTGCCCGGGTTCGAGGCGGATCCCGCGACGCCGACGTGCGCCCGTCATGCCGGGTCTACCTGCACCCACACAACTGTCGAAGAATTAGCTGTCCGGTTGAGGCCCCGGTCGCAGGTTTATATGCAATCTCTTCGGCGCCGCCCCCTGTAGCAATAACGACGTGAGTTTTGGGGTCAATTAGTAGGCACGAAACGCGTAATCATACGCCGGCGGGACAGTTACTAGGCGGCTGACGCGCGGAAGCGGGCGCGGACCGCTAGGGTTCGTCGCGACACCCCCCTCACCTCGCGCGCAAAGCAGCGACTGCTGGGTTACGGCGATGCTTTACCCCCGCCGTCGAGGGGTGATTGCAGCCCAGCGAGCGGGGGCCCGGAGGTGAGGCCTCGTCTGGCGGGCGCTTCCATACTTACGGGTATTCATCTGGGCGGGCCAACCCTCCAGAGGCGCCGCCCGTCCACGGCGGTTTCAGCGCCTCGCTACCAGTTACGGTCCCTCGGGGGTGAGTGCGCCGCCCCCATGAATGAGGGTCCGAACATGGGATCGCCCTGGGGCTTCCACGTAGGGAGCAACGACGCCTAGGCACGCGGCACCGCCCTGGGCCCTCGTCACGCGAGCTCTCCTGTCTGGCCCCGACGCGGATCGCTTGGACGGCGTAGAAGGGTAGTCCCTGCGACCGGGGTAACGATGCAAATGGCAGGTTAATTTGTCGCATGCGAGCCTACGTCTGCAGCCATCCCCCGGGCGAAGCACGCCCGGCGGCCCGGGCCGGGGCACCCGACCTGTTGCGGAGTGCCTAGGCCGCCGCTCTGAGGGGCCGTCATCCACGTGCTGAGGGCCGTCAGGCACGGCTATGGTGTTGCACATACAGCGCAATTTCCCGCTTTTTTATAGCTTCTGTGATGGCCAATGTAGGCGGGGCCTTCAAGCTGCTGCTACACAGGTGCCTGGTCGAAGGGAACCCCCTGACCGACCCGCCAATGTCATCGCGGATCCCGGAAATGGCCCGCCGCATGAGTGCGATACAGGCTGCTGGGTCCGGCCGCCGCCCTCTCGCGGGCTAGGTCTCGGACGACCTCCAGAGGCGTATGCACGGGCGTACTCAGGCCCGTGCCTGTATTGTGAGTCAGGTACACGACAAAGTCTCCGAACGCAGCCGAGTAGGCAGTAGCACACTTACCAGCGGATGGGTTCCACGTAACTCATCTTCCAGGTGCGGCTGTCGGTTACCCTACCGTCTTAAGATCTATGACGTGCGCCGACAACTGCCCACTGTCAAAACCTAGAGCAGGTCTCGCCATCGCAGGATAGTTATCCGGCAGCTGCGGGGTGCACATACGCCGCCCCTACTGCGCGACGTCGGTCGAGCCGGTCCGTCACGGAGCCTCCCGGCGCGTGTGCATAATCCCCTTGTCGACGGCCCGGCTAATTGGATCCGGGAACTCGAGCCGTGGCCGGCGGGTCTAGCCGTCACCGGGGCAACACGAGCTCCGGGCATTACAGGGGGCTGTCGCTGTCCCAAGGCCTCCCCTGCGGCGAGCGCGGGCCATCGCGTGGGTGATGGGGCGATTCCCAGCGGCGCGGTGCTGGGACGAAACGCGGCTGCCCCGAGTTGTGGCCGTTCCCCTGCAAGGCGAGTGCTGGATTAGAACGGGGCGGTGGGGCGGCGAACAATACCCTTTTGCGCGTCAAAGCGCAGTGGCATTCGGGCGGGGCTGTTCCCGGCCCCGTCAACGCCTGCTTGCAAGCGCGCCGCTGTTCTGGACCGAGTGCTATTAACCAAAACCGCACATCATGAGGGGAATGGTCCGTCACAACTTCACTATCATGCCGGCACGAGGGGCCGCGGCGCGAAGCCGGTCTGGGCATCTGGCTAGAGCGGATGAAGCCTATAGATCCGTCAAAAATAATTTATATCAATGGCATCCTCTAGTGTGTCCCACCTCCGCCTGTTGTTTTAAACTAAGTACTCCCAGGAGCGGGTGCAGGCGGATCATGGGAGCGAACTCCCTCCCCTGTTAGCCATCTTGAGCGGTGTTTGCCCCGCGCCACTTTTTTGTGGGTCTCACCGTACGCAGACGCGGCTAAGGGCGATTATTATGGTGGGTGGAGCGCCCCGCGGAGATCGTGAACGGCTCTCATTCCTATTCTGCTTACAGGTGACCCGGGCGTTGCACGGAGCCAGCCCAAAAATGGGGGAGGTCGGGGCCCTGTCTTTCGAGACGGGGAAAAAGAGGCGCCCTCTTTCCGCCGGCGATGCCGAACCCAGGAGAGGCTTCATATCGCAGCCGTGAGCGCTGCAGAAGAACTGTTCGCAGCGGTCTGAGGGGGTCGACGTACCTCTGCGCCACCCCCTCCCAGACCGCCCCCCCTCCCCCACCCGTGGGGGGCCCACTCTGTCGGGCTATGGGGAGGCTCTATGGGCTCATCACTCCGGAGTCCCGGCGCAGCGGCGCCCGTGAGTCCTGTTTTGGCTTACCCGAGCCACGTCGATTCACGCGGGTGGTCTGACGGGTAACCACCTCGACTCTTGGTCGGCATTGACCCGTGTCGCGAGCGGACGCGCTTCGCCTGCGGCACACCCGGCCGCCTGGTTAATCGGTTCACTCACGTATTCGGCAAGGTGTGCACTACGCCCTCGCCGCCGACAAGGGCGTTATGGCAATTCCCATCGAAACAAAAGCCCCGCGCATCTGACAGGCCTAGCCATTGTCCAAAGTGCGCT
	Pvl07	TATGTCCGCACGCACGGCTCAATACAATTGACTTTGAGCCCGATCGTGTCAGTCCCGTTGGGGCCTGATACTAGCTTGGGTCGCCATCCACCGATCCTTCGTAAAGTTCGAGAGTCCGGCCAATACGTCCCGTAGTTACATCGACTCGTGGATGATCTGGAACATACTATGGACCGATGGAAAATCGGCATGTATGTCGCGGCCCGATACATGCCAACCGGCCCGGTAATTCCTACTCTGGGACAGGCAAGGATCCGGTCTTACTAATGCGTAATGCAGCTATTAACAGCGCCGCGAGTAAAAATACTTCTGCCTCCTTGAGTCTTTCAGTTGGCGGGCCGTATCTACAGTCAGGTTAGACATCTGAGAGCAGCCGATGTTAGGAGAGCGCATCAGCACATCTTATGTGTAGTGGCGATGTTTGCATGTATTCAGTATTTGTCCTCTTCCGTTCGAAGGACCGACACATAATCGACTAACTCGGTCCAGCTCGCTATCAGTCTCGCCTGTGCTTTCAAGGGGAGAATGCTAGCCGAAGACTTCGGTGACGTGCGCTGTAGGGTCCTTTATTTTCCTCGACCTCTCCAGAAGAGGGTAGCCGGCATAAGGCGGCGTTTGACAAAGCCCACACAAATGCCGTGCGTGACGAGGTCCAAGGATATACGCAACGCGCATGTCAGCCGTAGTGAGCCTGCTCAACGAGGTCTGTGACCGGTGAGAGTGACGTTAGTGGAGTGGGCGTGTACCCAACATGGAGCCAGGGCAAGGCGAACGATTTCACGCAGAACGGTGGGGCCAATTGGCCGGTGATACCTTTCCAGATTGGGCCTTATGGTCCCTGTAACCCCCGTCAGGCGAGCCGCGAATAATCCCCTAGTCAGCCCGTTCCGGTCCCGCAAGTCCGATTATGACTACACTGCTATGGCCCCTTCCGTCGCTGGATACCGGGGTCCCAGCTGGCAAACGTGGGAACCCGTGCAGCGTGAGCAATACGCCTGTTTGCTCATGATACGCCCTGGGCTAGCCCTAGTCAGTACGAACCGAAGGGACTGGGGCTCTTATCACCGTACCCCCATGATGAATCGGAGTCAAAGAGATGACGGGCCCATGACAATCCGCGTCCATCACGGGCTCCTTCGATCCGGCGGGGACAGCTTCCTTAGGGTACCCTGCTGCGATGCCGACCGGAGAAGCGTTAGCGTGAAGTATCCTAGACAGAACGGTAGGGCCATCGTCGCCCGTCGCAACAACGGGCTAGACGGTGTGGGATACGGAGGGCATCTGCTCTCAGGCTTCGCACCCCGCCCCCCAGCCATGAACAAAAAGTGGAGGAGGCGCGTCCCCAAACCGAGCCTACGGGGTTTGGTCATATTGCTGCACGTCGTGCATAACAGCTGACCGTCCTTACAACCAGAGTCGAGAGGGTCCGGCCTCAGCGCAGGGCGAGTGATGCCCGCTCCTCGGGCGGGAGCGGCGTGAGGGCGAATGCCTCTTCAGGCATTCTCCGCAGTGGGTGGCGGGCACCTTAAGCGACCAGTGTGTCGTGCCAGAAGAGACTCGGGTTATCGTGTTCAGATTCTGCCCGACTTGCGTCGGGATCTACACACCCTTCCAGCGTCAACTCTCCTACACGTACAGACAATTTAGGGTCAGGTGGGGTGATTGGGGTGTCCCTTGGCAATCCTTATTCCTCCTGTCGAGAGGTGCCGAGGGGCTGAGCTCGACCGTCTGCGCCATCGAGGAGCGCGCTAATAGACCTCTCCGGGGCCATTGCGTCGTCGGGTAGGCCGAGGGTCCCTAGGGCTCACGGGAACTACACGAACAGGCACCCTGAGCCGGCTGTGTGAATCACCCTTGCCGTGCTCCACCAACCGGTATCCAGACAATTCGGGACGAACGGCCAGGTGCTATAAGCTAAGTGAGGCAAGTATATAGGCGATTTGGTCAATATCGCAAGGGCCGCACGCCAACTCTGGCCGCAACCATAGACTGTGGCTGGCGTCCCAACACCTTAGCGACGCGCCGGTTCCGGCATTAGTCTGGCCCCCGGTCACGGTAAGCCTCCGTGACGCGTGAGAGGTCTCACATCGGGCCCTGTGGCGGTACCAACGCGCGGTCCCGGCCCACACGCAACTTTCGGTTCATTCAACCCCGGTCCCGCTGATTACCCGTCGTCGTTCGCAGGCAGGCTAGCTCCTAGCCTGACACTCGTCCCTGAGGACGGACTGGAGACCGAGCTGCCTGCCCCCTCGTGTTCCTTTCGCCGACGCGCCCAGCCTGCCCGGGTTCGAGGCTGATCCCGCGACGCCGCCGTGCGCCCGTCATGCCGGGTCTACCTGCACTCACGCAACTGCCGAAGAATTAGCTGTCCGGTTGAGGCCCCGGTCGCAGGTTTATATGCAATCTCTTCGGTGCCGCCCCCTGTGGCAACAACGAAGCGTGTGTTGGGGTCAAGGAGTAGGCACGAAACGCGTAATCATACGCCGGCGGGACAGTTACTAGGCGACCGACGCACGGAAGCGGGCGCGGGCCGCTAGGGTTCGCCGCGACACCTCCCTCACCTCGCGCGCATAGCAGCGACTGCTGGGTTGCGGCGATGCTTTACCCCCGCCGTCGAGGGGTGATTGCAGCCCAGCGAGCGGAGGCCCGGAGGTGAGGCCTCGTCTGGCGGGCGCTTCCATACTTACGGGTATTCATCTGGGTGGACCATCCCTCCAGAGGCGCCGCCCGTCCACGGCGGTCTCAGCGCCTCGCTACCAGTTACGGTCCCTCGGGGGTGAGTGCTCCGCTCAAGCGAATGAGGGTCCGAACATGGGGCCGCCCTGGGGCTTCCACGTAGGGAGCAACGACGCCTAGGCACGCGGCACCGCCCTGGGCCCTCGTCACGCGAGCTCTCCTGTCTGGCCCCGACACGGAGCGTCTGGACGGCGTAGAAGGGTAGTCCCTACGAGCGGGGGTTTGATGCAAATGGCAGGTTAATTTGTCGCATGCGAGCCTACGTATGCAGCCATCCTCCGGGCGAAACACGCCCGGCGGCCCGGGCCGGAGCGCCCGACCTGTTGCGGAGTGCCTAGGCCGCCGCTCTGAGGGGCCGTCATCCACGTGCTGAGGGCCGTCAGGCCCGGCTATGGTGTTGCACATACAGCGCAATTTCCCGCTTTTTTGTTGCTTCTGTGATGGCCAATGTAGGCGGAGCCTTCAAGCTGCTGCTACACAGGTGCCTGGTCGAAGGGGGCCCCCTGACCGACCCGCCAACGTCATCGCGGATCCCGGAAATGGCCCGCCGCATGAGTGTGATACAGGCTGCTTATCCCGGCCGCCGCCCTCTCGCGGGCTAGGTCTCGGACGACCTCCAGCGGCGTCTGCACGGGCGTACCCAAGCCCATGCCTGTATTGCGAGTCAGGTATACGACGAAGTCTCCGGACGCAGCCTGGTAGGCAGTAGCACACTTACCAGCAGATGGGGTCCACGTAACTCATCTTCCAGGTGCGGCTGTCGGTTATCCTTCCGTCTTAACATTTATGACGTGCGCCGGCAACTGCCCACTGTCAAGACTCGGAGCAGGTCTCGCCATCGTAGGATAGTCATTCGGCAGCTGCGGGGTGCACATACGCCGCCCCTACTGCGCGACGTCGGTCGAGCCGGTCCGTCACGGAGCCTCCCGGCGCGTGTGCATAATCCCCTTGTCAGCGCCCCGGCTAATTGGATCCCGGAACTCGAGCCGTGGCCGGCGGGTCTAGCCGTCACCGGGGCAACACGAGCTCCGGGCATTACAGGGGGCTGTCGCTGTCCCAAGGCCTCCCCTGCGGCGAGCGCGGGCCATCGCGTGGGTGATGGGGAGATTCCCAGCGGCACGGTGCCGGGACGGAACGCGGCTGCCCCGAGTTGTGGCCGTCCCCCTGCAAGGCGAGTGCTGGATTAGGACGGGGCGGTGGGGCGGCGAACAATACCCTTTTGCGCGTCAAAGCGCAGTAGCATTCGGGCGGGGCTGTTCCCGGCCCCGCCAACGCCTGCCCGCAAGCGCGCCGCTGTTCTGGACCGAGTGCTATTAACCAACACCGCACATCATGAGGGGAATGGTCCGTCACAACTTCACTATCATGCCGGCGCGAGGGGCCGCGGCACGAAGCCGGTCTGGGCATCTGGCTGGAGCGAACGAAGCCTATGGATCCGTCAAAAATAATTTATATATGCAGCCCCCTCTAGTGTGTCCCACCTCCGCCTGTTGTTTCATACTAAGCAATCACAGGAGCGGGTGCAGGCGGATCATGGGAGCGAACTCCCTCCCTTGTTATCCGTCTTGAGCGGTGTTTGCCCCGCACCACTTTTTTGTGGGTCTCACCGTACGCAGACGCGGCTAAGGGCGATTATTATGGTGGGTGGAGCGCCCCGCGGAGATCGTGAACGGCTCTCATTCCTATTCTGCTTACAGGTGACCCGGGCGTTGCACGGGGCCAGTCCAAAAATGGGGGAGGTCGGGGCCCTGTCTTTCGAGACGGGGAAAAAGAGGCGCCCTCTATCCGCCGGCGATGCCGAACCCAGGAGAGGCCTTATATCGCAGCCGTGGGCGCTGCAGAAGAACTGTTCGCAGCGGCCTGTGGGGGTCGACGTGCCTCTGCGCGACCCCCTCCCAGACCGCCCCCCCTCCCCCACCCGTGGGGGGCCCACTCTGTCGGGCTATGGGGATGCTCTATGGGCTCATCACTCGGGAGTCCCGGCGCAGCGGCGCCTGTGAGTCCTGTTTTGGCTTACCCGAGCCACGTCGATTCACGCGGGTGGTCTGACGGGCAACCACATCGACTCTTGGTCGGCATTGACCCGTGTCGCGAGCAGACGCGCTTCGTCTACGGTACCCCCGGCCGCCTGGTTAATCGGTTCACTCGCGTATTCGATGAGGTGTGCATTACGCCCTCGCCGCCGACAAGGGTGTTATGGCAATTCCCATCGAAACAAAAGCCCCGCGCATCTGACAGGCCTAGCCATTGTCCAAAGTGCGCT
	Pvl08	AATGTCCGCACGCACGGCTCACTAGAATGGACTTTGAGCCAGATCTTGTCAGTCCTGTTGGGGCCTGGTACTGGCTTGGATCGCCATCCACCGATCCTTCATAAGGTTCGGGAGTCCGGCCAATACGTCCCGTAGTTACATCGATTCGTAGATGATCTGGAACATACTAGGGACCGATGGAAAATCGGCATGTATGTCGCGGCCCGATACATGCCAACCGGCCCGGTCATTCCCACTCTGGGACAGACAAGGGTCCGGTCTTACTAATGCATAATACAGCTATTAACAGCGCCGCGAGTAAAAATATTTCTGCCTCCTTGAGTCTTTCAGTTGGCGGGCCGTAGCTACAGTCAGGTTAGACATCTCAGGGCAGCCGATGTTAGGAGAGCGCATCAGCACATCTTATGTGTAGTGGCGATGTTTGCATGTATTCAGTATTTGTCCTCCTCCGTTCGAAGGACCGACACATAATCGACTGACTCAACACAGCTCGCTACCAGTCGCATCTGTGCTTTCAAGGGGAGAACGCTAGCCGAAGACTTCGGTGACGTGCGCTGTAGGGTCCTTTATTTTCCTCTACCTCTCCAGAAGAGGGTAGCCGGTGTAAGGCGGCGTTTGGCCCGGTCCACACAATTGCCGCGCGTGACGAGGTCCAAGGATATACGCAACGCGCATGTCAACCGTAGTGAGCCTGCTCAACGAGGTCTGTGACCGGTGAGAGTGACGTTAGTGGAGTGGGCGTGTACCCAACATGGAGCCAGGGCAAGGCGAGCGATTTCACGCAGAACGGTGGGGCCAATCGATCGGCAATACCTTTCCAGATTGGGCCTTGTGGTCCCTCTAACCGCCAGCGAGCGAGCCGCGAATAATCCCCTAGTCAGCCCGTACGGTTCCCGCAAGTCCGATTATGACTACACTGCTATGGCCCCTTCCGTCGCCGGATACCGGGGTCCCAGCTGGCAAAAGTAGGAACCCGTGCGGCGTGAGCAATACACCTGTTTGCTCATGATACGCCCAGGGCTAGCCCTAGTCAGTACTGGCCGATGGGACTGGGCTTCTTATCACCGTATCCCCATGATGAATCGGAGTCGAAGAGTTGACGAGCCCATGACAATCCGCGGCCACCACGGGCCCCTTCGATCCCGCAGGGACAGCTTCCTTAGGGTACCCTGCTGCAATGCCGACCGGGGAGGCGTTAGCGTGAAGTATCCTAGACAGAACGGTAGGGCCATCGTCGCCCGTCGCAACAACGGGCTAGACGGTGTGGGATACGGAGGGCGTACATTCTCAGGCTTCGCACCCCGCCCCCCAGCCATAAACAAAAAGTAGAGGAGGCGCGTCCCCAAACCGAGCCTACGGGGTTTGGTCATATCGCTGCACGTCGTGCATAGCAGTTGACCGTCCTTACAACCAGAGTCGAGAGGGTCCGGCCTCAGCGCAGGGCGAGTGATTCCCGCTCCCCGGGCGGGAGCGGCGTGAGGGCGAATGCCTCTTCAGGCATCCTCCGCAGTGGGTGGCGGGCACCTTAAGCGACCAGCGCGTCGTGCCAGAAGAGACTCGGGCTATCGTGTCCAGATTCTGCTCGACTTGCGTCGGGACCCACGCACCTTTCCAGCGTTCACTCTCCTACGCGTACAGACAATTTAGGGTCAGGTGGGGTGATTGGGGTGTCCCTTGGCAATCCTTATTCCTCCTGTCGAGAGGTGCCGAGGGGCTGAGCTCGACCGTCTGCGCCATCGAGGAGCGCGCTAATAGACCTCCCCGGGGCCATTGCGTCGTCGGGTAGGCCGAGGGTCCCCAGGGCTCACGGGAACTACACGAACAGGCACCCTGAGCCGGCTGTGTGAATCACCCTAGCCGTGTTCCACCAACCGGTATCCAGACAATTCGGGACCAACGGCCAGGTGCTATAAGCTAAGTGAGGCAAGTATATAGGCGATTTGGTCAATATCGCAAGGGCCGCACGCCAACTCTGGCCGCAACCATGTATTGTGGCTGGCGTCCCAACACCTTAGCGACGCGCCGGTTCCGGCATTAGTCTGGCCCCCGGTCACGGTAAGCCTCCGTGACGCGTGAGAGGTCTCACATCGGGCCCTACGGCGGTACCAACGCGCGGTCTCGGCCCACACGCAACTTTCGGTTCATTCAACCCCGGTCCCGCTGATTACCCGTCGTCGTTCGCAGGCAGGCTAGCTCCTGGCCTGACACTCGTCCCTGAGGACGGACTGGAGACCGAGCTGCCTGCCCCCTCGTGTTCCTTTCGCCGACGCGTCCATCCTGCCCGGGTTCGAGGCGGATCCCGCGACGCCGACGTGCGCCCGTCATGCCGGGTCTACCTGCACTCACGCAACTGCCGGCGGATTAGCTGTCCGGTTGAGGCCCCGGTCGCAGGGCAGCGGGTCACCCCTTCGGCGCCGTCCCCTGTGACGATAACGACGTGTGTGTTGGGGTCAATTAGTAGGCACGAAACGCGTAATCATACGCCGGCGGGACAGTCACTAGGCGACCGACGCGCGGAAGCGGGCGCGGACCGCTAGGGTTCGTCGCGACACCCCCCTCACCTCGCGCGTGAAGCAGCGACTGCTGGGTTGCGGCGATGCTTTACCCCCGCCGTCGAGGGGTGATTGCAGCCCAGCGAGCGGGGGCCCGGAGGTAAGGCCTCGTCTGGCGGGCGCTTCCATACTTACGGGTATTCATCTGGGCGGGCCAACCCTCCAGAGGCGCCGCCCGTCCACGGCGGTCTCAGCGCCTCGCTACCAGTTACGATCCCTCGGGGGTGAGTGCGCCGCCCCCATGAATAAGGGTCCGAACATGGGGCCGCCCTGGGGCTTCCACGTAGGGAGCAACGACGCCTAGGCACGCGGCACCGCCCTGGGCCCTCGTCACGCGAGCTCTCCTGTCTGGCCCCGACACGGATCGCTTGGACGGCGTAGAAGGGCGGTCCCTGCGAGCGGGGGTATGATGCAAATGGCAGGTTAATTTGTCGCATGCGAGCCTACGTATGCAGCCATCCTCCGGGCGAAGCACGCCCGGCGGCCCGGGCCGGAGCACCCGACCTGTTGCGGAGTGCCTAGGCCGCCGCTCTGAGGGGCCGTCATCCACGTGCTGAGGGCCGTCAGGCCCGGCTATGGTGTTGCACATACAGCGCCATTTCCCGCTTTTTTATAGCTTCTGTGATGGCCAATGTAGGCGGAGCCTTCAAGCTGCTGCTACACAGGTGCCTGGACGAAGGGGGCCCCCTGACCGACCCGCCAATGTCATCGCGGATCCCGGAAATGGCCCGCCGCATGAGTGTGATACAGGCTGCTTAGTCCGGCCGCCGCCCTCTCGCGGGCTAGGTCTCGGACGACCTCCCGAGGCGTCTGCACGGGTGTACTCAGGCCCATGCCTGTATTGCGAGTCAGGTATACGACAAAGTCTCCGGACGCAGCCGGGTAGGCAGTAGCACACTTACCAGCAGATGGGGTCCACGTAATTCATCTTCCAGGTGCGGCTGTCGGTTACCCTTCCGTCTTAAGATCTATGACGTGCGCCGACAACTGCCCACTGTCAAGACTCAGAGCAGGTCTCGCCATCGCAGGATAGTCATCCGGCAGCTGCGGGGTGCACATACGCCGCCCCTACTGCGCGACGTCGGTCGAGCCGGTCCGTCACGGAGCCTCCCGGCGCGTGTGCATAATCCCCTTGTCGGCGGCCCGGCTAATTGGATCCCGGAACTCGAGCCGTGGCCGGCGGGTCTAGCCGTCACCGGGGCAACACGAGCTCCGGGCCTTACAGGGGGCTGTCGCTGTCCCAAGGCCTCCCCTGCGGCGAGCGCGGGCCATCGCGTGGGTGATGGGGAGATTCCCAGCGGCACGGTGCCGGGACGAAACGCGGCTGCCCCGAGCTGTGGCCGTCCCCCTGCAAGGCGAGTGCTGGATTAGGACGGGGCGGTGGGGCGGCGAACAATACCCTTGTGCGCGTCAAAGCGCAGTGGCACTCGGGCGGGGCTGTTCCCGGCCCCGTCAACGCCTGCCCGCAAGCGCGCCGCTGTTCTGGACCGAGTGCTATTAACCAAAACCGCACATCATGAGGGGAATGGTCCGTCACAACTTCACTATCATGCCGGCGCGAGGGGCCGCGGCACGAAGCCGGTCTGGGCATCTGGCTAGAGCGGATGAAGCCTATAGATCCGTCAAAAATAATTTATATCAATGGCATCCTCTAGTGTGTCCCACCTCCGCCTGTTGTTTTAAACTAAGTACTCCCAGGAGCGGGTGCAGGCGGATCATGGGAGCGAACTCCCTCCCCTGTTAGCCATCTTGAGCGGTGTTTGCCCCGCGCCACTTTTTTGTGGGTCTCGCCGTACGCAGACGCGGCTAAGGGCGATTATTATGGTGGGTGGAGCGCCCCGCGGAGATCGTGAACGGCTCTCATTCCTATTCTGCTTACAGGTGACCCGGGCGTTGCACGGGGCCAGCCCAAAAATGGGGGAGGTCGGGGCCCTGTCTTCCGAGACGGGGGGAAAGTGGCGCCCTCTATCCGCCGGCGATGCCGAACCCAGGAGAGGCCTTATATCGCAGCCGTGAGCGCTGCAGAAGAACTGTTCGCAGCGGTCTGAGGGGGTCGACGTACCTCTGCGCGACCCCCTCCCAGACCGCCCCCCCTCCCCCACCCGTGGGGGGCCCACTCTGTCGGGCTATGGGGAGGCTCTATGGGCTCATCACTCCGGAGTCCCGGCGCAGCGGCGCCCGTGAGTCCTGTTTTGGCTTACCCGAGCCACGTCGATTCACGCGGGTGGTCTGACGGGTAACCACCTCGACTCTTGATCGGCATTGACCCGTGTCGCGAGCGGACGCGCTTCGTCTAAGGTACCCCCGGCCGCCTGGTTAATCGGTTCACTCACGTATTCGATATGGTGTGCACTACGCCCTCGCCGCCGACAAGGGCATTATGGCAATTCCCATCGAAACAAAAGCCCCGCGCATCTGACAGGCCTAGCCATTGTCCAAAGTGCGCT
	Pvl09	AATGTCCGCACGCACGGCTCACTACAATGGACTTTGAGCCAGATCTTGTCAGTCCTGTTGGGGCCTGGTACTGGCTTGGATCGCCATCCACCGATCCTTCATAAGGTTCGGGAGTCCGGCCAATACGTCCCGTAGTTACATCGATTCGTAGATGATCTGGCACATACTATGGACCGAGGGAAAATCGGCATGTATGTCGCGGCCCGATACATGCCAACCGGCCCGGTCATTCCCACTCTGGGACAGACAAGGGTCCGGTCTTACTAATGCATAATGCAGCTATTTACAGCGCCGCGAGTAAAAATATTTCTGCCTCCTTGAGTCTTTCAGTTGGCGGGTCGTATCAACAGTCAGGTTAGACATCTGAGAGCAATCAATGTTAGGAGAGCGCATGGGCACATCCTATGCGTAATGGCGATGCTTGCATGTATTCGGTATTTGTCCTCCTCGGCCCGAAGGACCGACACATAATTGACTAACTCAACACAGCTCACTACCAGTCGCGCCTGTGCTCTCAAGGGGAGAACGCTAGCCGAAGACTTCGGTGACCCACGTCGTTGGGTCCTTTATTCTCCTCTCCCTCTCCTGAAGAGGGCAGCCGGTGTCAGGCGGCGTTTGGCAAAGCCCACACAATTGCCGCGCGCGACGAGATCCGGAAATATACGCAACGCGCATGTCAACCGTAGTGAGTCCGTTCGCCGAGGTTCGTGGCCGGTGAGAGTGACGTTAGTGGGGTGGGCGTGTACCCAACATGGAGCCAGGGCGTGGCGAGCAATTCCACGCAGAACGGTGGGGCCAATCGGCCGGCGATACCTCTCCAGGTTGGGCCTTGTGGTCCCTCTAACCGCCAGCGAGCGCGGCGCGGATAATCCCCTAGTCAGCCCGTACGGGTCCCGCAAGTCCAATTATGACTACACTGTCGTGGCCCTTTCCGTCGCTGGATAGCAGGGTCCCGGCGGGCAAAAATGGGAACCCGTGCAGCGTGAGCAATACGCCTGTTTGCTCATGATGCACCCAGGGCTAGCCCGAGTCAGTACGGGCCGAAGGGGCTGAGGCTCATATCACCGATTCCTCATTATGAATCAGAGTCGAGGAGATGACGAGCCCATCACAATCCGCGTCCACCACGGGCCCCTTCGAGCCCACAGGGATAGCTACCTTAGGGTACCCTTTTACGATGCCGACCGGGGAGGCGTCAGTGTGAAGTATCCTAGACAGAACAGTAGGGCCATCGTCGCCCGTCGCAGCGACGGGCTAGACGGCGTGGAGTACGGGGGGCGTCTGCACTCAGGCTTCACACCCCGCCCCCCAGCCATGAACAAAAAGTGAAGGAGGCGCGTCCCCAGGCTGAGCCTACGGGGTTTGGTTATAACGCTGCACGTCGTGCACAGCAGCTGACCATCCCCACAACCAGAGTCGAGAGGGTCCGGCCTCAGAGCAGGGCGCGTGATTCCCGCTCCTCGGGCGGGAGCGGCGTGAGGGCGAATGCCTCTTCAGGCGTCCTCCGCAGTGGGTGGCGGGCACCTTATGCGACCAGCGCATCGTGTCAGAGGGGGCTCAGGCTGTCGTGTCTAGATTCTGCTCGACTTGCGTCGGGACCTACGCACCCTTCCAACGTTCACTCTCCTACGCGTACAGATGATTTAGGGTCAGGTGGGGTGATTGGGGTGTCCCTTGGCAATCCTTATTCCTCCTGTCGAGAGGCGCCGAGGGGCTGAGCTCGACCGTCCGCGCCATCGGGGAGCGTGCTAATAGACCTGCCCGGAACCATTGCGTCCTCGGGTAGGCCGGGGGTCCCCAGGGCTCACGGGAACTACACGAATCGGCACCCCGAGCCTACTGTGTGATTCACCCTAGCCTCTTTCCCCCAACCGATATCCAGACAATGCGGGACCGACAGTCAGGTACTGTAAGCTGAGTGAGGTATGTATATAGGCGACTTGGTAAATATCGCCAGCGCCGCGCGCCGGCTCTGGCCGCAACCATGTATTGTAGCTGGGGCCCCAACGCCCTAACGACGCGCCGGTTTCGGCATTTATCTGGCCCCCGGTTGCGGTAAGCCTCCGTGACGCGTAAGAGGCCTCACATCGGGCCCTACAGCGGTACCAACGCGCGGTCCCGGCCCGCGTGCAACTTTTGGTTCATTCAAACCTGGTCTCACTGATTACCCGTCGTCGTTCGCAGGCAGGTTAGCTCCTGGCCTGACACTCGTCCCTGAGGACTGGCTGGAGGCCGAGCTGCCTGCCCCCTCGTGTTCCTCCCGCCGACGCGTCCATCCTGCCCGGGTGTAAGGCGGATCCCGCGACGCCGCCGTGCGCCCGTCATGCCGGGTCTACCCGTCCTCACGCAACTGTCGGCGGATTAGCTGTCCGGTTGAGGGCTCGGTCGCAGGGCAGCGGGTCATCTCTTCTGCGCCGTCCCCTGTGACAATAACGAAGTGTGTGTTGGGGTCAAGTAGTAGGCACGAAACGCGAAATCATACGCCGGCGGGACAGTCACTAGGCGGCCGACGCGCGGAGGCGGGCGCGGGCCGCTAGGGTTCCTCGCGACACCTCCCTCAACGCGCGCATAAAACGGCGACTGCTGGGTTGCGGCGCAATTTTACCCCCACCGTCAAGGGGTGATTGCAGCTCAGTAGGCGGGGGCCCGGAGGTGGGGCCTCGTCTGGCGGGCGCGTCCATACTTACGGGCATTCGTCTGGGTGGGCCAACCCTCGAGAGGTTCCGCCCGTCCACGGCGGTCTCAGCGCCTCGCAGCCAGTTACGGTTCCTCGGGGGTGGGTGCTCCGCCACCACGAGTAAGGATACGAACATGGGACCGCCGTGGGGCTTCCACGTAGGGAGCAATGGCGTCTAGGCACGCGGCACCGCCCTGGGCCCTCGTCACGCGAGCTCGCCTGTCTGGCCCCGACGCGGAGCGTTCGGACGACGCAGACGGGTAGTCCCTACGAGCGGTGGATCGATGCAAATGGCAGGTCGATTTGCCGCTCGTGAGCCTACGTATGCAGCCATCCTCCGGGCGAAGCACGCCCGGCGGCCCGGGCCGGAGCACCCGACCCGTTGCGGAGTGCCTAGGCCGCCGCTTCGAGGGGCCGCCATCCACGTTATAAGGGTCGTCATGCCCGGCTATGGTGTTGCACATACAGCGCAATTTCCCGCTTTTTTATAGCTTCTGTGTTAGCCAATGTAGGCTAGGCCTTCAAGCTGCTGCTACACAGGTGCCTGGTCGAAGGGGACCCCCTGACCGACCCGCCAATGTCTGCGCGGATCCCGGAAATGGCCCGCCGCATGAGTGCGATACAGGCTGCTTAGTCCGGCCGCCGCCCTCTCGCAGGCTAGGTCTCGGACGACCTCCAGCGGCGTCTGCACGGGTGAACTCAGGCCCATGCCTGTATCGTGAGTCAGGTATACGACGAAACCTCCGGACGCGGCCGGGTAGGCAGTAGCACACTTACCAGCAAGCAGGGTCCATGTAATTCACCTTCCAGGTGCGGCTGTCGGTTACCCTACCGTCTTAAGATCTATGACGCGCGCCGACAACTGCCGACTGTCAAGACCCGGAGCAGGTCTCGCTATCGCAGAATAGTCATCCGGCAGCTGCGGGGTGCACCTACGTCGCCCCTACTGCGCGACGTCAGTCGAGCCGGTTCGTCACGGAGCCTCCCGGCGCGTGTGCAGAATCCCCCTGCCGGCGCCCCGGCTAATTGGATACCGGAACTCGAGCCGCGGCCGGCGGGTCTAGCCGTCACCGGGGCGACACGAGCTCCGGGCCTCATAGGGGGCTGTCGCTGTCCCAAGGCCTCCCCTGCAGCGAGCGCGGGCCATCGCGTGGGTGATGGGGAGATTCCCAGCGGCGCGGGGCCGGGACGAAGCGCGGCTGCCCCGAGTTGTGGCCGTCCCCCCGCAAGGCGAGTGCGGGATCAGAACGGGGCGGTGGGGCGTCGAACAATACTCTTGTGCGCGTTAAAGTGCAGTGGCATTCGGGCGGGGCTGTTCCCGGCCCCGCCGACGCCTGCTCGCTAGCGCGCCGCTGTTTTGGACCAGGTGCTATTAACCAACACCGCACATCATGAGGGGAATGGTCCGTCACAACTTCACTATCATGCCGGCGCGAGGGGCCGCGGCACGAAGTCGGTCTGGGCATCTGGCTGGAGCGGATGAAGCCTATAGATCCGTCAAAAATAAATTATATATATGGCATCCTCTAGTGTGTCCCAACTTCGCCTGTTGTTTCATACTAAGCACTCACAGGAGCGAGCGCAGGCGGATCACGCGAGCAAACTCCCTCCCCTGTTAGCCATCGTGAGCGGTGTTTCCCCCGCGCCACTTTTTTGTGGGTCTCACCGTACGCAGAAGCGGCTAAGGGCGATTATTATGGTGGGAAGAGCGCCCCGCGGAGATCGCGAACGGCTTTTAGTCCTATCCTGCTTACAGGTGACCCGGGCGTGCCACGGGGCCAACCCTAAAATGGGGGAAGTCGGGGCCCCGTCTTTCGAGACGGGGGGAAAGTGGCGCCCTCTTTCCGCCGGCGATGCCGAACCCAGAAGAGGCTTTATTTCGCAGCCGTGAGCGCTGCAGAAGAACTGTTCGCAGCGGCCTGAGGGGGTCGACGTACCTCGGCGCCGCCCCCTCCCAGACCGCCCCCCCTCCCCCACCCGTGGGGGGCCCACGTTGTCGCGCTAGGGGGAGGCACTATGAGCTTATCACTCCGGAGTTCCGGCGCAGCGGCGCCCGTAAGTCCTGTTTCGGCTTACCCGAGCCACGCCGATTCACGCGGGTGGTCAGACGGGTAACCACCCCGACTCCTGGTCGGCATTGGCCCGTGTCGAGAGCGGACGCGCCCCGTCAGCGGCACCCCCGGCCGCCTGGTTTGCCGGTTCACTCACGTATTCGGTAAGGTGTGCACTACGCCCTCGCCGCCGACAAGGGCGTTGTGGCAATTCCCGTCGAAGCGAAAGCCCCGCGCATCTGACAGGCCTAGCTGTTGTCCAAGGTGCACT
	Pvl10	AATGTCCGCACGCACGGCTCAACACAATGGACTTTGAGCCAGATCTTGTCAGTCCTGTTGGGGCCTGGTACTGGCTTGGATCGCCATCCGCCGATCCTTCATAAGGTTCGGGAGTCCGGCCAATACGTCCCGTAGTTACATCGATCCGTAGATGATCTGGCACATACTAGGGACCGAGGGAAAATCGGCATGTATGTCGCGGCCCGATACATGCCAACCGGCCCGGTCATTCCTACTCTGGGACAGACAAGGGTCCGGTCTTACTAATGCATAATGCAGCTATTAACAGCGCCGCGAGTAAAAATATTTCTGCCTCCTTGAGTCTTTCAGTTGGCGGGTCGTATCTACAGTCAGATTAGACATCTGAGAGCAATCAATGTTAGGAGAGCGTATGGGCACATCTTATGTGTGATGGCGATGTTTACATGTAGTCGGTACTTGTCCTCCTCGGCCCGAAGGACCGACACATAATTAACTAACTCAACACAGCTCACTACCAGTCGCGCCTGTGCTCTCAAGGGGAGAACGCTAGCCGAAGACTTCGGTGACCCGCGTCGATGGCTCCTTTATTCTCCTTTCCCTCTCCAGAAGAGGGCAGCCGGTGTAAGGCGGCGTTTGGCAAAGCCCACACAATTGCCGCGCGCGACGAGATCCGGAAACATACGCAACGCGCATGTCAACCGTTGAGAGTCCGTGCGCCGAGGTCTGTGGCCGGGTAGAGTGACGTTAGTGGGGTGGGCGTGTACCCAACATGGAGCCAGGGCGTGTCGAGCAATTCCACGCAGAACGGTGGGGCCAATTGGCCGGCGATACCTCTCCAGGTCGGGCCTTGTGGTCCGTCTAACCGCCAGCGAGCGCGGCGCGGATAATCCCCTAGTCAGCCCGTACGGGCCCCGCAAGTCTGATTATGACTACACTGTCGTGGCCCCTTCCGCCTCTAGATAGCAGGGTCCCGGCGGGTAAGAATAGGAACCCATGCAGCGTGAGCAATACGCCCGTTTGCCCATGATACACCCAGGGCTAGCCCTAGTCTGTACGAACCGAAGGGGCTGAGGCTCTTATCACCGATTCCTCATGATGAATCAGAGTTGAGGCGATGACGGGTCCATGACAATCCGCCTCCACCACGGGCCCCTTCGAGCCCACAGGGATAGCTACCTTAGGGTACCCTGCTACGATGCCGACCGGGGAAGCGTCAGTGTGTAGTAGCCTAGACAGAACAGTAGGGCCATTGTCGCCCGTCGCAGCGACGGGCTAGACGGCATGGAGTGTGGGGGGCGTCTGCACTCAGGCTTCACACCCCGCCCCCCAGCCACAAACAAAAAGTGAAGGAGGCGCGTCCCCAGGCTGAGCCTACGGGGTTTGGTTATAACGCTGCACGTCGTGCATAGCAGCTGACCGTCCCCACAACCAGAGTCGAGAGGGTCCGGCCTCAGAACAGGGCGCGTGACGCTCGCTCCCCGGGCAGGAGCGGCGTGAGGGCGAGTGCCTCTTCAGGCGTCCTCCGCAGTGGGTGGCGGGCACCTTAAGCGACCAGCGCATCGTGTCAGAGGAGGCTCGGGCTGTCGTGTCTAGATTCTGCTCGACTTGCGTCGGGACCTACGCACCCTTCCAACGTTAACTCTCCTACGCGTGCAGATGATTTAGGGTCAGGTGGGGTGATTGGGGTGTCCCTTGGCAATCCTTATTCCTCCTGTCGAGAGGCGCCGAGGGGCTGAGCTCGACCGTCCGCGCCATCGGGGAGCGTGCTAATAGACCCGCCCGAGGCCATTGCGTCCTCGGGTAGGCCGGGGGTCCCCAGGGCTCACGGGAACTACACGAATAGGCACCCCGAGCCGGCTGTGTGAATCACCCTACCCTCTTTCCCCCGACCGATATCCAGACAATGCGGGACCGACAGTCAGGTACTGTAAGCTGAGTGAGGTATGTATATAGGCGATTTGGTCAATATCGCCAACACCGCGCGCCAGCTCTGGCCGCAACCATGTATTGTAGCTGGCGCTCCTACGCCCTAACGACGCACCGGTTTCGGCATTAGTCTGGCCCCCGGTTGTGGTAAGCCTCCGTGGCGCGTAACAGGCCTCACATCGGGCCCTACAGCGGTACCAACGCCCGGTCCCGGCCCGCGTGTAACTTTTGGTTCATTCAAACCTGGTCTCACTGATTACCCGTCGCCGTTCGCAGGCAGGTCAGCTCCTGGCCTGACACTCGTCCCTGAGGACTGGCTGGAGGCCGAGCTGCCTGCCCCCTCGTGTTCCTCCCGCCGACGCGTCCATCCTGCCCGGGTGTAAGGCGGATCCCGCGACGCCGCCGTGCGCCCGTCATGCCGAGTCTACCCGTCCTCACGCAACTGTCGGCTGATTGGCTGTCCGGTTGAGGGCTCGGTCGCAGGTCAGCGGGTCATCTCTTCTGCGCCGTCCCCTGTAACAATAACGAAGTGTGTGTTGGGGTCAATTAGTAGGCACGAAATGCGAAATCATACGCCGGCGGGACAGTCACTAGGCGGCCGACGCGCGGAGGCGGGCGCGGGCCGCTAGGGTTCGTCGCGACACCTCCCTCACCGGGCGCGTAAAGCGGCGACTGCTGGGTTGCGGCACAATTTGACCCCCACCGTCAAGGGGTGATTGCAGCTCAGTAGGCGGGGGCCCGGAGGTGGGGCCTCATCTGGGGGGCCGGTCCATACTTACGGGCATTCATCTGGGTGGGCCTACCCTCGAGAGGTTCCGCCCGTCCACGGCGGTCTCAGCGCCTCGCAGCCAGTTACGATCCCTCGGGGGTGGGTGCTCCGCCACCATGAAAGAGGGTCCGAACATGGGACCGCCCTGGGGCTTCCACGTAGGGAGCAATGGCGTCTAGGCACGCGGCACCGCCCTGGGCCCTCGTCACGCGAGCTCGCCTGTCTGGCCCCAACGCGGAGCGTCTGGACGGCACAGACGGGTAGTCCCCATGACCGGGGTATCGATGCAAATGGCGGGTCGATTTGCCGTACGCGAGCCCACGTATGCAGCCATCCTCCGGGCGAAACACGCCCGGCGGTCCGGGCCGGGGCACCCGACACGTTGCGGAGTGCCTAGGCCGCCGCTTCGAGGGGCCGCCATCCACGTGATGAGGGCCGTCAGGCCCGGCTATGGTGTTGCACATACAGCGCAATTTCCCGCCTTTTTATAACTTCTGTGTTGGCCAATGTAGGCTAGGCGTTCAAGCTGCTGCTACACAGGTGCCTGGTCGAAGGGGACCCCTTGACCGAACCGCCAGTGCCATCGCGGATCCCGAAAATGGCCCGCCGCATGAGTGCGATGGGGGCTGCTTAGTCCGGCCGCCGCCCTCTCGCAGGTTAGGTCTCGGACGACCTCCAGCGGCGTCTGCACGGGTGTACTCAGGCCCATGCCTGTATCGTGAGTCAGGTATACGACGAGACCTCCGGACGCAGCCGGGTAGGCAGTAGCACACTTACCAGCAAGCAGGGTCCATGTAATTCACCTTCCAGGTGCGGCTGTCGGTTACCCTACCGTCTTAAGATCTATGACGCGCGCCGACAACTGCCGACTGTCGAGACCCGGAGCAGGTCTCGCTATCGCAGAATAGTCATCTGGCAGCTGCGGGGTGCACCTACGTCACCCCTACTACGCGACGTCAGTCGAGCCGGTTCGTCACGGAGCCTTCCGGCGCGTGTGCAGAACCCCCCTGCCGGCGCCCCGGCTAATTGGATACCGGAACTCGAGCCGTGGCCGGCGGGTCTAGCCGTCACCGGGGCAACACGAGCTCCGGGCCTCATAGGGGGCTGTCGCTGTCCCAAGGCCTCCTCCGCAGCGAGCGCGGGCCATCGCGTGGGTGATGGGGAGATTCCCAGCGGCGCGGGGCCGGGACGAAGCGCGGCTGCCCCGAGTTGTGGCCGTCCCCCCGCAAGGCGAGTGCGGGATCAGAACGAGGCGGTGGGGCGTCCAACAATACTCTGGCGCGCGTCAAAGTGCAGTGGCATTCGGGCGGAGCTGTTCCCGGCCCCGCCGACGCCTGCCCGCTCGCGCGCCGCTGTTTTGGACCAGGTGCTATTAACCAACGCCGCACATCATGAGGGGAATGGTTCGTCACAACTCCACTATCATGCCGGCGCGAGGGGCCGCGGCACGAAGCCGGTCTGGGCATCTGGCTGGAGTGGATGAAGCCTATAGATCCGTCAAAAATAATTTATATCAATGGCATCCTCTAGAGTGTCCCAACTTCGCTTGTTGTTTCATACTAAGTCCTCACAGGGGCGGGCGTAGGCGGATCACGCGAGCAAACTCCCTCCCCTGTTAGCCGTCGTGAGCGGTGTTTCCCCCGCGCCACTTTTTTGTGGGTCTCACCGCACGCAGAAGCGGCTAAGGGCGATTATTATGGTGGGAGGAGCGCCCCGCGGAGATCGCGAACGGCTTTTAGTCCTATCCTGCTGACAGGTGATCTGGGCGTGCGACGGAGCCAACCCTAAAATGGGGGGGGCCGGGGCCCCGTCTTTCGAGACAGGGGGGCAGTGGCGCCCTCGTTCCGCCGGCGATGCCGAACCCAGAAGAGGCTTTACTTCGCCGCCGTGAGCGCTGCAGAAGAACTGTTCGCAGCGGCCTGAGGGGGTCGACGTACCTCTGCGCGACCCCCTCCCAGACCGCCCCCCCTCCCCCACCCGTGGGGGGCCCACGCTGTCGCGCTATGGAAGGGCACGATGGGCATAGCACTCCGGAGTCCCGGCGCAGCGGCGCGCGTGAGTCCTGTTTCAGCTTACCCGAGCCACGCCGATCCACGCGGGTGGTCTGACGGGTAGCCACCCCGACTCCTGGTCGACATTGGCCCGTGTCGAAAGCGAACGCGCCCCGTCTGCGGCACCCCCGGCCGCCTGGTTTGCCGGTTCACTCACGTATTCGGTAAGGTGTGCACCACGCCCTCGCCGCCGACAAGGGCATTATGGCAATTCCCGTCGAAGCGAAAGCCCCGCGTATCTGACAGGCCTAGCTGTTGCCCAAAGTGCACT
	Pvl11	AATGTCCGCACGCACGGCTCACTAGAATGGACTTTGAGCCAGATCTTGTCAGTCCTGTTGGGGCCTGGTACTGGCTTGGGTCGCCATCCACCGATCCTTCATAAGGTTCGGGAGTCCGGCCAATACGTCCCGTAGTTACATCGATCCGTAGATGATCTGGAACATACTATGGACCGATGGAAAATCGGCATGTATGTCGCGGCCCGATACATACCAACCGGCCCGGTAATTCCTACTCTGGGACAGACAAGGGTCCGGTCTTACTAATGCATAATACAGCTATTAACAGCGCCGCGAGTAAAAATATTTCTGCCTCCTTGAGTCTTTCAGTTGGCGGGCCGTAGCTACAGTCAGGTTAGACATCTGAGAGCAGCCGATGTTAGGAGAGCGCATCAGCACATCTTATACGTAACTGTGGCACCTACATGTAGTCAGTATTTGTCCTCCTCCGTTCGAAGGACCGACACATAATCGACTAACTCGACACAGCTCGCTATCAGTCTCATCTGTACTTTCAAGGGGAGAACGCTAGCCGAAGACTTCGGTGACGTGCGCTGTTGGCTCCCTTATTTTCCTTTCCCTCTCCAAAAGAGGGTAGCCGGCATAAGGCGGCGTTTGGCAAAGCCCACACAAATGCCGTGCGTGACGAGGTCCGAGGATATACGCAACGCGCATGTCAACCGTAGTGAGCCTGCTCAACGAGGTCTGTGACCGGTGAGAGTGACGTTAGTGGAGTGGGCGTGTACCCAACATGGAGCCAGGGCAAGGCGAGCGATTTCACGCAGAACGGTGGGGCCAATTGGCCGGTGATACCTTTCCAGATTGGGCCTTATGGTCCCTCTAACCCCCAGCGAGCGAGCCGCGAATAATCCCCTAGTCAGCCCGTACGGTTCCCGCAAGTCCAACTATGACTACACTGCTATGGCCCCTTCCGTCGCTGGATACCGGGGTCCCGGCGGGCAAACGTGGGAACCCGTGCAGCGTGAGCAATACGCCTGTTTGCTCATGATACGCCCAGGGCTAGCCCTAGTCAGTACTGGCCGAAGGGACTGGGGCTCTTATCACCGTATCCCCATGATGAATCAGAGTTGAAGAGATGACGGGCCCATGACAATCCGCGGCCACCACGGGCCCCTTCGATCCCGCGGGGACAGCTTCCTTAGGGTACCCTTTTACGATGCCGACCGGGGAGGCGTTAGCGTGAAGTATCCTAGACAGAACGGTAGGGCCATCGTCGCCCGTCGCAACAACGGGCTAGACGGTGTGGGATACGGAGGGCGTACATTCTCAGGCTTCGCACCCCGCCCCCCAGCCATAAACAAAAAGTGGAGGAGGCGCGTCCCCAAACCGAACCTACGGGGTTTGGTCATATCGCTGCTCGTCGTGCATAGCAGCTGACCATCCCCACAACCAGAGTCGAGAGGGTCCGACCTCAGAGCAGAGCGAGTGATTCCCGCTCCCCGGGCAGGAGCGGCGTGAGGGCGAGTGCCTCTTCAGGTATCCTCCGCAGTGGGTGGCGGGCACCTTAAGTGACCAGCGCGTAGTGCCAGAAGAGACTCGGGCTATCGTGTTCAGATTCTGCTCGACTTGCGTCGGGATCTACACACCCTTCCAGCGTTCACTCTCCTACACGTACAGACAATTTAGGGTCAGGTGGGGTGATTGGGGTGTCCCTTGGCAATCCTTATTCCTCCTGTCGAGAGGTGCCGAGGGGCTGAGCTCGACCGTCTGCGCCATCGGGTAGCGCGCTAATAGACCTCCCCGGGGCCATTGCGTCGTCGGGTAGGCCGAGGGTCCCCAGGGCTCACGGGAACTACACGAACAGGCACCCTGAGCCGGCTGTGTGAATCACCCTAGCCGTGTTCCACCAACCGGTATCCAGACAATTCGGGACCAACGGCCAGGTGCTATAAGCTAAGTGAGGCAAGTATATAGGCGATTTGGTCAATCTCGCAAGGGCCGCACGCCAACTCTGGCCGCAACCATAGACTGTGGCTCGGGCCCCAACGCCCGAACGACGCGCCGGTTCCGGCATTAGTTCGGCCCCCGGTCACGGTAAGCCTCCGTGACGCGTGAGAGGTCTCACATCGGGCCCTGCGGCGGTACCAACGCGCGGTCTCGGCCCACACGCAACTTTCGGTTCATTCAACCCCGGTCCCGCTAATTACCCGTCGTCGTTCGCAGGCAGGCTAGCTCCTGGCCTGACACTCGTCCCTGAGGACGGACTGGAGACCGAGCTGCCTGCCCCCTCGTGTTCCTTTCGCCGACGCGCCCAGCCTGCCCGGGTTCGAGGCGGATCCCGCGACGCCGCCGTGCGCCCGTCATGCCGGGTCTACCTGCACTCACGCAACTGCCGGCGGATTAGCTGTCCGATTGAGGCCCCGGTCGCAGGGCAGCGGGTCACCCCTTCGGCGCCGTCCCCTGGAACGATAACCAAGTGAGTTTTGGGGTCAATTAGTAGGCGCGAAACGCGAAATCATACGCCGGCGGGACAGTTACTAGGCGACCGACGCGCGGAAGCGGGCGCCGGCCGCTAGGGTTCGTCGCGACACCCCCCTCACCTCGCGCGCAAAGCAGCGACTGCTGGGTTGCTGTGATGCTTTACCCCCGCCGTCGAGGGGTGATTGCAGCCCAGCGACCGGGGGCCCGGAGGTGGGGCCTCGTCTGGCGGGCGCTTCCATACTTACGGGTATTCATCTGGGCGGGCCAACCCTCCAGAGGCGCCGCGCGTCCACGGCGGTCTCAGCGCCTCGCTACCAGTTACGATCCCTCAGGGGTGAGTGCGCCGCCCCCATGAATGAGGGTCCGAACATGGGGCCGCCCTGGGGCTTCCACGTAGGGAGCAACGACGCCTAGGCACGCGGCACCGCCCTGGGCCCTCGTCACGCGAGCTCTCCTGTCTGGCCCCGACGCGGATCCCTTGGACGGCACTGAAGGGCGATCCCTGCGACCGGGGTAACGATGCAAATGGCAGGTTAATTTGTCGCATGCGAGCCTACGTATGCAGCCATCCTCCGGGCGAAGCACGCCCGGCGGCCCGGGCCGGAGCGCCCGACCTGTTGCGGAGTGCCTAGGCCGCCGCTCTGAGGGGCCGTCATCCACGTTCTGAGGGCCGTCAGGCCTGGCTGTGGTGTTGCACATGCAGCGCAATTTCCCGCTTTACAGTTGCTTCCGTGATGGCCAATGTAGGCGGAGCCTTCAAGCTGCTGCCACACAGGTGCCTGGACGAAGGGGGCCCCCTGACCGACCCGCCAACGTCATCGCGGATCCCGGAAATGGCCCGCCGCATGAGTGCGATACAGGCTGCTGGGTCCGGCCGCCGCCCTCTCGCGGGCTAGGTCTCGGACGACCTCCAGCGGCGTCTGCACGGGTGTACTCAAGCCCATGCCTGTATTGTGCGTCAGGCTCACGACGAAACCTCCGAACGCAGCCTGGTAGGCAGTAGCACACTTACCAGCGGATGGGTTCCACGTAACTCATCTTCCAGGTGCGGCTGTCGGTTACCCTACCGTCTTAAGATCTATGACACGCGCCGACAACTGCCCACTGTCAAGACCTAGAGCAGGTCTCGCCACAGCAGGATAGTCATCCGGCAGCTGCGGGGTGCACATACGCCGCCCCTACTGCGCGACGTCGGTCGAGCCGGTCCGTCACGGAGCCTCCCGGCGCGTGTGCATAATCCCCCTGCCGACACCCTGGCTAATTGGATCCCGGAACTCGAGCCGTGGCCGGCGGGTCTAGCCGTCACCGGGGCAACACGAGCTCCGGGCCTTACAGGGGGCTGTCGCTGTCCCAAGGCCTCCCCTGCGGCGAGCGCGGGCCATCGCGTGGGTGATGGGGAGATTCCCAGCGGCACGGTGCCGGGACGAAACGCGGCTGCCCCGAGTTGTGGCCGTCCCCCTGCAAGGCGAGTGCTGGATTAGGACGGGGCGGTGGGGCGGCGAACAATACCCTTTTGCGCGTCAAAGCGCAGTGGCATTCGGGCGGGGCTGTTCCCGGCCCCGTCAACGCCTGCCCGCAAGCGCGCCGCTGTTTTGGACCGAGTGCTATTAACCAAAACCGCACATCATGAGGGGAATGGTCCGTCACAACTTCACTATCATGCCGGCGCGAGGGGCCGCGGCACGAAGTCGGTCTGGGCATCTGGCTAGAGCGGATGAAGCCTATAGATCCGTCAAAAATAATTTATATCAATGGCATCCTCTAGTGTGTCCCAACTCCGCCTGTTGTTTTATACTAAGCAATCACAGGAGCGGGTGCAGGCGGATCATGGGAGCGAACTCCCTCCCCTGTTAGCCATCTTGAGCGGTGTTTGCCCCGCGCCACTTTTTTGTGGGTCTCACCGTACGCAGACGCGGCTAAGGGCGATTATTATGGTAGGTGGAGCGCCCCGCGGAGATCGTGAACGGCTCTCATTCCTATTCTGCTTACAGGTGACCCGGGCGTTGCTCGGGGCCAGCCCAAAAATGGGGTAGGTCGGGGCCCTGTCTTTCGACACGGGGGGAAAGTGGCGCCCTCTATCCGCCGGCGATGCCGAACCCAGGAGAGGCCTTATATCGCAGCCGTGAGCGCTGCAGAAGAACTGTTAGCAGCGGTCTGAGAAGGTCGACGTGCCTCTGCGCCACCCCTTCCCAGACCGCCCCCCCTCCCCCACCCGTGGGGGGCCCACGCTGTCGGGCTATGGGGAGGCTCTATGGGCTCATCACTCCGGAGTCCCGGCGCAGCGGCGCCCGTGAGTCCTGTTTTGGCTTACCCGAGCCACGTCGATTCACGCGGGTGGTCTGACGGGTAACCACCTCGACCCTTGATCGGCATTGACCCGTGTCGCGAGCGGACGCGCTTCGTCTACGGTACCCCCGGCCGCCTGGTTAATCGGTTCACTCACGTATTCGGCAAGGTGTGCATTACGCCCTCGCCGCCAACAAGGGCGTTATGGCAATTCCCATCGAAACAAAAGCCCCGCGCATCTGACAGGCCTAGCCATTGTCCAAAGTGCGCT

;
end;
begin trees;
	tree tree_1 = [&R] [&branchAttributeNames={"FastTree support value"}](PcyB:0.51791,(((Pvl02:0.01920999999999995,((((Pvl03:0.027610000000000023,(Pvl01:0.03181999999999996,Pvl05:0.02942)[&"FastTree support value"=0.706]:0.007009999999999961)[&"FastTree support value"=0.271]:0.005519999999999969,Pvl08:0.014999999999999902)[&"FastTree support value"=0.449]:0.004850000000000021,(Pvl11:0.029249999999999998,Pvl04:0.03581000000000001)[&"FastTree support value"=0.994]:0.008029999999999982)[&"FastTree support value"=0.969]:0.004890000000000061,(Pvl06:0.03525999999999996,Pvl07:0.04132000000000002)[&"FastTree support value"=0.934]:0.008260000000000045)[&"FastTree support value"=0.867]:0.005819999999999936)[&"FastTree support value"=1.0]:0.06852999999999987,(Pvl09:0.017900000000000027,Pvl10:0.04357999999999984)[&"FastTree support value"=0.997]:0.015519999999999978)[&"FastTree support value"=0.433]:0.000870,((PvMal19:0.0027800000000000047,(PvMal08:0.003469999999999862,PvMal15:0.004269999999999996)[&"FastTree support value"=0.602]:0.000620)[&"FastTree support value"=0.833]:0.000690,((PvIn02:0.0036000000000000476,PvMau:0.003670000000000062)[&"FastTree support value"=0.819]:0.000840,(PvIn03:0.005470000000000086,((PvBr32:0.006650000000000045,PvPe03:0.0043999999999999595)[&"FastTree support value"=0.909]:0.000850,(((PvMy01:0.0044599999999999085,(PvTh01:0.0042999999999999705,PvTh02:0.0032000000000000917)[&"FastTree support value"=0.359]:0.000700)[&"FastTree support value"=0.753]:0.000810,(PvPNG14:0.0040000000000000036,(PvPNG12:0.0036399999999998656,(PvPNG58:0.003370000000000095,PvPNG25:0.005449999999999955)[&"FastTree support value"=0.201]:0.000630)[&"FastTree support value"=0.814]:0.0010200000000000209)[&"FastTree support value"=0.929]:0.0012600000000000389)[&"FastTree support value"=0.652]:0.0010200000000000209,(PvIn01:0.0046999999999999265,(PvCo01:0.004629999999999912,(PvBr22:0.009560000000000013,PvMe01:0.0021899999999999142)[&"FastTree support value"=0.654]:0.0011900000000000244)[&"FastTree support value"=0.444]:0.000960)[&"FastTree support value"=0.835]:0.0010499999999999954)[&"FastTree support value"=0.354]:0.000100)[&"FastTree support value"=0.483]:0.000470)[&"FastTree support value"=0.438]:0.000510)[&"FastTree support value"=0.872]:0.000910)[&"FastTree support value"=1.0]:0.07893000000000017):0.51791);
end;
