# Supplementary material for: Plasmodium vivax-like genome sequences shed new insights into Plasmodium vivax biology and evolution
Source: PLoS Biol. 2018 Aug 24;16(8):e2006035. doi: 10.1371/journal.pbio.2006035 (PMC6130868; doi:10.1371/journal.pbio.2006035)
Supplement: S7 Data — For each analysis with a different number of SNVs considered, the alignment and the resulting tree file are available. SNV, single nucleotide variant. (ZIP) [file pbio.2006035.s021.zip › 5000 SNP Alignment.nex]

#NEXUS
begin taxa;
	dimensions ntax=31;
	taxlabels
	PcyB
	Pvl07
	Pvl04
	Pvl06
	Pvl01
	Pvl05
	Pvl11
	Pvl03
	Pvl02
	Pvl08
	PvBr22
	PvBr32
	PvPNG25
	PvPe03
	PvIn03
	PvPNG14
	PvPNG12
	PvPNG58
	PvTh01
	PvMy01
	PvTh02
	PvCo01
	PvMe01
	PvIn01
	PvMal15
	PvMal08
	PvMal19
	PvMau
	PvIn02
	Pvl09
	Pvl10
;
end;

begin characters;
	dimensions nchar=5028;
	format datatype=dna missing=? gap=-;
	matrix
	PcyB	AATGCCTGCATAGACATTCCAATAGAATGGACTTTGAGCCCGATCTTGTTTATGCCGTTGGGACTTGGTACTGGCTTGGGTCGTCATCCACCGATCCTCCATATGGCTCGAGAGTCCGGCCAATATGTCTTGTAGTTACATCGATTCGTAAATGATATGGCACATACCATGGACCGAGAACAAATCGGCATGTATGTCGAAGTTCGATTCATACCAATCGGCTCAGTCACTTCCACTCTGGAACAGAAAAGGGTCAGCACTCACTAATATATAACGCAGTCATTAACAGCGCCGCGAGTAAGAATACTTTTAACTCCTTGAGTCTTTCAGTTAGCGGATGACGTGAGCGACCGAGCCGTACGCTTGCCAGTGATTGGATCCCGAATAATGTATGGACGTATTCTATATGAAATGGCGACATTAGCACTCGTTAAGCGTTTTTCACCCCCGGTCTACGGCTACAAAGTACAGTTAACTAATTTGACATAAGATGCTATCTACAGTATCTGTGCCTATAAGAGGCCGATGCATGCGGTCGTCCTCAGTGGCCCGTGTCAATAGCTCCTCTATTCTCTCTTCCTTCATCAGCCGTAGGTTGCCGACGTATGGCGGTTTCGGACACGATTCACTATATTGTTGTGTGTGCCGAGATTCGAAAATATGTACAACGCGTGAGTTGACTCCTAATAATACGCTCACAGAAACCCCAGGATAATTAAGGTGATGCTGGAGAAGTGGAGGTACACTGTACACGAAATCCCAACGTATCGAGAAGTCTTATATGAGGATACAGGTCCCACCTACCAGCGACTCACCATTAGGCTATGGTCTACAGTCCGCCTCTTCGTTGGCGGATACAGCGCCGACAACACTCCTGTTAGAGTGTATGGTTGCCACGGGACTGGCTAAGTGCACGCTTTTGTCATTTTGTCGGTCGTTGTGTTCCAAGGTCGGAACTAGCTGAAGTAGGAACTTGTATAACAAGGATCGACAGCCTGTATACTCTTGGTATACTTAGGAGCAGCCTTTAGTTCTCCGGGACTAAGGAATGGAGGTACTCATTCTCGTATACTCGTTATATAGCGAATCCGTGAAGATGGCAAATCCACGTCGGGTGGAGTCCACGGTGGAGCTCAACTAGTCCATATGAGTACCTTATTAGGAATAGCCATTCACGGTGTAGATTCAGTAGTCGTCAGTATGATGGATTCTATATAGAATAGTAAAACTACTCTTATTCCTTATGGTGACACACCAAACCGCGTGGAATACTTGAGACGCCCGCTGCCGGGTTACGCACCTTGCTGTATAAAAACAAACGAAAGGTAAAAAGCATGCTCTCCCCAACCGAACTCCTATGACCCAATTTAAATATGACATACCGAGTACGGTCGTTGATCGGTACCATAATTAGGGATCGGAGCGCGCTGTGCTGGCACAGGAGGCACAGCGTTCATCACCCAAGTGAAAACAATATGAAAATAAACGCCTCCCTTTACACCAATTATGACAAATCGGAGATATTACAAATTACGACCTCGCCACATCGATAAAAATCCAGACCATCGTGGCCCAACTTTATTCACAAGAAACTTAAATCCCTGGACGCTATAAACATTAATATTCATATACACATAGGCGCTCTAGAATTAAAAGGAATAAAGTGGAAGATTCTCAGTAATTCTCTTTCCTCCCTTAAATCAGCAATAAGAGGTAATATACGATTGCTTGCTGCAATGGGGAGCACGAAAATGCACCTGCCGGAAATTATTGCACCCATAGATAATCCGGGGTACCTCAAAGCGCGTTAGAATAGACACG-ACACGCACCTCGAACCGGACATCCATATCGCACTAGATGCGTCCACCCAACAGATGCCTAGATAATGCAGGAACAGTATCGGGACACAACAAGTAGAGTAAAATGTGCAAATGCTCTGTTAGGTCCATATATCCAAGGATATGCATGAGTGCTCATTGTAGTCATATATTCCGAGGGGCGCTTCTGTGCTTTCACGACGAATCGTCTCGATAACCTGATTGATTACGGATCGTAGTGGTCAGTCCTAAAATTGGGGAATCTTTGTATTGTTTAATATAGTGTTATCTTTCCGCAATTCCTTCCTGAACACTGCTCTTGATTCTCTTCCACTTAGACCCGCTACTTAC----TATCGATTACCGGTGAATGCGTTGATCTCTGATTTAATATTGGTATTTGGAAATTTACCCGACAACTGGCCGTTTGCCACTTCCTGTTCTTCTTTGCCATACTTTTATTTTGTATGAGTGCAAGACGAGAACCACGGCGCTTCCGTGCGGTCATCAAGTCGAACTTACGTGTCGTGCCGAGATTATTCGCTGGTCGGTTGGTCAAATTAGGCACTTTATGCTAAGCTGTGTGTCCCCTGTTAGACACCGTCTTTCTTAAGAATATAGAAGTATGGGTTGGGGTACCGTAATACGTATTAATTCTAACTATGTATATTTCTAAAATGGTCACTAGTCTACCGGCATACAAAAGCAGACGCGAATCTTATGAACACGTTATAGTGGTTATACCACCGCCTCTGTGAGATGTCGGCTATCCCTCCGTGTCAAAGCGTGTTCTTCACCGTTAAGAAACAATCGTGGTCTACCGAGAAAGACTTTGAAAACGATTTTTTGCCTGGGAGGAGGGCACACCTCCTCGGACATTTGTTTAAGTGGGTAAATTTGTCAAACACTTCGGCTCGCTTTGGTAATCCTTACACCCCAAAGCGAGGCGCTGATTTTTGAAGACCAGTGCGGAGCTACCACGGGAAAAGATCTGAACATAAAACCGCCGTGAGGCTTCCACGTGATAGGTAATAACATGTAAGTATAGAAGTTCGCCCTCATCTCTTATCGTTCGGACACTTTTCTTTCATTTCGACGCATATCGTTTGGGGGGCGCAGGCAAATAGTATCTATGAGCAAGAGATCAGCCTGGCAACCAGGCCAGTCCGTCACTCGCCAGACTTCAGAAGGAGCTGTTCTTCAATTAAAGTAAATTT---------AGCTATGGCGATTATGATATTTCAAATAACATAAGCTAGTTTGATGTTTTCTTTAAGGCCCTGTGATGCATGTGCCAATAACTACCTTGCCCAACAAGGCTGCTGCCCATAAAGAACATTTTCCTTTCTATTTATAGTTTCTATGACAGTCAATGTAACGGGGACCCTTAAACTGTTACTGAGAAGACGTTCATTTAAAAAAAACATCTCAGCCTTCCCGCCAACACGAGTACGACACCTGAAGACGAATTATAATGTATGAGCCAAAGAACCTTGCTAGCACGGCTCTTGTCTTTTCACGGATCAGAAGACGGTCACTCTGTAACAGTGGCAGTAATGATGAGCTAAAGATCATGACTAGAACATGATTTAGGTATGTGTTAGAACAATTAGATATAGTCGGATAGACATCGGCATGTTTAGCGACAAGCAGAGTCTTTTCATTCCTCGCGTCAATGATGACTATTTGTTGTCGGATGGTTTTGGGTCCGAATCTACGTTCTTATAAGATTGGTCCAAAATAGCCTGATGTAAGTTCTACCTCCGCAAGATAGCCGCCTAAAGCTCCTGTGCTGTTCATATCTAACTCCCTTGGCGTATTGTGAACTGATTTGATTTTATATAAAAATTTTGAACACTTATATATGACATGTTTCTTGACGCCTCCATTCGTGGAGACACGGTGTTTGGGTCGCCATTAGTAAACTCAGACAAGAAACAAGCGGTTCGAATTTTGGGGCTTGTACAATATCGCTTGGAACAGCGGGTGTCCT---TTCTACTAGACAAAAATTGCGATTCAC-------ATGATAACAAAAGTATCAGTAATGTACGATCGATATAAAATCAAATCAATCGAAGTTGCGAGTGTTTTTATATATAAATGAGAG-GAAACTGAGGTAAGAAAGGAGAGAGTTGCTTGATATTCATGTACGTAACCCTATGTAAGGTTCTTCGGACAGGGAAATGTCTGACCTTGTTAACATCGACCCGCTAGTCTGCCAGCGTTTATTGTCAGGCGCGATAAGATAGCATTACACCCAATAATTTAAGCAATTCTTTTCGGCTCTATTGCTGCATTCAGGTAAATATTGAACGTATC----AGTCGAACTTAGACGCTATTTGAAAACGGATGAAGCCTATAGATCTGTCGAATTAAATTTGTATCAATGGCATCCTCTTGTATCTCTTAACTTAACCGATAGTCCCATGTGAAGCAATTATAGCAGTAAGCATAAACAAATGATCGATATAGGTTTTTCTTCTTATAGGCAACTGTAGTGGGCAGGCGCCTGGTGCCCGTTTTCTATGGATGCTACTGCGTGTGCAAGCAACAGTAAGATCTTTTCTGGATAGGAGAAGTACTAGCTCTTAACTGTTAATCAGCTATGGCCCTTTTCGGTCGACGGTATACTTAAATACTGCTTGCAGTCAATCTTCAGTTTCGGGAAATTACGATACCTGCGCTCGAGCTAGGAGGAAAGATCCGCGTATTTATCTCTGACCCTTCAGGGCTTGGAAAAAATTCTGTATAACCACCCTGGGGCCTATAGGATAACTGCTCGCAATAGCTTGAGGAAGGCAACACATTTTTGAAGCACTTATTTTTAGTCTATTTTCTCATGTTTTGCTGTAAACTTAGTTCGCCTCTACTCAATTAAAGGACATTACAAGCTTATCGTCCCAAGGGTCTAGTGCAGCGCTATCCAAAGGCTCTGCCTTATCCAATTGGGATCGTGCTTCATCAGGTGATTTGTTAGCCGAACGAAGGGCCGAGTCCTCCGCTCATGCCAAGCTGCACTACGTACGGACAGGGTTATTGTACGACGTCTTCGCGTATTTAATCTACTGGAATCCCCAGTTTCTCGGTAATTTGCGGACTATTTAAGTAGTGTGGATGGTTGCGTCGTTACGGCCCTGATTGAGGTAAACATCCTATATATCCAATCGAGTTAAATACCATCAGCAACATAAT
	Pvl07	TATGTCCGCACGCACGGCTCAATACAATTGACTTTGAGCCCGATCGTGTCAGTCCCGTTGGGGCCTGATACTAGCTTGGGTCGCCATCCACCGATCCTTCGTAAAGTTCGAGAGTCCGGCCAATACGTCCCGTAGTTACATCGACTCGTGGATGATCTGGAACATACTATGGACCGATGGAAAATCGGCATGTATGTCGCGGCCCGATACATGCCAACCGGCCCGGTAATTCCTACTCTGGGACAGGCAAGGATCCGGTCTTACTAATGCGTAATGCAGCTATTAACAGCGCCGCGAGTAAAAATACTTCTGCCTCCTTGAGTCTTTCAGTTGGCGGGCCGTATCTACAGTCAGGTTAGACATCTGAGAGCAGCCGATGTTAGGAGAGCGCATCAGCACATCTTATGTGTAGTGGCGATGTTTGCATGTATTCAGTATTTGTCCTCTTCCGTTCGAAGGACCGACACATAATCGACTAACTCGGTCCAGCTCGCTATCAGTCTCGCCTGTGCTTTCAAGGGGAGAATGCTAGCCGAAGACTTCGGTGACGTGCGCTGTAGGGTCCTTTATTTTCCTCGACCTCTCCAGAAGAGGGTAGCCGGCATAAGGCGGCGTTTGACAAAGCCCACACAAATGCCGTGCGTGACGAGGTCCAAGGATATACGCAACGCGCATGTCAGCCGTAGTGAGCCTGCTCAACGAGGTCTGTGACCGGTGAGAGTGACGTTAGTGGAGTGGGCGTGTACCCAACATGGAGCCAGGGCAAGGCGAACGATTTCACGCAGAACGGTGGGGCCAATTGGCCGGTGATACCTTTCCAGATTGGGCCTTATGGTCCCTGTAACCCCCGTCAGGCGAGCCGCGAATAATCCCCTAGTCAGCCCGTTCCGGTCCCGCAAGTCCGATTATGACTACACTGCTATGGCCCCTTCCGTCGCTGGATACCGGGGTCCCAGCTGGCAAACGTGGGAACCCGTGCAGCGTGAGCAATACGCCTGTTTGCTCATGATACGCCCTGGGCTAGCCCTAGTCAGTACGAACCGAAGGGACTGGGGCTCTTATCACCGTACCCCCATGATGAATCGGAGTCAAAGAGATGACGGGCCCATGACAATCCGCGTCCATCACGGGCTCCTTCGATCCGGCGGGGACAGCTTCCTTAGGGTACCCTGCTGCGATGCCGACCGGAGAAGCGTTAGCGTGAAGTATCCTAGACAGAACGGTAGGGCCATCGTCGCCCGTCGCAACAACGGGCTAGACGGTGTGGGATACGGAGGGCATCTGCTCTCAGGCTTCGCACCCCGCCCCCCAGCCATGAACAAAAAGTGGAGGAGGCGCGTCCCCAAACCGAGCCTACGGGGTTTGGTCATATTGCTGCACGTCGTGCATAACAGCTGACCGTCCTTACAACCAGAGTCGAGAGGGTCCGGCCTCAGCGCAGGGCGAGTGATGCCCGCTCCTCGGGCGGGAGCGGCGTGAGGGCGAATGCCTCTTCAGGCATTCTCCGCAGTGGGTGGCGGGCACCTTAAGCGACCAGTGTGTCGTGCCAGAAGAGACTCGGGTTATCGTGTTCAGATTCTGCCCGACTTGCGTCGGGATCTACACACCCTTCCAGCGTCAACTCTCCTACACGTACAGACAATTTAGGGTCAGGTGGGGTGATTGGGGTGTCCCTTGGCAATCCTTATTCCTCCTGTCGAGAGGTGCCGAGGGGCTGAGCTCGACCGTCTGCGCCATCGAGGAGCGCGCTAATAGACCTCTCCGGGGCCATTGCGTCGTCGGGTAGGCCGAGGGTCCCTAGGGCTCACGGGAAC-TACACGAACAGGCACCCTGAGCCGGCTGTGTGAATCACCCTTGCCGTGCTCCACCAACCGGTATCCAGACAATTCGGGACGAACGGCCAGGTGCTATAAGCTAAGTGAGGCAAGTATATAGGCGATTTGGTCAATATCGCAAGGGCCGCACGCCAACTCTGGCCGCAACCATAGACTGTGGCTGGCGTCCCAACACCTTAGCGACGCGCCGGTTCCGGCATTAGTCTGGCCCCCGGTCACGGTAAGCCTCCGTGACGCGTGAGAGGTCTCACATCGGGCCCTGTGGCGGTACCAACGCGCGGTCCCGGCCCACACGCAACTTTCGGTTCATTCAACCCCGGTCCCGCTGATTACCCGTCGTCGTTCGCAGGCAG----GCTAGCTCCTAGCCTGACACTCGTCCCTGAGGACGGACTGGAGACCGAGCTGCCTGCCCCCTCGTGTTCCTTTCGCCGACGCGCCCAGCCTGCCCGGGTTCGAGGCTGATCCCGCGACGCCGCCGTGCGCCCGTCATGCCGGGTCTACCTGCACTCACGCAACTGCCGAAGAATTAGCTGTCCGGTTGAGGCCCCGGTCGCAGGTTTATATGCAATCTCTTCGGTGCCGCCCCCTGTGGCAACAACGAAGCGTGTGTTGGGGTCAAGGAGTAGGCACGAAACGCGTAATCATACGCCGGCGGGACAGTTACTAGGCGACCGACGCACGGAAGCGGGCGCGGGCCGCTAGGGTTCGCCGCGACACCTCCCTCACCTCGCGCGCATAGCAGCGACTGCTGGGTTGCGGCGATGCTTTACCCCCGCCGTCGAGGGGTGATTGCAGCCCAGCGAGCGGAGGCCCGGAGGTGAGGCCTCGTCTGGCGGGCGCTTCCATACTTACGGGTATTCATCTGGGTGGACCATCCCTCCAGAGGCGCCGCCCGTCCACGGCGGTCTCAGCGCCTCGCTACCAGTTACGGTCCCTCGGGGGTGAGTGCTCCGCTCAAGCGAATGAGGGTCCGAACATGGGGCCGCCCTGGGGCTTCCACGTAGGGAGCAACGACGCCTAGGCACGCGGCACCGCCCTGGGCCCTCGTCACGCGAGCTCTCCTGTCTGGCCCCGACACGGAGCGTCTGGACGGCGTAGAAGGGTAGTCCCTACGAGCGGGGGTTTGATGCAAATGGCAGGTTAATTTGTCGCATGCGAGCCTACGTATGCAGCCATCCTCCGGGCGAAACACGCCCGGCGGCCCGGGCCGGAGCGCCCGACCTGTTGCGGAGTGCCTAGGCCG---------CCGCTCTGAGGGGCCGTCATCCACGTGCTGAGGGCCGTCAGGCCCGGCTATGGTGTTGCACATACAGCGCAATTTCCCGCTTTTTTGTTGCTTCTGTGATGGCCAATGTAGGCGGAGCCTTCAAGCTGCTGCTACACAGGTGCCTGGTCGAAGGGGGCCCCCTGACCGACCCGCCAACGTCATCGCGGATCCCGGAAATGGCCCGCCGCATGAGTGTGATACAGGCTGCTTATCCCGGCCGCCGCCCTCTCGCGGGCTAGGTCTCGGACGACCTCCAGCGGCGTCTGCACGGGCGTACCCAAGCCCATGCCTGTATTGCGAGTCAGGTATACGACGAAGTCTCCGGACGCAGCCTGGTAGGCAGTAGCACACTTACCAGCAGATGGGGTCCACGTAACTCATCTTCCAGGTGCGGCTGTCGGTTATCCTTCCGTCTTAACATTTATGACGTGCGCCGGCAACTGCCCACTGTCAAGACTCGGAGCAGGTCTCGCCATCGTAGGATAGTCATTCGGCAGCTGCGGGGTGCACATACGCCGCCCCTACTGCGCGACGTCGGTCGAGCCGGTCCGTCACGGAGCCTCCCGGCGCGTGTGCATAATCCCCTTGTCAGCGCCCCGGCTAATTGGATCCCGGAACTCGAGCCGTGGCCGGCGGGTCTAGCCGTCACCGGGGCAACACGAGCTCCGGGCATTACA----------GGGGGCTGTCGCTGTCCCAAGGCCTCCCCTGCGGCGAGCGCGGGCCATCGCGTGGGTGATGGGGAGATTCCCAGCGGCACGGTGCCGGGACGGAACGCGGCTGCCCCGAGTTGTGGCCGTCCCCCTGC-AAGGCGAGTGCTGGATTAGGACGGGGCGGTGGGGCGGCGAACAATACCCTTTTGCGCGTCAAAGCGCAGTAGCATTCGGGCGGGGCTGTTCCCGGCCCCGCCAACGCCTGCCCGCAAGCGCGCCGCTGTTCTGGACCGAGTGCTATTAACCAACACCGCACATCATGAGGGGAATGGTCCGTCACAACTTCACTAT--CATGCCGGCGCG-AGGGGCCGCGGCACGAAGCCGGTCTGGGCATCTGGCTG-GAGCGAACGAAGCCTATGGATCCGTCAAAAATAATTTATATATGCAGCCCCCTCTAGTGTGTCCCACCTCCGCCTGTTGTTTCATACTAAGCAATCACAGGAGCGGGTGCAGGCGGATCATGGGAGCGAACTCCCTCCCTTGTTATCCGTCTTGAGCGGTGTTTGCCCCGCACCACTTTTTTGTGGGTCTCACCGTACGCAGACGCGGCTAAGGGCGATTATTATGGTGGGTGGAGCGCCCCGCGGAGATCGTGAACGGCTCTCATTCCTATTCTGCTTACAGGTGACCCGGGCGTTGCACGGGGCCAGTCCAAAAATGGGGGAGGTCGGGGCCCTGTCTTTCGAGACGGGGAAAAAGAGGCGCCCTCTATCCGCCGGCGATGCCGAACCCAGGAGAGGCCTTATATCGCAGCCGTGGGCGCTGCAGAAGAACTGTTCGCAGCGGCCTGTGGGGGTCGACGTGCCTCTGCGCGACCCCCTCCCAGACCGCCCCCCCTCCCCCACCCGTGGGGGGCCCACTCTGTCGGGCTATGGGGATGCTCTATGGGCTCATCACTCGGGAGTCCCGGCGCAGCGGCGCCTGTGAGTCCTGTTTTGGCTTACCCGAGCCACGTCGATTCACGCGGGTGGTCTGACGGGCAACCACATCGACTCTTGGTCGGCATTGACCCGTGTCGCGAGCAGACGCGCTTCGTCTACGGTACCCCCGGCCGCCTGGTTAATCGGTTCACTCGCGTATTCGATGAGGTGTGCATTACGCCCTCGCCGCCGACAAGGGTGTTATGGCAATTCCCATCGAAACAAAAGCCCCGCGCATCTGACAGGCCTAGCCATTGTCCAAAGTGCGCT
	Pvl04	AATGTCCGCACGCACGGCTCAACACAATGGACTTTGAGCCCGATCTTGTCAGTCCTGTTGGGGCCTGGTACTGGCTTGGATCGCCATCCACCGATCCTTCATAAGGTTCGGGAGTCCGGCCAATACGTCCCGTAGTTACATCGATTCGTAGATGATCTGGCACATACTATGGACCGAGGGAAAATCGGCATGTATGTCGCGGCCCGATACATGCCAACCGGCCCGGTCATTCCCACTCTGGGACAGACAAGGGTCCGGTCTTACTAATGCATAATACAGCTATTAACAGCGCCGCGAGTTAAGATATTTCTGCCTCCTTGAGTCTTTCAGTTGGCGGGCCGTATCTACAGTCAGGTTAGACATCTCAGGGCAGCCGATGTTAGGAGAGCGCATCAGCACATCTTATGTGTAGTGGCGATGTTTGCATGTATTCAGTATTTGTCCTCTTCCGTTCGAAGGACCGACACATAATCGACTGACTCGGTACAGCTCACTACCAGTCGCATCTGTACTTTCAAGGGGAGAACGCTAGCCGAAGACTTCGGTGACCCACGTCGTAGGGTCCTTTATTTTCCTCTACCTCTCCAGAAGAGGGTAGCCGGCAAAAAGCGGCGTTTGGCAAAGCCCACACAATTGCCGCGCGTGACGAGGTCCGAGGATATACGCAACGCGCATGTCAACCGTAGTGAGCCTGCTCAACGAGGTCTGTGACCGGTGAGAGTGACGTTAGTGGAGTGGGCGTGTACCCAACATGGAGCCAGGGCAAGGCGAGCGATTTCACGCAGAACGGTGGGGCCAATCGATCGGTGATACCTCTCCAGATTGGGCCTTATGGTCCCTCTAACCGCCAGCGAGCGCGCCGCGAATAATCCCCTAGTCAGCCCGTACGGTTCCCGCAAGTCCAACTATGACTACACTGCTATGGCCCTTTCCGCCGCCGGATAGCGGGGTCCCGGCGGGCAAGAATAGGAACCCGTGCAGCGTGAGCAATACACCTGTTTGCTCATGATACGCCCAGGGCTAGCCCTAGTCAGTACGGGCCGAAGGGACTGGGGCTCTTATCACCGTATCCCCATGATGAATCAGAGTTGAAGAGATGACGGGCCCATGACAATCCGCGTCCACCACGGGCCCCTTCGATCCCGCAGGGACAGCTTCCTTAGGGTACCCTGCTGCGATACCGACCGGGGAGGCGTTAGCGCGAAGTATTTTAGACAGAACAGTAGGGCCATCGTCGCCCGTCGCAACAACGGGCTTGGCGGCGTAAAACACGGGAGGCGTACATTCTCAGGCTTCGCATCCCGCCCCCCTGCCATAAACAAAAAGTGGAGGAGGCGCGTCCCTAAGCCAAACCTACGGGGTTTAGTCATATCGCTGCACGTCGTGCATAGCAGCTGACCGTCCCCCCAACCAGAGTCGAGAGGGTCCGACCTCAGAGCAGGGCGAGTGATTCCCGCTCCTCGGGCGGGAGCGGCGTGAGGGCGAATGCCTCTTCAGGTATCCTCCGCAGTGGGTGGCGGGCACCTTATGCGACCAGTGCGTAGTGCCAGAAGAGACTCGGGCTATCGTGTTCAGATCCTGCTCGACTTGCGTCGGGACCTACGCACCCTTCCAGCGTCCACTCTCCTACACGTACAGACAATTTAGGGTCAGGTGGGGTGATTGGGGTGTCCCTTGGCAATCCTTATTCCTCCTGTCGAGAGGTGCCGAGGGGCTGAGCTCGACCGTCCGCGCCATCGAGGAGCGCGCTAATAGACCTCCCCGGGGCCATTGCGTCGTCGGGTAGGCCGAGGGTCCCCAGGGCTCACGGGAAC-TACACGAACAGGCACCCTGAGCCGGCTGTGTGAATCACCCTAGCCGTGTTCCACCAACCGGTATCCACACAATTCGGGACCAGCGGCCAGGTGCTATAAGCTAAGTGAGGCAAGTATATAGGCGATTTGGTCAATCCCGCAAGGGCCGCACGCCAACTCTGGCCGCAACCATGTACTGTGGCTGGGGCCCCAACGCCTTAGCGACGCGCCGGTTCCGGCGTTAGTCTGGCCCTCGGTCACGGTAAGCCTCCGTGACGCGTGAGAGGTCTCACATCGGGCCCTACGGCGGTACCAACGCGCGGTCTCGGCCCACACGCAACTTTCAGTTCATTCAACCCCGGTCCCGCCAATTACCCGTCGTCGTTCGCAGGCAG----GCTAGCTCCTGGCCTGACACTCGTCCTCGAGGACGGACTCAAGACCGAGCTGCCTGCCCCCTCGTGTTCCTTTCGCCGACGCGTCCATCCTGCCCGGGTTCGAGGCGGATCCCGTGACGCCGACGTGCGCCCGTCATGCCGGGTCTACCTGCACTCACGCAACTGTCGGCTGATTAGCTGTCCGGTTGAGGCCCCGGTCACAGGGCAGCGGGTCACCCCCTCGGTGCCGCCCCCTGTAACAACAACGAAGCGTGTGTTGGGGTCACGGAGTAGGCACGAAACGCGTAATCATACGCCGGCGGGACAGTTACTAGGCGATCGACGCGCGGAAACAGGCGCGGACCGCTAGGGTTCGTCGCGACACCCCCCTCACCTCGCGCGCAAAGCAGCGACTGCTGGGTTGCGGCGATGCTTTACCCCCGCCGTCGAGGGGTGATTGCAGCCCAGCGAGCGGGGGCCCGGAGGTGAGGCCTCGTCTGGCGGGCGCTTCCATACTTACGGGTATTCATCTGGGCGGGCCAACCCTCCAGAGGCGCCGCCCGTCCACGGCGGTCTCAGCGCCTCGCTACCAGTTACGATCCCTCGGGGGTGAGTGCGCCGCCCCCATGAATGAGGGTCCGAACATGGGACCGCCCTGGGGCTTCCACGTAGGGAGCAACGACGCCTAGGCACGCGGCACCGCCCTGGGCCCTCGTCACGCGAGCTCGCCCCCCTGGCCCCGACGCGGATCGCTTGGACGGCGTAGAAGGGCGATCCCTGCGACCGGGGTAACGATGCAAATGGCAGGTTAATTTATCGCATGCGAGCCTACGTATGCAGCCATCCTCCGGGTGAAACACGCCCGGCGGCCCGGGCCGGAGCGCCTGACCTGTTGCGGAGTGCCTAGGCCG---------CCGCTCTGAGGGGCCGTCATCCACGCGCTGAGGGCCGTCAGGTCTGGCTATGGTGTTGCACATACAGCGCAATTTCCCGCTTTTTTGTTGCTTCCGTGATGGCCAATGTAGGCGGGGCCTTCGGGATGCTGCTGCACAGGTGCCTGGACGAAGGGGGCCCCCTGACCGACCCGCCAACGTCATCGCGGATTCCGGAAATGGCCCGCCGCATGAGTGCGGTGGGGGCTGCTGGGTCTGGCCGCCGCCCTCTCGCAGATTAGGTCTCGGACGACCTCCCGAGGCGTATGCACGGGCGTACTCAGGCCCGTGCCAGTATCATGAGTCAGGTACACGACAAAGTCTCCGAACGCAGCCTGGTAGGCAGTAGCACACTTACCAGCGGATGGGGTCCACGTAATTCATCTTCCAGGTGCGGCTGTCGGTTACCCTACCGTCTTAAGATCTATGACGTGCGCCGGCAACTGCCCACTGTCAAAACTCGGAGCAGGTCTCGCCATCGCAGGATAGTCATCCGGCAGCTGCGGGGCGCACATACGCCGCCCCTACTGCTCGACGTCGGTCGAGCCGGTCCGTCACGGAGCCTCCCGGCGCGTGTGCATAATCCCCTTGTCGGCGGCCTGGCTAATTGGATCCCGGAACTCGAGCCGTGGCCGGCGGGTCTAGCCGTCACCGGGGCAACACGAGCTCCGGGCCTTACA----------GGGGGCTGTCGCTGTCCCAAGGCCTCCCCTGCGGCGAGCGCGGGCCATCGCGTGGGTGATGGGGCGGTTCCCAGCGGCACGGTGCTGGGACGAAACGCGGCTGCCCCGAGTTGCGGCCGTCCCCCTGC-AAGGCGAGTGCTGGATTAGGACGGGGCGGTGGGGCGGCGAACAATACCCTTGTGCGCGTCAAAGCGCAGTGGCATTCGGGCGGGGCTGTTCCCGGCCCCGTCAACGCCTGCCCGCAAGCGCGCCGCTGTTCTGGACCGAGTGCTATTAACCAACACCGCACATCATGAGGGGAATGGCCCGTCACAACTTCACTAT--CATGCCGGCACG-AGGGGCCGCGGCACGAAGCCGGTCTGGGCATCTGGCTG-GAGCGGACGAAGCCTATAAGTCCGTCAAAAATAATTTATGTATGCAGCATCCTCTAGTGTGTCCCAACTCCGCCTGTTGTTTCATACTAAGTAATCACAGGAGCGGGTGCAGGCGGATCATGGGAGCGAACTCCCTCCTTTGTTATCCGTCGTGAGCGGTGTTTGCCCCGCGCCACTTTTTTGTGGGTCTCACCGTACGCAGACGCGGCTAAGGGCGATTATTATGGTGGGTGGAGCGCCCCGCGGAGATCGTGAACGGCTCTCATTCCTATTCTGCTTACAGGTGACCCGGGCGTTGCTCGGGGCCAGCCCAAAAATGGGGGAGGTCGGGGCCCTGTCTTTCGACACGGGGGGAAAGTGGCGCCCTCTTTCCGCCGGCGATGCCGAACCCAGGAGAGGCTTTATATCGCAGCCGTGGGCGCTGCAGAAGAACTGTTCGCAGCGGTCTGAGAAGGTCGACGTGCCTCTGCGCGACCCCCTCCCAGACCGCCCCCCCTCCCCCACCCGTGAGGGGCCCACGCTGTCGGGCTATGGGGAGGCTCTATGGGCTCATCACTCCGGAGTTCCGGCGTAGCGGCGCGCGTGAGTCCTGTTTTGGCTTACCCGAGCCACGTCGATTCACGCGGGTGGTCTGACGGGTAACCACCTCGACTCTTGATCGGCATTGACCCGTGTCGCGAGCGGACGCGCTTCGTCTGAGGTACCCCCGGCCGCCTGGTTAATCGGTTCACTCACGTATTTGGTAAGGTGTGCATTGCTCCCTCGCCGCCAACAAGGGCGTTATGGCAATTCCCATCGAAACAAAAGCCCCGCGCATCTGACAGGCCTAGCCATTGTCCAAAGTGCGCT
	Pvl06	AATGTCCGCATGCACGGCTCAACACAATGGCCTTTGATCCCGATCTTGTCAGTCCTGTTGGGGCCTGGTACTGGCTTGGGTCGCCATCCACCGATCCTTCATAAGGCTCGGGAGTCCGGCCAATACGTCCCGTAGTTGCATCGTTTGATAGATCATCTGGCACACACTAGGGACCGATGGAAAATCGGCATGTATGTCGCGGTCCGATACATGCCAACCGGCCCGGTCATTCCCACTCTGGGACAGGCAAGGGTCCGGTCTTACTAATGCATAATGCAGCTATTAACAGCGCCGCGAGTAAAGATATTGCTGCCTCCTTGAGTCTTTCAGCTGGCGGGCCGTATCTACAGTCAGGTTAGACATCTCAGGGCAGCCGATGTTAGGAGAGCGCATGGGCACATCCTATACGTAGTGGCGACACCTACATGTAGTCAGTATTTGTCCTCCTCCGTTCGAAGGACCGACACATAATCGACTAACACAACACAGCTCACTACCAGTCGCATCTATACTTTCAAGGGGAGAACGCTAGCCGAAGACTTCGGTGACGTGCGCTGTAGGGTCCTTTATTTTCCTTTCCCTCTCCAAAAGAGGGTAGCCGGTGTCAGACAGCGTTTGACAAGGCCCACACAAATGCCGCGCGTGACGAGGTCCGAGGATATACGCAACGCGCATGTCAACCGTAGTGAGCCTGCTCAACGAGGTCTGTGACCGGTGAGAGTGACGTTAGTGGAGTGGGCGTGTACCCAACATGGAGCCAGGGCAAGGCGAGCGATTTCACGCAGAACGGTGGGGCCAATCGATCGGTGATACCTCTCCAGATTGGGCCTCGTGGTCCCTCTAACCGCCAGCGAGCGCGGCGCGGATAATCCCCTAACCAGCCCGTACGGTTCCCGCAAGTCCGATTATGACTACACTGCTATGGCCCCTTTCGCCGCTGGATAGCAGAGTCCCAGCTGGCAAACGTGGGAACCCGTGCAGAGTGAGCAATACACCTGTTTGCTCATGATACGCCCAGGGCTAGCCCTAGTCAGTACTGGCCGTAGGGACTGGGGCTAATATCACCGTATCCCCATGATGAATCAGAGTTGAAGAGATGACGGGCCTATCACAATCCGCGTCCATCACGGGCCCCTTCGATCCCGCAGGGACAGCTTCCTTAGGGTACCCTGCTGCGATGCCGACCGGGGAGGCGTTAGCGTGAAGTATCCTAGACAGAACGGTAGGGCCATCGTCGCCCGTCGCAACAACGGGCTAGACGGTGTGGGATACGGAGGGCATCTGCTCTCAGGCTTCGCACCCCGCCCCCCAGCCATGAACAAGGAGTGGAGGAGGCGCGTCCCCAAACCGAGCCTACGGGGTTTGGTCATATCGCTGCACGTCGTGCATAGCAGCTGACCATCCCCCCAACCAGAGTCGAGAGGGTCCGGCCTCAGCGCAGGGCGAGTGATTCCCGCTCCCCGGGCGGGAGCGGCGTGAGGGCGAATGCCACTTCAGGCGTCCACCGCAATGGGTGGCGGGCACCTTAAGCGACCAGCGTGTCGTGCCAGAAGAGACTCGGGCTATCGTGTTCAGATTCTGCTCGCCTTGCGTCGGGACCCACGCACCTTTCCAGCGTTCACTCTCCTACGCGTACAGACAATTTAGGGTCAGGTGGGGTGATTGGGGTGTCCCTTGGCAATTCTTATTCCTCCTGTCGAGAGGTGCCGAGGGGCTGAGCTCGACCGTCTGCGCCATCGGGTAGCGCACTAGTAGACCTGCCCGGGGCCATTGCGTCGTCGGGTAGGCCGAGGGTCCCCAGGGCTCACGGGAAC-TACACGAACAGGCACCCTGAGCCGGCTGTGTGAATCACCCTTGCCGTGCTCCACCAACCGGTATCCAGACAATTCGGGACCAACGGCCAGGTGCTATAAGCTAAGTGAGGCAAGTATATAGGCGATTTGGTCAATATCGCAAGGGCCGCACGCCAACTCTGGCCGCAACCATGTATTGTGGCTGGGGCCCCAACGCCTTAGCGACGCGCCAGTTCCGGCATTAGTTCGGCCCCCCGTCACGGTAAGCCTCCGTGACGCGTGAGAGGTCTCACATCGGGCCCTACGGCAGTACCAACGCGCGGTCTCGGCCCACACGCAACTTTTGGTTCATTCAACCCCGGTCCCGCCAATTACCCGTCGTCGTTCGCAGGCAG----GCTAGCTCCTGGCCTGATGCTCGTCCCTGAGGACGGACTCAAGACCGAGCTGCCTGCCCCCTCGTGTTCCTCTCGCCGACGCGCCCAGCCTGCCCGGGTTCGAGGCGGATCCCGCGACGCCGACGTGCGCCCGTCATGCCGGGTCTACCTGCACCCACACAACTGTCGAAGAATTAGCTGTCCGGTTGAGGCCCCGGTCGCAGGTTTATATGCAATCTCTTCGGCGCCGCCCCCTGTAGCAATAACGACGTGAGTTTTGGGGTCAATTAGTAGGCACGAAACGCGTAATCATACGCCGGCGGGACAGTTACTAGGCGGCTGACGCGCGGAAGCGGGCGCGGACCGCTAGGGTTCGTCGCGACACCCCCCTCACCTCGCGCGCAAAGCAGCGACTGCTGGGTTACGGCGATGCTTTACCCCCGCCGTCGAGGGGTGATTGCAGCCCAGCGAGCGGGGGCCCGGAGGTGAGGCCTCGTCTGGCGGGCGCTTCCATACTTACGGGTATTCATCTGGGCGGGCCAACCCTCCAGAGGCGCCGCCCGTCCACGGCGGTTTCAGCGCCTCGCTACCAGTTACGGTCCCTCGGGGGTGAGTGCGCCGCCCCCATGAATGAGGGTCCGAACATGGGATCGCCCTGGGGCTTCCACGTAGGGAGCAACGACGCCTAGGCACGCGGCACCGCCCTGGGCCCTCGTCACGCGAGCTCTCCTGTCTGGCCCCGACGCGGATCGCTTGGACGGCGTAGAAGGGTAGTCCCTGCGACCGGGGTAACGATGCAAATGGCAGGTTAATTTGTCGCATGCGAGCCTACGTCTGCAGCCATCCCCCGGGCGAAGCACGCCCGGCGGCCCGGGCCGGGGCACCCGACCTGTTGCGGAGTGCCTAGGCCG---------CCGCTCTGAGGGGCCGTCATCCACGTGCTGAGGGCCGTCAGGCACGGCTATGGTGTTGCACATACAGCGCAATTTCCCGCTTTTTTATAGCTTCTGTGATGGCCAATGTAGGCGGGGCCTTCAAGCTGCTGCTACACAGGTGCCTGGTCGAAGGGAACCCCCTGACCGACCCGCCAATGTCATCGCGGATCCCGGAAATGGCCCGCCGCATGAGTGCGATACAGGCTGCTGGGTCCGGCCGCCGCCCTCTCGCGGGCTAGGTCTCGGACGACCTCCAGAGGCGTATGCACGGGCGTACTCAGGCCCGTGCCTGTATTGTGAGTCAGGTACACGACAAAGTCTCCGAACGCAGCCGAGTAGGCAGTAGCACACTTACCAGCGGATGGGTTCCACGTAACTCATCTTCCAGGTGCGGCTGTCGGTTACCCTACCGTCTTAAGATCTATGACGTGCGCCGACAACTGCCCACTGTCAAAACCTAGAGCAGGTCTCGCCATCGCAGGATAGTTATCCGGCAGCTGCGGGGTGCACATACGCCGCCCCTACTGCGCGACGTCGGTCGAGCCGGTCCGTCACGGAGCCTCCCGGCGCGTGTGCATAATCCCCTTGTCGACGGCCCGGCTAATTGGATCCGGGAACTCGAGCCGTGGCCGGCGGGTCTAGCCGTCACCGGGGCAACACGAGCTCCGGGCATTACA----------GGGGGCTGTCGCTGTCCCAAGGCCTCCCCTGCGGCGAGCGCGGGCCATCGCGTGGGTGATGGGGCGATTCCCAGCGGCGCGGTGCTGGGACGAAACGCGGCTGCCCCGAGTTGTGGCCGTTCCCCTGC-AAGGCGAGTGCTGGATTAGAACGGGGCGGTGGGGCGGCGAACAATACCCTTTTGCGCGTCAAAGCGCAGTGGCATTCGGGCGGGGCTGTTCCCGGCCCCGTCAACGCCTGCTTGCAAGCGCGCCGCTGTTCTGGACCGAGTGCTATTAACCAAAACCGCACATCATGAGGGGAATGGTCCGTCACAACTTCACTAT--CATGCCGGCACG-AGGGGCCGCGGCGCGAAGCCGGTCTGGGCATCTGGCTA-GAGCGGATGAAGCCTATAGATCCGTCAAAAATAATTTATATCAATGGCATCCTCTAGTGTGTCCCACCTCCGCCTGTTGTTTTAAACTAAGTACTCCCAGGAGCGGGTGCAGGCGGATCATGGGAGCGAACTCCCTCCCCTGTTAGCCATCTTGAGCGGTGTTTGCCCCGCGCCACTTTTTTGTGGGTCTCACCGTACGCAGACGCGGCTAAGGGCGATTATTATGGTGGGTGGAGCGCCCCGCGGAGATCGTGAACGGCTCTCATTCCTATTCTGCTTACAGGTGACCCGGGCGTTGCACGGAGCCAGCCCAAAAATGGGGGAGGTCGGGGCCCTGTCTTTCGAGACGGGGAAAAAGAGGCGCCCTCTTTCCGCCGGCGATGCCGAACCCAGGAGAGGCTTCATATCGCAGCCGTGAGCGCTGCAGAAGAACTGTTCGCAGCGGTCTGAGGGGGTCGACGTACCTCTGCGCCACCCCCTCCCAGACCGCCCCCCCTCCCCCACCCGTGGGGGGCCCACTCTGTCGGGCTATGGGGAGGCTCTATGGGCTCATCACTCCGGAGTCCCGGCGCAGCGGCGCCCGTGAGTCCTGTTTTGGCTTACCCGAGCCACGTCGATTCACGCGGGTGGTCTGACGGGTAACCACCTCGACTCTTGGTCGGCATTGACCCGTGTCGCGAGCGGACGCGCTTCGCCTGCGGCACACCCGGCCGCCTGGTTAATCGGTTCACTCACGTATTCGGCAAGGTGTGCACTACGCCCTCGCCGCCGACAAGGGCGTTATGGCAATTCCCATCGAAACAAAAGCCCCGCGCATCTGACAGGCCTAGCCATTGTCCAAAGTGCGCT
	Pvl01	AATGTCCACACGCACGGCTCACTAGAATGGACTTTGGGCCACATCTTGTCAGTCCTGTTGGGGCCTGGTACTGGCTTGGGTCGCCATCCACCGATCCTTCATAAGGTTCGGGAGTCCGGCCAATACGTCCCGTAGTTACATCGATCCGTAGATGATCTGGAACATACTAGGGACCGATGGAAAATCGGCATGTATGTCGCGGCCCGATACATGCCAACCGGCCCGGTAATTCCTACTCTGGGACAGACAAGGGTCCGGTCTTACTAATGCATAATACAGCTATTAACAGCGCCGCGAGTAAAGATATTTCTGCCTCCTTGAGTCTTTCAGTTGGCGGGCCATAGCTACAGTCAGGTTAGACATCTCAGGGCAGCCGATGTTAGGAGAGCGCATGGGCACATCCTATACGTAGTGGCGATGTTTGCATGTATTCAGTATTTGTCCTCCTCCGTTCGAAGGACCGACACATAATCGACTAACTCAACACAGCTCACTACCAGTCGCATCTATGCTTTCAAGGGGCGAACGCATAACGAAGACTTCGATGACCCACATCAATGGCTCCCTTATTTTCCTTTCCCTCTCCAAAAGAGGGTAACCGGTGTAAGGCGGCGTTTGGCCCGGTCCACACAAATGCCGCGCGTGACGAGGTCCGAGGATATACGCAACGCGCATGTCAACCGTAGTGAGCCTGCTCAACGAGGTCTGTGACCGGTGAGAGTGACGTTAGTGGAGTGGGCGTGTACCCAACATGGAGCAAGGGCAAGGCGAGCGATTTCACGCAGAACGGTGGGGCCAATTGGCCGGCAATACCTTTCCAGATTGGGCCTTGTGGTCCCTCTAACCGCCAGCGAGCGAGCCGCGAATAATCCCCTAGTCAGCCCGCATGGTTCCCGCAAGTCCGATTATGACTACACTGCTATGGCCCCTTCCGCCGCCGGATAGCAGAGTCCCGGCGGGCAAGAATAGGGATCCGTGCAGCGTGAGCAATACACCTGTTTACTCATGATACGCCCAGGGCTAGCCCTAGTCAGTACGAACCGAAGGGACTGGGGCTCTTATCACCGTACCCCCATGATGAATCGGAGTCAAAGAGATGATGGGCCCATGACAATCCGCGTCCACCACGGGCCCCTTCGATCCCGCGGGGACAGCTTCCCTAGGGTACCCTGCTGCGATGCCGACCGGAGAAGCGTTAGCGTGAAGTATCCTAGACAGAACGGTAGGGCCATCGTCGCCCGTCGCAACAACGGGCTAGACGGTGTGGGATACGGAGGGCATCTGCTCTCAGGCTTCGCACCCCATCCCCCAGCCATGAACAAAGAGTGGAGGAGGCGCGTCCCCAAACCGAGCCTACGGGGTTTAGTCATATTGCTGCACGTCGTGCATAGCAGTCGACCGTCCCCCCAACCAGAGTCGGGAGGGTCCGACCTCAGCGCAGAGCGAGTGATTCCCGCTCCTCGGGCGGGAGCGGCGTGAGGGCGAGTGCCACTTCAGGCGTCCTCCGCAGTGGGTGGCGAGCACCTTAAGCGACCAGTGCGTCGTGCCAGAAGAGACTCGGGCTATCGTGTTCAGATTCTGCTCGACTTGCGTCGGGACCCACACACCTTTCCAGCGTTAACTCTCCTACGCGTACAGATGATTTAGGGTCAGGTGGGGTGATTGGGGTGTCCCTTGGCAATTCTTATTCCTCCTGTCGAGAGGTGCCGAGGGGCTGAGCTCGACCGTCCGCGCTATCGAGGAGCGCGCTAATAGACCTGCCCGGGACCATTGCGTCGTCGGGTAGGCCGAGGGTCCCCAGGGCTCACGGGAAC-TACACGAACAGGCACCCTGAGCCGGCTGTGTGAATCACCCTAGCCGTGTTCCACCAACCGGTATCCACACAATTCGGGACCAACGGCCAGGTGCTATAAGCTAAGTGAGGCAAGTATATAGGCGATTTGGTCAATATCGCAAGGGCCGCACGCCAACTCTGGCCGCAACCATAGACTGTGGCTGGGGCCCCAACGCCTTAGCGACACGCCGGTTCCGGCATTAGTCTGGCCCCCGGTCACGGTAAGCCTCCGTGACGCGTGAGAGGTCTCACATCGGGCCCTACGGCGGTACCAACGCGCGGTCTCGGCCCACACGCAACTTTCGGTTCATTCAACCCCGGTCCCGCTGATTACCCGTCGTCGTTCGCAGGCAG----ACTAGCTCCTGACCTGATGCTCGTCCTCGAGGACGGACTGGAGACCGAGCTGCCTGCCCCCTCGTGTTCCTCTCGCCGACGCGTCCATCCTGCCCGGGTTCGAGGCGGATCCCGCGACGCCGCCGTGCGCCCGTCATGCCGGGTCTACCTGCACTCACGCAACTGCCGAAGAATTAGCTGTCTGATTGAGGCCCCGGTCGCAGGGCAGCGGGTCACCTCTTCGGTGCCGTCCCCTGTAACAATAACGACGTGTGTGTAGGAGTCAATTAGTAGGCACGAAACGCGTAATCATACGCCGGCGGGACAGTCACTAGGTGACCGACGCACGGAAGAGGGCGCGGGCCGCTAGGGTTCGCCGCGACACCCCCCTCACCTCGCGCGCAAAGCAGCGACTGCTGGGTTGCGGCGATGCTTTACCCCCGCCGTCGAGGGGTGATTGCAGCCCAGCGAGCGGGGGCCCGGAGGTGGGGCCTCGTCTGGCGGGCGCTTCCATACTTACAGGTATTCATCTGGGCGGGCCAATCCTCCAGAGGCGCCGCCCGTCCACTGCGGTCTCAGCGCCTCGCTACCAGTTACGATCCCTCGGGGGTGAGTGCGCCGCCCCCATGAATAAGGGTCCGAACATGGGGCCGCCGTGGGGCTTCCACGTAGGGAGCAACGACGCCTAGGCACGCGGCACCGCCCTGGGCCCTCGTCACGCGAGCTCTCCTGTCTGGCCCCGACACGGAGCGTCTGGACGGCACAGAAGGGCGATCCCTGCGACCGGGGTAACGATGCAAATGGCAGGTTAATTTGTCGCATGCGAGCCTACGTATGCAGCCATCCTCCGGGCGAAGCACGCCCGGTGGCCCGGGCCGGAGCGCCCGACCTGTTGCGGAGTGCCTAAGCCG---------CCGCTCTGAGGGGACGTCATCCACGTGCTGAGGGCCGTCAGGCCTGGCTGTGGTGTTACACATGCAGCGCAATTTCCCGCTTTTTTGTTGCTTCCGTGATGGCCAATGTAGGCGGAGCCTTCGGGATGCTGCTGCACAGGTGCCTGGACGAAGGGAACCCCTTGACCGACCTGCCAACGTCATCGCGGATCCCGGAAATGGCCCGCCGCATGAGTGCGATACAGGCTGCTGGGTCCGGCCGCCGCCCTCTCGCGGGCTAGGTCTCGGACGACCTCCAGAGGCGTATGCACGGGTGAACTCAGGCCCGTGCCTGTATTGTGAGTCAGGTACACGACAAAGTCTCCGAACGCAGCCGAGTAGGCAGTAGCACACTTACCAGCGGATGGGTTCCACGTAACTCATCTTCCAGGTGCGGCTGTCGGTTACCCTACCGTCTTAAGATCTATGACGTGCGCCGACAACTGCCGACTGTCGAAACTCGGAGCAGGTCTCGCCATCGCAGGATAGTCATCCGGCAGCTGCGGGGTGCACATACGCCGCCCCTACTGCGCGACGTCGGTCGAGCCGGTCCGTCACGGAGCCTCCCGGCGCGTGTGCATAATCCCCTTGTCGACGGCCCGGCTAATTGGATCCCGGAACTCGAGCCGTGGCCGGCGGGTCTAGCCGTCACCGGGGCAACACGAGCTCCGGGCCTTACA----------GGGGGCTGTCGCTGTCCCAAGGCCTCCCCTGCGGCGAGCGCGGGCCATCGCGTGGGTGATGGGGAGGTTCCCAGCGGCACGGGGCCGGGACGAAACGCGGCTGCCCCGAGTTGTGGCCGTCCCCCTGC-AAGGCGAGTGCTGGATTAGGACGGGGCGGTGGGGCGTCGAACAATACCCTTTTGCGCGTCAAAGCGCAGTGGCATTCGGGCGGGGCTGTTCCCGGCCCCGTCAACGCCTGCCCGCAAGCGCGCCGCTTTTCTGGACCGAGTGCTATTAACCAAAACCGCACATCAAGAGGGGAATGGTCCTTCACAACTCCACTAT--CATGCCGGCACG-AGGGGCCGCGGCACGAAGCCGGTCTGGGCATCTGGCTA-GAGCGGATGAAGCCTATAGATCCGTCAAAAATAATTTATATCAATGGCATCCTCTAGTGTGTCCCAACTTCGCTTGTTGTTTCATACTAAGCAATCACAGGAGCGGGTGCAGGCGGATCATGGGAGCGAACTCCCTCCCCTGTTAGCCATCTTGAGCGGTGTTTGCCCCGCGCCACTTTTTTGTGGGTCTCACCGTACGCAGACGCGGCTAAGGGCGATTATTATGGTGGGAGGAGCGCCCCGCGGAGATCGTGAACGGCTCTCATTCCTATTCTGCTTACAGGTGACCCGGGCGTTGCACGGGGCCAGCCCAAAAATGGGGGAGGTCGGGGCCCTGTCTTTCGGGACGGGGGGAAAATGGCGCCCTCTTTCCGCCGGCGATGCCGAACCCAGGAGAGGCCTTATATCGCAGCCGTGGGCGCTGCAGAAGAACTGTTCGCAGCGGTCTGAGAAGGTCGACGTACCTCTGCGCGACCCCCTCCCAGACCGCCCCCCCTCCCCCACCCGTGGGGGGCCCACTCTGTCGGGCTATGGAGAGGCTCTATGGGCTCATCACTCCGGAGTCCCGGCGCAGCGGCGCCCGTGAGTCCTGTTTTGGCTTACCCGAGCCACGTCGATTCACGCGGGTGGTCTGACGGGTAACCACATCGACTCTTGATCGGCATTGACCCGTGTCGCGAGCGGACGCGCTTCGTCTAAGGTACCCCCGGCCGCCTGGTTAATCGGTTCACTCACGTATTCGGCAAGGTGTGCACTACGCCCTCGCCGCCAGCAAGGGCGTTATGGCAATTCCCATCGAAACAAAAGCCCCGCGCATCTGACAGGCCTAGCCATTGTCCAAAGTGCGCT
	Pvl05	AATGTCCGCACGCACGGCTCACTAGAATGGACTTTGAGCCACATCTTGTCAGTCCTGTTGGGGCCTGGTACTGGCTTGGATCGCCATCCACCGATCCTTCATAAGGTTCGGGAGTCCGGCCAATACGTCCCGTAGTTACATCGATTCGTAGATGATCTGGAACACACTAGGGACCGATGGAAAATCGGCATGTATGTCGCGGTCCGATACATGCCAACCGGCCCGGTCATTCCCACTCTGGGACAGACAAGGATCCGGTCTTACTAATGCATAATACAGCTATTAACAGCGCCGCGAGTAAAGATATTTCTGCCTCCTTGAGTCTTTCAGTTGGCGGGCCGTAGCTACAGTCAGGTTAGACATCTCAGGGCAGCCGATGTTAGGAGAGCGCATCAGCACATCTTATGTGTAGTGGCGATGTTTGCATGTATTCAGTATTTGTCCTCCTCCGTTCGAAGGACCGACACATAATCGACTAACTCGACACAGCTCACTACCAGTCGCATCTGTACTTTCAAGGGGAGAACGCTAGCCGAAGACTTCGGTGACCCACGTCGTTGGGTTCTTTATTTTCCTCTACCTCTCCAGAAGAGGGCAACCGGTGTAAGGCGGCGTTTGGCCCGGTCCACACAAATGCCGCGCGTGACGAGGTCCGAGGATATACGCAACGCGCATGTCAACCGTAGTGAGCCTGCTCAACGAGGTCTGTGACCGGTGAGAGTGACGTTAGTGGAGTGGGCGTGTACCCAACATGGAGCCAGGGCAAGGCGAGCGATTTCACGCAGAACGGTAGGGCCAATTGGCCGGCAATACCTTTCCAGGTTGGGCCTCGTGGTCCCTGTAACCCCCGTCAGGCGCGCCGCGAATAATCCCCTAGTCAGCCCGTTCCGGTCCCGCAAGTCCAACTATGACTACACTGCTATGGCCCCTTCCGTCGCTGGATACCAGAGTCCCGGCGGGCAAAAGTAGGAACCCGTGCAGCGTGAGCAATACACCTGTTTGCTCATGATACGCCCAGGGCTAGCCCTAGTCAGTACTGGCCGTAGGGACTAAGCTTCTTATCACCGTATCCCCATGATGAGTCGGAGTTGAAGAGATGACGGGCCCATGACAATCCGCGTCCACCACGGGCCCCTTCGATCCCGCAGGGACAGCTTCCTTAGGGTACCCTGCTGCAGCGCCGACCGGGGAGGCGTCATTGTGAAGTATCCTAGACAGAACGGTAGGGCCATCGTCGCCCGTCGCAACAACGGGCTAGACGGTGTGGGATACGGAGGGCATCTGCTCTCAGGCTTCGCACCCCGCCCCCCAGCCATAAACAAAAAGTGGAGGAGGCGCGTCCCTAAACCAAACCTACGGGGTTTAGTCATATTGCTGCACGTCGTGCATAGCAGTCGACCGTCCTTACAGCCAGAGACGAAGCGGTCCGGCCTCAGAGCAGGGCGAGTGATTCCCGCTCCTCGGGCGGGAGCGGCGTGAGGGCGAATGCCTCTTCAGGCGTCCACCGCAGTGGGCGGCGGGCACCTTATGCGACCAGCGCGTCGTGCCAGAAGAGACTCGGGCTATCGTGTTCAGATTCTGCTCGACTTGCGTCGGGACCTACGCACCCTTCCAGCGTCAACTCTCCTACACGTGCAGATAATTTAAGGTCAGGTGGGGTGATTGGGGTGTCCCTTGGCAATCCTTATTCCTCCTGTCGAGAGGTGCCGAGGGGCTGAGCTCGACCGTCTGCGCCATCGAGGAGCGCGCTAATAGACCTGCCCGGGACCACTGCGTCGTCGGGTAGGCCGAGGGTCCCCAGGGCTCACGGGAAC-TACACGAACAGGCACCCTGAGCCGGCTGTGTGAATCACCCTAGCCGTGTTCCACCAACCGGTATCCAGACAATTCGGGACCAACGGCCAGGTGCTATAAGCTAAGTGAGGCAAGTATATAGGCGATTTGGTCAATCCCGCAAGGGCCGCACGCCAACTCTGGCCGCAACCATAGACTGTGGCTCGCGTCCCAACGCCCGAACGACGCGCCGGTTCCGGCATTAGTCTGGCCCCCCGTCACGGTAAGCCTCCGTGACGCGTGAGAGGTCTCACATCGGGCCCTACGGCGGTACCAACGCGCGGTCTCGGCCCACACGCAACTTTCGGTTTATTCAACCCCGGTCCCGCTGATTACCCGTCGTCGTTCGCAGGCAG----GCTAGCTCCTGGCCTGACACTCGTCCTCGAGGACGGGCTGGAGACCGAGCTGCCTGCCCCCTCGTGTTCCTTTCGCCGACGCGTCCATCCTGCCCGGGTTCGAGGCGGATCCCGTGACGCCGCCGTGCGCCCGTCATGCCGGGTCTACCTGCACTCACGCAACTGCCGAAGGATTAGCTGTCCGATTGAGGCCCCGGTCGCAGGGCAGCGGGTCACCTCTTCGGTGCCGTCCCCTGTAACAACAACGACGTGAGTGTTGGGGTCAATTAGTAGGCACGAAACGCGTAATCATACGCCGGCGGGACAGTTACTAGGCGGCCGACGCGCGGAAGCGGGCGCGGGCCGCTAGGGTTCGTCGCGACACCTCCCTCACCTCGCGCGCAAAGCAGCGACTGCTGGGTTGCGGCGATGCTTTACCCCCGCCGTCGAGGGGTGATTGCAGCCCAGCGACCGGGGGCCCGGAGGTGAGGCCTCGTCTGGCGGGCGCTTCCATACTTACGGGTATTCATCTGGGCGGGCCAACCCTCCAGAGGCGCCGCCCGTCCACGGCGGTCTCAGCGCCTCGCTACCAGTTACGATCCCTCGGGGGTGAGTGCTCCGCCCCCATGAATGAGGGTCCGAACATGGGGCCGCCCTGGGGCTTCCACGTAGGGAGCAACGACGCCTAGGCACGCGGCACCGCCCTGGGCCCTCGTCACGCGAGCTCTCCTGTCTGGCCCCAACGCGGATCGCTTGGACGGCGTAGAAGGGCGATCCCTGCGACCGGGGTAACGATGCAAATGGCAGGTTAATTTGTCGCATGCGAGCCTACGTATGCAGCCATCCCCCGAGCGAAGCACGCCCGGCGGCCCGGGCCGGGGCACCCGACCCGTCGCGGAGTGCCTAGGCCG---------CCGCCCTGAGGGGCCGTCATCCACGTGCTGAGGGCCGTCAGGTCTGGCTATGGTGTTGCACATGCAGCGCAATTTCCCGCTTTTTTGTTGCTTCCGTGATGGCCTATGTAGGCGGAGCCTTCGGGATGCTGCTGCACAAGTGCCTGGACGAAGGGAACCCCTTGACCGACCCGCCAACGTCATCGCGGATCCCGGAAATGGCCCGCCGCATGAGTGCGATACAGGCTGCTTATCCCGGCCGCCACCCTCTCGCGGGCTAGGTCTCGGACGACCTCCAGCGGCGTCTGCACGGGCGTACTCAGGCCCGTGCCTGTATTGTGCGTCAGGTATACGACGAAGTCTCCGAACGCAGCCTGGTAGGCAGTAGCACACTTACCAGCGGATGGGGTCCACGTAATTCATCTTCCAGGTGCGGCTGTCGGTTACCCTTCCGTCTTAACTCCTATGACGCGCGCCGACAACTGCCCACTGTCAAGACTCGGAGCAGGTCTCGCCATCGCAGGATAGTCATCCGGCAGCTGCGGGGTGCACATACGCCGCCCCTACTGCGCGACGTCGGTCGAGCCGGTCCGTCACGGAGCCTTCCGGCGCTTGTGCATAATCCCCTTGTCGGCGGCCCGGCTAATTGGATCCCGGAATTCGAGCCGTGGCCGGCGGGTCTAGCCGTCACCGGGGCAACACGAGCTCCGGGCCTTACA----------GGGGGCTGTCGCTGTCCCAAGGCCTCCCCTGCGGCGAGCGCGGGCCATCGCGTGGGTGATGGGGCGATTCCCAGCGGCGCGGTGCTGGGACGAAACGCGGCTGCCCCGAGTTGTGGCCCTCCCCCTGC-TAGGCGAGTGCGGGGTTAGGACGGGGCGGTGGGGCGGCGAACAATACCCTTGTGCGCGTCAAAGCGCAGTGGCACTCGGGCGGGGCTGTTCCCGGCCCCGTCAACGCCTGCCCACAAGCGCGCCGCTGTTTTGGACCGAGTGCTATTAACCAAAACCGCACATCTTGAGGGGAATGGTCCGTCACAACTTCACTAT--CATGCCGGCACG-AGGGGCCGCGGCACGAAGCCGGTCTGGGCATCTGGCTG-GAGCGGATGAAGCCTATAGATCCGTCAAAAATAATTTATATCAATGGCATCCTCTAGTGTGTCCCAACTCCGCTTGTTGTTTCATACTAAGCAATCACAGGAGCGGGTGCAGGCGGATCATGGGAGCGAACTCCCTCCCCTGTTAGCCATCTTGAGCGGTGTTTGCCCCGCGCCACTTTTTTGTGGGTCTCGCCGTACGCAGACGCGGCTAAGGGCGATTATTATGGAGGGTGGAGCGCCCCGCGGAGATCGTGAACGGCTCTCATTCCTATTCTGCTTACAGGTGACCCGGGCGTTGCACAGAGCCAGCCCAAAAATGGGGGAGGTCGGGGCCCTGTCTTTCGAGACGGGGGGAAAGAGGCGCCCTCTATCCGCCGGCGATGCCGAACCCAGGAGAGGCTTTATATCGCAGCCGTGGGCGCTGCAGAAGAACTGTTCGCAGCGGCCTGAGGGGGTCGACGTGCCTCTACGCGACCCCCTCCCAGACCGCCCCCCCTCCCCCACCCGTGGGGGGCCCACTCTGTCGGGCTATGGGGAGGCTCTATGGGCTCATCACTCCGGAGTCCCGGCGCAGCGGCGCCCGTGAGTCCTGTTTTGGCTTACCCAAGCCACGTCGATTCACGCGGGTGGTCTGACGGGTAACCACCTCGACTCTTGATCGACATTGACCCGTGTCGCGAGCGGACGCGCTTCGCCTACGGCACCCCCGGCCGTCTGGTTAATCGGTTCACTCACGTATTCGATAAGGTGTGCATTACGCCCTCGCCGCCAACAAGGGCGTTATGGCAATTCCCATCGAAACGCGAGCCCCGCGCATCTGACAGGCCTAGCCATTGTCCAAAGTGCGCT
	Pvl11	AATGTCCGCACGCACGGCTCACTAGAATGGACTTTGAGCCAGATCTTGTCAGTCCTGTTGGGGCCTGGTACTGGCTTGGGTCGCCATCCACCGATCCTTCATAAGGTTCGGGAGTCCGGCCAATACGTCCCGTAGTTACATCGATCCGTAGATGATCTGGAACATACTATGGACCGATGGAAAATCGGCATGTATGTCGCGGCCCGATACATACCAACCGGCCCGGTAATTCCTACTCTGGGACAGACAAGGGTCCGGTCTTACTAATGCATAATACAGCTATTAACAGCGCCGCGAGTAAAAATATTTCTGCCTCCTTGAGTCTTTCAGTTGGCGGGCCGTAGCTACAGTCAGGTTAGACATCTGAGAGCAGCCGATGTTAGGAGAGCGCATCAGCACATCTTATACGTAACTGTGGCACCTACATGTAGTCAGTATTTGTCCTCCTCCGTTCGAAGGACCGACACATAATCGACTAACTCGACACAGCTCGCTATCAGTCTCATCTGTACTTTCAAGGGGAGAACGCTAGCCGAAGACTTCGGTGACGTGCGCTGTTGGCTCCCTTATTTTCCTTTCCCTCTCCAAAAGAGGGTAGCCGGCATAAGGCGGCGTTTGGCAAAGCCCACACAAATGCCGTGCGTGACGAGGTCCGAGGATATACGCAACGCGCATGTCAACCGTAGTGAGCCTGCTCAACGAGGTCTGTGACCGGTGAGAGTGACGTTAGTGGAGTGGGCGTGTACCCAACATGGAGCCAGGGCAAGGCGAGCGATTTCACGCAGAACGGTGGGGCCAATTGGCCGGTGATACCTTTCCAGATTGGGCCTTATGGTCCCTCTAACCCCCAGCGAGCGAGCCGCGAATAATCCCCTAGTCAGCCCGTACGGTTCCCGCAAGTCCAACTATGACTACACTGCTATGGCCCCTTCCGTCGCTGGATACCGGGGTCCCGGCGGGCAAACGTGGGAACCCGTGCAGCGTGAGCAATACGCCTGTTTGCTCATGATACGCCCAGGGCTAGCCCTAGTCAGTACTGGCCGAAGGGACTGGGGCTCTTATCACCGTATCCCCATGATGAATCAGAGTTGAAGAGATGACGGGCCCATGACAATCCGCGGCCACCACGGGCCCCTTCGATCCCGCGGGGACAGCTTCCTTAGGGTACCCTTTTACGATGCCGACCGGGGAGGCGTTAGCGTGAAGTATCCTAGACAGAACGGTAGGGCCATCGTCGCCCGTCGCAACAACGGGCTAGACGGTGTGGGATACGGAGGGCGTACATTCTCAGGCTTCGCACCCCGCCCCCCAGCCATAAACAAAAAGTGGAGGAGGCGCGTCCCCAAACCGAACCTACGGGGTTTGGTCATATCGCTGCTCGTCGTGCATAGCAGCTGACCATCCCCACAACCAGAGTCGAGAGGGTCCGACCTCAGAGCAGAGCGAGTGATTCCCGCTCCCCGGGCAGGAGCGGCGTGAGGGCGAGTGCCTCTTCAGGTATCCTCCGCAGTGGGTGGCGGGCACCTTAAGTGACCAGCGCGTAGTGCCAGAAGAGACTCGGGCTATCGTGTTCAGATTCTGCTCGACTTGCGTCGGGATCTACACACCCTTCCAGCGTTCACTCTCCTACACGTACAGACAATTTAGGGTCAGGTGGGGTGATTGGGGTGTCCCTTGGCAATCCTTATTCCTCCTGTCGAGAGGTGCCGAGGGGCTGAGCTCGACCGTCTGCGCCATCGGGTAGCGCGCTAATAGACCTCCCCGGGGCCATTGCGTCGTCGGGTAGGCCGAGGGTCCCCAGGGCTCACGGGAAC-TACACGAACAGGCACCCTGAGCCGGCTGTGTGAATCACCCTAGCCGTGTTCCACCAACCGGTATCCAGACAATTCGGGACCAACGGCCAGGTGCTATAAGCTAAGTGAGGCAAGTATATAGGCGATTTGGTCAATCTCGCAAGGGCCGCACGCCAACTCTGGCCGCAACCATAGACTGTGGCTCGGGCCCCAACGCCCGAACGACGCGCCGGTTCCGGCATTAGTTCGGCCCCCGGTCACGGTAAGCCTCCGTGACGCGTGAGAGGTCTCACATCGGGCCCTGCGGCGGTACCAACGCGCGGTCTCGGCCCACACGCAACTTTCGGTTCATTCAACCCCGGTCCCGCTAATTACCCGTCGTCGTTCGCAGGCAG----GCTAGCTCCTGGCCTGACACTCGTCCCTGAGGACGGACTGGAGACCGAGCTGCCTGCCCCCTCGTGTTCCTTTCGCCGACGCGCCCAGCCTGCCCGGGTTCGAGGCGGATCCCGCGACGCCGCCGTGCGCCCGTCATGCCGGGTCTACCTGCACTCACGCAACTGCCGGCGGATTAGCTGTCCGATTGAGGCCCCGGTCGCAGGGCAGCGGGTCACCCCTTCGGCGCCGTCCCCTGGAACGATAACCAAGTGAGTTTTGGGGTCAATTAGTAGGCGCGAAACGCGAAATCATACGCCGGCGGGACAGTTACTAGGCGACCGACGCGCGGAAGCGGGCGCCGGCCGCTAGGGTTCGTCGCGACACCCCCCTCACCTCGCGCGCAAAGCAGCGACTGCTGGGTTGCTGTGATGCTTTACCCCCGCCGTCGAGGGGTGATTGCAGCCCAGCGACCGGGGGCCCGGAGGTGGGGCCTCGTCTGGCGGGCGCTTCCATACTTACGGGTATTCATCTGGGCGGGCCAACCCTCCAGAGGCGCCGCGCGTCCACGGCGGTCTCAGCGCCTCGCTACCAGTTACGATCCCTCAGGGGTGAGTGCGCCGCCCCCATGAATGAGGGTCCGAACATGGGGCCGCCCTGGGGCTTCCACGTAGGGAGCAACGACGCCTAGGCACGCGGCACCGCCCTGGGCCCTCGTCACGCGAGCTCTCCTGTCTGGCCCCGACGCGGATCCCTTGGACGGCACTGAAGGGCGATCCCTGCGACCGGGGTAACGATGCAAATGGCAGGTTAATTTGTCGCATGCGAGCCTACGTATGCAGCCATCCTCCGGGCGAAGCACGCCCGGCGGCCCGGGCCGGAGCGCCCGACCTGTTGCGGAGTGCCTAGGCCG---------CCGCTCTGAGGGGCCGTCATCCACGTTCTGAGGGCCGTCAGGCCTGGCTGTGGTGTTGCACATGCAGCGCAATTTCCCGCTTTACAGTTGCTTCCGTGATGGCCAATGTAGGCGGAGCCTTCAAGCTGCTGCCACACAGGTGCCTGGACGAAGGGGGCCCCCTGACCGACCCGCCAACGTCATCGCGGATCCCGGAAATGGCCCGCCGCATGAGTGCGATACAGGCTGCTGGGTCCGGCCGCCGCCCTCTCGCGGGCTAGGTCTCGGACGACCTCCAGCGGCGTCTGCACGGGTGTACTCAAGCCCATGCCTGTATTGTGCGTCAGGCTCACGACGAAACCTCCGAACGCAGCCTGGTAGGCAGTAGCACACTTACCAGCGGATGGGTTCCACGTAACTCATCTTCCAGGTGCGGCTGTCGGTTACCCTACCGTCTTAAGATCTATGACACGCGCCGACAACTGCCCACTGTCAAGACCTAGAGCAGGTCTCGCCACAGCAGGATAGTCATCCGGCAGCTGCGGGGTGCACATACGCCGCCCCTACTGCGCGACGTCGGTCGAGCCGGTCCGTCACGGAGCCTCCCGGCGCGTGTGCATAATCCCCCTGCCGACACCCTGGCTAATTGGATCCCGGAACTCGAGCCGTGGCCGGCGGGTCTAGCCGTCACCGGGGCAACACGAGCTCCGGGCCTTACA----------GGGGGCTGTCGCTGTCCCAAGGCCTCCCCTGCGGCGAGCGCGGGCCATCGCGTGGGTGATGGGGAGATTCCCAGCGGCACGGTGCCGGGACGAAACGCGGCTGCCCCGAGTTGTGGCCGTCCCCCTGC-AAGGCGAGTGCTGGATTAGGACGGGGCGGTGGGGCGGCGAACAATACCCTTTTGCGCGTCAAAGCGCAGTGGCATTCGGGCGGGGCTGTTCCCGGCCCCGTCAACGCCTGCCCGCAAGCGCGCCGCTGTTTTGGACCGAGTGCTATTAACCAAAACCGCACATCATGAGGGGAATGGTCCGTCACAACTTCACTAT--CATGCCGGCGCG-AGGGGCCGCGGCACGAAGTCGGTCTGGGCATCTGGCTA-GAGCGGATGAAGCCTATAGATCCGTCAAAAATAATTTATATCAATGGCATCCTCTAGTGTGTCCCAACTCCGCCTGTTGTTTTATACTAAGCAATCACAGGAGCGGGTGCAGGCGGATCATGGGAGCGAACTCCCTCCCCTGTTAGCCATCTTGAGCGGTGTTTGCCCCGCGCCACTTTTTTGTGGGTCTCACCGTACGCAGACGCGGCTAAGGGCGATTATTATGGTAGGTGGAGCGCCCCGCGGAGATCGTGAACGGCTCTCATTCCTATTCTGCTTACAGGTGACCCGGGCGTTGCTCGGGGCCAGCCCAAAAATGGGGTAGGTCGGGGCCCTGTCTTTCGACACGGGGGGAAAGTGGCGCCCTCTATCCGCCGGCGATGCCGAACCCAGGAGAGGCCTTATATCGCAGCCGTGAGCGCTGCAGAAGAACTGTTAGCAGCGGTCTGAGAAGGTCGACGTGCCTCTGCGCCACCCCTTCCCAGACCGCCCCCCCTCCCCCACCCGTGGGGGGCCCACGCTGTCGGGCTATGGGGAGGCTCTATGGGCTCATCACTCCGGAGTCCCGGCGCAGCGGCGCCCGTGAGTCCTGTTTTGGCTTACCCGAGCCACGTCGATTCACGCGGGTGGTCTGACGGGTAACCACCTCGACCCTTGATCGGCATTGACCCGTGTCGCGAGCGGACGCGCTTCGTCTACGGTACCCCCGGCCGCCTGGTTAATCGGTTCACTCACGTATTCGGCAAGGTGTGCATTACGCCCTCGCCGCCAACAAGGGCGTTATGGCAATTCCCATCGAAACAAAAGCCCCGCGCATCTGACAGGCCTAGCCATTGTCCAAAGTGCGCT
	Pvl03	AATGTCCGCACGCACGGCTCACTAGAATGGACTTTGAGCCCGATCTTGTCAGTCCTGTTGGGGCCTGGTACTGGCTTGGATCGCCATCCGCCGATCCTTCATAAGGTTCGGGAGTCCGGCCAATACGTCCCGTAGTTACATCGATCCGTAGATGATCTGGAACATACTAGGGACCGATGGAAAATCGGCATGTATGTCGCGGCCCGATACATGCCAACCGGCCCGGTCATTCCCACTCTGGGACAGACAAGGGTCCGGTCTTACTAATGCATAATGCAGCTATTAACAGCGCCGCGAGTAAAAATATTTCTGCCTCCTTGAGTCTTTCAGTTGGCGGGCCGTAGCTACAGTCAGGTTAGACATCTCAGGGCAGCCGATGTTAGGAGAGCGCATCAGCACATCTTATGTGTAGTGGCGATGTTTGCATGTATTCAGTATTTGTCCCCCTCCGTTCGAAGGACCGACACATAATCGACTAACACAACACAGCTCACTACTAGTCGCATCTATGCTTTCAAGGGGAGAACGCTAGCCGAAGAATTCGGTGACGTGCGCTGTAGGGTCCTTTATTCTCCTCTACCTCTCCAGAAGAGGGCAACCAGCATAAGGCGGCGTTTGGCCCGGTCCACACAATTGCCGTGCGTGACGAGGTCCGAGGATATACGCAACGCGCATGTCAACCGTAGTGAGCCTGCTCAACGAGGTCTGTGACCGGTGAGAGTGACGTTAGTGGAGTGGGCGTGTACCCAACATGGAGCCAGGGCAAGGCGAGCGATTTCACGCAGAACGGTAGGGCCAATTGGCCGGCAATACCTTTCCAGGTTGGGCCTTGTGGTCTCTGTAACCCCCAGCGAGTGAGCCGCGAATAATCCCCTAGTCAGCCCGTACGGTTCCCGCAAGTCCGATTATGACTACACTGCTATGGCCCTTTTCGTCGCTGGATACCAGAGTCCCGGCGGGCAAGAATAGGAACCCGTGCGGCGTGAGCAATACACCTGTTTGCTCATGATACGCCCAGGGCTAGCCCTAGTCAGTACGGGCCGAAGGGACTGGGGCTCATATCACCGTATCCCCATGATGAATCGGCGTCAAAGAGTTGACGAGCCCATCATAATCCGCGGCCACCACGGGCCCCTTCGATCCCGCAGGGACAGCTTCCTTAGGGTACCCTGCTGCGATGCCGACCGGGGAGGCGACAGCACGAAGTATTTTAGACAGAACGGTAGGGCCATCGTCGCCCGTCGCAACAACGGGCTAGACGGTGTGGGATACGGAGGGCGTACATTCTCAGGCTTCGCACCCCGCCCCCCAGCCATAAACAAAAAGTGGAGGAGGCGCGTCCCCAAACCGAGCCTACGGGGTTTAGTCATATCGCTGCACGTCGTGCATAGCAGTCGACCGTCCTTACAACCAGAGTCGAGAGGGTCCGGCCTCAGAGCAGGGCGAGTGATTCCCGCTCCCCGGGCGGGAGCGGCGTGAGGGCGAATGCCACTTCAGGCATCCTCCGCAGTGGGTGGCGGGCACCTTAAGCGACCAGCGTGTCGTGCCAGAAGAGACTCGGGCTACCGTGTCCAGATCCTGCTCGACTTGCGTCGGGACCCACACACCCTTCCAGCGTTCACTTTCCTACGCGTACAGATGATTTAGGGTCAGGTGGGGTGATTGGGGTGTCCCTTGGCAATCCTTATTCCTCCTGTCGAGAGGTGCCGAGGGGCTGAGCTCGACCGTCTGCGCTATCGAGGAGCGCGCTAATAGACCTGCCCGGGACCATTGCGTCGTCGGGTAGGCCGAGGGTCCCCAGGGCTCACGGGAAC-TACACGAACAGGCACCCTGAGCCGGCTGTGTGAATCACCCTAGCCGTGTTCCACCAACCGGTATCCAGACAATTCGGGACCAGCGGCCAGGTGCTATAAGCTAAGTGAGGCAAGTATATAGGCGATTTGGTCAATATCGCAAGGGCCGCACGCCAACTCTGGCCGCAACCATAGACTGTGGCTGGCGTCCCAACACCTTAGCGACGCGCCGGTTCCGGCATTAGTCTGGCCCCCGGTCACGGTAAGCCTCAGTGACGCGTGAGAGGTCTCACATCGGGCCCTACGGCGGTACCAACGCGCGGTCCCGGCCCACACGCAACTTTCGGTTCATTCAACCCCGGTCCCGCCAATTACCCGTCGTCGTTCGCAGGCAG----GCTAGCTCCTGGCCTGATGCTCGTCCCTGAGGACTGGCTGGAGACCGAGCTGCCTGCCCCCTCGTGTTCCTCTCGCCGACGCGTCCATCCTGCCCGGGTTCGAGGCGGATCCCGCGACGCCGCCGTGCGCCCGTCATGCCGGGTCTACCTGCACTCACGCAACTGTCGGCGAATTAGCTGTCCGGTTGAGGCCCCGGTCGCAGGGCAGCGGGTCATCTCTTCGGTGCCGTCCCCTGTAACAACAACGACGTGAGTTTTGGGGTCAATTAGTAGGCACGAAACGCGTAATCATACGCCGGCGGGACAGTTACTAGGCGACCGACGCGCGGAAGCGGGTGCGGACCGCTAGGGTTCGTCGCGACACCTCCCTCACCTCGCGCGTGAAGCAGCGACTGCTGGGTTGCGGCGATGCTTTACCCCCGCCGTCGAGGGGTGATTGCAGCCCAGCGAGCGGGGGCCCGGAGGTGAGGCCTCGTCTGGCGGGCGCTTCCATACTTACGGGTATTCATCTGGGCTGGCCAACCCTCCAGAGGCTCCGCCCGTCCACGGCGGTCTCAGCGCCTCGCTACCAGTTAGGATCCCTCGGGGGTGAGTGCTCCGCTAAAGCGAAAAAGGGTCCGAACATGGGGCCGCCGTGGGGCTTCCACGTAGGGAGCAACGACGCCTAGGCACGCGGCACCGCCCTGGGCCCTCGTCACGCGAGCTCTCCTGTCTGGCCCCGACACGGATCGCTTGGACGGCGTAGAAGGGCGATCCCTGCGACCGGGGTAACGATGCAAATGGCAGGTTAATTTGTCGCATGCGAGCCTACGTATGCAGCCATCCTCCGGGCGAAGCACGCCCGGCGGCCCGGGCCGGAGCGCCCGACCTGTTGCGGAGTGCCTAAGCCG---------CCGCTCTGAGGGGCCATCATCCACGCGCTGAGGGCCGTCAGGCCCGGCTATGGTGTTGCACATGCAGCGTAATTTCCCGCTTTACAGTTGCTTCCGTGATGGCCAATGTAGGCGGAGCCTTCAAGCTGCTGCTACACAGGTGCCTGGTCGAAGGGGACCCCCTGACCGACCCGCCAATGTCATCGCGGATCCCGGAAATGGCCCGCCGCATGAGTGTGATACAGGCTGCTTAGTCCGGCCGCCGCCCTCTCGCGGGCTAGGTCTCGGACGACCTCCAGCGGCGTCTGCACGGGTGTACTCAGGCCCGTGCCTGTATTGTGAGTCAGGTACACGACGAAGTCTCCGAACGCAGCCTGGTAGGCAGTAGCACACTTACCAGCAGATGGGGTCCACGTAACTCATCTTCCAGGTGCGGCTGTCGGTTACCCTTCCGTCTTAACTCCTATGACGTGCGCCGACAACTGCCGACTGTCAAAACCCGGAGCAGGTCTCGCCATCGCAGGATAGTCATCCGGCAGCTGCGGGGCGCACATACGCCGCCCCTACTGCTCGACGTCGGTCGAGCCGGTCCGTCACGGAGCCTTCCGGCGCGTGTGCATAATCCCCTTGTCGGCGCCCCGGCTAATGGGATCCCGGAACTCGAGCCGTGGCCGGCGGGTCTAGCCGTCACCGGGGCAACACGAGCGCCGGGCATTACA----------GGGGGCTGTCGCTGTCCCAAGGCCTCCCCTGCGGCGAGCGCGGGCCATCGCGTGGGTGATGGGGAGGTTCCCAGCGGCACGGGGCCGGGACGAAACGCGGCTGCCCCGAGTTGTGGCCGTCCCCCTGC-TAGGCGAGTGCTGGATTAGGACGGGGCGGTGGGGCGGCGAACAATACCCTTTTGCGCGTCAAAGCGCAGTGGCACTCGGGCGGGGCTGTTCCCGGCCCCGTCAACGCCTGCCCGCAAGCGCGCCGCTGTTCTGGACCGAGTGCTATTAACCAAAACCGCACATCATGAGGGGAATGGTCCGTCACAACTTCACTAT--CATGCCGGCACG-AGGGGCCGCGGCGCGAAGCCGGTCTGGGCATCTGGCTA-GAGCGGATGAAGCCTATAGATCCGTCAAAAATAATTTATATATATGGCATCCTCTAGTGTGTCCCAACTTCGCTTGTTGTTTCATACTAAGCAATCACAGGAGCGGGTGCAGGCGGATCATGGGAGCGAACTCCCTCCCCTGTTAGCCATCTTGAGCGGTGTTTGCCCCGCGCCACTTTTTTGTGGGTCTCGCCGTACGCAGACGCGGCTAAGGGCGATTATTATGGTGGGTGGAGCGCCCCGCGGAGATCGTGAACGGCTCTCATTCCTATTCTGCTTACAGGTGACCCGGGCGTTGCACGGGGCCAGCCCAAAAATGGGGGAGGTCGGGGCCCTGTCTTTCGAGACGGGGAAAAAGAGGCGCCCTCTTTCCGCCGGCGATGCCGAACCCAGAAGAGGCCTTATATCGCAGCCGTGGGCGCTGCAGAAGAACTGTTCGCAGCGGCCTGAGGGGGTCGACGTGCCTCTGCGCGACCCCCTCCCAAACCGCCCCCCCTCCCCCACTCGTGGGGGGCCCACTCTGTCGGGCTATGGGGATGCTCTATGGGCTCATCACTCCGGAGTCCCGGCGCAGCGGCGCCCGTGAGTCCTGTTTTGGCTTACCCGAGCCACGTCGATTCACGCGGGTGGTCTGACGGGTAACCACCTCGACTCTTGGTCGGCATTGACCCGTGTCGCGAGCGGACGGCCTTCGTCTAAGGTACCCCCGGCCGCCTGGTTAATCGGTTCACTCACGTATTCGGCAAGGTGTGCATTGCTCCCTCGCCGCCAACAAGGGCATTATGGCAATTCCCATCGAAACAAAAGCCCCGCGCATCTGACAGGCCTAGCCATTGTCCAAAGTGCGCT
	Pvl02	AATGTCCGCACGCACGGCTCAATAGAATGGACTTTGAGCCAGATCTTGTCAGTCCTGTTGGGGCCTGGTACTGGCTTGGATCGCCATCCACCGATCCTCCATAAGGTTCGGGAGTCCGGCCAATACGTCCCGTAGTTACATCGATCCGTAGATGATCTGGAACATACTATGGACCGAGGGAAAATCGTCATGTATGTCGCGGCCCGATACATGCCAACCGGCCCGGTAATTCCTACTCTGGGACAGACAAGGGTCCGGTCTTACTAATGCATAATGCAGCTGTTAACAGCGCCGCGAGTTAAAATATTTCTGCCTCCTTGAGTCTTTCAGTTGGCGGGCCGTATCTACAGTCAGGTTAGACATCTGAGAGCAGCCGATGTTAGGAGAGCGCATCAGCACATCTTATGTGTAGTGGCGATGTTTGCATGTATTCAGTATTTGTCCTCCTCCGTTCGAAGGACCGTCACATAATCGACTAACACGGTACAGCTCACTACCAGTCGCATCTATGCTTTCAAGGGGCGAACGCTAGCCGAAGACTTCGGCGAACCACGTCGTTGGGTCCTTTATTCTCCTCTACCTCTCCAGAAGAGTGTAGCCGGTGTAAGGCGGCGTTTGGCAAAGCCCACACAATTGCCGCGCGTGACGAGGTCCGAGGATATACGCAACGCGCATGTCAACCGTAGTGAGCCTGCTCAACGAGGTCTGTGACCGGTGAGAGTGACGTTAGTGGAGTGGGCGTGTACCCAACATGGAGCCAGGGCAAGGCGAGCGATTTCACGCAGAACGGTGGGGCCAATCGATCGGTGATACCTTTCCAGATTGGGCCTTGTGGTCCCTCTAACCGCCAGCGAGTGAGCCGCGAGTAATCCCCTAGTCAGCCCGTACGGTTCCCGCAAGTCCAACTATGACTACACTGCTATGGCCCCTTCCGTCGCTGGATAGCAGGGTCCCGGCTGGCAAAAGCAGGAACCCGTGCAGCGTGAGCAATACACCTGTTTGCTCATGATACGCCCAGGGCTAGCCCTAGTCAGTACTGGCCGAAGGGACTAAGCTTCTTATCACCGTATCCCCATGATGAATCAGAGTTGAAGAGATGACGAGCCCATGACAATCCTCGGCCACCACGGGCCCCTTCGATCCCGCAGGGACAGCTTCCTTAGGGTACCCTGCTGTGGCGCCGACCGGGGAAGCGTTAGCGTGAAGTATCCTAGACAGAACGGTAGGGCCATCGTCGCCCGTCGCAACAACGGGCTAGACGGTGTGGGATACGGAGGGCATCTGCTCTCAGGCTTCGCACCCCGCCCCCCAGCCATGAACAAAAAGTGGAGGAGGCGCGTCCCTAAACCAAGCCTACGGGGTTTAGTCATAACGCTGCACGTCGTGCATAACAGCTGACCGTCCTTACAGCCAGAGACGGGAGGGTCTGGCCTCAGCGCAGGGCGAGTGATTCCCGCTCCCCGGGCGGGAGCGGCGTGAGGGCGAATGCCTCTTCAGGCGTCCACCGCAGTGGGTGGCGGGCACCTTAAGCGACCAGCGCGTCGTGCCAAAAGAGACTCGGGCTATCGTGTCCAGATTCTGCTCGACTTGCGTCGGGATCTACACACCCTTCCAGCGTTCACTCTCCTACGCGTACAGACAATTTAGGGTCAGGTGGGGTGATTGGGGTGTCCCTTGGCAATCCTTATTCCTCCTGTCGAGAGGTGCCGAGGGGCTGAGCTCGACCGTCCGCGCCATCGGGGAGCGCGCTAATAGACGTGCCCGGGACCATTGCGTCGTCGGGTAGGCCGAGGGTCCCCGGGGCTCACGGGAAC-TACACGAACAGGCACCCTGAGCCGGCTGTGTGAATCACCCTAGCCGTGTTCCACCAACCGGTATTCACACAATTCGGGACCAACGGCCAGGTGCTATAAGCTAAGTGAGGCAAGTATATAGGCGATTTGGTCAATATCGCAAGGGCCGCACGCCAACTCTGGCCGCAACCATGTATTGTGGCTGGCGTCCCAACGCCTTAGCGACGCGCCGGTTCCGGCGTTAGTCTGGCCCCCCGTCACGGTAAGCCTCCGTGACGCGTGAGAGGTCTCACATCGGGCCCTACGGCGGTACCAACGCGCGGTCTCGGCCCACACGCAACTTTTGGTTCATTCAACCCCGGTCCCGCTGATTACCCGTCGTCGTTCGCAGGCAG----GCTAGCTCCTGGCCTGATGCTCGTCCCTGAGGACGGACTGGAGACCGAGCTGCCTGCCCCCTCGTGTTCCTTTCGCCGACGCGTCCATCCTGCCCGGGTTCGAGGCGGATCCCGCGACGCCGCCGTGCGCCCGTAATCCCGGGTCTACCTGCACTCACGCAACTGTCGAAGGATTAGCTGTCCGGTTGAGGCCCCGGTCGCAGGGCAGCGGGTCACCTCTTCGGTGCCGTCCCCTGTAACAACAACGACGTGTGTGTTGGGGTCAATTAGTAGGCACGAAACGCGTAATCATACGCCGGCGGGACAGTCACTAGGCGACCGACGCGCGGAAGCGGGCGCGGACCGCTAGGGTTCGTCGCGACACCCCCCTCACCTCGCGCGCAAAGCAGCGACTGCTGGGTTGCGGCGATGCTTTACCCCCGCCGTCGAGGGGTGATTGCAGCCCAGCGAGCGGGGGCCCGGAGGTGGGGCCTCGTCTGGCGGGCGCTTCCATACTTACGGGTATTCAACTGGATGGGCCAATCCTCGAGCGGCGCCGCCCGTCCACGGCGGTCTCAGCGCTTCGCTACCAGTTACGATCCCTCGGGGGTGAGTGCGCCGCCCCCATGAATGAGGGTCCGAACATGGGGCCGCCCTGGGGCTTCCACGTAGGGAGCAACGACGTCTAGGCACGCGGCACCGCCCTGGGCCCTCGTCACGCGAGCTCTCCTGTCTGGCCCCGACACGGATCGCTTGGACGGCGTAGAAGGGCGATCCCTGCGACCGGGGTAACGATGCAAATGGCAGGTTAATTTGTCGCATGCGAGCCTACGTATGCAGCCATCCCCCGGGCGAAGCACGCCCGGCGGCCCGGGCCGGAGCGCCCGACCTGTTGCGGAGTGCCTAGGCCG---------CCGCTCTGAGGGGCCGTCATCCACGTGCTGAGGGCCGTCAGGCCCGGCTATGGTGTTGCACATGCAGCGCAATTTCCCGCTTTTTTATAGCTTCTGTGATGGCCAATGTAGGCGGAGCCTTCAAGCTGCTGCTACACAGGTGCCTGGTCGAAGGGGACCCCCTGACCGACCCGCCAATGTCATCGCGGATCCCGGAAATGGCCCGCCGCATGAGTGCGATACAGGCTGCTTAGTCCGGCCGCCGCCCTCTCGCGGGCTAGGTCTCGGACGACCTCCAGCGGCGTCTGCACGGGTGTACTCAAGCCCATGCCAGTATTGTGAGTCAGGTATACGACGAAGTCTCCGAACGCAGCCTGGTAGGCAGTAGCACACTTACCAGCAGATGGGGTCCACGTAATTCATCTTCCAGGTGCGGTTGTCGGTTACCCTACCGTCTTAAGATCTATGACGTGCGCCGACAACTGCCCACTGTCAAAACCCGGAGCAGGTCTCGCCATCGCAGGATAGTCATCCGGCAGCTGCGGGGTGCACATACGTCGCCCCTACTGCTCGACGTCGGTCGAGCCGGTCCGTCACGGAGCCTCCCGGCGCGTGTGCATAATCCCCTTGTCGACGGCCCGGCTAATTGGATCCCGGAATTCGAGCCGCGGCCGGCGGGTCTAGCCGTCACCGGGGCAACACGGGCTCCGGGCATTACA----------GGGGGCTGTCGCTGTCCCAAGGCCTCCCCTGCGGCGAGCGCGGGCCATCGCGTGGGTGATGGGGCGGTTCCCAGCGGCACGGTGCTGGGACGAAACGCGGCTGCCCCGAGTTGTGGCCGTCCCCCTGC-AAGGCGAGTGCTGGATTAGGACGGGGCGGTGGGGCGGCGAACAATACCCTTTTGCGCGTCAAAGCGCAGTGGCATTCGGGCGGGGCTGTTCCCGGCCCCGTCAACGCCTGCCCGCAAGCGCGCCGCTGTTCTGGACTGGGTGCTATTAACCAAAACCGCACATCATGAGGGGAATGGTCCGTCACAACTTCACTAT--CATGCCGGCGCG-AGGGGCCGCGGCACGAAGCCGGTCTGGGCATCTGGCTA-GAGCGGATGAAGCCTATAGATCCGTCAAAAATAATTTATATCAGTGGCATCCTCTAGTGTGTCCCAACTTCGCTTGTTGTTTCAAACTAAGTACTCCCAGGAGCGGGTGCAGGCGGATCATGGGAGCGAACTCCCTCCCTTGTTAGCCATCTTGAGCGGTGTTTGCCCCGCGCCACTTTTTTGTGGGTCTCACCGTACGCAGACGCGGCTAAGGGCGATTATTATGGTGGGTGGAGCGCCCCGCGGAGATCGTGAACGGCTCTCATTCCTATTCTGCTTACAGGTGACCCGGGCGTTGCACGGGGCCAGCCCAAAAATGGGGGAGGTCGGGGCCCTGTCTTCCGAGACGGGGAAAAAGAGGCGCCCTCTTTCCGCCGGCGATGCCGAACCCAGGAGAGGCTTTATATCGCAGCCGTGGGCGCTGCAGAAGAACTGTTCGCAGCGGTCTGAGGGGGTCGACGTACCTCTGCGCCACCCCCTCCCAGACCGCCCCCCCTCCCCCACCCGTGGGGGGCCCACTCTGTCGGGCTATGGAGAGGCTCTATGGGCTCATCACTCCGGAGTCCCGGCGCAGCGGCGCCTGTGAGTCCTGTTTTGGCTTACCCGAGCCACGTCGATTCACGCGGGTGGTCTGACGGGTAACCACCCCGACTCTTGATCGGCATTGACCCGTGTCGCGAGCGGACGCGCTTCGTCTAAGGTACCCCCGGCCGCCTGGTTAATCGGTTCACTCACGTATTCGGCAAGGTGTGCATTGCTCCCTCGCCGCCGACAAGGGCGTTATGGCAATTCCCATCGAAACAAAAGCCCCGCGCATCTGACAGGCCTAGCCATTGTCCAAAGTGCGCT
	Pvl08	AATGTCCGCACGCACGGCTCACTAGAATGGACTTTGAGCCAGATCTTGTCAGTCCTGTTGGGGCCTGGTACTGGCTTGGATCGCCATCCACCGATCCTTCATAAGGTTCGGGAGTCCGGCCAATACGTCCCGTAGTTACATCGATTCGTAGATGATCTGGAACATACTAGGGACCGATGGAAAATCGGCATGTATGTCGCGGCCCGATACATGCCAACCGGCCCGGTCATTCCCACTCTGGGACAGACAAGGGTCCGGTCTTACTAATGCATAATACAGCTATTAACAGCGCCGCGAGTAAAAATATTTCTGCCTCCTTGAGTCTTTCAGTTGGCGGGCCGTAGCTACAGTCAGGTTAGACATCTCAGGGCAGCCGATGTTAGGAGAGCGCATCAGCACATCTTATGTGTAGTGGCGATGTTTGCATGTATTCAGTATTTGTCCTCCTCCGTTCGAAGGACCGACACATAATCGACTGACTCAACACAGCTCGCTACCAGTCGCATCTGTGCTTTCAAGGGGAGAACGCTAGCCGAAGACTTCGGTGACGTGCGCTGTAGGGTCCTTTATTTTCCTCTACCTCTCCAGAAGAGGGTAGCCGGTGTAAGGCGGCGTTTGGCCCGGTCCACACAATTGCCGCGCGTGACGAGGTCCAAGGATATACGCAACGCGCATGTCAACCGTAGTGAGCCTGCTCAACGAGGTCTGTGACCGGTGAGAGTGACGTTAGTGGAGTGGGCGTGTACCCAACATGGAGCCAGGGCAAGGCGAGCGATTTCACGCAGAACGGTGGGGCCAATCGATCGGCAATACCTTTCCAGATTGGGCCTTGTGGTCCCTCTAACCGCCAGCGAGCGAGCCGCGAATAATCCCCTAGTCAGCCCGTACGGTTCCCGCAAGTCCGATTATGACTACACTGCTATGGCCCCTTCCGTCGCCGGATACCGGGGTCCCAGCTGGCAAAAGTAGGAACCCGTGCGGCGTGAGCAATACACCTGTTTGCTCATGATACGCCCAGGGCTAGCCCTAGTCAGTACTGGCCGATGGGACTGGGCTTCTTATCACCGTATCCCCATGATGAATCGGAGTCGAAGAGTTGACGAGCCCATGACAATCCGCGGCCACCACGGGCCCCTTCGATCCCGCAGGGACAGCTTCCTTAGGGTACCCTGCTGCAATGCCGACCGGGGAGGCGTTAGCGTGAAGTATCCTAGACAGAACGGTAGGGCCATCGTCGCCCGTCGCAACAACGGGCTAGACGGTGTGGGATACGGAGGGCGTACATTCTCAGGCTTCGCACCCCGCCCCCCAGCCATAAACAAAAAGTAGAGGAGGCGCGTCCCCAAACCGAGCCTACGGGGTTTGGTCATATCGCTGCACGTCGTGCATAGCAGTTGACCGTCCTTACAACCAGAGTCGAGAGGGTCCGGCCTCAGCGCAGGGCGAGTGATTCCCGCTCCCCGGGCGGGAGCGGCGTGAGGGCGAATGCCTCTTCAGGCATCCTCCGCAGTGGGTGGCGGGCACCTTAAGCGACCAGCGCGTCGTGCCAGAAGAGACTCGGGCTATCGTGTCCAGATTCTGCTCGACTTGCGTCGGGACCCACGCACCTTTCCAGCGTTCACTCTCCTACGCGTACAGACAATTTAGGGTCAGGTGGGGTGATTGGGGTGTCCCTTGGCAATCCTTATTCCTCCTGTCGAGAGGTGCCGAGGGGCTGAGCTCGACCGTCTGCGCCATCGAGGAGCGCGCTAATAGACCTCCCCGGGGCCATTGCGTCGTCGGGTAGGCCGAGGGTCCCCAGGGCTCACGGGAAC-TACACGAACAGGCACCCTGAGCCGGCTGTGTGAATCACCCTAGCCGTGTTCCACCAACCGGTATCCAGACAATTCGGGACCAACGGCCAGGTGCTATAAGCTAAGTGAGGCAAGTATATAGGCGATTTGGTCAATATCGCAAGGGCCGCACGCCAACTCTGGCCGCAACCATGTATTGTGGCTGGCGTCCCAACACCTTAGCGACGCGCCGGTTCCGGCATTAGTCTGGCCCCCGGTCACGGTAAGCCTCCGTGACGCGTGAGAGGTCTCACATCGGGCCCTACGGCGGTACCAACGCGCGGTCTCGGCCCACACGCAACTTTCGGTTCATTCAACCCCGGTCCCGCTGATTACCCGTCGTCGTTCGCAGGCAG----GCTAGCTCCTGGCCTGACACTCGTCCCTGAGGACGGACTGGAGACCGAGCTGCCTGCCCCCTCGTGTTCCTTTCGCCGACGCGTCCATCCTGCCCGGGTTCGAGGCGGATCCCGCGACGCCGACGTGCGCCCGTCATGCCGGGTCTACCTGCACTCACGCAACTGCCGGCGGATTAGCTGTCCGGTTGAGGCCCCGGTCGCAGGGCAGCGGGTCACCCCTTCGGCGCCGTCCCCTGTGACGATAACGACGTGTGTGTTGGGGTCAATTAGTAGGCACGAAACGCGTAATCATACGCCGGCGGGACAGTCACTAGGCGACCGACGCGCGGAAGCGGGCGCGGACCGCTAGGGTTCGTCGCGACACCCCCCTCACCTCGCGCGTGAAGCAGCGACTGCTGGGTTGCGGCGATGCTTTACCCCCGCCGTCGAGGGGTGATTGCAGCCCAGCGAGCGGGGGCCCGGAGGTAAGGCCTCGTCTGGCGGGCGCTTCCATACTTACGGGTATTCATCTGGGCGGGCCAACCCTCCAGAGGCGCCGCCCGTCCACGGCGGTCTCAGCGCCTCGCTACCAGTTACGATCCCTCGGGGGTGAGTGCGCCGCCCCCATGAATAAGGGTCCGAACATGGGGCCGCCCTGGGGCTTCCACGTAGGGAGCAACGACGCCTAGGCACGCGGCACCGCCCTGGGCCCTCGTCACGCGAGCTCTCCTGTCTGGCCCCGACACGGATCGCTTGGACGGCGTAGAAGGGCGGTCCCTGCGAGCGGGGGTATGATGCAAATGGCAGGTTAATTTGTCGCATGCGAGCCTACGTATGCAGCCATCCTCCGGGCGAAGCACGCCCGGCGGCCCGGGCCGGAGCACCCGACCTGTTGCGGAGTGCCTAGGCCG---------CCGCTCTGAGGGGCCGTCATCCACGTGCTGAGGGCCGTCAGGCCCGGCTATGGTGTTGCACATACAGCGCCATTTCCCGCTTTTTTATAGCTTCTGTGATGGCCAATGTAGGCGGAGCCTTCAAGCTGCTGCTACACAGGTGCCTGGACGAAGGGGGCCCCCTGACCGACCCGCCAATGTCATCGCGGATCCCGGAAATGGCCCGCCGCATGAGTGTGATACAGGCTGCTTAGTCCGGCCGCCGCCCTCTCGCGGGCTAGGTCTCGGACGACCTCCCGAGGCGTCTGCACGGGTGTACTCAGGCCCATGCCTGTATTGCGAGTCAGGTATACGACAAAGTCTCCGGACGCAGCCGGGTAGGCAGTAGCACACTTACCAGCAGATGGGGTCCACGTAATTCATCTTCCAGGTGCGGCTGTCGGTTACCCTTCCGTCTTAAGATCTATGACGTGCGCCGACAACTGCCCACTGTCAAGACTCAGAGCAGGTCTCGCCATCGCAGGATAGTCATCCGGCAGCTGCGGGGTGCACATACGCCGCCCCTACTGCGCGACGTCGGTCGAGCCGGTCCGTCACGGAGCCTCCCGGCGCGTGTGCATAATCCCCTTGTCGGCGGCCCGGCTAATTGGATCCCGGAACTCGAGCCGTGGCCGGCGGGTCTAGCCGTCACCGGGGCAACACGAGCTCCGGGCCTTACA----------GGGGGCTGTCGCTGTCCCAAGGCCTCCCCTGCGGCGAGCGCGGGCCATCGCGTGGGTGATGGGGAGATTCCCAGCGGCACGGTGCCGGGACGAAACGCGGCTGCCCCGAGCTGTGGCCGTCCCCCTGC-AAGGCGAGTGCTGGATTAGGACGGGGCGGTGGGGCGGCGAACAATACCCTTGTGCGCGTCAAAGCGCAGTGGCACTCGGGCGGGGCTGTTCCCGGCCCCGTCAACGCCTGCCCGCAAGCGCGCCGCTGTTCTGGACCGAGTGCTATTAACCAAAACCGCACATCATGAGGGGAATGGTCCGTCACAACTTCACTAT--CATGCCGGCGCG-AGGGGCCGCGGCACGAAGCCGGTCTGGGCATCTGGCTA-GAGCGGATGAAGCCTATAGATCCGTCAAAAATAATTTATATCAATGGCATCCTCTAGTGTGTCCCACCTCCGCCTGTTGTTTTAAACTAAGTACTCCCAGGAGCGGGTGCAGGCGGATCATGGGAGCGAACTCCCTCCCCTGTTAGCCATCTTGAGCGGTGTTTGCCCCGCGCCACTTTTTTGTGGGTCTCGCCGTACGCAGACGCGGCTAAGGGCGATTATTATGGTGGGTGGAGCGCCCCGCGGAGATCGTGAACGGCTCTCATTCCTATTCTGCTTACAGGTGACCCGGGCGTTGCACGGGGCCAGCCCAAAAATGGGGGAGGTCGGGGCCCTGTCTTCCGAGACGGGGGGAAAGTGGCGCCCTCTATCCGCCGGCGATGCCGAACCCAGGAGAGGCCTTATATCGCAGCCGTGAGCGCTGCAGAAGAACTGTTCGCAGCGGTCTGAGGGGGTCGACGTACCTCTGCGCGACCCCCTCCCAGACCGCCCCCCCTCCCCCACCCGTGGGGGGCCCACTCTGTCGGGCTATGGGGAGGCTCTATGGGCTCATCACTCCGGAGTCCCGGCGCAGCGGCGCCCGTGAGTCCTGTTTTGGCTTACCCGAGCCACGTCGATTCACGCGGGTGGTCTGACGGGTAACCACCTCGACTCTTGATCGGCATTGACCCGTGTCGCGAGCGGACGCGCTTCGTCTAAGGTACCCCCGGCCGCCTGGTTAATCGGTTCACTCACGTATTCGATATGGTGTGCACTACGCCCTCGCCGCCGACAAGGGCATTATGGCAATTCCCATCGAAACAAAAGCCCCGCGCATCTGACAGGCCTAGCCATTGTCCAAAGTGCGCT
	PvBr22	AATGTCCGCATGCACGGCTCAATAGAATGGACTTTGAGCCAGATCTTGTCAGTCCTGTTGGGGCCTGGTACTGTCTTTGGTCGCCATCCGCCGATCCTTCATAAGGTTTGGGAGTCCGGCCAATACGTCCCGTAGTCACATCGTTCCGTAGATGATCTGGAACATACTAGGGACCGATGGAAAATCGTCATGTATGTCGCGGCCCGATACATGCCAACCGGCCCGGTAATTCCTACTCTGGGACAGACGAGAATCCAGTCTTACTACTGCATAATGCAGCTATTAACAGCGCCGCGAGTAAAAATATTTCTGCCTCCTTGAGTCTTTCAGTTGGCGGGTCATAGCTACAGTCAGGTTAGACATCTGAGAGCAGCCGATGTTAAGAGAGCGCATGGGCACATCTTATGTGTGATGGCGATGTTTACATGTAGTCGGTATTTGCCCTCCTCGGCCCGCAGGACCGACACATAATTGACTAACACGACACAGCTCACTATCAGTCGCGCCTGTACTTTCAGGGGGAGAACGCTAGCCGAAGACTTCGGTGACCCACGTCGATGGCTCCCTTGTTCTCCTTTCCCTCTCCTGAATAGGGCAGCCGGCATAAAGCGTCGTTTGGCAAAGCCCATACAATTGTCGCACGCGACGAGATCCGGAAATATACGCAGAGCGCATGTCAACCGTAGTGAGTCCTTGCGCAGAGGTCTGTAGCCGGTTAGAGAGACGTTAGTGGAGTGGGCGTGTGCCCAACATGGAGCCAGGACGTGGCGAGCAACTCCGCGCAGAACGGTGGGGCCAATCGGCCGGCAATACCTCTCCAGGTTGGGCCTTGCAGTCCCTCCAACCGCCGTCAAGCGCGGCGCGGATAATCCCCTAGTCAGCCCGTACGGTTCCCGCAAGTCCAACCATGACTACATTGTCGTGGCCCTTTCCGTCGCTGGATAGCAGGTTCCCGGCTGGCAGAAGTGGGAACCCGTGCGGCGTGAGCAATACGCTTCTTTGCTCATGACACACCCAGGACTAGCCCGAGTCTGTACTGGCCGAAGAGGCTGAGGCTCTTATCACCGTATCTCCATTATGAATAGGATCTGAGGAAATGACGAGCCCATCACAATCCGCGTCTGTCGTGAGCCCCTTTGAGCCCACAGGGATAGCTACCTTAGGGTCCCATTTTACGATGCCGACCGGGGAGGCGTCAGTGTGAAGTATCCTAGACGGAACAGTAGGGCCCCCGTCGCCCGCTGTAGCGATGGGCTAGACGGCGTGGAGTACGTGAGGTGTCTGCTCTCAGGCTTCGCACCCCGCCCCCCAGCCATGAACAAGGAGTGAAGGAGGCGCGTCCCCAGACTGAACCTACGGGGTTTGGTCATATCGCTGCACGTCATGCACAGCAGCTGACCATCCCCACGACCGGAGTCGAGAGGGTCCTGCCTCAGAGTGAGGGGCGTGACTCTTGCTCCTCGGGCGGGAGCGGCGTGAGGGCGAATGCCTATTCAGGCGTCCTCCGCAGTGGGTGGCGGGCACCTTATGTGACCAGCGCATCGTGTCAGAGGAGGCTCGGGCTATCGTATCTAGTCTCTGCTCGCCTTGCGTCGGGGCCTACGCACCCTTCCGGCGTTAACTCCCCTCCGTGTACGAATGATTTAGGGTCAGGAAGGGTGGTTGGGGTGTCCCTTGGCAATCCTTATTCCTCCTTTCGAGAGGCGCCGGGAGGCTGAGCTCGACCGTCCGCGCCATCGGGGAGCGTGCTGATAGGCCTGCCCTAAGCCATTTCGTCCTCGGGTAGGCCAGGGGTCACCAGGGCTCACGGGGGC-TACACGAATAGGCACCCCGAGCTTACTGTGTGAATCACCCTACCCTCTTTCCCCCAACCGACATCCAGCCAATGCGGGACCAACAGCCAGGTGCTATAAGCTGAGTGAGGTATGTATATAGGCGATTTGGTCAATCTCGCCAAGGCCGCGCGCCAACTCTGGCTGTGACCATATATTGTAGCTGACGCCCTAACACCCTAACGTAGCACCGGTTCCGGCATTAGTCTGGCTCCCCGTTGTGGCAAGCCTCCGTGACACGTAAGAGGCCTCACATCAGGCCCTGCAACGGTGCCAACGCGCGGTCCCGGCCCGCACGCAACTTTTGGCCCATTCAACCCCGGTCCCGCTGATTACCCGTCGTCGTTCGCAGGCAG----GTTAGCTCCTGGCCTGACACTCGTCCCTGAGGACTGGCCGGGGGCTGAGCTGCCTGCCCCTCTGTGTTCCTCCCGCCGACGCGTTCATCCTGCCCGGGTGTAGGGCGGATCCCGCGGTGCCGCCGTGCGCCCGTCATGCCAGGTCTACCTGCACTCACGCAACTGTCGGCGGACTGGCTGTCCAGTTGAGAGCTCGGTCGCAGGGCAGCGGATCATTTCTTCTGCGCCGTCCCCTGTAGCAGTAACGAAATGTGTGTTGGGGTCAAGTTGTAGGCACGCGATGCGAAATCATACGCCGGCGAAACAGTCGCTAGGCGACCTACGCACGGGGGCGGGCACGGGCCGCTAGGGTTCCTCGCGACACCTCCCTCAACTCCCGCGTGAAACGGCGACTGCTGGGTTGCGGCACAATTTGACCCCCGTCGTCAGGGGGTGATTGCAGCTCAGCGGGCGGGGGCCCGGAGGTGGGGCCTCGTCTGGCGGGCGCGTCCATACTTATGAGCATTCATCTGGGTGGGCCAACCCTCGAAAGGCGCCGCCCGTCTACGGCGGTCTCAGCGCCTCGCAGCCAGTTACGATTCCTCGGGGGTGAGTGCGGCGTCACCATGAAAGAGGGTCCGAACATGGGACCACCCCGGGGCTTCCACGTAGGGAGCAGTGGCGTCTAGGCACGCGACACCGCCTTGGGCCCTCGTCACGTGAGCTCGCCTCTCGGGCCCCGACGCGGATCGCTTGGACGACGTAGACGGGTAGTCCCTATGAGCGGTGGATCGGTGCAAATGGTGGGTCGATTTGCCGCTCGCGAGCCTACGTATGCAGCCATCCTCCGGGCGAAGCACGCCCGGCGGCCCGGGCCGGAGCACCCGACCCGTTGCGGAGTGCCTAGGCCG---------CCGCTTTGGGGGGCCGCCATCAACGTGATAGGGGCCGTCAGGCCCGGCTATGGTGTTGCACATACAGCGCAAATTCCCGCTTTTTTATAGCTTCTGTGTTGGCCAACGCAGGCTAGGCCTTCAAGCTGCTGGTACACAGGTGCCTGGTCGAAGGGGACCCCCTGACCGACCCGCCAATGTCTGCGCGGATCCCGGAAATGGCCCGCCGCATGACTGCGATACAGGCTGCTTAGCCCGGCCGCCGCCCTCTCGCAGATTAGGTCTCGGACGACCTCCCGCGGCGTCTGCACGAGTGTAATCAAGCCCATGCCTGTATCATGAGTCAGGTATATGACGAAACCTCTAGACGCAGCCGGGCAGGCAGTAGCACACTTACCAGCAAGTGGGGTCCATTTAACTCACCCTCCAGGTGCGGCTGTCGGTTATCCTACCGTCTTGGGATCTATGACGCGCGCCGACAACTGCCGACTATCAAGAGCCGGAGCAGGTCCCGCTATCGCAGGATAATCATCTGGCAGCTGCGGGGTGCACCTACGTCGCCTCCACTGCGCGACGTCAGTCGAGCCGGTCCGTCGCGGAGCCTTCCGGCGCTTGTGCAGAACCCCCCTGCCGGCGCCCCGGCTAAGGGGATCCCGGAACCCGAGCCGCGGCCGGCGGGTCTAGCCATCACCGGGGCGACTAGAGCTCCGGGCCTTACA----------GGGGGCTGTCGCTGTACCAAGGCCTCCTCTGCAGCGAGCGCGGGCCATCGCGTGGGCGGTGGGGAGATTCCCCACGGCGCGGGGCCAGGGCGAAGCGCGGCTGCCCCGAGTTGTGGCCCTCCCCCTGC-TAGGCGAGTGCGGGATCAGGACGAAGCGGTGAGGCATCCAACAGTACTCTGGCGCGCGTCAAAGTGCAGTGGCATTTCGGCGGGGCTGTTTTCGGCCCCGTCGACGCCTGCTTGCTCGCGCGCCGCTGTTTTGGATCAGGTGCTACTAACCAACACCGCAAACCATGAGGGGAATGGTTCGTCACAACTTCGCTAT--CATGCCGGCGCG-AGGGGCCGCGGCACGCAGCCGGTCTGGGCATCTGGCTG-GAGCCGACGAAGCCTATGAGTCCGTCAATAATAATTTATGTATGCAGCCCCCTCTAATGTGTTCCACCTTCGCTTGTTGTTTCATACTAAGCAATCACAGGAGCGGGCGTAGGCGGATCATGCGAGCAAACTCCCTCCCTTGTTAGCCATCGTGGGGGGTGTTTCCCCCGCGCCACTTTTTTGTGGGTCTCGCCGCATGCAGAAGCGGGTAAGGGCGATTATTATGGTGGGAAGAGCGCCCCGCGGAGATCGTGAACGGCTTTTAGTCCGATCCTACTTACAAGTGACCTGGGTGTGCCACGGGGCCAACCCAAAAATGGGGGAAGTCGGGGCCCCGTCTTTCGAGACAGGGGGAAAGAGGCGCCCTCTTACCGCCGGCGCCGCCGAACCCAGAAGAGGCTTTATATCGCAGCCGTGAGCGTTGCGGAAGATCCACTCGCAGCGGTCTGAGGAGGTCGACGTACTCCTGCGCCACCCCCTCCCAGATTGCCCCCCCTCCCCCTCCCGTGAGGGGCCCACGCTGTCGGGCTATGGAAGGGCACTACAAGCACGTCATTCCGGAGTTCCGGCACAGCAGCGCCCGTAAGTCCTGTTTCGGCTTACCCGAGCCACGCCGATTCACGCGGGTGGTTAGAGGGGTAACCACCTCGACCCCTGGTCGGCATTGGCCCATGTCGAGAGCGGATGCGCTTCGTCTGCAGCACCCCCGCCCGTCTGGTTTACCGGTTCACTGACGTATTCGGTAAGGTGTGCACTACGCCCTCGCCGCCAACAAGGGCGTTGTGGCAGTTCCCGTCGAAGCAAAAGCCTCGCGCATCTGACAGGCCTAGCTGTTGCCCAAAGTGCGCT
	PvBr32	AATGTCCGCACGCACGGCTCAACACAATGGACTTTGGGCCAGATCTTGTCAGTCCTGTTGGGGCCTGGTACCGGCTTGGATCGCCATCCGCCGATCCTTCATAAGGTTCGGAAGTCCGGCCAATACGTCCCGTAGTTACATCGACTCGTAGATGATCTGGAACATACTATGGACCGAGGGAAAATCGGCATGTATGTCGCGGCCCGATACATACCAACCGGCCCGGTAATTCCTACTCTGGGACAGACAAGGGTCCGGTCTTACTAATGCATAACGCAGCTGTTAACAGCGCCACCGGTAAAGATATTTCTGCCTCCTTGAGTCTTTCAGCTGGCGGGTCATAGCTACAGTCAGGTTAGACATCTGAGAGCAGCCGATGTTAAGAGGGCGCATGGGCACATCTTATGTGTGATGGCGATGTTTACATGTAGTCGGTATTTGCCCTCCTCGGCCCGCAGGACCGACACATAATTGACTAACACGACACAGCTCACTATCAGTCGCGCCTGTACTTTCAGGGGGAGAACGCTAGCCGAAGACTTCGGTGACCCACGTCGATGGCTCCCTTGTTCTCCTTTCCCTCTCCTGAATAGGGCAGCCGGCATAAAGCGTCGTTTGGCAAAGCCCATACAATTGTCGCACGCGACGAGATCCGGAAATATACGCAGAGCGCATGTCAACCGTAGTGAGTCCTTGCGCAGAGGTCTGTAGCCGGTTAGAGAGACGTTAGTGGAGTGGGCGTGTGCCCAACATGGAGCCAGGACGTGGCGAGCAACTCCGCGCAGAACGGTGGGGCCAATCGGCCGGCAATACCTCTCCGGGTTGGGCCTTGCAGTCCCTCCAACCGCCGTCAAGCGCGGCGCGGATAATCCCCTAGTCAGCCCGTACGGTTCCCGCAAGTCCAACCATGACTACATTGTCGTGGCCCTTTCCGTCGCTGGATAGCAGGTTCCCGGCTGGCAAAAGTGGGAACCCGTGCGGCGTGAGCAATACGCCTGTTTGCTCATGACACACCCAGGACTAGCCCGAGTCTGTACTGGCCGAAGAGGCTGAGGCTCTTATCACCGTATCTCCATTATGAATAGGATCTGAGGAAATGACGAGCCCATCACAATCCGCGTCTGTCGTGAGCCCCTTTGAGCCCACAGGGATAGCTACCTTAGGGTCCCATTTTACGATGCCGACCGGGGAGGCGTCAGTGTGAAGTATCCTAGACGGAACAGTAGGGCCCCCGTCGCCCGCTGTAGCGACGGGCTAGACGGCGTGGAGTACGTGAGGTGTCTGCTCTCAGGCTTCGCACCCCGCCCCCCAGCCATGAACAAGGAGTGAAGGAGGCGCGTCCCCAGGCTGAACCTACGGGGTTTGGTCATATCGCTGCACGTCATGCACAGCAGCTGACCATCCCCACGACCGGAGTCGAGAGGGTCCTGCCTCAGAGTGAGGGGCGTGACTCTTGCTCCTCGGGCGGGAGCGGCGTGAGGGCGAATGCCTATTCAGGCGTCCTCCGCAGTGGGTGGCGGGCACCTTATGTGACCAGCGCATCGTGTCAGAGGAGGCTCGGGCTATCGTATCTAGTCTCTGCTCGCCTGGCGTCGGGGCCTACGCACCCTTCCGGCGTTAACTCCCCTCCGTGTACGAATGATTTAGGGTCAGGAGGGGTGGTTGGGGTGTCCCCTGGCAATCCTTATTCCTCCTTTCGAGAGGCGCCGGGAGGCTGAGCTCGACCGTCCGCGCCATCGGGGAGCGTGCTGATAGGCCTGCCCTAAGCCATTTCGTCCTCGGGTAGGCCAGGGGTCACCAGGGCTCACGGGGGC-TACACGAATAGGCACCCCGAGCTTACTGTGTGAATCACCCTACCCTCTTTCCCCCAACCGACATCCAGCCAATGCGGGACCAACAGCCAGGTGCTATAAGCTGAGTGAGGTATGTATATAGGCGATTTGGTCAATCTCGCCAAGGCCGCGCGCCAACTCCGGCTGTGACCATATATTGTAGCTGACGCCCCAACACCCTAACGTAGCACCGGTTCCGGCATTAGTCTGGCTCCCCGTTGTGGCAAGCCTCCGTGACACGTAAGAGGCCTCACATCAGGCCCTGCAACGGTGCCAACGCGCGGTCCCGGCCCGCACGCAACTTTTGGCCCATTCAACCCCGGTCCCGCTGATTACCCGTCGTCGTTCGCAGGCAG----GTTAGCTCCTGGCCTGACACTCGTCCCTGAGGACTGGCCGGGGGCTGAGCTGCCTGCCCCTCTGTGTTCCTCCCGCCGACGCGTTCATCCTGCCCGGGTGTAGGGCGGATCCCGCGGTGCCGCCGTGCGCCCGTCATGCCAGGTCTACCTGCACTCACGCAACTGTCGGCGGACTGGCTGTCCAGTTGAGAGCTCGGTCGCAGGGCAGCGGATCATCTCTTCTGCGCCGTCCCCTGTAGCAGTAACGAAATGTGTGTTGGGGTCAAGTAGTAGGCACGCGATGCGAAATCATACGCCGGCGAAACAGTCGCTAGGCGACCTACGCACGGGGGCGGGCACGGGCCGCTAGGGTTCCTCGCGACACCTCCCTCAACTCCCGCGTGAAACGGCGACTGCTGGGTTGCGGCACAATTTGACCCCCGTCGTCAGGGGGTGATTGCAGCTCAGCGGGCGGGGGCCCGGAGGTAGGGCCTCGTCTGGCGGGCGCGTCCATACTTATGAGCATTCATCTGGGTGGGCCAACCCTCGAAAGGCGCCGCCCGTCTACGGCGGTCTCAGCGCCTCGCAGCCAGTTACGATTCCTCGGGGGTGAGTGCGGCGTCACCATGAAAGAGGGTCCGAATATGGGACCACCCCGGGGCTTCCACGTAGGGAGCAGTGGCGTCTAGGCACGCGACACCGCCCTGGGCCCTCGTCACGTGAGCTCGCCTCTCGGGCCCCGACGCGGATCGCTTGGACGACGTAGACGGGTAGTCCCTATGAGCGGTGGATCGGTGCAAATGGTGGGTCGATTTGCCGCTCGCGAGCCTACGTATGCAGCCATCCTCCGGGCGAAGCACGCCCGGCGGCCCGGGCCGGAGCACCCGACCCGTTGCGGAGTGCCTAGGCCG---------CCGCTTTGGGGGGCCGCCATCAACGTGATAGGGGCCGTCAGGCCCGGCTATGGTGTTGCACATACAGCGCAAATTCCCGCTTTTTTATAGCTTCTGTGTTGGCCAATGCAGGCTAGGCCTTCAAGCTGCTGGTACACAGGTGCCTGGTCGAAGGGGACCCCCTGACCGACCCTCCAATGTCTGCGCGGATCCCGGAAATGGCCCGCCGCATGACTGCGATACAGGCTGCTTAGCCCGGCCGCCGCCCTCTCGCAGATTAGGTCTCGGACGACCTCCCGCGGCGTCTGCACGAGTGTACTCAAGCCCATGCCTGTATCATGAGTCAGGTATATGACGAAACCTCTAGACGCAGCCGGGCAGGCAGTAGCACACTTACCAGCAAGTGGGGTCCATTTAACTGACCCTCCAGGTGCGGCTGTCGGTTATCCTACCGTCTTGGGATCTATGACGCGCGCCGACAACTGCCGACTATCAAGAGCCGGAGCAGGTCCCGCTATCGCAGGATAATCATCTGGCAGCTGCGGGGTGCACCTACGTCGCCTCCACTGCGCGACGTCAGTCGAGCCGGTCCGTCGCGGAGCCTTCCGGCGCTAGTGCAGAACCCCCCTGCCGGCGCCCCGGCTAAGGGGATCCCGGAACCCGAGCCGCGGCCGGCGGGTCTAGCCATCACCGGGGCGACTAGAGCTCCGGGCCTTACA----------GGGGGCTGTCGCTGTACCAAGGCCTCCTCTGCAGCGAGCGCGGGCCATCGCGTGGGCGGTGGGGAGATTCCCCACGGCGCGGGGCCAGGGCGAAGCGCGGCTGCCCCGAGTTGTGGCCCTCCCCCTGC-TAGGCGAGTGCGGGATCAGGACGAAGCGTTGAGGCATCCAACAATACTCTGGCGCGCGTCAAAGTGCAGTGGCATTTCGGCGGGGCTGTTTTCGGCCCCGTCGACGCCTGCTTGCTCGCGCGCCGCTGTTTTGGATCAGGTGCTACTAACCAACACCGCACACCATGAGGGGAATGGTTCGTCACAACTTCGCTAT--CATGCCGGCGCG-AGGGGCCGCGGCACGCAGCCGGTCTGGGCATCTGGCTG-GAGCCGATGGAGCCTATAGATCCGTCAAAAATAATTTATATCAGTGGCATCCTCTAGTGTGTTCCACCTTCGCTTGTTGTTTCATACTAAGCAATCACAGGAGCGGGCGTAGGCGGATCATGCGAGCAAACTCCCTCCCTTGTTAGCCATCGTGGGGGGTGTTTCCCCCGCGCCACTTTTTTGTGGGTCTCGCCGCATGCAGAAGCGGCTAAGGGCGATTATTATGGTGGGAAGAGCGCCCCGCGGAGTTCGTGACCGGCTTTTAGTCCGATTCTGCTTACAAGTGACCTGGGTGTGCCACGGGGCCAACCCAAAAATGGGGGAAGTCGGGGCCCCGTCTTTCGAGACAGGGGGAAAGAGGCGCCCTCTTACCGCCGGCGCCGCCGAACCCAGAAGAGGCTTTATATCGCAGCCGTGAGCGTTGCGGAAGATCCGCTCGCAGCGGTCTGAGGAGGTCGACGTACTCCTGCGCCACCCCCTCCCAGATTGCCCCCCCTCCCCCTCCCGTGAGGGGCCCACGCTGTCGGGCTATGGAAGGGCACTACAAGCACGTCATTCCGGAGTTCCGGCACAGCAGCGCCCGTAAGTCCTGTTTCGGCTTACCCGAGCCACGCCGATTCACGCGGGTGGTTAGAGGGGTAACCACCTCGACCCCTGGTCGGCATTGGCCCATGTCGAGAGCGGATGCGCTTCGTCTGCAGCACCCCCGCCCGTCTGGTTTACCGGTTCACTGACGTATTCGGTAAGGTGTGCACTACGCCCTCGCCGCCAACAAGGGCGTTGTGGCAGTTCCCGTCGAAGCAAAAGCCTCGCGCATCTGACAGGCCTAGCTGTTGCCCAAAGTGCGCT
	PvPNG25	AATGTCCGCACGCACGGCTCAACACAATGGACTTTGATCCAGATCTTGTCAGTCCTGTTGGGGCCTGGTACTGGCTTGGATCGCCATCCACCGATCCTTCATAAGGTTCGGGAGTCCGGCCAATACGTCCCGTAGTTACATCGATTCGTAGATGATCTGGAACATACTATGGACCGATGGAAAATCGGCATGTATGTCGCGGTCCGATACATACCAACCGGCCCGGTAATTCCTACTCTGGGACAGACAAGGGTCCGGTCTTACTAATGCATAACGCAGCTGTTAACAGCGCCGTGAGTAAAAATATTTCTGCCTCCTTGAGTCTTTCAGTTGGCGGGTCATAGCTACAGTCAGGTTAGACATCTGAGAGCAGCCGATGTTAAGAGAGCGCATGGGCACATCTTATGTGTGATGGCGATGTTTACATGTAGTCGGTATTTGCCCTCCTCGGCCCGCAGGACCGACACATAATTGACTAACACGACACAGCTCACTATCAGTCGCGCCTGTACTTTCAGGGGGAGAACGCTAGCCGAAGACTTCGGTGACCCACGTCGATGGCTCCCTTGTTCTCCTTTCCCTCTCCTGAATAGGGCAGCCGGCATAAAGCGTCGTTTGGCAAAGCCCATACAATTGTCGCACGCGACGAGATCCGGAAATATACGCAAAGCGCATGTCAACCGTAGTGAGTCCTTGCGCAGAGGTCTGTAGCCGGTTAGAGAGACGTTATTGGAGTGGGCGTGTGCCCAACATGGAGCCAGGACGTGGCGAGCAACTCCGCGCAGAACGGTGGGGCCAATCGGCCGGCAATACCTCTCCAGGTTGGGCCTTGCAGTCCCTCTAACCGCCGTCAAGCGCGGCGCGGATAATCCCCTAGTCAGCCCGTACGATTCCCGCAAGTCCAACCATGACTACACTGTCGTGGCCCTTTCCGTCGCTGGATAGCAGGTTCCCGGCTGGCTGAAGTGGGAACCCGTGCGGCGTGAGCAATACGCCTGTTTGCTCATGACACACCCAGGACTAGCCCGAGTCTGTACTGGCCGAAGAGGCTGAGGCTCTTATCACCGTATCTCCATTATGAATAGGATCTGAGGAAATGACGAGCCCATCACAATCCGCGTCTGTCGTGAGCCCCTTTGAGCCCACAGGGATAGCTACCTTAGGGTCCCATTTTACGATGCCGACCGGGGAGGCGTCAGTGTGAAGTATCCTAGACGGAACAGTAGGGCCCCCGTCGCCCGCTGTAGCGACGGGCTAGACGGCGTGGAGTACGTGAGGTGTCTGCTCTCAGGCTTGGCACCCCGCCCCCCAGCCATGAACAAGGAGTGAAGGAGGCGCGTCCCCAGGCTGAACCTACGGGGTTTGGTCATATCGCTGCACGTCATGCACAGCAGCTGACCATCCCCACGACCGGAGTCGAGAGGGTCCTGCCTCAGAGTGAGGGGCGTGACTCTTGCTCCTCGGGCGGGAGCGGCGTGAGGGCGAATGCCTATTCAGGCGTCCTCCGCAGTGGGTGGCGGGCACCTTATGTGACCAGCGCATCGTGTCAGAGGAGGCTCGGGCTATCGTATCTAGTCTCTGCTCGCCTTGCGTCGGGGCCTACGCACCCTTCCGGCGTTAACTCCCCTCCGTGTACGAATGATTTAGGGTCAGGAGGGGTGGTTGGGGTGTCCCTTGGCAATCCTTATTCCTCCTTTCGAGAGGCGCCGGGAGGCTGAGCTCGACCGTCCGCGCCATCGGGGAGCGTGCTGATAGGCCTGCCCTAAGCCATTTCGTCCTCGGGTAGGCCAGGGGTCACCAGGGCTCACGGGGGC-TACACGAATAGGCACCCCGAGCTTACTGTGTGAATCACCCTACCCTCTTTCCCCCAACCGACATCCAGCCAATGCGGGACCAACAGCCAGGTGCTATAAGCTGAGTGAGGTATGTATATAGGCGATTTAGTCAATCTCGCCAAGGCCGCGCGCCAACTCTGGCTGTGACCATATATTGTAGCTGACGCCCCAACACCCTAACGTAGCACCGGTTCCGGCATTAGTCTGGCTCCCCGTTGTGGCAAGCCTCCGTGACACGTAAGAGGCCTCACATCAGGCCCTGCAACGGTGCCAACGCGCGGTCCCGGCCCGCACGCAACTTTTGGCCCATTCAACCCCGGTCCCGCTGATTACCCGTCGTCGTTCGCAGGCAG----GTTAGCTCCTGGCCTGACACTCGTCCCTGAGGACTGGCCGGGGGCTGAGCTGCCTGCCCCTCTGTGTTCCTCCCGCCGACGCGTTCATCCTGCCCGGGTGTAGGGCGGATCCCGCGGTGCCGCCGTGCGCCCGTCATGCTAGGTCTACCTGCACTCACGCAACTGTCGGCGGACTGGCTGTCCAGTTGAGAGCTCGGTCGCAGGGCAGCGGATCATCTCTTCTGCGCCGTCCCCTGTAGCAGTAACGAAATGTGTGTTGGGGTCAAGTTGCAGGCACGCGATGCGAAATCATACGCCGGCGAAACAGTCGCTAGGCGACCTACGCACGGGGGCGGGCACGGGCCGCTAGGGTTCCTCGCGACACCTCCCTCAACTCCCGCGTGAAACGGCGACTGCTGGGTTGCGGCACAATTTGACCCCCGTTGTCAGGGGGTGATTGCAGCTCAGCGGGCGGGGGCCCGGAGGTGGGGCCTCGTCTGGCGGGCGCGTCCATACTTATGAGCATTCATCTGGGTGGGCCAACCCTCGAAAGGCGCCGCCCGTCTACGGCGGTCTCAGCGCCTCGCAGCCAGTTACGATTCCTCGGGGGTGAGTGCGGCGTCACCATGAAAGAGGGTCCGAACATGGGACCATCCCAGGGCTTCCACGTAGGGAGCAGTGGCGTCTAGGCACGCGACACCGCCCTGGGCCCTCGTCACGTGAGCTCGCCTCTCGGGCCCCGACGCGGATCGCTTGGACGACGTAGACGGGTAGTCCCTATGAGCGGTGGATCGGTGCAAATGGTGGGTCGATTTGCCGCTCGCGAGCCTACGTATGCAGCCATCCTCCGGGCGAAGCACGCCCGGCGGCCCGAGCCGGAGCACCCGACCCGTTGCGGAGTGCCTAGGCCG---------CCGCTTTGGGGGGCCGCCATCAACGTGATAGGGGCCGTCAGGCCCGGCTATGGTGTTGCACATACAGCGCAAATTCCCGCTTTTTTATAGCTTCTGTGTTGGCCAATGCAGGCTAGGCCTTCAAGCTGCTGGTACACAGGTGCCTGGTCGAAGGGGACCCCCTGACCGACCCGCCAATGTCTGCGCGGATCCCGGAAATGGCCCGCCGCATGACTGCGATACAGGCTGCTTAGCCCGGCCGCCGCCCTCTCGCAGATTAGGTCTTGGACGACCTCCCGCGGCGTCTGCACGAGTGTACTCAAGCCGATGCCTGTATCATGAGTCAGGTATATGACGAAACCTCTAGACGCAGCTGGGCAGGCAGTAGCACACTTACCAGCAAGTGGGGTCCATTTAACTCACCCTCCAGGTGCGGCTGTCGGTTATCCTACCGTCTTGGGATCTATGACGCGCGCCGACAACTGCCGACTATCAAGAGCCGGAGCAGGTCCCGCTATCGCAGGATAATCATCTGGCAGCTGCGGGGTGCACCTACGTCGCCTCCACTGCGCGACGTCAGTCGAGCCGGTCCGTCGCGGAGCCTTCCGGCGCTTGTGCAGAACCCCCCTGCCGGCGCCCCGGCTAATGGGATCCCGGAACCCGAGCCGCGGCCGGCGGGTCTAGCCATCACCGGGGCGACTAGAGCTCCGGGCCTTACA----------GGGGGCTGTCGCTGTACCAAGGCCTCCTCTGCAGCGAGCGCGGGCCATCGCGTGGGCGGTGGGGAGATTCCGCACGGCGCGGGGCCAGGGCGAAGCGCGGCTGCCCCGAGTTGTGGCCCTCCCCCTGC-TAGGCGAGTGCGGGATCAGGACGAAGCGGTGAGGCATCCAACAATACTCTGGCGCGCGTCAAAGTGCAGTGGCATTTCGGCGGGGCTGTTTTCGGCCCCGTCGACGCCTGCTTGCTCGCGCGCCGCTGTTTTGGATCAGGTGCTACTAACCAACACCGCACACCATGAGGGGAATGGTTCGTCACAACTTCGCTAT--CATGCCGGCGCG-AGGGGCCGCGGCACGCAGCCGGTCTGGGCATCTGGCTG-GAGCCGATGAAGCCTATAGATCCGTCAAAAATAATTTATATCAGCAGCATCCTCTAGTGTGTTCCACCTTCGCTTGTTGTTTCATACTAAGCAATCACAGGAGCGGGCGTAGGCGGATCATGCGAGCAAACTCCCTCCCTTGTTAGCCATCGTGGGGGGTGTTTCCCCCGCGCCACTTTTTTGTGGGTCTCGCCGCATGCAGAAGCGGCTAAGGGCGATTATTATGGTGGGAAGAGCGCCCCGCGGAGATCGTGAACGGCTTTTAGTCCGATTCTGCTTACAAGTGACCTGGGTGTGCCACGGGGCCAACCCAAAAATGGGGGAAGTCGGGGCCCCGTCTTTCGAGACAAGGGGAAAGAGGAGCCCTCTTACCGCCGGCGCCGCCGAACCCAGAAGAGGCTTTATATCGCAGCCGTGAGCGTTGCGGAAGATCCGCTCGCAGCGGTCTGAGGAGGTCGACGTACTCCTGCGCCACCCCCTCCCAGATTGCCCCCCCTCCCCCTCCCATGAGGGGCCCACGCTGTCGGGCTATGGAAGGGCACTACAAGCACGTCATTCCGGAATTCCGGCACAGCAGCGCCCGTAAGTCCTGTTTCGGCTTACCCGAGCCACGCCGATTCACGCGGGTGGTTAGAGGGGTAACCACCTCGACCCCTGGTCGGCATTGGCCCATGTCGAGAGCGGATGCGCTTCGTCTGCAGCACCCCCGCCCGTCTGGTTTACCGGTTCACTGACGTATTCGGTAAGGTGTGCACTACGCCCTCGCCGCCAACAAGGGCGTTGTGGCAGTTCCCGTCGAAGCAAAAGCCTCGCGCATCTGACAGGCCTAGCTGTTGCCCAAAGTGCGCT
	PvPe03	AATGTCTGCACGCACGGCTCAACACAATGGACTTTGAGCCACATCTTGTCAGACCTGTTGGGGCCCGGTACTGGCTTGGATCGCCATCCGCCGATCCTTCATAAGGTTCGGGAGTCCGGCCAATACGTCCCGTAGTTACATCGATCCGTAGATGATCTGGAACATACTAGGGACCGATGGAAAATCGGCATGTATGTCGCGGTCCGATACATACCAACCGGCCCGGTAATTCCTACTCTGGGACAGACAAGGGTCCGGTCTTACTAATGCATAATGCAGCTATTAACAGCGCCGCGAGTAAAAATATTTCTGCCTCCTTGAGTCTTTCAGTTGGCGGGTCATAGCTACAGTCAGGTTAGACATCTGAGAGCAGCCGATGTTAAGAGAGCGCATGGGCACATCTTATGTGTGATGGCGATGTTTACATGTAGTCGGTATTTGCCCTCCTCGGCCCGCAGGACCGACACATAATTGACTAACACGACACGGCTCACTATCAGTCGCGCTTGTACTTTCAGGGGGAGAACGCTAGCCGAAGACTTCGGTGACCCACGTCGATGGCTCCCTTGTTCTCCTTTCCCTCTCCTGAATAGGGCAGCCGGCATAAAGCGTCGTTTGGCAAAGCCCATACAATTGTCGCACGCGACGAGATCCGGAAATATACGCAAAGCGCATGTCAACCGTAGTGAGTCCTTGCGCAGAGGTCTGTAGCCGGTTAGAGAGACGTTAGTGGAGTGGGCGTGTGCCCAACATGGAGCCAGGACGTGGCGAGCAACTCCGCGCAGAACGGTGGGGCCAATCGGCCGGCAATACCTCTCCAGGTTGGGCCTTGCAGTCCCTCTAACCGCCGTCAAGCGCGGCGCGGATAATCCCCTAGTCAGCCCGTACGGTTCCCGCAAGTCCAACCATGACTACATTGTCGTGGCCCTTTCCGTCGCTGGATAGCAGGTTCCCGGCTGGCAAAAGTGGGAACCCGTGCGGCGTGAGCAATACGCCTGTTTGCTCATGACACACCCAGGACTAGCCCGAGTCTGTACTGGCCGAAGAGGCTGAGGCTCTTATCACCGTATCTCCATTATGAATAGGATCTGAGGAAATGACGAGCCCATCACAATCCGCGTCTGTCGTGAGCCCCTTTGAGCCCACAGGGATAGCTACCTTAGGGTCCCATTTTACGATGCCGACCGGGGAGGCGTCAGTGTGAAGTATCCTAGACGGAACAGTAGGGCCCCCGTCGCCCGCTGTAGCGACGGGCTAGACGGCGTGGAGTACGTGAGGTGTCTGCTCTCAGGCTTCGCACCCCGCCCCCCAGCCATGAACAAGGAGTGAAGGAGGCGCGTCCCCAGGCTGAACCTACGGGGTTTGGTCATATCGCTGCACGTCATGCACAGCAGCTGACCATCCCCACGACCGGAGTCGAGAGGGTCCTGCCTCAGAGTGAGGGGCGTGACTCTTGCTCCTCGGGCGGGAGCGGCGTGAGGGCGAATGCCTATTCAGGCGTCCTCCGCAGTGGGTGGCGGGCACCTTATGTGACCAGCGCATCGTGTCAGAGGAGGCTCGGGCTATCGTATCTAGTCTCTGCTCGCCTTGCGTCGGGGCCTACGCACCCTTTCGGCGTTAACTCCCCTCCGTGTACGAATGATTTAGGGTCAGGAGGGGCGGTTGGGGTGTCCCTTGGCAATCCTTATTCCTCCTTTCGAGAGGCGCCGGGAGGCTGAGCTCGACCGTCCGCGCCATCGGGGAGCGTGCTGATAGGCCTGCCCTAAGCCATTTCGTCCTCGGGTAGGCCAGGGGTCACCAGGGCTCACGGGGGC-TACACGAATAGGCACCCCGAGCTTACTGTGTGAATCACCCTACCCTCTTTCCCCCAACCGACATCCAGCCAATGCGGGACCAACAGCCAGGTGCTATAAGCTGAGTGAGGTATGTATATAGGCGATTTGGTCAATCTCGCCAAGGCCGCGCGCCAACTCTGGCTGTGACCATATATTGTAGCTGACGCCCCAACACCCTAACGTAGCACCGGTTCCGGCATTAGTCTGGCTCCCCGTTGTGGCAAGCCTCCGTGACACGTAAGAGGCCTCACATCAGGCCCTGCAACGGTGCCAACGCGCGGTCCCGGCCCGCACGCAACTTTTGGCCCATTCAACCCCGGTCCCGCTGATTACCCGTCGTCGTTCGCAGGCAG----GTTAGCTCCTGGCCTGACACTCGTCCCTGAGGACTGGCCGGGGGCTGAGCTGCCTGCCCCTCTGTGTTCCTCCCGCCGACGCGTTCATCCTGCCCGGGTGTAGGGCGGATCCCGCGGTGCCGCCGTGCGCCCGTCATGCCAGGTCTACCTGCACTCACGCAACTGTCGGCGGACTGGCTGTCCAGTTGAGAGCTCGGTCGCAGGGCAGCGGATCATCTCTTCTGCGCCGTCCCCTGTAGCAGTAACGAAATGTGTGTTGGGGTCAAGTAGTAGGCACGCGATGCGAAATCATACGCCGGCGAAACAGTCGCTAGGCGACCTACGCACGGGGGCGGGCACGGGCCGCTAGGGTTCCTCGCGACACCTCCCTCAACTCCCGCGTGAAACGGCGACTGCTGGGTTGCGGCACAATTTGACCCCCGTCGTCAGGGGGTGATTGCAGCTCAGCGGGCGGGGGCCCGGAGGTGGGGCCTCGTCTGGCGGGCGCGTCCATACTTATGAGCATTCATCTGGGTGGGCCAACCCTCGAAAGGCGCCGCCCGTCTACGGCGGTCTCAGCGCCTCGCAGCCAGTTACGATTCCTCGGGGGTGAGTGCGGCGTCACCATGAAAGAGGGTCCGAACATGGGACCACCCCGGGGCTTCCACGTAGGGAGCAGTGGCGTCTAGGCACGCGACACCGCCCTGGGCCCTCGTCACTTGAGCTCGCCTCTCGGGCCCCGACGCGGATCGCTTGGACGACGTAGACGGGTAGTCCCTATGAGCGGTGGATCGGTGCAAATGGTGGGTCGATTTGCCGCTCGCGAGCCTACGTATGCAGCCATCCTCCGGGCGAAGCACGCCCGGCGGCCCGGGCCGGAGCACCCGACCCGTTGCGGAGTGCCTAGGCCG---------CCGCTTTGGGGGGCCGCCATCAACGTGATAGGGGCCGTCAGGCCCGGCTATGGTGTTGCACATACAGCGCAAATTCCCGCTTTTTTATAGCTTCTGTGTTGGCCAATGCAGGCTAGGCCTTCAAGCTGCTGGTACACAGGTGCCTGGTCGAAGGGGACCCCCTGACCGACCCGCCAATGTCTGCGCGGATCCCGGAAATGGCCCGCCGCATGACTGCGATACAGGCTGCTTAGCCCGGCCGCCGCCCTCTCGCAGATTAGGTCTCGGACGACCTCCCGCGGCGTCTGCACGAGTGTAATCAAGCCCATGCCTGTATCATGAGTCAGGTATATGACGAAACCTCTAGACGCAGCCGGGCAGGCAGTAGCACACTTACCAGCAAGTGGGGTCCATTTAACTCACCCTCCAGGTGCGGCTGTCGGTTATCCTACCGTCTTGGGATCTATGACGCGCGCCGACAACTGCCGATTATCAAGAGCCGGAGCAGGTCCCGCTATCGCAGGATAATCATCTGGCAGCTGCGGGGTGCACCTACGTCGCCTCCACTGCGCGACGTCAGTCGAGCCGGTCCGTCGCGGAGCCTTCCGGCGCTTGTGCAGAACCCCCCTGCCGGCGCCCCGGCTAATGGGATCCCGGAACCCGAGCCGCGGCCGGCGGGTCTGGCAATCACCGGGGCGACTAGAGCTCCGGGCCTTACA----------GGGGGCTGTCGCTGTACCAAGGCCTCCTCTGCAGCGAGCGCGGGCCATCGCGTGGGCGGTGGGGAGATTCCCCACGGCGCGGGGCCAGGGCGAAGCGCGGCTGCCCCGAGTTGTGGCCCTCCCCCTGC-TAGGCGAGTGCGGGATCAGGACGAAGCGTTGAGGCATCCAACAATACTCTGGCGCGCGTCAAAGTGCAGTGGCATTTCGGCGGGGCTGTTTTCGGCCCCGTCGACGCCTGCTTGCTCGCGCGCCGCTGTTTTGGATCAGGTGCTACTAACCAACACCGCACACCATGAGGGGAATGGTTCGTCACAACTTCGCTAT--CATGCCGGCGCG-AGGGGCCGCGGCACGCAGCCGGTCTGGGCATCTGGCTG-GAGCCGATGGAGCCTATAGATCCGTCAAAAATAATTTATATCAGCAGCATCCTCTAATGTGTTCCACCTTCGCTTGTTGTTTCATACTAAGCAATCACAGGAGCGGGCGTAGGCGGATCATGCGAGCAAACTCCCTCCCTTGTTAGCCATCGTGGGGGGTGTTTCCCCCGCGCCACTTTTTTGTGGGTCTCGCCGCATGCAGAAGCGGCTAAGGGCGATTATTATGGTGGGAAGAGCGCCCCGCGGAGATCGTGAACGGCTTTTAGTCCGATTCTGCTTACAAGTGACCTGGGTGTGCCACGGGGCCAACCCAAAAATGGGGGAAGTCGGGGCCCCGTCTTTTGAGACAGGGGGAAAGAGGCGCCCTCTTACCGCCGGCGCCGCCGAACCCAGAAGAGGCTTTATATCGCAGCCGTGAGCGTCGCGGAAGATCCGCTCGCAGCGGTCTGAGGAGGTCGACGTACTCCTGCGCCACCCCCTCCCAGATTGCCCCCCCTCCCCCTCCCGTGAGGGGCCCACGCTGTCGGGCTATGGAAGGGCACTACAAGCACGTCATTCCGGAGTTCCGGCACAGCAGCGCCCGTAATTCCTGTTTCGGCTTACCCGAGCCACGCCGATTCACGCGGGTGGTTAGAGGGGTAACCACCTCGACCCCTGGTCGGCATTGGCCCATGTCGAGAGCGGATGCGCTTCGTCTGCAGCACCCCCGCCCGTCTGGTTTACCGGTTCACTGACGTATTCGGTAAGGTGTGCACTACGCCCTCGCCACCAACAAGGGCGTTGTGGCAGTTCCCGTCGAAGCAAAAGCCTCGCGCATCTGACAGGCCTAGCTGTTGCCCAAAGTGCGCT
	PvIn03	AATGTCCGCACGCACGGCTCACTAGGATGGACTTTGAGCCAGATCTTGTCAGTCCTGTTGGGGCCTGGTACTGGCTTGGATCGCCATCCGCCGATCCTTCATAAGGTTCGGGAGTCCGGCCAATACGTCCCGTAGTCACATCGATCCGTAGATGATCTGGCACATACTAGGGACCGATGGAAAATCGGCATGTATGTCGCGGTCCGATACATACCAACCGGCCCGGTAATTCCTACTCTGGGACAGACAAGGGTCCGGTCTTACTACTGCATAATGCAGCTATTAACAGAGCCGCGAGTAAAGATACTTCTGCCTCCTTGAGTCTTTCAGTTGGCGGGTCATAGCTACAGTAAGGTTAGACATCTGAGAGCAGCCGATGTTAAGAGGGCGCATGGGCACATCTTATGTGTGATGGCGATGTTTACATGTAGTCGGTATTTGCCCTCCTCGGCCCGCAGGACCGACACATAATTGACCAACACGACACAGCTCACTATCAGTCGCGCCTGTACTTTCAGGGGGAGAACGCTAGCCGAAGACTTCGGTGACCCACGTCGATGGCTCCCTTGTTCTCCTTTCCCTCTCCTGAATAGGGCAGCCGGCATAAAGCGTCGTTTGGCAAAGCCCATACAATTGTCGCACGCGACGAGATCCGGAAATATACGCAAAGCGCATGTCAACCGTAGTGAGTCCTTGCGCAGAGGTCTGTAGCCGGTTAGAGAGACGTTAGTGGAGTGGGCGTGTGCCCAACATGGAGCCAGGACGTGGCGAGCAACTCCGCGCAGAACGGTGGGGCCAATCGGCCGGCAATACCTCTCCAGGTTGGGCCTTGCAGTCCCTCTAACCGCCGTCAAGCGCGGCGCGGATAATCCCCTAGTCAGCCCGTACGGTTCCCGCAAGTCCAACCATGACTACATTGTCGTGGCCCTTTCCGTCGCTGGATAGCAGGTTCCCGGCTGGCAGAAGTGGAAACCCGTGCGGCGTGAGCAATACGCCTGTTTGCTCATGACACACCCAGGACTAGCCCGAGTCTGTACTGGCCGAAGAGGCTGAGGCTCTTATCACCGTATCTCCATTATGAATAGGATCTGAGGAAATGACGAGCCCATCACAATCCGCGTCTGTCGTGAGCCCCTTTGAGCCCACAGGGATAGCTACCTTAGAGTCCCATTTTACGATGCCGACCGGGGAGGCGTCAGTGTGAAGTATCCTAGACGGAACAGTAGGGCCCCCGTCGCCCGCTGTAGCGACGGGCTAGACGGCGTGGAGTACGTGAGGTGTCTGCTCTCAGGCTTCGCACCCCGCCCCCCAGCCATGAACAAGGAGTGAAGGAGGCGCGTCCCCAGGCTGAACCTACGGGGTTTGGTCATATCGCTGCACGTCATGCACAGCAGCTGACCATCCCCACGACCGGAGTCGAGAGGGTCCTGCCTCAGAGTGAGGGGCGTGACTCTTGCTCCTCGGGCGGGAGCGGCGTGAGGGCGAATGCCTATTCAGGCGTCCTCCGCAGTGGGTGGCGGGCACCTTATGTGACCAGCGCATCGTGTCAGAGGAGGCTCGGGCTATCGTATCTAGTCTCTGCTCGCCTTGCGTCGGGGCCTACGCACCCTTTCGGCGTTAACTCCCCTCCGTGTACGAATGATTTAGGGTCAGGAGGGGTGGTTGGGGTGTCCCTTGGCAATCCTTATTCCTCCTTTCGAGAGGCGCCGGGAGACTGAGCTCGACCGTCCGCGCCATCGGGGAGCGTGCTGATAGGCCTGCCCTAAGCCATTTCGTCCTCGGGTAGGCCAGGGGTCACCAGGGCTCACGGGGGC-TACACGAATAGGCACCCCGAGCTTACTGTGTGAATCACCCTACCCTCTTTCCCCCAACCGACATCCAGCCAATGCGGGACCAACAGCCAGGTGCTATAAGCTGAGTGAGGTATGTATATAGGCGATTTGGTCAATCTCGCCAAGGCCGCGCGCCAACTCCGGCTGTGACCATATATTGTAGCTGACGCCCCAACACCCTAACGTAGCACCGGTTCCGGCATTAGTCTGGCTCCCCGTTGTGGCAAGCCTCCGTGACACGTAAGAGGCCTCACATCAGGCCCTGCAACGGTGCCAACGCGCGGTCCCGGCCCGCACGCAACTTTTGGCCCATTCAACCCCGGTCCCGCTGATTACCCGTCGTCGTTCGCAGGCAG----GTTAGCTCCTGGCCTGACACTCGTCCCTGAGGACTGGCCGGGGGCTGAGCTGCCTGCCCCTCTGTGTTCCTCCCGCCGACGCGTTCATCCTGCCCGGGTGTAGGGCGGATCCCGCGGTGCCGCCGTGCGCCCGTCATGCCGGGTCTACCTGCACTCACGCAACTGTCGGCGGACTGGCTGTCCAGTTGAGAGCTCGGTCGCAGGGCAGCGGATCATCTCTTCTGCGCCGTCCCCTGTAGCAGTAACGAAATGTGTGTTGGGGTCAAGTAGTAGGCACGCGATGCGAAATCATACGCCGGCGAAACAGTCGCTAGGCGACCTACGCACGGGGGCGGGCACGGGCCGCTAGGGTTCCTCGCGACACCTCCCTCAACTCCCGCGTGAAACGGCGACTGCTGGGTTGCGGCACAATTTGACCCCCGTCGTCAGGGGGTGATTGCAGCTCAGCGGGCGGGGGCCCGGAGGTGGGGCCTCGTCTGGCGGGCGCGTCCATACTTATGAGCATTCATCTGGGTGGGCCAACCCTCGAAAGGCGCCGCCCGTCTACGGCGGTCTCAGCGCCTCGCAGCCAGTTACGATTCCTCGGGGGTGAGTGCGGCGTCACCATGAAAGAGGGTCCGAACATGGGACCACCCCGGGGCTTCCACGTAGGGAGCAGTGGCGTCTAGGCACGCGACACCGCCCTGGGCCCTCGTCACGTGAGCTCGCCTCTCGGGCCCCGACGCGGATCGCTTGGACGACGTAGACGGGTAGTCCCTATGAGCGGTGGATCGGTGCAAATGGTGGGTCGATTTGCCGCTCGCGAGCCTACGTATGCAGCCATCCTCCGGGCGAAGCACGCCCGGCGGCCCGGGCCGGAGCACCCGACCCGTTGCGGAGTGCCTAGGCCG---------CCGCTTTGGGGGGCCGCCATCAACGTGATAGGGGCCGTCAGGCCCGGCTATGGTGTTGCACATACAGCGCAAATTCTCGCTTTTTTATAGCTTCTGTGTTGGCCAATGCAGGCTAGGCCTTCAAGCTGCTGGTACACAGGTGCCTGGTCGAAGGGGACCCCCTGACCGACCCGCCAATGTCTGCGCGGATCCCGGAAATGGCCCGCCGCATGACTGCGATACAGGCTGCTTAGCCCGGCCGCCGCCCTCTCGCAGATTAGGTCTCGGACGACCTCCCGCGGCGTCTGCACGAGTGTAATCAAGCCCATGCCTGTATCATGAGTCAGGTATATGACGAAACCTCTAGACGCAGCCGGGCAGGCAGTAGCACACTTACCAGCAAGTGGGGTCCATTTAACTCACCCTCCAGGTGCGGCTGTCGGTTATCCTACCGTCTTGGGATCTATGACGCGCGCCGACAACTGCCGACTATCAAGAGCCGGAGCAGGTCCCGCTATCGCAGGATAATCATCTGGCAGCTGCGGGGTGCACCTACGTCGCCTCCACTGCGCGACGTCAGTCGAGCCGGTCCGTCGCGGAGCCTTCCGGCGCTTGTGCAGAACCCCCCTGCCGGCGCCCCGGCTAATGGGATCCCGGAACCCGAGCCGCGGCCGGCGGGTCTAGCCATCACCGGGGCGACTAGAGCTCCGGGCCTTACA----------GGGGGCTGTCGCTGTACCAAGGCCTCCTCTGCAGCGAGCGCGGGCCATCGCGTGGGCGGTGGGGAGATTCCCCACGGCGCGGGGCCAGGGCGAAGCGCGGCTGCCCCGAGTTGTGGCCCTCCCCCTGC-TAGGCGAGTGCGGGATCAGGACGAAGCGGTGAGGCATCCAACAATACTCTGGCGCGCGTCAAAGTGCAGTGGCATTTCGGCGGGGCTGTTTTCGGCCCCGTCGACGCCTGCTTGGTCGCGCGCCGCTGTTTTGGATCAGGTGCTACTAACCAACACCGCAAACCATGAGGGGAATGGTTCGTCACAACTTCGCTAT--CATGCCGGCGCG-AGGGGCCGCGGCACGCAGCCGGTCTGGGCATCTGGCTG-GAGCCGATGGAGCCTATAGATCCGTCAAAAATAATTTATATATGCAGCATCCTCTAGTGTGTTCCACCTTCGCTTGTTGTTTCATACTAAGCAATCACAGGAGCGGGCGTAGGCGGATCATGCGAGCAAACTCCCTCCCTTGTTAGCCATCGTGGGGGGTGTTTCCCCCGCGCCACTTTTTTGTGGGTCTCGCCGCATGCAGAAGCGGCTAAGGGCGATTATTATGGTGGGAAGAGCGCCCCGCGGAGATCGTGAACGGCTTTTAGTCCGATTCTGCTTACAAGTGACCTGGGTGTGCCACGGGGCCAACCCAAAAATGGGGGAAGTCGGGGCCCCGTCTTTCGAGACAGGGGGAAAGAGGCGCCCTCTTACCGCCGGCGCCGCCGAACCCAGAAGAGGCTTTATATCGCAGCCGTGAGCGTTGCGGAAGATCCGCTCGCAGCGATCTGAGGAGGTCGACGTACTCCTGCGCCACCCCCTCCCAGATTGCCCCCCCTCCCCCTCCCGTGAGGGGCCCACGCTGTCGGGCTATGGAAGGGCACTACAAGCACGTCATTCCGGAGTTCCGGCACAGCAGCGCCCGTAAGTCCTGTTTCGGCTTACCCGAGCCACGCCGATTCACGCGGGTGGTTAGAGGGGTAACCACCTCGACCCCTGGTCGGCATTGGCCCATGTCGAGAGCGGATGCGCTTCGTCTGCAGCACCCCCGCCCGTCTGGTTTACCGGTTCAATGACGTATTCGGTAAGGTGTGCACTACGCCCTCGCCGCCAACAAGGGCGTTGTGGCAGTTCCCGTCGAAGCAAAAGCCTCGCGCATCTGACAGGCCTAGCTGTTGCCCAAAGTGCGCT
	PvPNG14	AATGTCCGCACGCACGGCTCACTACAATGGACTTTGAGCCAGATCTTGTCAGTCCTGTTGGGGCCTGGTACTGGCTTGGATCGCCATCCGCCGATCCTTCATAAGGTTCGGGAGTCCGGCCAATACGTCCCGTAGTTACATCGATCCGTAGATGATCTGGCACATACTATGGACCGATGGAAAATCGGCATGTATGTCGCGGCCCGATACATGCCAACCGGCCCGGTAATTCCTACTCTGGGACAGACAAGGGTCCGGTCTTACTAATGCATAATGCAGCTATTAACAGCGCCGCGAGTAAAAATATTTCTGCCTCCTTGAGTCTTTCAGTTGGCGGGTCATAGCTACAGTCAGGTTAGACATCTGAGAGCAGCCGATGTTAAGAGAGCGCATGGGCACATCTTATGTGTGATGGCGATGTTTACATGTAGTCGGTATTTGCCCTCCTCGGCCCGCAGGACCGACACATAATTGACTAACACGACACAGCTCACTATCAGTCGCGCCTGTACTTTCAGGGGGAGAACGCTAGCCGAAGACTTCGGTGACCCACGTCGATGGCTCCCTTGTTCTCCTTTCCCTCTCCTGAATAGGGCAGCCGGCATAAAGCGTCGTTTGGCAAAGCCCATACAATTGTCGCACGCGACGAGATCCGGAAATATACGCAAAGCGCATGTCAACCGTAGTGAGTCCTTGCGCAGAGGTCTGTAGCCGGTTAGAGAGACGTTATTGGAGTGGGCGTGTGCCCAACATGGAGCCAGGACGTGGCGAGCAACTCCGCGCAGAACGGTGGGGCCAATCGGCCGGCAATACCTCTCCAGGTTGGGCCTTGCAGTCCCTCTAACCGCCGTCAAGCGCGGCGCGGATAGTCCCCTAGTCAGCCCGTACGGTTCCCGCAAGTCCAACCATGACTACACTGTCGTGGCCCTTTCCGTCGCTGGATAGCAGGTTCCCGGCTGGCAAAAGTGGGAACCCGTGCGGCGTGAGCAATACGCTTCTTTGCTCATGACACACCCAGGACTAGCCCGAGTCTGTACTGGCCGAAGAGGCTGAGGCTCTTATCACCGTATCTCCATTATGAATAGGATCTGAGGAAATGACGAGCCCATCACAATCCGCGTCTGTCGTGAGCCCCTTTGAGCCCACAGGGATAGCTACCTTAGGGTCCCATTTTACGATGCCGACCGGGGAGGCGTCAGTGTGAAGTATCCTAGACGGAACAGTAGGGCCCCCGTTGCCCGCTGTAGCGACGGGCTAGACGGCGTGGAGTACGTGAGGTGTCTGCTCTCAGGCTTCGCACCCCGCCCCCCAGCCATGAACAAGGAGTGAAGGAGGCGCGTCCCCAGGCTGAACCTACGGGGTTTGGTCATATCGCTGCACGTCATGCACAGCAGCTGACCATCCCCACGACCGGAGTCGAGAGGGTCCTGCCTCAGAGTGAGGGGCGTGACTCTTGCTCCTCGGGCGGGAGCGGCGTGAGGGCGAATGCCTATTCAGGCGTCCTCCGCAGTGGGTGGCGGGCACCTTATGTGACCAGCGCATCGTGTCAGAGGAGGCTCGGGCTATCGTATCTAGTCTCTGCTCGCCTTGCGTCGGGGCCTACGCACCCTTTCGGCGTTAACTCCCCTCCGTGTACGAATGATTTAGGGTCAGGAGGGGTGGTTGGGGTGTCCCTTGGCAATCCTTATTCCTCCTTTCGAGAGGCGCCGGGAGGCTGAGCTCGACCGTCCGCGCCATCGGGGAGCGTGCTGATAGGCCTGCCCTAAGCCATTTCGTCCTCGGGTAGGCCAGGGGTCACCAGGGCTCACGGGGGC-TACACGAATAGGCACCCCGAGCTTACTGTGTGAATCACCCTACCCTCTTTCCCCCAACCAACATCCAGCCAATGCGGGACCAACAGCCAGGTGCTATAAGCTGAGTGAGGTATGTATATAGGCGATTTGGTCAATCTCGCCAAGGCCGCGCGCCAACTCCGGCTGTGACCATATATTGTAGCTGACGCCCCAACACCCTAACGTAGCACCGGTTCCGGCATTAGTCTGGCTCCCCGTTGTGGCAAGCCTCCGTGACACGTAAGAGGCCTCACATCAGGCCCTGCAACGGTGCCAACGCGCGGTCCCGGCCCGCACGCAACTTTTGGCCCATTCAACCCCGGTCCCGCTGATTACCCGTCGTCGTTCGCAGGCAG----GTTAGCTCCTGGCCTGACACTCGTCCCTGAGGACTGGCCGGGGGCTGAGCTGCCTGCCCCTCTGTGTTCCTCCCGCCGACGCGTTCATCCTGCCCGGGTGTAGGGCGGATCCCGCGGTGCCGCCGTGCGCCCGTCATGCCGGGTCTACCTGCACTCACGCAACTGTCGGCGGACTGGCTGTCCAGTTGAGAGCTCGGTCGCAGGGCAGCGGATCATCTCTTCTGCGCCGTCCCCTGTAGCAGTAACGAAATGTGTGTTGGGGTCAAGTTGTAGGCACGCGATGCGAAATCATACGCCGGCGAAACAGTCGCTAGGCGACCTACGCACGGGGGCGGGCACGGGCCGCTAGGGTTCCTCGCGACACCTCCCTCAACTCCCGCGTGAAACGGCGACTGCTGGGTTGCGGCACAATTTGACCCCCGTCGTCAGGGGGTGATTGCAGCTCAGCGGGCGGGGGCCCGGAGGTGGGGCCTCGTCTGGCGGGCGCGTCCATACTTATGAGCATTCATCTGGGTGGGCCAACCCTCGAAAGGCGCCGCCCGTCTACGGCGGTCTCAGCGCCTCGCAGCCAGTTACGATTCCTCGGGGGTGAGTGCGGCGTCACCATGAAAGAGGGTCCGAACATGGGACCACCCCAGGGCTTCCACGTAGGGAGCAGTGGCGTCTAGGCACGCGACACCGCTCCGGGCCCTCGTCACGTGAGCTCGCCTCTCGGGCCCCGACGCGGATCGCTTGGACGACGTAGACGGGTAGTCCCTATGAGCGGTGGATCGGTGCAAATGGTGGGTCGATTTGCCGCTCGCGAGCCTACGTATGCAGCCATCCTCCGGGCGAAGCACGCCCGGCGGCCCGGGCCGGAGCACCCGACCCGTTGCGGAGTGCCTAGGCCG---------CCGCTTTGGGGGGCCGCCATCAACGTGATAGGGGCCGTCAGGCCCGGCTATGGTGTTGCACATACAGCGCAATTTCCCGCTTTTTTACAGCTTCTGTGTTGGCCAATGCAGGCTAGGCCTTCAAGCTGCTGGTACACAGGTGCCTGGTCGAAGGGGACCCCCTGACCGACCCGCCAATGTCTGCGCGGATCCCGGAAATGGCCCGCCGCATGACTGCGATACAGGCTGCTTAGCCCGGCCGCCGCCCTCTCGCAGATTAGGTCTCGGATGACCTCCCGCGGCGTCTGCACGAGTGTACTCAAGCCCATGCCTGTATCATGAGTCAGGTATATGACGAAACCTCTAGACGCAACCGGGCAGGCAGTAGCACACTTACCAGCAAGTGGGGTCCATTTAACTCACCCTCCAGGTGCGGCTGTCGGTTATCCTACCGTCTTGGGATCTATGACGCGCGCCGACAACTGCCGACTATCAAGAGCCGGAGCAGGTCCCGCTATCGCAGGATAATCATCTGGCAGCTGCGGGGTGCACCTACGTCGCCTCCACTGCGCGACGTCAGTCGAGCCGGTCCGTCGCGGAGCCTTCCGGCGCTTGTGCAGAACCCCCCTGCCGGCGCCCCGGCTAATGGGATCCCGGAACCCGAGCCGCGGCCGGCGGGTCTAGCCATCACCGGGGCGACTAGAGCTCCGGGCCTTACA----------GGGGGCTGTCGCTGTACCAAGGCCTCCTCTGCAGCGAGCGCGGGCCATCGCGTGGGCGGTGGGGAGATTCCCCACGGCGCGGGGCCAGGGCGAAGCGCGGCTGCCCCGAGTTGTGGCCCTCCCCCTGC-TAGGCGAGTGCGGGATCAGGACGAAGCGGTGAGGCATCCAACAATACTCTGGCGCGCGTCAAAGTGCAGTGGCATTTCGGCGGGGCTGTTTTCGGCCCCGTCGACGCCTGCTTGCTCGCGCGCCGCTGTTTTGGATCAGGTGCTACTAACCAACACCGCACACCATGAGGGGAATGGTTCGTCACAACTTCGCTAT--CATGCCGGCGCG-AGGGGCCGCGGCACGCAGCCGGTCTGGGCATCTGGCTG-GAGCCGATGGAGCCTATAGATCCGTCAAAAATAAATTATATCAGTAGCATCTACTAGTGTGTTCCACCTTCGCTTGTTGTTTCATACTAAGCAATCACAGGAGCGGGCGTAGGCGGATCATGCGAGCAAACTCCCTCCCTTGTTAGCCATCGTGGGGGGTGTTTCCCCCGCGCCACTTTTTTGTGGGTCTCGCCGCATGCAGAAGCGGCTAAGGGCGATTATTATGGTGGGAAGAGCGCCCCGCGGAGATCGTGAACGGCTTTTAGTCCGATTCTGCTTACAAGTGACCTGGGTGTGCCACGGGGCCAACCCAAAAATGGGGGAAGTCGGGGCCCCGTCTTTCGAGACAAGGGGAAAGAGGCGCCCTCTTACCGCCGGCGCCGCCGAACCCAGAAGAGGCTTTATATCGCAGCCGTGAGCGTTGCGGAAGATCCGCTCGCAGCGGTCTGAGGAGGTCGACGTACTCCTGCGCCACCCCCTCCCAGATTGCCCCCCCTCCCCCTCCCGTGAGGGGCCCACGCTGTCGGGCTATGGAAGGGCACTACAAGCACGTCATTCCGGAGTTCCGGCACAGCAGCGCCCGTAAGTCCTGTTTCGGCTTACCCGAGCCACGCCGATTCACGCGGGTGGTTAGAGGGGTAACCACCTCGACCCCTGGTCGGCATTGGCCCATGTCGAGAGCGGATGCGCTTCGTCTGCGGCACCCCCGCCCGTCTGGTTTACCGGTTCACTGACGTATTCGGTAAGGTGTGCACTACGCCCTCGCCGCCAACAAGGGCGTTGTGGCAGTTCCCGTCGAAGCAAAAGCCTCGCGCATCTGACAAGCCTAGCTGTTGCTCAAAGTGCGCT
	PvPNG12	AATGTCCGCACGCACGGCTCAACAGAATGGACTTTGATCCAGATCTTGTCAGTCCTGTTGGGGCCTGGTACTGGCTTGGATCGCCATCCGCCGATCCTTCATAAGGTTCGGGAGTCCGGCCAATACGTCCCGTAGTTACATCGATCCGTAGATGATCTGGAACATACTAGGGACCGATGGAAAATCGGCATGTATGTCGCGGCCCGATACATGCCAACCGGCCCGGTAATTCCTACTCTGGGACAGACAAGGGTCCAGTCTTACTACTGCATAATGCAGCTATTAACAGCGCCGCGAGTAAAAATACTTCTGCCTCCTTGAGTCTTTCAGTTGGCGGGTCATAGCTACAGTCAGGTTAGACATCTGAGAGCAGCCGATGTTAAGAGAGCGCATGGGCACATCTTATGTGTGATGGCGATGTTTACATGTAGTCGGTATTTGCCCTCCTCGGCCCGCAGGACCGACACATAATTGACTAACACGACACAGCTCACTATCAGTCGCGCCTGTACTTTCAGGGGGAGAACGCTAGCCGAAGACTTCGGTGACCCACGTCGATGGCTCCCTTGTTCTCCTTTCCCTCTCCTGAATAGGGCAGCCGGCATAAAGCGTCGTTTGGCAAAGCCCATACAATTGTCGCACGCGACGAGATCCGGAAATATACGCAAAGCGCATGTCAACCGTAGTGAGTCCTTGCGCAGAGGTCTGTAGCCGGTTAGAGAGACGTTATTGGAGTGGGCGTGTGCCCAACATGGAGCCAGGACGTGGCGAGCAACTCCGCGCAGAACGGTGGGGCCAATCGGCCGGCAATACCTCTCCAGGTTGGGCCTTGCAGTCCCTCTAACCGCCGTCAAGCGCGGCGCGGATAATCCCCTAGTCAGCCCGTACGATTCCCGCAAGTCCAACCATGACTACACTGTCGTGGCCCTTGCCGTCGCTGGATAGCAGGTTCCCGGCTGGCAAAAGTGGGAACCCGGGCGGCGTGAGCAATACGCCTGTTTGCTCATGACACACCCAGGACTAGCCCGAGTCTGTACTGGCCGAAGAGGCTGAAGCTCTTATCACCGTATCTCCATTATGAATAGGATCTGAGGAAATGACGAGCCCATCACAATCCGCGTCTGTCGTGAGCCCCTTTGAGCCCACAGGGATAGCTACCTTAGGGTCCCATTTTACGATGCCGACCGGGGAGGCGTCAGTGTGAAGTATCCTAGACGGAACAGTAGGGCCCCCGTCGCCCGCTGTAGCGACGGGCTAGACGGCGTGGAGTACGTGAGGTGTCTGCTCTCAGGCTTCGCACCCCGCCCCCCAGCCATGAACAAGAAGTGAAGGAGGCGCGTCCCCAGGCTGAACCTACGGGGTTTGGTCATATCGCTGCACGTCATGCACAGCAGCTGACCATCCCCACGACCGGAGTCGAGAGGGTCCTGCCTCAGAGTGAGGGGCGTGACTCTTGCTCCTCGGGCGGGAGCGGCGTGAGGGCGAATGCCTATTCAGGCGTCCTCCGCAGTGGGTGGCGGGCACCTTATGTGACCAGCGCATCGTGTCAGAGGAGGCTCGGGCTATCGTATCTAGTCTCTGCTCGCCTTGCGTCGGGGCCTACGCACCCTTTCGGCGTTAACTCCCCTCCGTGTACGAATGATTTAGGGTCAGGAGGGGTGGTTGGGGTGTCCCTTGGCAATCCTTATTCCTCCTTTCGAGAGGCGCCGGGAGGCTGAGCTTGACCGTCCGCGCCATCGGGGAGCGTGCTGATAGGCCTGTCCTAAGCCATTTCGTCCTCGGGTAGGCCAGGGGTCACCAGGGCTCACGGGGGC-TACACGAATAGGCACCCCGAGCTTACTGTGTGAATCACCCTACCCTCTTTCCCCCAACCGACATCCAGCCAATGCGGGACCAACAGCCAGGTGCTATAAGCTGAGTGAGGTATGTATATAGGCGATTTGGTCAATCTCGCCAAGGCCGCGCGCCAACTCTGGCTGTGACCATATATTGTAGCTGACGCCCCAACACCCTAACGTAGCACCGGTTCCGGCATTAGTCTGGCTCCCCGTTGTGGCAAGCCTCCGTGACACGTAAGAGGCCTCACATCAGGCCCTGCAACGGTGCCAACGCGCGGTCCCGGCCCGCACGCAACTTTTGGCCCATTCAACCCCGGTCCCGCTGATTACCCGTCGTCGTTCGCAGGCAG----GTTAGCTCCTGGCCTGACACTCGTCCCTGAGGACTGGCCGGGGGCTGAGCTGCCTGCCCCTCTGTGTTCCTCCCGCCGACGCGTTCATCCTGCCCGGGTGTAGGGCGGATCCCGCGGTGCCGCCGTGCGCCCGTCATGCCGGGTCTACCTGCACTCACGCAACTGTCGGCGGACTGGCTGTCCAGTTGAGAGCTCGGTCGCAGGGCAGCGGATCATCTCTTCTGCGCCGTCCCCTGTAGCAGTAACGAAATGTGTGTTGGGGTCAAGTTGTAGGCACGCGATGCGAAATCATACGCCGGCGAAACAGTCGCTAGGCGACCTACGCACGGGGGCGGGCACGGGCCGCTAGGGTTCCTCGCGACACCTCCCTCAACTCCCGCGTGAAACGGCGACTGCTGGGTTGCGGCACAATTTGACCCCCGTCGTCAGGGGGTGATTGCAGCTCAGCGGGCGGGGGCCCGGAGGTGGGGCCTCGTCTGGCGGGCGCGTCCATACTTATGAGCATTCATCTGGGTGGGCCAACCCTCGAAAGGCGCCGCCCGTCTACGGCGGTCTCAGCGCCTCGCAGCCAGTTACGATTCCTCGGGGGTGAGTGCGGCGTCACCATGAAAGAGGGTCCGAACATGGGACCACCCCAGGGCTTCCACGTAGGGAGCAGTGGCGTCTAGGCACGCGACACCGCCCTGGGCCCTCGTCACGTGAGCTCGCCTCTCGGGCCCCGACGCGGATCGCTTGGACGACGTAGACGGGTAGTCCCTATGAGCGGTGGATCGGTGCAAATGGTGGGTCGATTTGCCGCTCGCGAGCCTACGTATGCAGCCATCCTCCGGGCGAAGCACGCCCGGCGGCCCGGGCCGGAGCACCCGACCCGTTGCGGAGTGCCTAGGCCG---------CCGCTTTGGGGGGCCGCCATCAACGTGATAGGGGCCGTCAGGCCCGGCTATGGTGTTGCACATACAGCGCAAATTCCCGCTTTTTTATAGCTTCTGTGTTGGCCAATGCAGGCTAGGCCTTCAAGCTGCTGGTACACAGGTGCCTGGTCGAAGGGGACCCCCTGACCGACCCGCCAATGTCTGCGCGGATCCCGGAAATGGCCCGCCGCATGACTGCGATACAGGCTGCTTAGCCCGGCCGCCGCCCTCTCGCAGATTAGGTCTCGGACGACCTCCCGCGGCGTCTGCACGAGTGTACTCAAGCCCATGCCTGTATCATGAGTCAGGTATATGACGAAACCTCTAGACGCAGCCGGGCAGGCAGTAGCACACTTACCAGCAAGTGGGGTCCATTTAACTCACCCTCCAGGTGCGGCTGTCGGTTATCCTACCGTCTTGGGATCTATGACGCGCGCCGACAACTGCCGACTATCAAGAGCCGGAGCAGGTCCCGCTATCGCAGGATAATCATCTGGCAGCTGCGGGGTGCACCTACGTCGCCTCCACTGCGCGACGTCAGTCGAGCCGGTCCGTCGCGGAGCCTTCCGGCGCTTGTGCAGAACCCCCCTGCCGGCGCCCCGGCTAATGGGATCCCGGAACCCGAGCCGCGGCCGGCGGGTCTAGCCATCACCGGGGCGACTAGAGCTCCGGGCCTTACA----------GGGGGCTGTCGCTGTACCAAGGCCTCCTCTGCAGCGAGCGCGGGCCATCGCGTGGGCGGTGGGGAGATTCCCCACGGCGCGGGGCCAGGGCGAAGCGCGGCTGCCCCGAGTTGTGGCCCTCCCCCTGC-TAGGCGAGTGCGGGATCAGGACGAAGCGGTGAGGCATCCAACAATACTCTGGCGCGCGTCAAAGTGCAGTGGCATTTCGGCGGGGCTGTTTTCGGCCCCGTCGACGCCTGTTTGCTCGCGCGCCGCTGTTTTGGATCAGGTGCTACTAACCAACACCGCACACCATGAGGGGAATGGTTCGTCACAACTTCGCTAT--CATGCCGGCGCG-AGGGGCCGCGGCACGCAGCCGGTCTGGGCATCTGGCTG-GAGCCGATGGAGCCTATAGATCCGTCAAAAATAAATTGTATCAGCAGCATCCTCTAGTGTGTTCCACCTTCGCTTGTTGTTTCATACTAAGCAATCACAGGAGCGGGCGTAGGCGGATCATGCGAGCAAACTCCCTCCCTTGTTAGCCATCGTGGGGGGTGTTTCCCCCGCGCCACTTTTTTGTGGGTCTCGCCGCATGCAGAAGCGGCTAAGGGCGATTATTATGGTGGGAAGAGCGCCCCGCGGAGATCGTGAACGGCTTTTAGTCCGATTCTGCTTACAAGTGACCTGGGTGTGCCACGGGGCCAACCCAAAAATGGGGGAAGTCGGGGCCCCGTCTTTCGAGACAAGGGGAAAGAGGCGCCCTCTTACCGCCGGCGCCGCCGAACCCAGAAGAGGCTTTATATCGCAGCCGTGAGCGTTGCGGAAGATCCGCTCGCAGCGGTCTGAGGAGGTCGACGTACTCCTGCGCCACCCCCTCCCAGATTGCCCCCCCTCCCCCTCCCATGAGGGGCCCACGCTGTCGGGCTATGGAAGGGCACTACAAGCACGTCATTCCGGAGTTCCGGCACAGCAGCGCCCGTAAGTCCTGTTTCGGCTTACCCGAGCCACGCCGATTCGCGCGGGTGGTTAGAGGGGTAACCACCTCGACCCCTGGTCGGCATTGGCCCATGTCGAGAGCGGATGCGCTTCGTCTGCGGCACCCCCGCCCGTCTGGTTTACCGGTTCACTGACGTATTCGGTAAGGTGTGCACTACGCCCTCGCCGCCAACAAGGGCGTTGTGGCAGTTCCCGTCGAAGCAAAAGCCTCGCGCATCTGACAGGCCTAGCTGTTGCCCAAAGTGCGCT
	PvPNG58	AATGTCCGCACGCACGGCTCAACACAATGGACTTTGAGCCACATCTTGTCAGTCCTGTTGGGGCCTGGTACTGGCTTGGATCGCCATCCGCCGATCCTTCATAAGGTTCGGGAGTCCGGCCAATACGTCCCGTAGTTACATCGATCCGTAGATGATCTGGAACATACTATGGACCGATGGAAAATCGTTATGTATGTCGCGGTCCGATACATGCCAACCGGCCCGGTAATTCCTACTCTGGGACAGACAAGGGTCCGGTCTTACTACTGCATAATGCAGCTATTAACAGCGCCGCGAGTAAAAATATTTCTGCCTCCTTGAGTCTTTCAGTTGGCGGGTCATAGCTACAGTCAGGTTAGACATCTGAGAGCAGCCGATGTTAAGAGAGCGCATGGGCACATCTTATGTGTGATGGCGATGTTTACATGTAGTCGGTATTTGCCCTCCTCGGCCCGCAGGACCGACACATAATTGACTAACACGACACAGCTCACTATCAGTCGCGCCTGTACTTTCAGGGGGAGAACGCTAGCCGAAGACTTCGGTGACCCACGTCGATGGCTCCCTTGTTCTCCTTTCCCTCTCCTGAATAGGGCAGCCGGCATAAAGCGTCGTTTGGCAAAGCCCATACAATTGTCGCACGCGACGAGATCCGGAAATATACGCAAAGCGCATGTCAACCGTAGTGAGTCCTTGCGCAGAGGTCTGTAGCCGGTTAGAGAGACGTTATTGGAGTGGGCGTGTGCCCAACATGGAGCCAGGACGTGGCGAGCAACTCCGCGCAGAACGGTGGGGCCAATCGGCCGGCAATACCTCTCCAGGTTGGGCCTTGCAGTCCCTCTAACCGCCGTCAAGCGCGGCGCGGATAATCCCCTAGTCAGCCCGTACGATTCCCGCAAGTCCAACCATGACTACACTGTCGTGGCCCTTTCCGTCGCTGGATAGCAGGTTCCCGGCTGGCAAAAGTGGGAACCCGTGCGGCGTGAGCAATACGCCTGTTTGCTCATGACACACCCAGGACTAGCCCGAGTCTGTACTGGCCGAAGAGGCTGAGGCTCTTATCACCGTATCTCCATTATGAATAGGATCTAAGGAAATGACGAGCCCATCACAATCCGCGTCTGTCGTGAGCCCCTTTGAGCCCACAGGGATAGCTACCTTAGGGTCCCATTTTACGATGCCGACCGGGGAGGCGTCAGTGTGAAGTATCCTAGACGGAACAGTAGGGCCCCCGTCGCCCGCTGTAGCGACGGGCTAGACGGCGTGGAGTACGTGAGGTGTCTGCTCTCAGGCTTGGCACCCCGCCCCCCAGCCATGAACAAGGAGTGAAGGAGGCGCGTCCCCAGGCTGAACCTACGGGGTTTGGTCATATCGCTGCACGTCATGCACAGCAGCTGACCATCCCCACGACCGGAGTCGAGAGGGTCCTGCCTCAGAGTGAGGGGCGTGACTCTTGCTCCTCGGGCGGGAGCGGCGTGAGGGCGAATGACTATTCAGGCGTCCTCCGCAGTGGGTGGCGGGCACCTTATGTGACCAGCGCATCGTGTCAGAGGAGGCTCGGGCTATCGTATCTAGTCTCTGCTCGCCTTGCGTCGGGGCCTACGCACCCTTTCGGCGTTAACTCCCCTCCGTGTACGAATGATTTAGGGTCAGGAGGGGTGGTTGGGGTGTCCCTTGGCAATCCTTATTCCTCCTTTCGAGAGGCGCCGGGAGGCTGAGCTCGACCGTCCGCGCCATCGGGGAGCGTGCTGATAGGCCTGCCCTAAGCCATTTCGTCCTCGGGTAGGCCAGGGGTCACCAGGGCTCACGGGGGC-TACACGAATAGGCACCCCGAGCTTACTGTGTGAATCACCCTACCCTCTTTCCCCCAACCGACATCCAGCCAATGCGGGACCAACAGCCAGGTGCTATAAGCTGAGTGAGGTATGTATATAGGCGATTTGGTCAATCTCGCCAAGGCCGCGCGCCAACTCTGGCTGTGACCATATATTGTAGCTGACGCCCCAACACCCTAACGTAGCACCGGTTCCGGCATTAGTCTGGCTCCCCGTTGTGGCAAGCCTCCGTGACACGTAAGAGGCCTCACATCAGGCCCTGCAACGGTGCCAACGCGCGGTCCCGGGCCGCACGCAACTTTTGGCCCATTCAACCCCGGTCCCGCTGATTACCCGTCGTCGTTCGCAGGCAG----GTTAGCTCCTGGCCTGACACTCGTCCCTGAGGACTGGCCGGGGGCTGAGCTGCCTGCCCCTCTGTGTTCCTCCCGCCGACGCGTTCATCCTGCCCGGGTGTAGGGCGGATCCCGCGGTGCCGCCGTGCGCCCGTCATGCCGGGTCTACCTGCACTCACGCAACTGTCGGCGGACTGGCTGTCCAGTTGAGAGCTCGGTCGCAGGGCAGCGGATCATCTCTTCTGCGCCGTCCCCTGTAGCAGTAACGAAATGTGTGATGGGGTCAAGTTGTAGGCACGCGATGCGAAATCATACGCCGGCGAAACAGTCGCTAGGCGACCTACGCACGGGGGCGGGCACGGGCCGCTAGGGTTCCTCGCGACACCTCCCTCAACTCCCGCGTGAAACGGCGACTGCTGGGTTGCGGCACAATTTGACCCCCGTCGTCAGGGGGTGATTGCAGCTCAGCGGGCGGGGGCCCGGAGGTGGGGCCTCGTCTGGCGGGCGCGTCCATACTTATGAGCATTCATCTGGGTGGGCCAACCCTCGAAAGGCGCCGCCCGTCTACGGCGGTCTCAGCGCCTCGCAGCCAGTTACGATTCCTCGGGGGTGAATGCGGCGTCACCATGAAAGAGGGTCCGAACATGGGACCACCCCGGGGCTTCCACGTAGGGAGCAGTGGCGTCTAGGCACGCGACACCGCCCTGGGCCCTCGTCACGTGAGCTCGCCTCTCGGGCCCCGACGCGGATCGCTTGGACGACGTAGACGGGTAGTCCCTATGAGCGGTGGATCGGTGCAAATGGTGGGTCGATTTGCCGCTCGCGAGCCTAGGTATGCAGCCATCCTCCGGGCGAAGCACGCCCGGCGGCCCGGGCCGGAGCACCCGACCCGTTGCGGAGTGCCTAGGCCG---------CCGCTTTGGGGGGCCGCCATCAACGTGATAGGGGCCGTCAGGCCCGGCTATGGTGTTGCACATACAGCGCAAATTCCCGCTTTTTTATAGCTTCTGTGTTGGCCAATGCAGGCTAGGCCTTCAAGCTGCTGGTACACAGGTGCCTGGTCGAAGGGGACCCCCTGACCGACCCGCCAATGTCTGCGCGGATCCCGGAAATGGCCCGCCGCATGACTGCGATACAGGCTGCTTAGCCCGGCCGCCGCCCTCTCGCAGATTAGGTCTCGGACGACCTCCCGCGGCGTCTGCACGAGTGTACTCAAGCCCATGCCTGTATCATGAGTCAGGTATATGACGAAACCTCTAGACGCAGCCGGGCAGGCAGTAGCACACTTACCAGCAAGTGGGGTCCATTTAACTCACCCTCCAGGTGCGGCTGTCGGTTATCCTACCGTCTTGGGATCTATGACGCGCGCCGACAACTGCCGACTATCAAGAGCCGGAGCAGGTCCCGCTATCGCAGGATAATCATCTGGCAGCTGCGGGGTGCACCTACGTCGCCTCCACTGCGCGACGTCAGTCGAGCCGGTCCGTCGCGGAGCCTTCCGGCGCTTGTGCAGAACCCCCCTGCCGGCGCCCCGGCTAATGGGATCCCGGAACCCGAGCCGCGGCCGGCGGGTCTAGCCATCACCGGGGCGACTAGAGCTCCGGGCCTTACA----------GGGGGCTGTCGCTGTACCAAGGCCTCCTCTGCAGCGAGCGCGGGCCATCGCGTGGGCGGTGGGGAGATTCCCCACGGCGCGGGGCCAGGGCGAAGCGCGGCTGCCCCGAGTTGTGGCCCTCCCCCTGC-TAGGCGAGTGCGGGATCAGGACGAAGCGGTGAGGCATCCAACAATACTCTGGCGCGCGTCAAAGTGCAGTGGCATTTCGGCGGGGCTGTTTTCGGCCCCGTCGACGCCTGCTTGCTCGCGCGCCGCTGTTTTGGATCAGGTGCTACTAACCAACACCGCACACCATGAGGGGAATGGTTCGTCACAACTTCGCTAT--CATGCCGGCGCG-AGGGGCCGCGGCACGCAGCCGGTCTGGGCATCTGGCTG-GAGCCGATGAAGCCTATAGATCCGTCAAAAATAATTTATATCAATGGCATCCTCTAGTGTGTTCCACCTTCGCTTGTTGTTTCATACTAAGCAATCACACGAGCGGGCGTAGGCGGATCATGCGAGCAAACTCCCTCCCTTGTTAGCCATCGTGGGGGGTGTTTCCCCCGCGCCACTTTTTTGTGGGTCTCGCCGCATGCAGAAGCGGCTAAGGGCGATTATTATGGTGGGAAGAGCGCCCCGCGGAGATCGTGAACGGCTTTTAGTCCGATTCTGCTTACAAGTGACCTGGGTGTGCCACGGGGCCAACCCAAAAATGGGGGAAGTCGGGGCCCCGTCTTTCGAGACAAGGGGAAAGAGGCGCCCTCTTACCGCCGGCGCCGCCGAACCCAGAAGAGGCTTTATATCGCAGCCGTGAGCGTTGCGGAAGATCCGCTCGCAGCGGTCTGAGGAGGTCGACGTACTCCTGCGCCACCCCCTCCCAGATTGCCCCCCCTCCCCCTCCCGTGAGGGGCCCACGCTGTCGGGCTATGGAAGGGCACTACAAGCACGTCATTCCGGAGTTCCGGCACAGCAGCGCCCGTAAGTCCTGTTTCGGCTTACCCGAGCCACGCCGATTCACGCGGGTGGTTAGAGGGGTAACCACCTCGACCCCTGGTCGGCATTGGCCCATGTCGAGAGCGGATGCGCTTCGTCTGCGGCACCCCCGCCCGTCTGGTTTACCGGTTCACTGACGTATTCGGTAAGGTGTGCACTACGCCCTCGCCGCCAACAAGGGCGTTGTGGCAGTTCCCGTCGAAGCAAAAGCCTCGCGCATCTGACAGGCCTAGCTGTTGCCCAAAGTGCGCT
	PvTh01	AATGTCCGCACGCACGGCTCACTAGGATGGACTTTGAGCCCGATCTTGTCAGTCCTGTTGGGGCCTGGTACTGGCTTGGGTCGCCATCCGCCGATCCTTCATAAGGTTCGGGAGTCCGGCCAATACGTCCCGTAGTTACATCGATCCGTAGATGATCTGGAACATACTAGGGACCGATGGAAAAACGGCATGTATGTCGCGGCCCGATACATGCCAACCGGCCCGGTAATTCCTACTCTGGGACAGACGAAAGCCCAGTCTTACTACTGCATAATGCAGCTATTAACAGCGCCGCGAGTAAAAATATTTCTGCCTCCTTGAGTCTTTCAGTTGGCGGGTCATAGCTACAGTCAGGTTAGACATCTGAGAGCAGCCGATGTTAAGAGAGCGCATGGGCACATCTTATGTGTGATGGCGATGTTTACATGTAGTCGGTATTTGCCCTCCTCGGCCCGCAGGACCGACACATAATTGACTAACACGACACAGCTCACTATCAGTCGCGCTTGTACTTTCAGGGGGAGAACGCTAGCCGAAGACTTCGGTGACCCACGTCGATGGCTCCCTTGTTCTCCTTTCCCTCTCCTGAATAGGGCAGCCGGCATAAAGCGTCGTTTGGCAAAGCCCATACAATTGTCGCACGCGACGAGATCCGGAAATATACGCAGAGCGCATGTCAACCGTAGTGAGTCCTTGCGCAGAGGTCTGTAGCCGGTTAGAGAGACGTTAGTGGAGTGTGCGTGTGCCCAACATGGAGCCAGGACGTGGCGAGCAACTCCGCGCAGAACGGTGGGGCCAATCGGCCGGCAATACCTCTCCAAGTTGGGCCTTGCAGTCCCTCTAACCGCCGTCAAGCGCGGCGCGGATAATCCCCTAGTCAGCCCGTACGGTTCCCGCAAGTCCAACCATGACTACATTGTCGTGGCCCTTTCCGTCGCTGGATAGCAGGTTCCCGGCTGGCAAAAGTGGGAACCCGTGCGGCGTGAGCAATACGCCTGTTTGCTCATGACACACCCAGGACTAGCCCGAGTCTGTACTGGCCGAAGAGGCTGAGGCTCTTATCACCGTATCTCCATTATGAATAGGATCTGAGGAAATGACGAGCCCATCACAATCCGCGTCTGTCGTGAGCCCCTTTGAGCCCACAGGGATAGCTACCTTAGGGTCCCATTTTACGATGCCGACCGGGGAGGCGTCAGTGTGAAGTATCCTAGACGGAACAGTAGGGCCCCCGTCGCCCGCTGTAGCGACGGGCTAGACGGCGTGGAGTACGTGAGGTGTCTGCTCTCAGGCTTGGCACCCCGCCCCCCAGCCATGAACAAGGAGTGAAGGAGGCGCGTCCCCAGGCTGAACCTACGGGGTTTGGTCATATCGCTGCACGTCATGCACAGCAGCTGACCATCCCCACGACCGGAGTCGAGAGGGTCCTGCCTCAGAGTGAGGGGCGTGACTCTTGCTCCTCGGGCGGGAGCGGCGTGAGGGCGAATGCCTATTCAGGCGTCCTCCGCAGTGGGTGGCGGGCACCTTATGTGACCAGCGCATCGTGTCAGAGGAGGCTCGGGCTATCGTATCTAGTCTCTGCTCGCCTTGCGTCGGGGCCTACGCACCCTTTCGGCGTTAACTCCCCTCCGTGTACGAATGATTTAGGGTCAGGAGGGGTGGTTGGGGTGTCCCTTGGCAATCCTTATTCCTCCTTTCGAGAGGCGCCGGGAGGCTGAGCTCGACCGTCCGCGCCATCGGGGAGCGTGCTGATAGGCCTGCCCTAAGCCATTTCGTCCTCGGGTAGGCCAGGGGTCACCAGGGCTCACGGGGGC-TACACGAATAGGCACCCCGAGCTTACTGTGTGAATCACCCTACCCTCTTTCCCCCAACCGACATCCAGCCAATGCGGGACCAACAGCCAGGTGCTATAAGCTGAGTGAGGTATGTATATAGGCGATTTGGTCAATCTCGCCAAGGCCGCGCGCCAACTCCGGCTGTGACCATATATTGTAGCTGACGCCCCAACACCCTAACGTAGCACCGGTTCCGGCATTAGTCTGGCTCCCCGTTGTGGCAAGCCTCCGTGACACGTAAGAGGCCTCACATCAGGCCCTGCAACGGTGCCAACGCGCGGTCCCGGCCCGCACGCAACTTTTGGCCCATTCAACCCCGGTCCCGCTGATTACCCGTCGTCGTTCGCAGGCAG----GTTAGCTCCTGGCCTGACACTCGTCCCTGAGGACTGGCCGGGGGCTGAGCTGCCTGCCCCTCTGTGTTCCTCCCGCCGACGCGTTCATCCTGCCCGGGTGTAGGGCGGATCCCGCGGTGCCGCCGTGCGCCCGTCATGCCAGGTCTACCTGCACTCACGCAACTGTCGGCGGACTGGCTGTCCAGTTGAGAGCTCGGTCGCAGGGCAGCGGATCATCTCTTCTGCGCCGTCCCCTGTAGCAGTAACGAAATGTGTGTTGGGGTCAAGTTGTAGGCACGCGATGCGAAATCATACGCCGGCGAAACAGTCGCTAGGCGACCTACGCACGGGGGCGGGCACGGGCCGCTAGGGTTCCTCGCGACACCTCCCTCAACTCCCGCGTGAAACGGCGACTGCTGGGTTGCGGCACAATTTGACCCCCGTCGTCAGGGGGTGATTGCAGCTCAGCGGGCGGGGGCCCGGAGGTGGGGCCTCGTCTGGCGGGCGCGTCCATACTTATGAGCATTCATCTGGGTGGGCCAACCCTCGAAAGGCGCCGCCCGTCTACGGCGGTCTCAGCGCCTCGCAGCCAGTTACGATTCCTCGGGGGCGAGTGCGGCGTCACCATGAAAGAGGGTCCGAACATGGGACCACCCCGGGGCTTCCACGTAGGGAGCAGTGGCGTCTAGGCACGCGACACCGCCCTGGGCCCTCGTCACGTGAGCTCGCCTCTCGGGCCCCGACGCGGATCGCTTGGACGACGTAGACGGGTAGTCCCTATGAGCGGTGGATCGGTGCAAATGGTGGGTCGATTTGCCGCTCGCGAGCCTACGTATGCAGCCATCCTCCGGGCGAAGCGCGCCCGGCGGCCCGGGCCGGAGCACCCGACCCGTTGCGGAGTGCCTAGGCCG---------CCGCTTTGGGGGGCCGCCATCAACGTGATAGGGGCCGTCAGGCCCGGCTATGGTGTTGCACATACAGCGCAATTTCCCGCTTTTTTATAGCTTCTGTGTTGGCCAATGCAGGCTAGGCCTTCAAGCTGCTGGTACACAGGTGCCTGGTCGAAGGGGACCCCCTGACCGACCCGCCAATGTCTGCGCGGATCCCGGAAATGGCCCGCCGCATGACTGCGATACAGGCTGCTTAGCCCGGCCGCCGCCCTCTCGCAGATTAGGTCTCGGACGACCTCCCGCGGCGTCTGCACGAGTGTACTCAAGCCCATGCCTGTATCATGAGTCAGGTATATGACGAAACCTCTAGGCGCAGCCGGGCAGGCAGTAGCACACTTACCAGCAAGTGGGGTCCATTTAACTCACCCTCCAGGTGCGGCTGTCGGTTATCCTACCGTCTTGGGATCTATGACGCGCGCCGACAACTGCCGACTATCAAGAGCCGGAGCAGGTCCCGCTATCGCAGGATAATCATCTGGCAGCTGCGGGGTGCACCTACGTCGCCTCCACTGCGCGACGTCAGTCGAGCCGGTCCGTCGCGGAGCCTTCCGGCGCTTGTGCAGAACCCCCCTGCCGGCGCCCCGGCTAATGGGATCCCGGAACCCGAGCCGCGGCCGGCGGGTCTAGCCATCACCGGGGCGACTAGAGCTCCGGGCCTTACA----------GGGGGCTGTCGCTGTACCAAGGCCTCCTCTGCAGCGAGCGCGGGCCATCGCGTGGGCGGTGGGGAGATTCCCCACGGCGCGGGGCCAGGGCGAAGCGCGGCTGCCCCGAGTTGTGGCCCTCCCCCTGC-TAGGCGAGTGCGGGATCAGGACGAAGCGGTGAGGCATCCAACAATACTCTGGCGCGCGTCAAAGTGCAGTGGCATTTCGGCGGGGCTGTTTTCGGCCCCGTCGACGCCTGCTTGCTCGCGCGCCGCTGTTTTGGATCAGGTGCTACTAACCAACACCGCAAACCATGAGGGGAATGGTTCGTCACAACTTCGCTAT--CATGCCGGCGCG-AGGGGCCGCGGCACGCAGCCGGTCTGGGCATCTGGCTG-GAGCCGATGGAGCCTATAGATCCGTCAAAAATAATTTATATCAGCAGCATCCTCTAGTGTGTTCCACCTTCGCTTGTTGTTTCATACTAAGCAATCACAGGAGCGGGCGTAGGCGGAACATGCGAGCAAACTCCCTCCCTTGTTAGCCATCGTGGGGGGTGTTTCCCCCGCGCCACTTTTTTGTGGGTCTCGCCGCATGCAGAAGCGGCTAAGGGCGATTATTATGGTGGGAAGAGCGCCCCGCGGAGATCGTGAACGGCTTTTAGTCCGATTCTGCTTACAAGTGACCTGGGTGTGCCACGGGGCCAACCCAAAAATGGGGGAAGTCGGGGCCCCGTCTTTCGAGACAAGGGGAAAGAGGCGCCCTCTTACCGCCGGCGCCGCCGAACCCAGAAGAGGCTTTATATCGCAGCCGTGAGCGTTGCGGAAGATCCGCTCGCAGCGGTCTGAGGAGGTCGACGTACTCCTGCGCCACCCCCTCCCAGATTGCCCCCCCTCCCCCTCCCGTGAGGGGCCCACGCTGTCGGGCTATGGAAGGGCACTACAAGCACGTCATTCCGGAGTTCCGGCACAGCAGCGCCCGTAAGTCCTGTTTCGGCTTACCCGAGCCACGCCGATTCACGCGGGTGGTTAGAGGGGTAACCACCTCGACCCCTGGTCGGCATTGGCCCATGTCGAGAGCGGATGCGCTTCGTCTGCAGCACCCCCGCCCGTCTGGTTTACCGGTTCAATGACGTATTCGGTAAGGTGTGCACTACGCCCTCGCCGCCAACAAGGGCGTTGTGGCAGTTCCCGTCGAAGCAAAAGCCTCGCGCATCTGACAGGCCTAGCTGTTGCCCAAAGTGCGCT
	PvMy01	AATGTCCGCACGCACGGCTCACTAGAATGGACTTTGAGCCACATCTTGTCAGTCCTGTTGGGGCCTGGTACTGGCTTGGATCGCCATCTGCCGATCCTTCATAAGGTTCGGGAGTCCGGCCAATACGTCCCGTAGTTACATCGATTCGTAGATGATCTGGAACATACTATGGACCGATGGAAAATCGGCATGTATGTCGCGGCCCGATACATGCCAACCGGCCCGGTAATTCCTACTCTGGGACAGACAAGGGTCCGGTCTTACTAATGCATAATGCAGCTATTTACAGCGCCGCGAGTAAAAATATTTCTGCCTCCTTGAGTCTTTCAGTTGGCGGGTCATAGCTACAGTCAGGTTAGACATCTGAGAGCAGCCGATGTTAAGAGAGCGCATGGGCACATCTTATGTGTGATGGCGATGTTTACATGTAGTCGGTATTTGCCCTCCTCGGCCCGCAGGACCGACACATAATTGACTAACACGACACAGCTCACTATCAGTCGCGCCTGTACTTTCAGGGGGAGAACGCTAGCCGAAGACTTCGGTGACCCACGTCGATGGCTCCCTTGTTCTCCTTTCCCTCTCCTGAATAGGGCAGCCGGCATAAAGCGTCGTTTGGCAAAGCCCATACAATTGTCGCACGCGACGAGATCCGGAAGTATACGCAAAGCGCATGTCAACCGTAGTGAGTCCTTGCGCAGAGGTCTGTAGCCGGTTAGAGAGACGTTAGTGGAGTGGGCGTGTGCCCAACATGGAGCCAGGACGTGGCGAGCAACTCCGCGCAGAACGGTGGGGCCAATCGGCCGGCAATACCTCTCCAGGTTGGGCCTTGCAGTCCCTCTAACCGCCGTCAAGCGCGGCGCGGATAATCCCCTAGTCAGCCCGTACGATTCCCGCAAGTCCAACCATGACTACATTGTCGTGGCCCTTTCCGTCGCTGGATAGCAGGTTCCCGGCTGGCAAAAGTGGGAACCCGTGCGGCGTGAGCAATACGCCTGTTTGCTCATGACACACCCAGGACTAGCCCGAGTCTGTACTGGCCGAAGAGGCTGAGGCTCTTATCACCGTATCTCCATTATGAATAGGATCTGAGGAAATGACGAGCCCATCACAATCCGCGTCTGTCGTGAGCCCCTTTGAGCCCACAGGGATAGCTACCTTAGGGTCCCATTTTACGATGCCGACCGGGGAGGCGTCAGTGTGAAGTATCCTAGACGGAACAGTAGGGCCCCCGTCGCCAGCTGTAGCGACGGGCTAGACGGCGTGGAGTACGTGAGGTGTCTGCTCTCAGGCTTGGCACCCCGCCCCCCAGCCATGAACAAGGAGTGAAGGAGGCGCGTCCCCAGGCTGAACCTACGGGGTTTGGTCATATCGCTGCACGTCATGCACAGCAGCTGACCATCCCCACGACCGGAGTCGAGAGGGTCCTGCCTCAGAGTGAGGGGCGTGACTCTTGCTCCTCGGGCGGGAGCGGCGTGAGGGCGAATGCCTATTCAGGCGTCCTCCGCAGTGGGTGGCGGGCACCTTATGTGACCAGCGCATCGCGTCAGAGGAGGCTCGGGCTATCGTATCTAGTCTCTGCTCGCCTTGCGTCGGGGCCTACGCACCCTTTCGGCGTTAACTCCCCTCCGTGTACGAATGATTTAGGGTCAGGAGGGGTGGTTGGGGTGTCCCTTGGCAATCCTTATTCCTCCTTTCGAGAGGCGCCGGGAGGCTGAGCTCGACCGTCCGCGCCATCGGGGAGCGTGCTGATAGGCCTGCCCTAAGCCATTTCGTCCTCGGGTAGGCCAGAGGTCACCAGGGCTCACGGGGGC-TACACGAATAGGCACCCCGAGCTTACTGTGTGAATCACCCTACCCTCTTTCCCCCAACCGACATCCAGCCAATGCGGGACCAACAGCCAGGTGCTATAAGCTGAGTGAGGTATGTATATAGGCGATTTGGTCAATCTCGCCAAGGCCGCGCGCCAACTCTGGCTGTGACCATATATTGTAGCTGACGCCCCAACACCCTAACGTAGCACCGGTTCCGGCATTAGTCTGGCTCCCCGTTGTGACAAGCCTCCGTGACACGTAAGAGGCCTCACATCAGGCCCTGCAACGGTGCCAACGCGCGGTCCCGGCCCGCACGCAACTTTTGGCCCATTCAACCCCGGTCCCGCTGATTACCCGTCGTCGTTCGCAGGCAG----GTTAGCTCCTGGCCTGACACTCGTCCCTGAGGACTGGCCGGGGGCTGAGCTGCCTGCCCCTCTGTGTTCCTCCCGCCGACGCGTTCATCCTGCCCGGGTGTAGGGCGGATCCCGCGGTGCCGCCGTGCGCCCGTCATGCCGGGTCTACCTGCACTCACGCAACTGTCGGCGGACTGGCTGTCCAGTTGAGAGCTCGGTCGCAGGGCAGCGGATCATCTCTTCTGCGCCGTCCCCTGTAGCAGTAACGAAATGTGTGTTGGGGTCAAGTTGTAGGCACGCGATGCGAAATCATACGCCGGCGAAACAGTCGCTAGGCGACCTACGCACGGGGGCGGGCACGGGCCGCTAGGGTTCCTCGCGACACCTCCCTCAACTCCCGCGTGAAACGGCGACTGCTGGGTTGCGGCACAATTTGACCCCCGTCGTCAGGGGGTGATTGCAGCTCAGCGGGCGGGGGCCCGGAGGTGGGGCCTCGTCTGGCGGGCGCGTCCATACTTATGAGCATTCATCTGGGTGGGCCAACCCTCGAAAGGCGCCGCCCGTCTACGGCGGTCTCAGCGCCTCGCAGCCAGTTACGATTCCTCGGGGGTGAGTGCGGCGTCACCATGAAAGAGGGTCCGAACATGGGACCACCCCGGGGCTTCCACGTAGGGAGCAGTGGCGTCTAGGCACGCGACACCGCCCTGGGCCCTCGTCACGTGAGCTCGCCTCTCGGGCCCCAACGCGGATCGCTTGGACGACGTAGACGGGTAGTCCCTATGAGCGGTGGATCGGTGCAAATGGTGGGTCGATTTGCCGCTCGCGAGCCTACGTATGCAGCCATCCTCCGGGCGAAGCGCGCCCGGCGGCCCGGGCCGGAGCACCCGACCCGTTGCGGAGTGCCTAGGCCG---------CCGCTTTGGGGGGCCGCCATCAACGTGATAGGGGCCGTCAGGCCCGGCTATGGTGTTGCACATACAGCGCAATTTCCCGCTTTTTTATAGCTTCTGTGTTGGCCAATGCAGGCTAGGCCTTCAAGCTGCTGGTACACAGGTGCCTGGTCGAAGGGGACCCCCTGACCGACCCGCCAATGTCTGCGCGGATCCCGGAAATGGCCCGCCGCATGACTGCGATACAGGCTGCTTAGCCCGGCCGCCGCCCTCTCGCAGATTAGGTCTCGGACGACCTCCCGCGGCGTCTGCACGGGTGTACTCAAGCCCATGCCTGTATCATGAGTCAGGTATATGACGAAACCTCTAGACGCAGCCGGGCAGGCAGTAGCACACTTACCAGCAAGTGGGGTCCATTTAACTCACCCTCCAGGTGCGGCTGTCGGTTATCCTACCGTCTTGGGATCTATGACGCGCGCCGACAACTGCCGACTATCAAGAGCCGGAGCAGGTCCCGCTATCGCAGGATAATCATCTGGCAGCTGCGGGGTGCACCTACGTCGCCTCCACTGCGCGACGTCAGTCGAGCCGGTCCGTCGCGGAGCCTTCCGGCGCTTGTGCAGAACCCCCCTGCCGGCGCCCCGGCTAATGGGATCCCGGAACCCGAGCCGCGGCCGGCGGGTCTAGCCATCACCGGGGCGACTAGAGCTCCGGGCCTTACA----------GGGGGCTGTCGCTGTACCAAGGCCTCCTCTGCAGCGAGCGCGGGCCATCGCGTGGGCGGTGGGGAGATTCCCCACGGCGCGGGGCCAGGGCGAAGCGCGGCTGCCCCGAGTTGTGGCCCTCCCCCTGC-TAGGCGAGTGCGGGATCAGGACGAAGCGGTGAGGCATCCAACAATACTCTGGCGCGCGTCAAAGTGCAGTGGCATTTCGGCGGGGCTGTTTTCGGCCCCGTCGACGCCTGCTTGCTCGCGCGCCGCTGTTTTGGATCAGGTGCTACTAACCAACACCGCACACCATGAGGGGAATGGTTCGTCACAACTTCGCTAT--CATGCCGGCGCG-AGGGGCCGCGGCACGCAGCCGGTCTGGGCATCTGGCTG-GAGCCGATGGAGCCTATAGATCCGTCAAAAATAATTTATATCAATGGCATCCTCTAGTGTGTTCCACCTTCGCTTGTTGTTTCATACTAAGCAATCACAGGAGCGGGCGTAGGCGGATCATGCGAGCAAACTCCCTCCCTTGTTAGCCATCGTGGGGGGTGTTTCCCCCGCACCACTTTTTTGTGGGTCTCGCCGCATGCAGAAGCGGCTAAGGGCGATTTTTATGGTGGGAAGAGCGCCCCGCGGAGATCGTGAACGGCTTTTAGTCCGATTCTGCTTACAAGTGACCTGGGTGTGCCACGGGGCCAACCCAAAAATGGGGGAAGTCGGGGCCCCGTCTTTCGAGACAGCGGGAAAGAGGCGCCCTCTTACCGCCGGCGCCGCCGAACCCAGAAGAGGCTTTATATCGCAGCCGTGAGCGTTGCGGAAGATCCGCTCGCAGCGGTCTGAGGAGGTCGACGTACTCCTGCGCCACCCCCTCCCAGATTGCCCCCCCTCCCCCTCCCGTGAGGGGCCCAGGCTGTCGGGCTATGGAAGGGCACTACAAGCACGTCATTCCGGAGTTCCGGCACAGCAGCGCCCGTAAGTCCTGTTTCGGCTTACCCGAGCCACGCCGATTCACGCGGGTGGTTAGAGGGGTAACCACCTCGACCCCTGGTCGGCATTGGCCCATGTCGAGAGCGGATGCGCTTCGTCTGCGGCACCCCCGCCCGTCTGGTTTACCGGTTCACTGACGTATTCGGTAAGGTGTGCACTACGCCCTCGCCGCCAACAAGGGCGTTGTGGCAGTTCCCGTCGAAGCAAAAGCCTCGCGCATCTGACAGGCCTAGCTGTTGCCCAAAGTGCGCT
	PvTh02	AATGTCCGCACGCACGGCTCACTAGGATGGACTTTGAGCCCGATCTTGTCAGTCCTGTTGGGGCCTGGTACTGTCTTGGATCGCCATCCACCGATCCTTCATAAGGTTCGGGAGTCCGGCCAATACGTCCCGTAGTTACATCGATTCGTAGATGATCTGGAACATACTATGGACCGATGGAAAATCGGCATGTATGTCGCGGCCCGATACATGCCAACCGGCCCGGTAATTCCTACTCTGGGACAGACAAGGGTCCGGTCTTACTAATGCATAATGCAGCTATTAACAGCGCCGCGAGTAAAAATATTTCTGCCTCCTTGAGTCTTTCAGTTGGCGGGTCATAGCTACAGTCAGGTTAGACATCTGAGAGCAGCCGATGTTAAGAGAGCGCATGGGCACATCTTATGTGTGATGGCGATGTTTACATGTAGTCGGTATTTGCCCTCCTCGGCCCGCAGGACCGACACATAATTGACTAACACGACACAGCTCACTATCAGTCGCGCCTGTACTTTCAGGGGGAGAACGCTAGCCGAAGACTTCGGTGACCCACGTCGATGGCTCCCTTGTTCTCCTTTCCCTCTCCTGAATAGGGCAGCCGGCATAAAGCGTCGTTTGGCAAAGCCCATACAATTGTCGCACGCGACGAGATCCGGAAATATACGCAAAGCGCATGTCAACCGTAGTGAGTCCTTGCGCAGAGGTCTGTAGCCGGTTAGAGAGACGTTAGTGGAGTGGGCGTGTGCCCAACATGGAGCCAGGACGTGGCGAGCAACTCCGCGCAGAACGGTGGGGCCAATCGGCCGGCAATACCTCTCCAGGTTGGGCCTTGCAGTCCCTCTAACCGCCGTCAAGCGCGGCGCGGATAATCCCCTAGTCAGCCCGTACGGTTCCCGCAAGTCCAACCATGACTACATTGTCGTGGCCCTTTCCGTCGCTGGATAGCAGGTTCCCGGCTGGCAGAAGTGGGAACCCGTGCGGCGTGAGCAATACGCCTGTTTGCTCATGACACACCCAGGACTAGCCCGAGTCTGTACTGGCCGAAGAGGCTGAGGCTCTTATCACCGTATCTCCATTATGAATAGGATCTGAGGAAATGACGAGCCCATCACAATCCGCGTCTGTCGTGAGCCCCTTTGAGCCCACAGGGATAGCTACCTTAGAGTCCCATTTTACGATGCCGACCGGGGAGGCGTCAGTGTGAAGTATCCTAGACGGAACAGTAGGGCCCCCGTCGCCCGCTGTAGCGACGGGCTAGACGGCGTGGAGTACGTGAGGTGTCTGCTCTCAGGCTTGGCACCCCGCCCCCCAGCCATGAACAAGGAGTGAAGGAGGCGCGTCCCCAGGCTGAACCTACGGGGTTTGGTCATATCGCTGCACGTCATGCACAGCAGCTGACCATCCCCACGACCGGAGTCGAGAGGGTCCTGCCTCAGAGTGAGGGGCGTGACTCTTGCTCCTCGGGCGGGAGCGGCGTGAGGGCGAATGCCTATTCAGGCGTCCTCCGCAGTGGGTGGCGGGCACCTTATGTGACCAGCGCATCGTGTCAGAGGAGGCTCGGGCTATCGTATCTAGTCTCTGCTCGCCTTGCGTCGGGGCTTACGCACCCTTCCGGCGTTAACTCCCCTCCGTGTACGAATGATTTAGGGTCAGGAGGGGTGGTTGGGGTGTCCCTTGGCAATCCTTATTCCTCCTTTCGAGAGGCGCCGGGAGGCTGAGCTCGACCGTCCGCGCCATCGGGGAGCGTGCTGATAGGCCTGCCCTAAGCCATTTCGTCCTCGGGTAGGCCAGGGGTCACCAGGGCTCACGGGGGC-TACACGAATAGGCACCCCGAGCTTACTGTGTGAATCACCCTACCCTCTTTCCCCCAACCGACATCCAGCCAATGCGGGACCAACAGCCAGGTGCTATAAGCTGAGTGAGGTATGTATATAGGCGATTTGGTCAATCTCGCCAAGGCCGCGTGCCAACTCTGGCTGTGACCATATATTGTAGCTGACGCCCCAACACCCTAACGTAGCACCGGTTCCGGCATTAGTCTGGCTCCCCGTTGTGGCAAGCCTCCGTGACACGTAAGAGGCCTCACATCAGGCCCTGCAACGGTGCCAACGCGCGGTCCCGGCCCGCACGCAACTTTTGGCCCATTCAACCCCGGTCCCGCTGATTACCCGTCGTCGTTCGCAGGCAG----GTTAGCTCCTGGCCTGACACTCGTCCCTGAGGACTGGCCGGGGGCTGAGCTGCCTGCCCCTCTGTGTTCCTCCCGCCGACGCGTTCATCCTGCCCGGGTGTAGGGCGGATCCCGCGGTGCCGCCGTGCGCCCGTCATGCCAGGTCTACCTGCACTCACGCAACTGTCGGCGGACTGGCTGTCCAGTTGAGAGCTCGGTCGCAGGGCAGCGGATCATCTCTTCTGCGCCGTCCCCTGTAGCAGTAACGAAATGTGTGTTGGGGTCAAGTTGTAGGCACGCGATGCGAAATCATACGCCGGCGAAACAGTCGCTAGGCGACCTACGCACGGGGGCGGGCACGGGCCGCTAGGGTTCCTCGCGACACCTCCCTCAACTCCCGCGTGAAACGGCGACTGCTGGGTTGCGGCACAATTTGACCCCCGTCGTCAGGGGGTGATTGCAGCTCAGCGGGCGGGGGCCCGGAGGTGGGGCCTCGTCTGGCGGGCGCGTCCATACTTATGAGCATTCATCTGGGTGGGCCAACCCTCGAAAGGCGCCGCCCGTCTACGGCGGTCTCAGCGCCTCGCAGCCAGTTACGATTCCTCGGGGGTGAGTGCGGCGTCACCATGAAAGAGGGTCCGAACATGGGACCACCCCGGGGCTTCCATGTAGGGAGCAGTGGCGTCTAGGCACGCGACACCGCCCTGGGCCCTCGTCACGTGAGCTCGCCTCTCGGGCCCCAACGCGGATCGCTTGGACGACGTAGACGGGTAGTCCCTATGAGCGGTGGATCGGTGCAAATGGTGGGTCGATTTGCCGCTCGCGAGCCTACGTATGCAGCCATCATCCGGGCGAAGCGCGCCCGGCGGCCCGGGCCGGAGCACCCGACCCGTTGCGGAGTGCCGAGGCCG---------CCGCTTTGGGGGGCCGCCATCAACGTGATAGGGGCCGTCAGGCCCGGCTATGGTGTTGCACATACAGCGCAATTTCCCGCTTTTTTATAGCTTCTGTGTTGGCCAATGCAGGCTAGGCCTTCAAGCTGCTGGTACACAGGTGCCTGGTCGAAGGGGACCCCCTGACCGACCCGCCAATGTCTGCGCGGATCCCGGAAATGGCCCGCCGCATGACTGCGATACAGGCTGCTTAGCCCGGCCGCCGCCCTCTCGCAGATTAGGTCTCGGACGACCTCCCGCGGCGTCTGCACGGGTGTACTCAAGCCCATGCCTGTATCATGAGTCAGGTATATGACGAAACCTCTAGACGCAGCCGGGCAGGCAGTAGCACACTTACCAGCAAGTGGGGTCCATTTAACTCACCCTCCAGGTGCGGCTGTCGGTTATCCTACCGTCTTGGGATCTATGACGCGCGCCGACAACTGCCGACTATCAAGAGCCGGAGCAGGTCCCGCTATCGCAGGATAATCATCTGGCAGCTGCGGGGTGCATCTACGTCGCCTCCACTGCGCGACGTCAGTCGAGCCGGTCCGTCGCGGAGCCTTCCGGCGCTTGTGCAGAACCCCCCTGCCGGCGCCCCGGCTAATGGGATCCCGGAACCCGAGCCGCGGCCGGCGGGTCTAGCCATCACCGGGGCGACTAGAGCTCCGGGCCTTACA----------GGGGGCTGTCGCTGTACCAAGGCCTCCTCTGCAGCGAGCGCGGGCCATCGCGTGGGCGGTGGGGAGATTCCCCACGGCGCGGGGCCAGGGCGAAGCGCGGCTGCCCCGAGTTGTGGCCCTCCCCCTGC-TAGGCGAGTGCGGGATCAGGACGAAGCGGTGAGGCATCCAACAAAACTCTGGCGCGCGTCAAAGTGCAGTGGCATTTCGGCGGGGCTGTTTTCGGCCCCGTCGACGCCTGCTTGCTCGCGCGCCGCTGTTTTGGATCAGGTGCTACTAACCAACACCGCACACCATGAGGGGAATGGTTCGTCACAACTTCGCTAT--CATGCCGGCGCG-AGGGGCCGCGGCACGCAGCCGGTCTGGGCATCTGGCTG-GAGCCGATGGAGCCTATAGATCCGTCAAAAATAATTTATATCAGCGGCATCCTCTAGTGTGTTCCACCTTCGCTTGTTGTTTCATACTAAGCAATCACAGGAGCGGGCGTAGGCGGAACATGCGAGCAAACTCCCTCCCTTGTTAGCCATCGTGGGGGGTGTTTCCCCCGCGCCACTTTTTTGTGGGTCTCGCCGCATGCAGAAGCGGCTAAGGGCGATTATTATGGTGGGAAGAGCGCCCCGCGGAGATCGTGAACGGCTTTTAGTCCGATTCTGCTTACAAGTGACCTGGGTGTGCCACGGGGCCAACCCAAAAATGGGGGAAGTCGGGGCCCCGTCTTTCGAGACAAGGGGAAAGAGGCGCCCTCTTACCGCCGGCGCCGCCGAACCCAGAAGAGGCTTTATATCGCAGCCGTGAGCGTTGCGGAAGATCCGCTCGCAGCGGTCTGAGGAGGTCGACGTACTCCTGCGCCACCCCCTCCCAGATTGCCCCCCCTCCCCCTCCCGTGAGGGGCCCACGCTGTCGGGCTATGGAAGGGCACTACAAGCACGTCATTCCGGAGTTCCGGCACAGCAGCGCCCGTAAGTCCTGTTTCGGCTTACCCGAGCCACGCCGATTCACGCGGGTGGTTAGAGGGGTAACCACCTCGACCCCTGGTCGGCATTGGCCCATGTCGAGAGCGGATGCGCTTCGTCTGCAGCACCCCCGCCCGTCTGGTTTACCGGTTCACTGACGTATTCGGTAAGGTGTGCACTACGCCCTCGCCGCCAACAAGGGCGTTGTGGCAGTTCCCGTCGAAGCAAAAGCCTCGCGCATCTGACAGGCCTAGCTGTTGCCCAAAGTGCGCT
	PvCo01	AATGTCCGCATGCACGGCTCACTAGAATGGACTTTGAGCCACATCTTGTCAGTCCTGTTGGGGCCTGGTACTGGCTTGGATCGCCATCCGCCGATCCTTCATAAGGTTCGAGAGTCCGGCCAATACGTCCCGTAGTTACATCGATTCGTAGATGATCTGGAACATACTATGGACCGATGGAAAATCGTTATGTATGTCGCGGCCCGATACATGCCAACCGGCCCGGTAATTCCTACTCTGGGACAGACAAGGGCCCGGTCTTACTAATGCATAACGCAGCTATGAACAGCTTCGCGAGTAAAAACACTTCTGCCTCCTTGAGTCTTTCAGTTGGCGGGTCATAGCTACAGTCAGGTTAGACATCTGAGAGCAGCCGATGTTAAGAGGGCGCATGGGCACATCTTATGTGTGATGGCGATGTTTACATGTAGTCGGTATTTGCCCTCCTCGGCCCGCAGGACCGACACATAATTGACTAACACGACACAGCTCACTATCAGTCGCGCCTGTACTTTCAGGGGGAGAACGCTAGCCGAAGACTTCGGTGACCCACGTCGATGGCTCCCTTGTTCTCCTTTCCCTCTCCTGAATAGGGCAGCCGGCATAAAGCGTCGTTTGGCAAAGCCCATACAATTGTCGCACGCGACGAGATCCGGAAATATACGCAAAGCGCATGTCAACCGTAGTGAGTCCTTGCGCAGAGGTCTGTAGCCGGTTAGAGAGACGTTAGTGGAGTGGGCGTGTGCCCAACATGGAGCCAGGACGTGGCGAGCAACTCCGCGCAGAACGGTGGGGCCAATCGGCCGGCAATACCTCTCCAGGTTGGGCCTTGCAGTCCCTCCAACCGCCGTCAAGCGCGGCGCGGATAATCCCCTAGTCAGCCCGTACGGTTCCCGCAAGTCCAACCATGACTACACTGTCGTGGCCCTTTCCGTCGCTGGATAGCAGGTTCCCGGCTGGCAGAAGTGGGAACCCGTGCGGCGTGAGCAATACGCTTCTTTGCTCATGACACACCCAGGACTAGCCCGAGTCTGTACTGGCCGAAGAGGCTGAGGCTCTTATCACCGTATCTCCATTATGAATAGGATCTGAGGAAATGACGAGCCCATCACAATCCGCGTCTGTCGTGAGCCCCTTTGAGCCCACAGGGATAGCTACCTTAGGGTCCCATTTTACGATGCCGACCGGGGAGGCGTCAGTGTGAAGTATCCTAGACGGAACAGTAGGGCCCCCGTCGCCCGCTGTAGCGACGGGCTAGACGGCGTGGAGTACGTGAGGTGTCTGCTCTCAGGCTTCGCACCCCGCCCCCCAGCCATGAACAAGGAGTGAGGGAGGCGCGTCCCCAGGCTGAACCTACGGGGTTTGGTCATATCGCTGCACGTCATGCACAGCAGCTGACCATCCCCACGACCGGAGTCGAGAGGGTCCTGCCTCAGAGTGAGGGGCGTGACTCTTGCTCCTCGGGCGGGAGCGGCGTGAGGGCGAATGCCTATTCAGGCGTCCTCCGCAGTGGGTGGCGGGCACCTTATGTGACCAGCGCATCGTGTCAGAGGAGGCTCGGGCTATCGTATCTAGTCTCTGCTCGCCTTGCGTCGGGGCCTACGCACCCTTTCGGCGTTAACTCCCCTCCGTGTACGAATGATTTAGGGTCAGGAGGGGTGGTTGGGGTGTCCCTTGGCAATCCTTATTCCTCCTTTCGCGAGGCGCCGGGAGGCTGAGCTCGACCGTCCGCGCCATCGGGGAGCGTGCTGATAGGCCTGCCCTAAGCCATTTCGTCCTCGGGTAGGCCAGGGGTCACCAGGGCTCACGGGGGC-TACACGAATAGGCACCCCGAGCTTACTGTGTGAATCACCCTACCCTCTTTCCCCCAACCGACATCCAGCCAATGCGGGACCAACAGCCAGGTGCTATAAGCTGAGTGAGGTATGTATATAGGCGATTTGGTCAATCTCGCCAAGGCCGCGCGCCAACTCTGGCTGTGACCATATATTGTAGCTGACGCCCCAACACCCTAACGTAGCACCGGTTCCGGCATTAGTCTGGCTCCCCGTTGTGGCAAGCCTCCGTGACACGTAAGAGGCCTCACATCAGGCCCTGCAACGGTGCCAACGCGCGGTCCCGGCCCGCACGCAACTTTTGGCCCATTCAACCCCGGTCCCGCTGATTACCCGTCGTCGTTCGCAGGCAG----GTTAGCTCCTGGCCTGACACTCGTCCCTGAGGACTGGCCGGGGGCTGAGCTGCCTGCCCCTCTGTGTTCCTCCCGCCGACGCGTTCATCCTGCCCGGGTGTAGGGCGGATCCCGCGGTGCCGCCGTGCGCCCGTCATGCCAGGTCTACCTGCACTCACGCAACTGTCGGCGGACTGGCTGTCCAGTTGAGAGCTCGGTCGCAGGGCAGCGGATCATCTCTTCTGCGCCGTCCCCTGTAGCAGTAACGAAATGTGTGTTGGGGTCAAGTAGTAGGCACGCGATGCGAAATCATACGCCGGCGAAACAGTCGCTAGGCGACCTACGCACGGGGGCGGGCACGGGCCGCTAGGGTTCCTCGCGACACCTCCCTCAACTCCCGCGTGAAACGGCGACTGCTGGGTTGCGGCACAATTTGACCCCCGTCGTCAGGGGGTGATTGCAGCTCAGCGGGCGGGGGCCCGGAGGTGGGGCCTCGTCTGGCGGGCGCGTCCATACTTATGAGCATTCATCTGGGTGGGCCAACCCTCGAAAGGCGCCGCCCGTCTACGGCGGTCTCAGCGCCTCGCAGCCAGTTACGATTCCTCGGGGGTGAGTGCGGCGTCACCATGAAAGAGGGTCCGAACATGGGACCACCCCGGGGCTTCCACGTAGGGAGCAGTGGCGTCTAGGCACGCGACACCGCCCTGGGCCCTCGTCACGTGAGCTCGCCTCTCGGGCCCCGACGCGGATCGCTTGGACGACGTAGACGGGTAGTCCCTATGAGCGGTGGATCGGTGCAAATGGTGGGTCGATTTGCCGCTCGCGAGCCTACGTATGCAGCCATCCTCCGGGCGAAGCACGCCCGGCGGCCCGGGCCGGAGCACCCGACCCGTTGCGGAGTGCCTAGGCCG---------CCGCTTTGGGGGGCCGCCATCAACGTGATAGGGGCCGTCAGGCCCGGCTATGGTGTTGCACATACAGCGCAATTTCCCGCTTTTTTATAGCTTCTGTGTTGGCCAATGCAGGCTAGGCCTTCAAGCTGCTGGTACACAGGTGCCTGGTCGAAGGGGACCCCCTGACCGACCCGCCAATGTCTGCGCGGATCCCGGAAATCGCCCGCCGCATGACTGCGATACAGGCTGCTTAGCCCGGCCGCCGCCCTCTCGCAGATTAGGTCTCGGACGACCTCCCGCGGCGTCTGCACGAGTGTACTCAAGCCCATGCCTGTATCATGAGTCAGGTATATGACGAAACCTCTAGACGCAGCCGGGCAGGCAGTAGCACACTTACCAGCAAGTGGGGTCCATTTAACTCACCCTCCAGGTGCGGCTGTCGGTTATCCTACCGTCTTGGGATCTATGACGCGCGCCGACAACTGCCGACTATCAAGAGCCGGAGCAGGTCCCGCTATCGCAGGATAATCATCTGGCAGCTGCGGGGTGCACCTACGTCGCCTCCACTGCGCGACGTCAGTCGAGCCGGTCCGTCGCGGAGCCTTCCGGCGCTTGTGCAGAACCCCCCTGCCGGCGCCCCGGCTAAGGGGATCCCGGAACCCGAGCCGCGGCCGGCGGGTCTAGCCATCACCGGGGCGACTAGAGCTCCGGGCCTTACA----------GGGGGCTGTCGCTGTACCAAGGCCTCCTCTGCAGCGAGCGCGGGCCATCGCGTGGGCGGTGGGGAGATTCCCCACGGCGCGGGGCCAGGGCGAAGCGCGGCTGCCCCGAGTTATGGCCCTCCCCCTGC-TAGGCGAGTGCGGGATCAGGACGAAGCGGTGAGGCATCCAACAATACTCTGGCGCGCGTCAAAGTGCAGTGGCATTTCGGCGGGGCTGTTTTCGGCCCCGTCGACGCCTGCTTGCTCGCGCGCCGCTGTTTTGGATCAGGTGCTACTAACCAACACCGCACACCATGAGGGGAATGGTTCGTCACAACTTCGCTAT--CATGCCGGCGCG-AGGGGCCGCGGCACGCAGCCGGTCTGGGCATCTGGCTG-GAGCCGATGGAGCCTATAGATCCGTCAAAAATAATTTATATCAATGGCATCCTCTAATGTGTTCCACCTTCGCTTGTTGTTTCATACTAAGCAATCACAGGAGCGGGCGTAGGCGGATCATGCGAGCAAACTCCCTCCCTTGTTAGCCATCGTGGGGGGTGTTTCCCCCGCGCCACTTTTTTGTGGGTCTCGCCGCATGCAGAAGCGGCTAAGGGCGATTATTATGGTGGGAAGAGCGCCCCGCGGAGATCGTGAACGGCTTTTAGTCCGATTCTGCTTACAAGTGACCTGGGTGTGCCACGGGGCCAACCCAAAAATGGGGGAAGTCGGGGCCCCGTCTTTCGAGACAGGGGGAAAGAGGCGCCCTCTTACCGCCGGCGCCGCCGAACCCAGAAGAGGCTTTATATCGCAGCCGTGAGCGTTGCGGAAGATCCGCTCGCAGCGGTCTGAGGAGGTCGACGTACTCCTGCGCCACCCCCTCCCAGATTGCCCCCCCTCCCCCTCCCGTGAGGGGCCCACGCTGTCGGGCTATGGAAGGGCACTACAAGCACGTCATTCCGGAGTTCCGGCACAGCAGCGCCCGTAAGTCCTGTTTCGGCTTACCCGAGCCACGCCGATTCACGCGGGTGGTTAGAGGGGTAACCACCTCGACCCCTGGTCGGCATTGGCCCATGTCGAGAGCGGATGCGCTTCGTCTGCAGCACCCCCGCCCGTCTGGTTTACCGGTTCACTGACGTATTCGGTAAGGTGTGCACTACGCCCTCGCCGCCAACAAGGGCGTTGTGGCAGTTCCCGTCGAAGCAAAAGCCTCGCGCATCTGACAGGCCTAGCTGTTGCCCAAAGTGCGCT
	PvMe01	AATGTCCGCACGCACGGCTCACTAGGATGGACTTTGGGCCAGATCTTGTCAGTCCTGTTGGGGCCTGGTACTGGCTTGGATCGCCATCCGCCGATCCTTCATAAGGTTCGGGAGTCCGGCCAATACGTCCCGTAGTTACATCGATTCGTAGATGATCTGGAACATACTATGGACCGATGGAAAATCGTCATGTATGTCGCGGTCCGATACATGCCAACCGGCCCGGTAATTCCTACTCTGGGACAGACGAAAGCCCAGTCTTACTACTGCATAATGCAGCTATTAACAGCGCCGCGAGTAAAAATATTTCTGCCTCCTTGAGTCTTTCAGTTGGCGGGTCATAGCTACAGTCAGGTTAGATATCTGAGAGCAGCCGATGTTAAGAGGGCGCATGGGCACATCTTATGTGTGATGGCGATGTTTACATGTAGTCGGTATTTGCCCTCCTCGGCCCGCAGGACCGACACATAATTGACTAACACGACACAGCTCACTATCAGTCGCGCCTGTACTTTCAGGGGGAGAACGCTAGCCGAAGACTTCGGTGACCCACGTCGATGGCTCCCTTGTTCTCCTTTCCCTCTCCTGAATAGGGCAGCCGGCATAAAGCGTCGTTTGGCAAAGCCCATACAATTGTCGCACGCGACGAGATCCGGAAATATACGCAAAGCGCATGTCAACCGTAGTGAGTCCTTGCGCAGAGGTCTGTAGCCGGTTAGAGAGACGTTATTGGAGTGGGCGTGTGCCCAACATGGAGCCAGGACGTGGCGAGCAACTCCGCGCAGAACGGTGGGGCCAATCGGCCGGCAATACCTCTCCAGGTTGGGCCTTGCAGTCCCTCTAACCGCCGTCAAGCGCGGCGCGGATAATCCCCTAGTCAGCCCGTACGGTTCCCGCAAGTCCAACCATGACTACACTGTCGTGGCCCTTTCCGTCGCTGGATAGCAGGTTCCCGGCTGGCAGAAGTGGAAACCCGTGCGGCGTGAGCAATACGCTTCTTTGCTCATGACACACCCAGGACTAGCCCGAGTCTGTACTGGCCGAAGAGGCTGAGGCTCTTATCACCGTATCTCCATTATGAATAGGATCTGAGGAAATGACGAGCCCATCACAATCCGCGTCTGTCGTGAGCCCCTTTGAGCCCACAGGGATAGCTACCTTAGGGTCCCATTTTACGATGCCGACCGGGGAGGCGTCAGTGTGAAGTATCCTAGACGGAACAGTAGGGCCCCCGTCGCCCGCTGTAGCGACGGGCTAGACGGCGTGGAGTACGTGAGGTGTCTGCTCTCAGGCTTCGCACCCCGCCCCCCAGCCATGAACAAGGAGTGAAGGAGGCGCGTCCCCAGGCTGAACCTACGGGGTTTGGTCATATCGCTGCACGTCATGCACAGCAGCTGACCATCCCCACGACCGGAGTCGAGAGGGTCCTGCCTCAGAGTGAGGGGCGTGACTCTTGCTCCTCGGGCGGGAGCGGCGTGAGGGCGAATGCCTATTCAGGCGTCCTCCGCAGTGGGTGGCGGGCACCTTATGTGACCAGCGCATCGTGTCAGAGGAGGCTCGGGCTATCGTATCTAGTCTCTGCTCGCCTTGCGTCGGGGCCTACGCACCCTTCCGGCGTTAACTCCCCTCCGTGTACGAATGATTTAGGGTCAGGAGGGGTGGTTGGGGTGTCCCTTGGCAATCCTTATTCCTCTTTTCGAGAGGCGCCGGGAGGCTGAGCTCGACCGTCCGCGCCATCGGGGAGCGTGCTGATAGGCCTGCCCTAAGCCATTTCGTCCTCGGGTAGGCCAGGGGTCACCAGGGCTCACGGGGGC-TACACGAATAGGCACCCCGAGCTTACTGTGTGAATCACCCTACCCTCTTTCCCCCAACCGACATCCAGCCAATGCGGGACCAACAGCCAGGTGCTATAAGCTGAGTGAGGTATGTATATAGGCGATTTGGTCAATCTCGCCAAGGCCGCGCGCCAACTCTGGCTGTGACCATATATTGTAGCTGACGCCCCAACACCCTAACGTAGCACCGGTTCCGGCATTAGTCTGGCTCCCCGTTGTGGCAAGCCTCCGTGACACGTAAGAGGCCTCACATCAGGCCCTGCAACGGTGCCAACGCGCGGTCCCGGCCCGCACGCAACTTTTGGCCCATTCAACCCCGGTCCCGCTGATTACCCGTCGTCGTTCGCAGGCAG----GTTAGCTCCTGGCCTGACACTCGTCCCTGAGGACTGGCCGGGGGCTGAGCTGCCTGCCCCTCTGTGTTCCTCCCGCCGACGCGTTCATCCTGCCCGGGTGTAGGGCGGATCCCGCGGTGCCGCCATGCGCCCGTCATGCCAGGTCTACCTGCACTCACGCAACTGTCGGCGGACTGGCTGTCCAGTTGAGAGCTCGGTCGCAGGGCAGCGGATCATCTCTTCTGCGCCGTCCCCTGTAGCAGTAACGAAATGTGTGTTGGGGTCAAGTAGTAGGCACGCGATGCGAAATCATACGCCGGCGAAACAGTCGCTAGGCGACCTACGCACGGGGGCGGGCACGGGCCGCTAGGGTTCCTCGCGACACCTCCCTCAACTCCCGCGTGAAACGGCGACTGCTGGGTTGCGGCACAATTTGACCCCCGTCGTCAGGGGGTGATTGCAGCTCAGCGGGCGGGGGCCCGGAGGTGGGGCCTCGTCTGGCGGGCGCGTCCATACTTATGAGCATTCATCTGGGTGGGCCAACCCTCGAAAGGCGCCGCCCGTCTACGGCGGTCTCAGCGCCTCGCAGCCAGTTACGATTCCTCGGGGGTGAGTGCGGCGTCACCATGAAAGAGGGTCCGAACATGGGACCACCCCGGGGCTTCCACGTAGGGAGCAGTGGCGTCTAGGCACGCGACACCGCCCTGGGCCCTCGTCACGTGAGCTCGCCTCTCGGGCCCCGACGCGGATCGCTTGGACGACGTAGACGGGTAGTCCCTATGAGCGGTGGATCGGTGCAAATGGTGGGTCGATTTGCCGCTCGCGAGCCTACGTATGCAGCCATCCTCCGGGCGAAGCACGCCCGGCGGCCCGGGCCGGAGCACCCGACCCGTTGCGGAGTGCCTAGGCCG---------CCGCTTTGGGGGGCCGCCATCAACGTGATAGGGGCCGTCAGGCCCGGCTATGGTGTTGCACATACAGCGCAAATTCCCGCTTTTTTATAGCTTCTGTGTTGGCCAATGCAGGCTAGGCCTTCAAGCTGCTGGTACACAGGTGCCTGGTCGAAGGGGACCCCCTGACCGACCCGCCAATGTCTGCGCGGATCCCGGAAATGGCCCGCCGCATGACTGCGATACAGGCTGCTTAGCCCGGCCGCCGCCCTCTCGCAGATTAGGTCTCGGACGACCTCCCGCGGCGTCTGCACGAGTGTACTCAAGCCCATGCCTGTATCATGAGTCAGGTATATGACGAAACCTCTAGACGCAGCCGGGCAGGCAGTAGCACACTTACCAGCAAGTGGGGTCCATTTAACTCACCCTCCAGGTGCGGCTGTCGGTTATCCTACCGTCTTGGGATCTATGACGCGCGCCGACAACTGCCGACTATCAAGAGCCGGAGCAGGTCCCGCTATCGCAGGATAATCATCTGGCAGCTGCGGGGTGCACCTACGTCGCCTCCACTGCGCGACGTCAGTCGAGCCGGTCCGTCGCGGAGCCTTCCGGCGCTTGTGCAGAACCCCCCTGCCGGCGCCCCGGCTAAGGGGATCCCGGAACCCGAGCCGCGGCCGGCGGGTCTAGCCATCACCGGGGCGACTAGAGCTCCGGGCCTTACA----------GGGGGCTGTCGCTGTACCAAGGCCTCCTCTGCAGCGAGCGCGGGCCATCGCGTGGGCGGTGGGGAGATTCCCCACGGCGCGGGGCCAGGGCGAAGCGCGGCTGCCCCGAGTTGTGGCCCTCCCCCTGC-TAGGCGAGTGCGGGATCAGGACGAAGCGGTGAGGCATCCAACAATACTCTGGCGCGCGTCAAAGTGCAGTGGCATTTCGGCGGGGCTGTTTTCGGCCCCGTCGACGCCTGCTTGCTCGCGCGCCGCTGTTTTGGATCAGGTGCTACTAACCAACACCGCACACCATGAGGGGAATGGTTCGTCACAACTTCGCTAT--CATGCCGGCGCG-AGGGGCCGCGGCACGCAGCCGGTCTGGGCATCTGGCTG-GAGCCGATGGAGCCTATAGATCCGTCAAAAATAATTTATATCAGCAGCATCCTCTAGTGTGTTCCACCTTCGCTTGTTGTTTCATACTAAGCAATCACAGGAGCGGGCGTAGGCGGATCATGCGAGCAAACTCCCTCCCTTGTTAGTCATCGTGGGGGGTGTTTCCCCCGCGCCACTTTTTTGTGGGTCTCGCCGCATGCAGAAGCGGCTAAGGGCGATTATTATGGTGGGAAGAGCGCCCCGCGGAGATCGTGAACGGCTTTTAGTCCGATTCTGCTTACAAGTGACCTGGGTGTGCCACGGGGCCAACCCAAAAATGGGGGAAGTCGGGGCCCCGTCTTTCGAGACAGGGGGAAAGAGGCGCCCTCTTACCGCCGGCGCCGCCGAACCCAGAAGAGGCTTTATATCGCAGCCGTGAGCGTTGCGGAAGATCCGCTCGCAGCGGTCTGAGGAGGTCGACGTACTCCTGCGCCACCCCCTCCCAGATTGCCCCCCCTCCCCCTCCCGTGAGGGGCCCACGCTGTCGGGCTATGGAAGGGCACTACAAGCACGTCATTCCGGAGTTCCGGCACAGCAGCGCCCGTAAGTCCTGTTTCGGCTTACCCGAGCCACGCCGATTCACGCGGGTGGTTAGAGGGGTAACCACCTCGACCCCTGGTCGGCATTGGCCCATGTCGAGAGCGGATGCGCTTCGTCTGCAGCACCCCCGCCCGTCTGGTTTACCGGTTCACTGACGTATTCGGTAAGGTGTGCACTACGCCCTCGCCGCCAACAAGGGCGTTGTGGCAGTTCCCGTCGAAGCAAAAGCCTCGCGCATCTGACAGGCCTAGCTGTTGCCCAAAGTGCGCT
	PvIn01	AATGTCCGCACGCACGGCTCACCACAATGGACTTTGAGCCACATCTTGTCAGTCCTGTTGGGGCCTGGTACTGGCTTGGGTCGCCATCCACCGATCCTTCATAAGGTTCGGGAGTCCGGCCAATACGTCCCGTAGTTACATCGATCCGTAGATGATCTGGAACATACTATGGACCGATGGAAAATCGTTATGTATGTTGCGGTCCGATACATACCAACCGGCCCGGTAATTCCTACTCTGGGACAGACAAGGGTCCGGTCTTACTACTGCATAATGCAGCTATTAACAGCGCCGCGAGTAAAAATACTTCTGCCTCCTTGAGTCTTTCAGTTGGCGGGTCATAGCTACAGTCAGGTTAGACATCTGAGAGCAGCCGATGTTAAGAGGGCGCATGGGCACATTTTATGTGTGATGGCGATGTTTACATGTAGTCGGTATTTGCCCTCCTCGGCCCGCAGGACCGACACATAATTGACTAACACGACACAGCTCACTATCAGTCGCGCCTGTAATTTCAGGGGGAGAACGCTAGCCGAAGACTTCGGTGACCCACGTCGATGGCTCCCTTGTTCTCCTTTCCCTCTCCTGAATAGGGCAGCCGGCATAAAGCGTCGTTTGGCAAAGCCCATACAATTGTCGCACGCGACGAGATCCGGAAATATACGCAAAGCGCATGTCAACCGTAGTGAGTCCTTGCGCAGAGGTCTGTAGCCGGTTAGAGAGACGTTAGTGGAGTGGGCTTGTGCCCAACATGGAGCCAGGACGTGGCGAGCAACTCCGCGCAGAACGGTGGGGCCAATCGGCCGGCAATACCTCTCCAGGTTGGGCCTTGCAGTCCCTCTAACCGCCGTCAAGCGCGGCGCGGATAATCCCCTAGTCAGCCCGTACGGTTCCCGCAAGTCCAACCATGACTAAACTGTCGTGGCCCTTTCCGTCGCTGGATAGCAGGTTCCCGGCTGGCAAAAGTGGGAACCCGTGCGGCGTGAGCAATACGCTTCTTTGCTCATGACACACCCAGGACTAGCCCGAGTCTGTACTGGCCGAAGAGGCTGAGGCTCTTATCACCGTATCTCCATTATGAATAGGATCTGAGGAAATGACGAGCCCATCACAATCCGCGTATGTCGTGAGCCCCTTTGAGCCCACAGGGATAGCTACCTTAGGGTCCCATTTTACGATGCCGACCGGGGAGGCGTCAGTGTGAAGTATCCTAGACGGAACAGTAGGGCCCCCGTCGCCCGCTGTAGCGACGGGCTAGACGGCGTGGAGTACGTGAGGTGTCTGCTCTCAGGCTTCGCACCCCGCCCCCCAGCCATGAACAAGGAGTGAAGGAGGCGCGTCCCCAGGCTGAACCTACGGGGTTTGGTCATATCGCTGCACGTCATGCACAGCAGCTGACCATCCCCACGACCGGAGTCGAGAGGGTCCTGCCTCAGAGTGAGGGGCGTGACTCTTGCTCCTCGGGCGGGAGCGGCGTGAGGGCGAATGCCTATTCAGGCGTCCTCCGCAGTGGGTGGCGGGCACCTTATGTGACCAGCGCATCGTGTCAGAGGAGGCTCGGGCTATCGTATCTAGTCTCTGCTCGCCTTGCGTCGGGGCCTACGCACCCTTCCGGCGTTAACTCCCCTCCGTGTACGAATGATTTAGGGTCAGGAGGGGTGGTTGGGGTGTCCCTTGGCAATCCTTATTCCTCCTTTCGAGAGGCGCCGGGAGGCTGAGCTCGACCGTCCGCGCCATCGGGGAGCGTGCTGATAGGCCTGCCCTAAGCCATTTCGTCCTCGGGTAGGCCAGGGGTCACCAGGGCTCACGGGGGC-TACACGAATAGGCACCCCGAGCTTACTGTGTGAATCACCCTACCCTCTTTCCCCCAACCGACATCCAGCCAATGCGGGACCAACAGCCAGGTGCTATAAGCTGAGTGAGGTATGTATATAGGCGATTTGGTCAATCTCGCCAAGGCCGCGCGCCAACTCTGGCTGTGACCATATATTGTAGCTGACGCCCCAACACCCTAACGTAGCACCGGTTCCGGCATTAGTCTGGCTCCCCGTTGTGGCAAGCCTCCGTGACACGTAAGAGGCCTCACATCAGGCCCTGCAACGGTGCCAACGCGCGGTCCCGGCCCGCACGCAACTTTTGGCCCATTCAACCCCGGTCCCGCTGATTACCCGTCGTCGTTCGCAGGCAG----GTTAGCTCCTGGCCTGACACTCGTCCCTGAGGACTGGCCGGGGGCTGAGCTGCCTGCCCCTCTGTGTTCCTCCCGCCGACGCGTTCATCCTGCCCGGGTGTAGGGCGGATCCCGCGGTGCCGCCGTGCGCCCGTCATGCCAGGTCTACCTGCACTCACGCAACTGTCGGCGGACTGGCTGTCCAGTTGAGAGCTCGGTCGCAGGGCAGCGGATCATCTCTTCTGCGCCGTCCCCTGTAGCAGTAACGAAATGTGTGTTGGGGTCAAGTTGTAGGCACGCGATGCGAAATCATACGCCGGCGAAACAGTCGCTAGGCGACCTACGCACGGGGGCGGGCACGGGCCGCTAGGGTTCCTCGCGACACCTCCCTCAACTCCCGCGTGAAACGGCGACTGCTGGGTTGCGGCACAATTTGACCCCCGTCGTCAGGGGGTGATTGCAGCTCAGCGGGCGGGGGCCCGGAGGTGGGGCCTCGTCTGGCGGGCGCGTCCATACTTATGAGCATTCATCTGGGTGGGCCAACCCTCGAAAGGCGCCGCCCGTCTACGGCGGTCTCAGCGCCTCGCAGCCAGTTACGATTCCTCGGGGGTGAGTGCGGCATCACCATGAAAGAGGGTCCGAATATGGGACCACCCCGGGGCTTCCACGTAGGGAGCAGTGGCGTCTAGGCACGCGACACCGCCCTGGGCCCTCGTCACGTGAGCTCGCCTCTCGGGCCCCGACGCGGATCGCTTGGACGACGTAGACGGGTAGTCCCTATGAGCGGTGGATCGGTGCAAATGGTGGGTCGATTTGCCGCTCGCGAGCCTACGTATGCAGCCATCCTCCGGGCGAAGCACGCCCGGCGGCCCGGGCCGGAGCACCCGACCCGTTGCGGAGTGCCTAGGCCG---------CCGCTTTGGGGGGCCGCCATCAACGTGATAGGGGCCGTCAGGCCCGGCTATGGTGTTGCACATACAGCGCAATTTCCCGCTTTTTTATAGCTTCTGTGTTGGCCAATGCAGGCTAGGCCTTCAAGCTGCTGGTACACAGGTGCCTGGTCGAAGGGGACCCCCTGACCGACCCGCCAATGTCTGCGCGGATCCCGGAAATGGCCCGCCGCATGACTGCGATACAGGCTGCTTAGCCCGGCCGCCGCCCTCTCGCAGATTAGGTCTCGGACGACCTCCCGCGGCGTCTGCACGAGTGTACTCAAGCCCATGCCTGTATCATGAGTCAGGTATATGACGAAACCTCTAGACGCAGCCGGGCAGGCAGTAGCACACTTACCAGCAAGTGGGGTCCATTTAACTCACCCTCCAGGTGCGGCTGTCGGTTATTCTACCGTCTTGGGATCTATGACGCGCGCCGACAACTGCCGACTATCAAGAGCCGGAGCAGGTCCCGCTATCGCAGGATAATCATCTGGCAGCTGCGGGGTGCACCTACGTCGCCTCCACTGCGCGACGTCAGTCGAGCCGGTCCGTCGCGGAGCCTTCCGGCGCTTGTGCAGAACCCCCCTGCCGGCGCCCCGGCTAATGGGATCCCGGAACCCGAGCCGCGGCCGGCGGGTCTAGCCATCACCGGGGCGACTAGAGCTCCGGGCCTTACA----------GGGGGCTGTCGCTGTACCAAGGCCTCCTCTGCAGCGAGCGCGGGCCATCGCGTGGGCGGTGGGGAGATTCCCCACGGCGCGGGGCCAGGGCGAAGCGCGGCTGCCCCGAGTTGTGGCCCTCCCCCTGC-TAGGCGAGTGCGGGATCAGGACGAAGCGGTGAGGCATCCAACAATACTCTGGCGCGCGTCAAAGTGCAGTGGCATTTCGGCGGGGCTGTTTTCGGCCCCGTCGACGCCTGCTTGCTCGCGCGCCGCTGTTTTGGATCAGGTGCTACTAACCAACACCGCAAACCATGAGGGGAATGGTTCGTCACAACTTCGCTAT--CATGCCGGCGCG-AGGGGCCGCGGCACGCAGCCGGTCTGGGCATCTGGCTG-GAGCCGATGGAGCCTATAGATCCGTCAAAAATAATTTATATCAGCAGCATCCTCTAGTGTGTTCCACCTTCGCTTGTTGTTTCATACTAAGCAATCACAGGAGCGGGCGTAGGCGGATCATGCGAGCAAACTCCCTCCCTTGTTAGCCATCGTGGGGGGTGTTTCCCCCGCGCCACTTTTTTGTGGGTCTCGCCGCATGCAGAAGCGGCTAAGGGCGATTATTATGGTGGGAAGAGCGCCCCGCGGAGATCGTGAACGGCTTTTAGTCCGATTCTGCTTACAAGTGACCTGGGTGTGCCACGGGGCCAACCCAAAAATGGGGGAAGTCGGAGCCCCGTCTTTCGAGACAGGGGGAAAGAGGCGCCCTCTTACCGCCGGCGCCGCCGAACCCAGAAGAGGCTTTATATCGCAGCCGTGAGCGTTGCGGAAGATCCGCTCGCAGCGGTCTGACGAGGTCGACGTACTCCTGCGCCACCCCCTCCCAGATTGCCCCCCCTCCCCCTCCCGTGAGGGGCCCACGCTGTCGGGCTATGGAAGGGCACTACAAGCACGTCATTCCGGAGTTCCGGCACAGCAGCGCCCGTAAGTCCTGTTTCGGCTTACCCGAGCCACGCCGATTCACGCGGGTGGTTAGAGGGGTAACCACCTCGACCCCTGGTCGGCATTGGCCCATGTCGAGAGCGGATGCGCTTCGTCTGCAGCACCCCCGCCCGTCTGGTTTACCGGTTCACTGACGTATTCGGTAAGGTGTGCACTACGCCCTCGCCGCCAACAAGGGCGTTGTGGCAGTTCCCGTCGAAGCAAAAGCCTCGCGCATCTGACAGGCCTAGCTGTTGCCCAAAGTGCGCT
	PvMal15	AATGTCCGCACGCACGGCTCAATACAATGGACTTTGAGCCACATCTTGTCAGTCCTGTTGGGGCCTGGTACTGGCTTGGATCGCCATCCGCCGATCCTTCATAAGGTTCGGGAGTCCGGCCAATACGTCCCGTAGTTACATCGATTCGTAGATGATCTGGAACATACTATGGACCGAGGGAAAATCGGCATGTATGTCGCGGTCCGATACATACCAACCGGCCCGGTAATTCCTACTCTGGGACAGACAAGGGTCCGGTCTTACTAATGCATAACGCAGCTATTAACAGCGCCGCGAGTAAAAATATTTCTGCCTCCTTGAGTCTTTCAGTTGGCGGGTCATAGCTACAGTCAGGTTAGACATCTGAGAGCAGCCGATGTTAAGAGAGCGCATGGGCACATCTTATGTGTGATGGCGATGTTTACATGTAGTCGGTATTTGCCCTCCTCGGCCCGCAGGACCGACACATAATTGACTAACACGACACAGCTCACTATCAGTCGCGCCTGTACTTTCAGGGGGAGAACGCTAGCCGAAGACTTCGGTGACCCACGTCGATGGCTCCCTTGTTCTCCTTTCCCTCTCCTGAATAGGGCAGCCGGCATAAAGCGTCGTTTGGCAAAGCCCATACAATTGTCGCACGCGACGAGATCCGGAAATATACGCAAAGCGCATGTCAACCGTAGTGAGTCCTTGCGCAGAGGTCTGTAGCCGGTTAGAGAGACGTTAGTGGAGTGGGCTTGTGCCCAACATGGAGCCAGGACGTGGCGAGCAACTCCGCGCAGAACGGTGGGGCCAATCGGCCGGCAATACCTCTCCAGGTTGGGCCTTGCAGTCCCTCTAACCGCCGTCAAGCGCGGCGCGGATAATCCCCTAGTCAGCCCGTACGGTTCCCGCAAGTCCAACCATGACTACATTGTCGTGGCCCTTTCCGTCGCTGGATAGCAGGTTCCCGGCTGGCAGAAGTGGGAACCCGTGCGGCGTGAGCAATACGATTCTTTGCTCATGACACACCCAGGACTAGCCCGAGTCTGTACTGGCCGAAGAGGCTGAGGCTCTTATCACCGTATCTCCATTATGAATAGGATCTGAGGAAATGACGAGCCCATCACAATCCGCGTCTGTCGTGAGCCCCTTTGAGCCCACAGGGATAGCTACCTTAGGGTCCCATTTTACGATGCCGACCGGGGAGGCGTCAGTGTGAAGTATCCTAGACGGAACAGTAGGGCCCCCGTCGCCCGCTGTAGCGACGGGCTAGACGGCGTGGAGTACGTGAGGTGTCTGCTCTCAGGCTTCGCACCCCGCCCCCCAGCCATGAACAAGGAGTGAAGGAGGCGCGTCCCCAAACTGAACCTACGGGGTTTGGTCATATTGCTGCACGTCATGCACAGCAGCTGACCATCCCCACGACCGGAGTCGAGAGGGTCCTGCCTCAGAGTGAGGGGCGTGACTCTTGCTCCTCGGGCGGGAGCGGCGTGAGGGCGAATGCCTATTCAGGCGTCCTCCGCAGTGGGTGGCGGGCACCTTATGTGACCAGCGCATCGTGTCAGAGGAGGCTCGGGCTATCGTATCTAGTCTCTGCTCGCCTTGCGTCGGGGCCTACGCACCCTTCCGGCGTTAACTCCCCTCCGTGTACGAATGATTTAGGGTCAGGAGGGGTGGTTGGGGTGTCCCTTGGCAATCCTTATTCCTCCTTTCGCGAGGCGCCGGGAGGCTGAGCTCGACCATCCGCGCCATCGGGGAGCGTGCTGATAGGCCTGCCCTAAGCCATTTCGTCCTCGGGTAGGCCAGGGGTCACCAGGGCTCACGGGGGC-TACACGAATAGGCACCCCGAGCTTACTGTGTGAATCACCCTACCCTCTTTCCCCCAACCGACATCCAGCCAATGCGGGACCAACAGCCAGGTGCTATAAGCTGAGTGAGGTATGTATATAGGCGATTTGGTCAATCTCGCCAAGGCCGCGCGCCAACTCCGGCTGTGACCATATATTGTAGCTGACGCCCCAACACCCTAACGTAGCACCGGTTCCGGCATTAGTCTGGCTCCCCGTTGTGGCAAGCCTCCGTGACACGTAAGAGGCCTCACATCAGGCCCTGCAACGGTGCCAACGCGCGGTCCCGGCCCGCACGCAACTTTTGGCCCATTCAACCCCGGTCCCGCTGATTACCCGTCGTCGTTCGCAGGCAG----GTTAGCTCCTGGCCTGACACTCGTCCCTGAGGACTGGCCGGGGGCTGAGCTGCCTGCCCCTCTGTGTTCCTCCCGCCGACGCGTTCATCCTGCCCGGGTGTAGGGCGGATCCCGCGGTGCCGCCGTGCGCCCGTCATGCCAGGTCTACCTGCACTCACGCAACTGTCGGCGGACTGGCTGTCCAGTTGAGAGCTCGGTCGCAGGGCAGCGGATCATCTCTTCTGCGCCGTCCCCTGTAGCAGTAACGAAATGTGTGTTGGGGTCAAGTAGTAGGCACGCGATGCGAAATCATACGCCGGCGAAACAGTCGCTAGGCGACCTACGCACGGGGGCGGGCACGGGCCGCTAGGGTTCCTCGCGACACCTCCCTCAACTCCCGCGTGAAACGGCGACTGCTGGGTTGCGGCACAATTTGACCCCCGTCGTCAGGGGGTGATTGCAGCTCAGCGGGCGGGGGCCCGGAGGTGGGGCCTCGTCTGGCGGGCGCGTCCATACTTATGAGCATTCATCTGGGTGGGCCAACCCTCGAAAGGCGCCGCCCGTCTACGGCGGTCTCAGCGCCTCGCAGCCAGTTACGATTCCTCGGGGGTGAGTGCGGCGTCACCATGAAAGAGGGTCCGAATATGGGACCACCCCGGGGCTTCCACGTAGGGAGCAGTGGCGTCTAGGCACGCGACACCGCCCTGGGCCCTCGTCACGTGAGCTCGCCTCTCGGGCCCCGACGCGGATCGCTTGGACGACGTAGACGGGTAGTCCCTATGAGCGGTGGATCGGTGCAAATGGTGGGTCGATTTGCCGCTCGCGAGCCTACGTATGCAGCCATCCTCCGGGCGAAGCACGCCCGGCGGCCCGGGCCGGAGCACCCGACCCGTTGCGGAGTGCCTAGGCCG---------CCGCTTTGGGGGGCCGCCATCAACGTGATAGGGGCCGTCAGGCCCGGCTATGGTGTTGCACATACAGCGCAAATTCCCGCTTTTTTATAGCTTCTGTGTTGGCCAATGCAGGCTAGGCCTTCAAGCTGCTGGTACACAGGTGCCTGGTCGCAGGGGACCCCCTGACCGACCCGCCAATGTCTGCGCGGATCCCGGAAATGGCCCGCCGCATGACTGCGATACAGGCTGCTTAGCCCGGCCGCCGCCCTCTCGCAGATTAGGTCTCGGACGACCTCCCGCGGCGTCTGCACGGGTGTAATCAAGCCCATGCCTGTATCATGAGTCAGGTATATGACGAAACCTCTAAACGCAGCCGGGCAGGCAGTAGCACACTTACCAGCAAGTGGGGTCCATTTAACTCACCCTCCAGGTGCGGCTGTCGGTTATCCTACCGTCTTGGGATCTATGACGCGCGCCGACAACTGCCGACTATCAAGAGCCGGAGCAGGTCCCGCTATCGCAGGATAATCATCTGGCAGCTGCGGGGTGCACCTACGTCGCCTCCACTGCGCGACGTCAGTCGAGCCGGTCCGTCGCGGAGCCTTCCGGCGCTTGTGCAGAACCCCCCTGCCGGCGCCCCGGCTAATGGGATCCCGGAACCCGAGCCGCGGCCGGCGGGTCTAGCCATCACCGGGGCGACTAGAGCTCCGGGCCTTACA----------GGGGGCTGTCGCTGTACCAAGGCCTCCTCTGCAGCGAGCGCGGGCCATCGCGTGGGCGGTGGGGAGATTCCCCACGGCGCGGGGCCAGGGCGAAGCGCGGCTGCCCCGAGTTGTGGCCCTCCCCCTGC-TAGGCGAGTGCGGGATCAGGACGAAGCGGTGAGGCATCCAACAATACTCTGGCGCGCGTCAAAGTGCAGTGGCATTTCGGCGGGGCTGTTTTCGGCCCCGTCGACGCCTGCTTGCTCGCGCGCCGCTGTTTTGGATCAGGTGCTACTAACCAACACCGCACACCATGAGGGGAATGGTTCGTCACAACTTCGCTAT--CATGCCGGCGCG-AGGGGCCGCGGCACGCAGCCGGTCTGGGCATCTGGCTG-GAGCCGATGGAGCCTATAGATCCGTCAAAAATAATTTATGTATATGGCATCCTCTAGTGTGTTCCACCTTCGCTTGTTGTTTCATACTAAGCAATCACAGGAGCGGGCGTAGGCGGATCATGCGAGCAAACTCCCTCCCTTGTTAGCCATCGTGGGGGGTGTTTCCCCCGCGCCACTTTTTTGTGGGTCTCGCCGCATGCAGAAGCGGCTAAGGGCGATTATTATGGTGGGAAGAGCGCCCCGCGGAGATCGTGAACGGCTTTTAGTCCGATTCTGCTTACAAGTGACCTGGGTGTGCCACGGGGCCAACCCAAAAATGGGGGAAGTCGGGGCCCCGTCTTTCGAGACAGGGGGAAAGAGGCGCCCTCTTACCGCCGGCGCCGCCGAACCCAGAAGAGGCTTTATATCGCAGCCGTGAGCGTTGCGGAAGGTCCGCTCGCAGCGGTCTGACGAGGTCGACGTACTCCTGCGCCACCCCCTCCCAGATTGCCCCCCCTCCCCCTCCCGTGAGGGGCCCACGCTGTCGGGCTATGGAAGGGCACTACAAGCACGTCATTCCGGAGTTCCGGCACAGCAGCGCCCGTAAGTCCTGTTTCGGCTTACCCGAGCCACGCCGATTCACGCGGGTGGTTAGAGGGGTAACCACCTCGACCCCTGGTCGGCATTGGCCCATGTCGAGAGCGGATGCGCTTCGTCTGCGGCACCCCCGCCCGTCTGGTTTACCGGTTCACTGACGTATTCGGTAAGGTGTGCACTACGCCCTCGCCGCCAACAAGGGCGTTGTGGCAGTTTCCGTCGAAGCAAAAGCCTCGCGCATCTGACAGGCCTAGCTGTTGCCCAAAGTGCGCT
	PvMal08	AATGTCCGCACGCACGGCTCACTACAATGGACTTTGAGCCACATCTTGTCAGTCCTGTTGGGGCCTGGTACTGGCTTGGATCGCAATCTGCCGATCCTCCATAAGGTTCGGGAGTCCGGCCAATACGTCCCGTAGTTACATCGATTCGTAGATGATCTGGAACATACTAGGGACCGAGGGAAAATCGGCATGTATGTCGCGGTCCGATACATACCAACCGGCCCGGTAATTCCTACTCTGGGACAGACAAGGGTCCGGTCTTACTAATGCATAATGCAGCTATTAACAGCGCCGCGAGTAAAAATATTTCTGCCTCCTTGAGTCTTTCAGTTGGCGGGTCATAGCTACAGTCAGGTTAGATATCTGAGAGCAGCCGATGTTAAGAGGGCGCATGGGCACATCTTATGTGTGATGGCGATGTTTACATGTAGTCGGTATTTGCCCTCCTCGGCCCGCAGGACCGACACATAATTGACTAACACGACACAGCTCACTATCAGTCGCGCCTGTACTTTCAGGGGGAGAACGCTAGCCGAAGACTTCGGTGACCCACGTCGATGGCTCCCTTGTTCTCCTTTCCCTCTCCTGAATAGGGCAGCCGGCATAAAGCGTCGTTTGGCAAAGCCCATACAATTGTCGCACGCGACGAGATCCGGAAATATACGCAGAGCGCATGTCAACCGTAGTGAGTCCTTGCGCAAAGGTCTGTAGCCGGTTAGAGAGACGTTAGTGGAGTGGGCGTGTGCCCAACATGGAGCCAGGACGTGGCGAGCAACTCCGCGCAGAACGGTGGGGCCAATCGGCCGGCAATACCTCTCCAGGTTGGGCCTTGCAGTCCCTCTAACCGCCGTCAAGCGCGGCGCGGATAATCCCCTAGTCAGCCCGTACGGTTCCCGCAAGTCCAACCATGACTACATTGTCGTGGCCCTTTCCGTCGCTGGATAGCAGGTCCCCGGCTGGCAAAAGTGGGAACCCGTGCGGCGTGAGCAATACGCCTGTTTGCTCATGACACACCCAGGACTAGCCCGAGTCTGTACTGGCCGAAGAGGCTGAGGCTCTTATCACCGTATCTCCATTATGAATAGGATCTGAGGAAATGACGAGCCCATCACAATCCGCGTCTGTCGTGAGCCCCTTTGAGCCCACAGGGATAGCTACCTTAGAGTCCCATTTTACGATGCCGACCGGGGAGGCGTCAGTGTGAAGTATCCTAGACGGAACAGTAGGGCCCCCGTCGCCCGCTGTAGCGACGGGCTAGACGGCGTGGAGTACGTGAGGTGTCTGCTCTCAGGCTTCGCACCCCGCCCCCCAGCCATGAACAAGGAGTGAAGGAGGCGCGTCCCCAAACTGAACCTACGGGGTTTGGTCATATCGCTGCACGTCATGCACAGCAGCTGACCATCCCCACGACCGGAGTCGAGAGGGTCCTGCCTCAGAGTGAGGGGCGTGACTCTTGCTCCTCGGGCGGGAGCGGCGTGAGGGCGAATGCCTATTCAGGCGTCCTCCGCAGTGGGTGGCGGGCACCTTATGTGACCAGCGCATCGTGTCAGAGGAGGCTCGGGCTATCGTATCTAGTCTCTGCTCGCCTTGCGTCGGGGCCTACGCACCCTTCCGGCGTTAACTCCCCTCCGTGTACGAATGATTTAGGGTCAGGAGGGGTGGTTGGGGTGTCCCTTGGCAATCCTTATTCCTCCTTTCGAGAGGCGCCGGGAGGCTGAGCTCGACCGTCCGCGCCATCGGGGAGCGTGCTGATAGGCCTGCCCTAAGCCATTTCGTCCTCGGGTAGGCCAGGGGTCACCAGGGCTCACGGGGGC-TACACGAATAGGCACCCCGAGCTTACTGTGTGAATCACCCTACCCTCTTTCCCCCAACCGACATCCAGCCAATGCGGGACCAACAGCCAGGTGCTATAAGCTGAGTGAGGTATGTATATAGGCGATTTGGTCAATCTCGCCAAGGCCGCGCGCCAACTCCGGCTGTGACCATATATTGTAGCTGACGCCCCAACACCCTAACGTAGCACCGGTTCCGGCATTAGTCTGGCTCCCCGTTGTGGCAAGCCTCCGTGACACGTAAGAGGCCTCACATCAGGCCCTGCAACGGTGCCAACGCGCGGTCCCGGCCCGCACGCAACTTTTGGCCCATTCAACCCCGGTCCCGCTGATTACCCGTCGTCGTTCGCAGGCAG----GTTAGCTCCTGGCCTGACACTCGTCCCTGAGGACTGGCCGGGGGCTGAGCTGCCTGCCCCTCTGTGTTCCTCCCGCCGACGCGTTCATCCTGCCCGGGTGTAGGGCGGATCCCGCGGTGCCGCCGTGCGCCCGTCATGCCAGGTCTACCTGCACTCACGCAACTGTCGGCGGACTGGCTGTCCAGTTGAGAGCTCGGTCGCAGGGCAGCGGATCATCTCTTCTGCGCCGTCCCCTGTAGCAGTAACGAAATGTGTGTTGGGGTCAAGTTGTAGGCACGCGATGCGAAATCATACGCCGGCGAAACAGTCGCTAGGCGACCTACGCACGGGGGCGGGCACGGGCCGCTAGGGTTCCTCGCGACACCTCCCTCAACTCCCGCGTGAAACGGCGACTGCTGGGTTGCGGCACAATTTGACCCCCGTCGTCAGGGGGTGATTGCAGCTCAGCGGGCGGGGGCCCGGAGGTGGGGCCTCGTCTGGCGGGCGCGTCCATACTTATGAGCATTCATCTGGGTGGGCCAACCCTCGAAAGGCGCCGCCCGTCTACGGCGGTCTCAGCGCCTCGCAGCCAGTTACGATTCCTCGGGGGTGAGTGCGGCGTCACCATGAAAGAGGGTCCGAACATGGGACCGCCCCGGGGCTTCCACGTAGGGAGCAGTGGCGTCTAGGCACGCGACACCGCCCTGGGCCCTCGTCACGTGAGCTCGCCTCTCGGGCCCCGACGCGGATCGCTTGGACGACGTAGACGGGTAGTCCCTATGAGCGGTGGATCGGTGCAAATGGTGGGTCGATTTGCCGCTCGCGAGCCTACGTATGCAGCCATCCTCCGGGCGAAGCACGCCCGGCGGCCCGGGCCGGAGCACCCGACCCGTTGCGGAGTGCCTAGGCCG---------CCGCTTTGGGGGGCCGCCATCAACGTGATAGGGGCCGTCAGGCCCGGCTATGGTGTTGCACATACAGCGCAAATTCCCGCTTTTTTATAGCTTCTGTGTTGGCCAATGCAGGCTAGGCCTTCAAGCTGCTGGTACACAGGTGCCTGGTCGAAGGGGACCCCCTGACCGACCCGCCAATGTCTGCGCGGATCCCGGAAATGGCCCGCCGCATGACTGCGATACAGGCTGCTTAGCCCGGCCGCCGCCCTCTCGCAGATTAGGTCTCGGACGACCTCCCGCGGCGTCTGCACGGGTGTACTCAAGCCCATGCCTGTATCATGAGTCAGGTATATGACGAAACCTCTAGACGCAGCCGGGCAGGCAGTAGCACACTTACCAGCAAGTGGGGTCCATTTAACTCACCCTCCAGGTGCGGCTGTCGGTTATCCTACCGTCTTGGGATCTATGACGCGCGCCGACAACTGCCGACTATCAAGAGCCGGAGCAGGTCCCGCTATCGCAGGATAATCATCTGGCAGCTGCGGGGTGCACCTACGTCGCCTCCACTGCGCGACGTCAGTCGAGCCGGTCCGTCGCGGAGCCTTCCGGCGCTTGTGCAGAACCCCCCTGCCGGCGCCCCGGCTAATGGGATCCCGGAACCCGAGCCGCGGCCGGCGGGTCTAGCCATCACCGGGGCGACTAGAGCTCCGGGCCTTACA----------GGGGGCTGTCGCTGTACCAAGGCCTCCTCTGCAGCGAGCGCGGGCCATCGCGTGGGCGGTGGGGAGATTCCCCACGGCGCGGGGCCAGGGCGAAGCGCGGCTGCCCCGAGTTGTGGCCCTCCCCCTGC-TAGGCGAGTGCGGGATCAGGACGAAGCGGTGAGGCATCCAACAATACTCTGGCGCGCGTCAAAGTGCAGTGGCATTTCGGCGGGGCTGTTTTCGGCCCCGTCGACGCCTGCTTGCTCGCGCGCCGCTGTTTTGGATCAGGTGCTACTAACCAACACCGCACACCATGAGGGGAATGGTTCGTCACAACTTCGCTAT--CATGCCGGCGCG-AGGGGCCGCGGCACGCAGCCGGTCTGGGCATCTGGCTG-GAGCCGATGGAGCCTATAGATCCGTCAAAAATAATTTATGTATACGGCATCCTCTAGTGTGTTCCACCTTCGCTTGTTGTTTCATACTAAGCAATCACAGGAGCGGGCGTAGGCGGATCATGCGAGCAAACTCCCTCCCTTGTTAGCCATCGTGGGGGGTGTTTCCCCCGCACCACTTTTTTGTGGGTCTCGCCGCATGCAGAAGCGGCTAAGGGCGATTATTATAGTGAGAAGAGCGCCCCGCGGAGATCGTGAACGGCTTTTAGTCCGATTCTGCTTACAAGTGACCTGGGTGTGCCACGGGGCCAACCCAAAAATGGGGGAAGTCGGGGCCCCGTCTTTCGAGACAGGGGGAAAGAGGCGCCCTCTTACCGCCGGCGCCGCCGAACCCAGAAGAGGCTTTATATCGCAGCCGTGAGCGTTGCGGAAGATCCGCTCGCAGCGATCTGAGGAGGTCGACGTACTCCTGCGCCACCCCCTCCCAGATTGCCCCCCCTCCCCCTCCCGTGAGGGGCCCACGCTGTCGGGCTATGGAAGGGCACTACAAGCACGTCATTCCGGAGTTCCGGCACAGCAGCGCCCGTAAGTCCTGTTTCGGCTTACCCGAGCCACGCCGATTCACGCGGGTGGTTAGAGGGGTAACCACCTCGACCCCTGGTCGGCATTGGCCCATGTCGAGAGCGGATGCGCTTCGTCTGCAGCACCCCCGCCCGTCTGGTTTACCGGTTCACTGACGTATTCGGTAAGGTGTGCACTACGCCCTCGCCGCCAACAAGGGCGTTGTGGCAGTTCCCGTCGAAGCAAAAGCCTCGCGCATCTGACAGGCCTAGCTGTTGCCCAAAGTGCGCT
	PvMal19	AATGTCCGCACGCACGGCTCACTACAATGGACTTTGAGCCACATCTTGTCAGTCCTGTTGGGGCCTGGTACTGGCTTGGATCGCCATCCGCCGATCCTTCATAAGGTTCGGGAGTCCGGCCAATACGTCCCGTAGTTACATCGACTCGTAGATGATCTGGAACATACTATGGACCGAGGGAAAATCGGCATGTATGTCGCGGTCCGATACATACCAACCGGCCCGGTAATTCCTACTCTGGGACAGACAAGGGTCCAGTCTTACTACTGCATAATGCAGCTATTAACAGCGCCGCGAGTAAAAATATTTCTGCCTCCTTGAGTCTTTCAGTTGGCGGGTCATAGCTACAGTCAGGTTAGATATCTGAGAGCAGCCGATGTTAAGAGGGCGCATGGGCACATCTTATGTGTGATGGCGATGTTTACATGTAGTCGGTATTTGCCCTCCTCGGCCCGCAGGACCGACACATAATTGACTAACACGACACAGCTCACTATCAGTCGCGCCTGTACTTTCAGGGGGAGAACGCTAGCCGAAGACTTCGGTGACCCACGTCGATGGCTCCCTTGTTCTCCTTTCCCTCTCCTGAATAGGGCAGCCGGCATAAAGCGTCGTTTGGCAAAGCCCATACAATTGTCGCACGCGACGAGATCCGGAAATATACGCAAAGCGCATGTCAACCGTAGTGAGTCCTTGCGCAGAGGTCTGTAGCCGGTTAGAGAGACGTTAGTGGAGTGGGCGTGTGCCCAACATGGAGCCAGGACGTGGCGAGCAACTCCGCGCAGAACGGTGGGGCCAATCGGCCGGCAATACCTCTCCAGGTTGGGCCTTGCAGTCCCTCTAACCGCCGTCAAGCGCGGCGCGGATAATCCCCTAGTCAGCCCATACGGTTCCCGCAAGTCCAACCATGACTACATTGTCGTGGCCCTTTCCGTCGCTGGATAGCAGGTTCCCGGCTGGCAAAAGTGGGAACCCGTGCGGCGTGAGCAATACGCCTGTTTGCTCATGACACACCCAGGACTAGCCCGAGTCTGTACTGGCCGAAGAGGCTGAGGCTCTTACCACCGTATCTCCATTATGAATAGGATCTGAGGAAATGACGAGCCCATCACAATCCGCGTCTGTCGTGAGCCCCTTTGAGCCCACAGGGATAGCTACCTTAGGGTCCCATTTTACGATGCCGACCGGGGAGGCGTCAGTGTGAAGTATCCTAGACGGAACAGTAGGGCCCCCGTCGCCCGCTGTAGCGACGGGTTAGACGGCGTGGAGTACGTGAGGTGTCTGCTCTCAGGCTTCGCACCCCGCCCCCCAGCCATGAACAAGGAGTGAAGGAGGCGCGTCCCCAAACTGAACCTACGGGGTTTGGTCATATCGCTGCACGTCATGCACAGCAGCTGACCATCCCCACGACCGGAGTCGAGAGGGTCCTGCCTCAGAGTGAGGGGCGTGACTCTTGCTCCTCGGGCGGGAGCGGCGTGAGGGCGAATGCCTATTCAGGCGTCCTCCGCAGTGGGTGGCGGGCACCTTATGTGACCAGCGCATCGTGTCAGAGGAGGCTCGGGCTATCGTATCTAGTCTCTGCTCGCCTTGCGTCGGGGCCTACGCACCCTTTCGGCGTTAACTCCCCTCCGTGTACGAATGATTTAGGGTCAGGAGGGGTGGTTGGGGTGTCCCTTGGCAATCCTTATTCCTCCTTTCGAGAGGCGCCGGGAGGCTGAGCTCGACCGTCCGCGCCATCGGGGAGCGTGCTGATAGGCCTGCCCTAAGCCATTTCGTCCTCGGGTAGGCCAGGGGTCACCAGGGCTCACGGGGGC-TACACGAATAGGCACCCCGAGCTTACTGTGTGAATCACCCTACCCTCTTTCCCCCAACCGACATCCAGCCAATGCGGGACCAACAGCCAGGTGCTATAAGCTGAGTGAGGTATGTATATAGGCGATTTGGTCAATCTCGCCAAGGCCGCGCGCCAACTCTGGCTGTGACCATATATTGTAGCTGACGCCCCAACACCCTAACGTAGCACCGGTTCCGGCATTAGTCTGGCTCCCCGTTGTGGCAAGCCTCCGTGACACGTAAGAGGCCTCACATCAGGCCCTGCAACGGTGCCAACGCGCGGTCCCGGCCCGCACGCAACTTTTGGCCCATTCAACCCCGGTCCCGCTGATTACCCGTCGTCGTTCGCAGGCAG----GTTAGCTCCTGGCCTGACACTCGTCCCTGAGGACTGGCCGGGGGCTGAGCTGCCTGCCCCTCTGTGTTCCTCCCGCCGACGCGTTCATCCTGCCCGGGTGTAGGGCGGATCCCGCGGTGCCGCCGTGCGCCCGTCATGCCAGGTCTACCTGCACTCACGCAACTGTCGGCGGACTGGCTGTCCAGTTGAGAGCTCGGTCGCAGGGCAGCGGATCATCTCTTCTGCGCCGTCCCCTGTAGCAGTAACGAAATGTGTGTTGGGGTCAAGTAGTAGGCACGCGATGCGAAATCATACGCCGGCGAAACAGTCGCTAGGCGACCTACGCACGGGGGCGGGCACGGGCCGCTAGGGTTCCTCGCGACACCTCCCTCAACTCCCGCGTGAAACGGCGACTGCTGGGTTGCGGCACAATTTGACCCCCGTCGTCAGGGGGTGATTGCAGCTCAGCGGGCGGGGGCCCGGAGGTGGGGCCTCGTCTGGCGGGCGCGTCCATACTTATGAGCATTCATCTGGGTGGGCCAACCCTCGAAAGGCGCCGCCCGTCTACGGCGGTCTCAGCGCCTCGCAGCCAGTTACGATTCCTCGGGGGTGAGTGCGGCGTCACCATGAAAGAGGGTCCGAACATGGGACCACCCCGGGGCTTCCACGTAGGGAGCAGTGGCGTCTAGGCACGCGACACCGCCCTGGGCCCTCGTCACGTGAGCTCGCCTCTCGGGCCCCGACGCGGATCGCTTGGACGACGTAGACGGGTAGTCCCTATGAGCGGTGGATCGGTGCAAATGGTGGGTCGATTTGCCGCTCGCGAGCCTACGTATGCAGCCATCCTCCGGGCGAAGCACGCCCGGCGGCCCGGGCCGGAGCACCCGACCCGTTGCGGAGTGCCTAGGCCG---------CCGCTTTGGGGGGCCGCCATCAACGTGATAGGGGCCGTCAGGCCCGGCTATGGTGTTGCACATACAGCGCAATTTCCCGCTTTTTTATAGCTTCTGTGTTGGCCAATGCAGGCTAGGCCTTCAAGCTGCTGGTACACAGGTGCCTGGTCGAAGGGGACCCCCTGACCGACCCGCCAATGTCTGCGCGGATCCCGGAAATGGCCCGCCGCATGACTGCGATACAGGCTGCTTAGCCCGGCCGCCGCCCTCTCGCAGATTAGGTCTCGGACGACCTCCCGCGGCGTCTGCACGGGTGTACTCAAGCCCATGCCTGTATCATGAGTCAGGTATATGACGAAACCTCTAAACGCAGCCGGGCAGGCAGTAGCACACTTACCAGCAAGTGGGGTCCATTTAACTCACCCTCCAGGTGCGGCTGTCGGTTATCCTACCGTCTTGGGATCTATGACGCGCGCCGACAACTGCCGACTATCAAGAGCCGGAGCAGGTCCCGCTATCGCAGGATAATCATCTGGCAGCTGCGGGGTGCACCTACGTCGCCTCCACTGCGCGACGTCAGTCGAGCCGGTCCGTCGCGGAGCCTTCCGGCGCTTGTGCAGAACCCCCCTGCCGGCGCCCCGGCTAATGGGATCCCGGAACCCGAGCCGCGGCCGGCGGGTCTAGCCATCACCGGGGCGACTAGAGCTCCGGGCCTTACA----------GGGGGCTGTCGCTGTACCAAGGCCTCCTCTGCAGCGAGCGCGGGCCATCGCGTGGGCGGTGGGGAGATTCCCCACGGCGCGGGGCCAGGGCGAAGCGCGGCTGCCCCGAGTTGTGGCCCTCCCCCTGC-TAGGCGAGTGCGGGATCAGGACGAAGCGGTGAGGCATCCAACAATACTCTGGCGCGCGTCAAAGTGCAGTGGCATTTCGGCGGGACTGTTTTCGGCCCCGTCGACGCCTGCTTGCTCGCGCGCCGCTGTTTTGGATCAGGTGCTACTAACCAACACCGCACACCATGAGGGGAATGGTTCGTCACAACTTCGCTAT--CATGCCGGCGCG-AGGGGCCGCGGCACGCAGCCGGTCTGGGCATCTGGCTG-GAGCCGATGGAGCCTATAGATCCGTCAAAAATAATTTATGTATATGGCATCCTCTAGTGTGTTCCACCTTCGCTTGTTGGTTCATACTAAGCAATCACAGGAGCGGGCGTAGGCGGATCATGCGAGCAAACTCCCTCCCTTGTTAGCCATCGTGGGGGGTGTTTCCCCCGCGCCACTTTTTTGTGGGTCTCGCCGCACGCAGAAGCGGCTAAGGGCGATTATTATGGTGGGAAGAGCGCCCCGCGGAGATCGTGAACGGCTTTTAGTCCGATTCTGCTTACAAGTGACCTGGGTGTGCCACGGGGCCAACCCAAAAATGGGGGAAGTCGGGGCCCCGTCTTTCGAGACAAGGGGAAAGAGGCGCCCTCTTACCGCCGGCGCCGCCGAACCCAGAAGAGGCTTTATATCGCAGCCGTGAGCGTTGCGGAAGATCCGCTCGGAGCGGTCTGAGGAGGTCGACGTACTCCTGCGCCACCCCCTCCCAGATTGCCCCCCCTCCCCCTCCCGTGAGGGGCCCACGCTGTCGGGCTATGGAAGGGCACTACAAGCACGTCATTCCGGAGTTCCGGCACAGCAGCGCCCGTAAGTCCTGTTTCGGCTTACCCGAGCCACGCCGATTCACGCGGGTGGTTAGAGGGGTAACCACCTCGACCCCTGGTCGGCATTGGCCCATGTCGAGAGCGGATGCGCTTCGTCTGCAGCACCCCCGCCCGTCTGGTTTACCGGTTCACTGACGTATTCGGTAAGGTGTGCACTACGCCCTCGCCGCCAACAAGGGCGTTGTGGCAGTTCCCGTCGAAGCAAAAGCCTCGCGCATCTGACAGGCCTAGCTGTTGCCCAAAGTGCGCT
	PvMau	AATGTCCGCACGCACGGCTCACTACAATGGACTTTGAGCCAGATCTTGTCAGTCCTGTTGGGGCCTGGTACTGGCTTGGATCGCCATCCGCCGATCCTTCATAAGGTTCGGGAGTCCGGCCAATACGTCCCGTAGTTACATCGATCCGTAGATGATCTGGCACATACTATGGACCGATGGAAAATCGGCATGTATGTCGCGGTCCGATACATGCCAACCGGCCCGGTAATTCCTACTCTGGGACAGACAAGGGTCCGGTCTTACTAATGCATAATGCAGCTATTAACAGCGCCGCGAGTAAAAATATTTCTGCCTCCTTGAGTCTTTCAGTTGGCGGGTCATAGCTACAGTCAGGTTAGACATCTGAGAGCAGCCGATGTTAAGAGGGCGCATGGGCACATTTTATGTGTGATGGCGATGTTTACATGTAGTCGGTATTTGCCCTCCTCGGCCCGCAGGACCGACACATAATTGACTAACACGACACAGCTCACTATCAGTCGCGCCTGTAATTTCAGGGGGAGAACGCTAGCCGAAGACTTCGGTGACCCACGTCGATGGCTCCCTTGTTCTCCTTTCCCTCTCCTGAATAGGGCAGCCGGCATAAAGCGTCGTTTGGCAAAGCCCATACAATTGTCGCACGCGACGAGATCCGGAAATATACGCAAAGCGCATGTCAACCGTAGTGAGTCCTTGCGCAGAGGTCTGTAGCCGGTTAGAGAGACGTTAGTGGAGTGGGCGTGTGCCCAACATGGAGCCAGGAAGTGGCAAGCAACTCCGCGCAGAACGGTGGGGCCAATCGGCCGGCAATACCTCTCCAGGTTGGGCCTTGCAGTCCCTCTAACCGCCGTCAAGCGCGGCGCGGATAATCCCCTAGTCAGCCCGTACGGTTCCCGCAAGTCCAACCATGACTACACTGTCGTGGCCCTTTCCGTCGCTGGATAGCAGGTTCCCGGCTGGCAAAAGTGGGAACCCGTGCGGCGTGAGCAATACGCCTGTTTGCTCATGACACACCCAGGACTAGCCCGAGTCTGTACTGGCCGAAGAGGCTGAGGCTCTTATCACCGTATCTCCATTATGAATAGGATCTGAGGAAATGACGAGCCCATCACAATCCGCGTCTGTCGTGAGCCCCTTTGAGCCCACAGGGATAGCTACCTTAGAGTCCCATTTTACGATGCCGACCGGGGAGGCGTCAGTGTGAAGTATCCTAGACGGAACAGTAGGGCCCCCGTCGCCCGCTGTAGCGACGGGCTAGACGGCGTGGAGTACGTGAGGTGTCTGCTCTCAGGCTTCGCACCCCGCCCCCCAGCCATGAACAAGGAGTGAAGGAGGCGCGTCCCCAAACTGAACCTACGGGGTTTGGTCATATTGCTGCACGTCATGCACAGCAGCTGACCATCCCCACGACCGGAGTCGAGAGGGTCCTGCCTCAGAGTGAGGGGCGTGACTCTTGCTCCTCGGGCGGGAGCGGCGTGAGGGCGAATGCCTATTCAGGCGTCCTCCGCAGTGGGTGGCGGGCACCTTATGTGACCAGCGCATCGTGTCAGAGGAGGCTCGGGCTATCGTATCTAGTCTCTGCTCGCCTTGCGTCGGGGCCTACGCACCCTTTCGGCGTTAACTCCCCTCCGTGTACGAATGATTTAGGGTCAGGAGGGGTGGTTGGGGTGTCCCTTGGCAATCCTTATTCCTCCTTTCGAGAGGCGCCGGGAGGCTGAGCTCGACCGTCCGCGCCATCGGGGAGCGTGCTGATAGGCCTGCCCTAAGCCATTTCGTCCTCGGGTAGGCCAGGGGTCACCAGGGCTCACGGGGGC-TACACGAATAGGCACCCCGAGCTTACTGTGTGAATCACCCTACCCTCTTTCCCCCAACCGACATCCAGCCAATGCGGGACCAACAGCCAGGTGCTATAAGCTGAGTGAGGTATGTATATAGGCGATTTGGTCAATCTCGCCAAGGCCGCGCGCCAACTCTGGCTGTGACCATATATTGTAGCTGACGCCCCAACACCCTAACGTAGCACCGGTTCCGGCATTAGTCTGGCTCCCCGTTGTGGCAAGCCTCCGTGACACGTAAGAGGCCTCACATCAGGCCCTGCAACGGTGCCAACGCGCGGTCCCGGCCCGCACGCAACTTTTGGCCCATTCAACCCCGGTCCCGCTGATTACCCGTCGTCGTTCGCAGGCAG----GTTAGCTCCTGGCCTGACACTCGTCCCTGAGGACTGGCCGGGGGCTGAGCTGCCTGCCCCTCTGTGTTCCTCCCGCCGACGCGTTCATCCTGCCCGGGTGTAGGGCGGATCCCGCGGTGCCGCCGTGCGCCCGTCATGCCAGGTCTACCTGCACTCACGCAACTGTCGGCGGACTGGCTGTCCAGTTGAGAGCTCGGTCGCAGGGCAGCGGATCATCTCTTCTGCGCCGTCCCCTGTAGCAGTAACGAAATGTGTGTTGGGGTCAAGTAGTGGGCACGCGATGCGAAATCATACGCCGGCGAAACAGTCGCTAGGCGACCTACGCACGGGGGCGGGCACGGGCCGCTAGGGTTCCTCGCGACACCTCCCTCAACTCCCGCGTGAAACGGCGACTGCTGGGTTGCGGCACAATTTGACCCCCGTCGTCAGGGGGTGATTGCAGCTCAGCGGGCGGGGGCCCGGAGGTGGGGCCTCGTCTGGCGGGCGCGTCCATACTTATGAGCATTCATCTGGGTGGGCCAACCCTCGAAAGGCGCCGCCCGTCTACGACGGTCTCAGCGCCTCGCAGCCAGTTACGATTCCTCGGGGGTGAGTGCGGCGTCACCATGAAAGAGGGTCCGAACATGGGACCACCCCGGGGCTTCCACGTAGGGAGCAGTGGCGTCTAGGCACGCGACACCGCCCTGGGCCCTCGTCACGTGAGCTCGCCTCTCGGGCCCCGACGCGGATCGCTTGGACGACGTAGACGGGTAGTCCCTATGAGCGGTGGATCGGTGCAAATGGTGGGTCGATTTGCCGCTCGCGAGCCTACGTATGCAGCCATCCTCCGGGCGAAGCACGCCCGGCGGCCCGGGCCGGAGCACCCGACCCGTTGCGGAGTGCCTAGGCCG---------CCGCTTTGGGGGGCCGCCATCAACGTGATAGGGGCCGTCAGGCCCGGTTATGGTGTTGCACATACAGCGCAATTTCCCGCTTTTTTATAGCTTCTGTGTTGGCCAATGCAGGCTAGGCCTTCAAGCTGCTGGTACACAGGTGCCTGGTCGAAGGGGACCCCCTGACCGACCCGCCAATGTCTGCGCGGATCCCGGAAATGGCCCGCCGCATGACTGCGATACAGGCTGCTTAGCCCGGCCGCCGCCCTCTCGCAGATTAGGTCTCGGACGACCTCCCGCGGCGTCTGCACGGGTGTACTCAAGCCCATGCCTGTATCATGAGTCAGGTATATGACGAAACCTCTAGACGCAGCCGGGCAGGCAGTAGCACACTTACCAGCAAGTGGGGTCCATTTAACTCACCCTCCAGGTGCGGCTGTCGGTTATCCTACCGTCTTGGGATCTATGACGCGCGCCGACAACTGCCGACTATCAAGAGCCGGAGCAGGTCCCGCTATCGCAGGATAATCATCTGGCAGCTGCGGGGTGCACCTACGTCGCCTCCACTGCGCGACGTCAGTCGAGCCGGTCCGTCGCGGAGCCTTCCGGCGCTTGTGCAGAACCCCCCTGCCGGCGCCCCGGCTAATGGGATCCCGGAACCCGAGCCGCGGCCGGCGGGTCTAGCCATCACCGGGGCGACTAGAGCTCCGGGCCTTACA----------GGGGGCTGTCGCTGTACCAAGGCCTCCTCTGCAGCGAGCGCGGGCCATCGCGTGGGCGGTGGGGAGATTCCCCACGGCGCGGGGCCAGGGCGAAGCGCGGCTGCCCCGAGTTGTGGCCCTCCCCCTGC-TAGGCGAGTGCGGGATCAGGACGAAGCGGTGAGGCATCCAACAATACTCTGGCGCGCGTCAAAGTGCAGTGGCATTTCGGCGGGGCTGTTTTCGGCCCCGTCGACGCCTGCTTGCTCGCGCGCCGCTGTTTTGGATCAGGTGCTACTAACCAACACCGCAAACCATGAGGGGAATGGTTCGTCACAACTTCGCTAT--CATGCCGGCGCG-AGGGGCCGCGGCACGCAGCCGGTCTGGGCATCTGGCTG-GAGCCGATGGAGCCTATAGATCCGTCAAAAATAATTTATGTATGCAGCATCCTCTAGTGTGTTCCACCTTCGCTTGTTGGTTCATACTAAGCAATCACAGGAGCGGGCGTAGGCGGATCATGCGAGCAAACTCCCTCCCTTGTTAGCCATCGTGGGGGGTGTTTCCCCCGCGCCACTTTTTTGTGTGTCTCGCCGCATGCAGAAGCGGCTAAGGGCGATTATTATGGTGGGAAGAGCGCCCCGCGGAGATCGTGAACGGCTTTTAGTCCGATTCTGCTTACAAGTGACCTGGGTGTGCCACGGGGCCAACCCAAAAATGGGGGAAGTCGGGGCCCCGTCTTTCGAGACAGGGGGAAAGAGGCTCCCTCTTACCGCCGGCGCCGCCGAACCCAGAAGAGGCTTTATATCGCAGCCGTGAGCGTTGCGGAAGATCCGCTCGCAGCGGTCTGAGGAGGTCGACGTACTCCTGCGCCACCCCCTCCCAGATTGCCCCCCCTCCCCCTCCCGTGAGGGGCCCACGCTGTCGGGCTATGGAAGGGCACTACAAGCACGTCATTCCGGAGTTCCGGCACAGCAGCGCCCGTAAGTCCTGTTTCGGCTTACCCGAGCCACTCCGATTCACGCGGGTGGTTAGAGGGGTAACCACCTCGACCCCTGGTCGGCATTGGCCCATGTCGAGAGCGGATGCGCTTCGTCTGCGGCACCCCCGCCCGTCTGGTTTACCGGTTCACTGACGTATTCGGTAAGGTGTGCACTACGCCCTCGCCGCCAACAAGGGCGTTGTGGCAGTTCCCGTCGAAGCAAAAGCCTCGCGCATCTGACAGGCCTAGCTGTTGCCCAAAGTGCGCT
	PvIn02	AATGTCTGCACGCACGGCTCAACACAATGGACTTTGGGCCAGATCTTGTCAGTCCTGTTGGGGCCTGGTACTGGCTTGGATCGCCATCCGCCGATCCTTCATAAGGTTCGGGAGTCCGGCCAATACGTCCCGTAGTTACATCGATTCGTAGATGATCTGGAACACACTATGGACCGATGGAAAATCGTCATGTATGTCGCGGTCCGATACATACCAACCGGCCCGGTAATTCCTACTCTGGGACAGACAAGGGTCCGGTCTTACTAATGCATAATGCAGCTATTTACAGCGCCGCGAGTAAAAATATTTCTGCCTCCTTGAGTCTTTCAGTTGGCGGGTCATAGCTACAGTCAGGTTAGACATCTGAGAGCAGCCGATGTTAAGAGAGCGCATGGGCACATCTTATGTGTGATGGCGATGTTTACATGTAGTCGGTATTTGCCCTCCTCGGCCCGCAGGACCGACACATAATTGACTAACACGACACAGCTCACTATCAGTCGCGCCTGTACTTTCAGGGGGAGAACGCTAGCCGAAGACTTCGGTGACCCACGTCGATGGCTCCCTTGTTCTCCTTTCCCTCTCCTGAATAGGGCAGCCGGCATAAAGCGTCGTTTGGCAAAGCCCATACAATTGTCGCACGCGACGAGATCCGGAAATATACGCAAAGCGCATGTCAACCGTAGTGAGTCCTTGCGCAGAGGTCTGTAGCCGGTTAGAGAGACGTTAGTGGAGTGGGCGTGTGCCCAACATGGAGCCAGGAAGTGGCAAGCAACTCCGCGCAGAACGGTGGGGCCAATCGGCCGGCAATACCTCTCCAGGTTGGGCCTTGCAGTCCCTCTAACCGCCGTCAAGCGCGGCGCGGATAATCCCCTAGTCAGCCCGTACGGTTCCCGCAAGTCCAACCATGACTACACTGTCGTGGCCCTTTCCGTCGCTGGATAGCAGGTTCCCGGCTGGCAGAAGTGGGAACCCGTGCGGCGTGAGCAATACGCCTGTTTGCTCATGACACACCCAGGACTAGCCCGAGTCTGTACTGGCCGAAGAGGCTGAGGCTCTTATCACCGTATCTCCATTATGAATAGGATCTGAGGAAATGACGAGCCCATCACAATCCGCGTCTGTCGTGAGCCCCTTTGAGCCCACAGGGATAGCTACCTTAGGGTCCCATTTTACGATGCCGACCGGGGAGGCGTCAGTGTGAAGTATCCTAGACGGAACAGTAGGGCCCCCGTCGCCCGCTGTAGCGACGGGCTAGACGGCGTGGAGTACGTGAGGTGTCTGCTCTCAGGCTTCGCACCCCGCCCCCCAGCCATGAACAAGGAGTGAAGGAGGCGCGTCCCCAGACTGAACCTACGGAGTTTGGTCATATCGCTGCACGTCATGCACAGCAGCTGACCATCCCCACGACCGGAGTCGAGAGGGTCCTGCCTCAGAGTGAGGGGCGTGACTCTTGCTCCTCGGGCGGGAGCGGCGTGAGGGCGAATGCCTATTCAGGCGTCCTCCGCAGTGGGTGGCGGGCACCTTATGTGACCAGCGCATCGTGTCAGAGGAGGCTCGGGCTATCGTATCTAGTCTCTGCTCGCCTTGCGTCGGGGCCTACGCACCCTTCCGGCGTTAACTCCCCTCCGTGTACGAATGATTTAGGGTCAGGAGGGGTGGTTGGGGTGTCCCTTGGCAATCCTTATTCCTCCTTTCGAGAGGCGCCGGGAGACTGAGCTCGACCGTCCGCGCCATCGGGGAGCGTGCTGATAGGCCTGCCCTAAGCCATTTCGTCCTCGGGTAGGCCAGGGGTCACCAGGGCTCACGGGGGC-TACACGAATAGGCACCCCGAGCTTACTGTGTGAATCACCCTACCCTCTTTCCCCCAACCGACATCCAGCCAATGCGGGACCAACAGCCAGGTGCTATAAGCTGAGTGAGGTATGTATATAGGCGATTTGGTCAATCTCGCCAAGGCCGCGCGCCAACTCTGGCTGTGACCATATATTGTAGCTGACGCCCCAACACCCTAACGTAGCACCGGTTCCGGCATTAGTCTGGCTCCCCGTTGTGGCAAGCCTCCGTGACACGTAAGAGGCCTCACATCAGGCCCTGCAACGGTGCCAACGCGCGGTCCCGGCCCGCACGCAACTTTTGGCCCATTCAACCCCGGTCCCGCTGATTACCCGTCGTCGTTCGCAGGCAG----GTTAGCTCCTGGCCTGACACTCGTCCCTGAGGACTGGCCGGGGGCTGAGCTGCCTGCCCCTCTGTGTTCCTCCCGCCGACGCGTTCATCCTGCCCGGGTGTAGGGCGGATCCCGCGGTGGCGCCGTGCGCCCGTCATGCCAGGTCTACCTGCACTCACGCAACTGTCGGCGGACTGGCTGTCCAGTTGAGAGCTCGGTCGCAGGGCAGCGGATCATCTCTTCTGCGCCGTCCCCTGTAGCAGTAACGAAATGTGTGTTGGGGTCAAGTTGTAGGCACGCGATGCGAAATCATACGCCGGCGAAACAGTCGCTAGGCGACCTACGCACGGGGGCGGGCACGGGCCGCTAGGGTTCCTCGCGACACCTCCCTCAACTCCCGCGTGAAACGGCGACTGCTGGGTTGCGGCACAATTTGACCCCCGTCGTCAGGGGGTGATTGCAGCTCAGCGGGCGGGGGCCCGGAGGTGGGGCCTCGTCTGGCGGGCGCGTCCATACTTATGAGCATTCATCTGGGTGGGCCAACCCTCGAAAGGCGCCGCCCGTCTACGGCGGTCTCAGCGCCTCGCAGCCAGTTACGATTCCTCGGGGGTGAGTGCGGCGTCACCATGAAAGAGGGTCCGAACATGGGACCACCCCGGGGCTTCCACGTAGGGAGCAGTGGCGTCTAGGCACGCGACACCGCCCTGGGCCCTCGTCACGTGAGCTCGCCTCTCGGGCCCCGACGCGGATCGCTTGGACGACGTAGACGGGTAGTCCCTATGAGCGGTGGATCGGTGCAAATGGTGGGTCGATTTGCCGCTCGCGAGCCTACGTATGCAGCCATCCTCCGGGCGAAGCACGCCCGGCGGCCCGGGCCGGAGCACCCGACCCGTTGCGGAGTGCCTAGGCCG---------CCGCTTTGGGGGGCCGCCATCAACGTGATAGGGGCCGTCAGGCCCGGCTATGGTGTTGCACATACAGCGCAATTTCCCGCTTTTTTATAGCTTCTGTGTTGGCCAATGCAGGCTAGGCCTTCAAGCTGCTGGTACACAGGTGCCTGGTCGAAGGGGACCCCCTGACCGACCCGCCAATGTCTGCGCGGATCCCGGAAATGGCCCGCCGCATGACTGCGATACAGGCTGCTTAGCCCGGCCGCCGCCCTCTCGCAGATTAGGTCTCGGACGACCTCCCGCGGCGTCTGCACGGGTGTACTCAAGCCCATGCCTGTATCATGAGTCAGGTATATGACGAAACCTCTAGACGCAGCCGGGCAGGCAGTAGCACACTTACCAGCAAGTGGGGTCCATTTAACTCACCCTCCAGGTGCGGCTGTCGGTTATCCTACCGTCTTGGGATCTATGACGCGCGCCGACAACTGCCGACTATCAAGAGCCGGAGCAGGTCCCGCTATCGCAGGATAATCATCTGGCAGCTGCGGGGTGCACCTACGTCGCCTCCACTGCGCGACGTCAGTCGAGCCGGTCCGTCGCGGAGCCTTCCGGCGCTTGTGCAGAACCCCCCTGCCGGCGCCCCGGCTAATGGGATCCCGGAACCCGAGCCGCGGCCGGCGGGTCTAGCCATCACCGGGGCGACTAGAGCTCCGGGCCTTACA----------GGGGGCTGTCGCTGTACCAAGGCCTCCTCTGCAGCGAGCGCGGGCCATCGCGTGGGCGGTGGGGAGATTCCCCACGGCGCGGGGCCAGGGCGAAGCGCGGCTGCCCCGAGTTGTGGCCCTCCCCCTGC-TAGGCGAGTGCGGGATCAGGACGAAGCGGTGAGGCATCCAACAATACTCTGGCGCGCGTCAAAGTGCAGTGGCATTTCGGCGGGGCTGTTTTCGGCCCCGTCGACGCCTGCTTGCTCGCGCGCCGCTGTTTTGGATCAGGTGCTACTAACCAACACCGCAAACCATGAGGGGAATGGTTCGTCACAACTTCGCTAT--CATGCCGGCGCG-AGGGGCCGCGGCACGCAGCCGGTCTGGGCATCTGGCTG-GAGCCGATGGAGCCTATAGATCCGTCAAAAATAATTTATATATGCAGCATCCTCTAGTGTGTTCCACCTTCGCTTGTTGTTTCATACTAAGCAATCACAGGAGCGGGCGTAGGCGGATCATGCGAGCAAACTCCCTCCCTTGTTAGCCATCGTGGGGGGTGTTTCCCCCGCGCCACTTTTTTGTGGGTCTCGCCGCATGCAGAAGCGGCTAAGGGCGATTATTATGGTGGGAAGAGCGCCCCGCGGAGATCGTGAACGGCTTTTAGTCCGATTCTGCTTACAAGTGACCTGGGTGTGCCACGGGGCCAACCCAAAAATGGGGGAAGTCGGGGCCCCGTTTTTCGAGACAGGGGGAAAGAGGCGCCCTCTTACCGCCGGCGCCGCCGAACCCAGAAGAGGCTTTATATCGCAGCCGTGAGCGTTGCGGAAGATCCGCTCGCAGCGGTCTGAGGAGGTCGACGTACTCCTGCGCCACCCCCTCCCAGATTGCCCCCCCTCCCCCTCCCGTGAGGGGCCCACGCTGTCGGGCTATGGAAGGGCACTACAAGCACGTCATTCCGGAGTTCCGGCACAGCAGCGCCCGTAAGTCCTGTTTCGGCTTACCCGAGCCACGCCGATTCACGCGGGTGGTTAGAGGGGTAACCACCTCGACCCCTGGTCGGCATTGGCCCATGTCGAGAGCGGATGCGCTTCGTCTGCAGCACCCCCGCCCGTCTGGTTTACCGGTTCAATGACGTATTCGGTAAGGTGTGCACTACGCCCTCGCCGCCAACAAGGGCGTTGTGGCAGTTCCCGTCGAAGCAAAAGCCTCGCGCATCTGACAGGCCTAGCTGTTGCCCAAAGTGCGCT
	Pvl09	AATGTCCGCACGCACGGCTCACTACAATGGACTTTGAGCCAGATCTTGTCAGTCCTGTTGGGGCCTGGTACTGGCTTGGATCGCCATCCACCGATCCTTCATAAGGTTCGGGAGTCCGGCCAATACGTCCCGTAGTTACATCGATTCGTAGATGATCTGGCACATACTATGGACCGAGGGAAAATCGGCATGTATGTCGCGGCCCGATACATGCCAACCGGCCCGGTCATTCCCACTCTGGGACAGACAAGGGTCCGGTCTTACTAATGCATAATGCAGCTATTTACAGCGCCGCGAGTAAAAATATTTCTGCCTCCTTGAGTCTTTCAGTTGGCGGGTCGTATCAACAGTCAGGTTAGACATCTGAGAGCAATCAATGTTAGGAGAGCGCATGGGCACATCCTATGCGTAATGGCGATGCTTGCATGTATTCGGTATTTGTCCTCCTCGGCCCGAAGGACCGACACATAATTGACTAACTCAACACAGCTCACTACCAGTCGCGCCTGTGCTCTCAAGGGGAGAACGCTAGCCGAAGACTTCGGTGACCCACGTCGTTGGGTCCTTTATTCTCCTCTCCCTCTCCTGAAGAGGGCAGCCGGTGTCAGGCGGCGTTTGGCAAAGCCCACACAATTGCCGCGCGCGACGAGATCCGGAAATATACGCAACGCGCATGTCAACCGTAGTGAGTCCGTTCGCCGAGGTTCGTGGCCGGTGAGAGTGACGTTAGTGGGGTGGGCGTGTACCCAACATGGAGCCAGGGCGTGGCGAGCAATTCCACGCAGAACGGTGGGGCCAATCGGCCGGCGATACCTCTCCAGGTTGGGCCTTGTGGTCCCTCTAACCGCCAGCGAGCGCGGCGCGGATAATCCCCTAGTCAGCCCGTACGGGTCCCGCAAGTCCAATTATGACTACACTGTCGTGGCCCTTTCCGTCGCTGGATAGCAGGGTCCCGGCGGGCAAAAATGGGAACCCGTGCAGCGTGAGCAATACGCCTGTTTGCTCATGATGCACCCAGGGCTAGCCCGAGTCAGTACGGGCCGAAGGGGCTGAGGCTCATATCACCGATTCCTCATTATGAATCAGAGTCGAGGAGATGACGAGCCCATCACAATCCGCGTCCACCACGGGCCCCTTCGAGCCCACAGGGATAGCTACCTTAGGGTACCCTTTTACGATGCCGACCGGGGAGGCGTCAGTGTGAAGTATCCTAGACAGAACAGTAGGGCCATCGTCGCCCGTCGCAGCGACGGGCTAGACGGCGTGGAGTACGGGGGGCGTCTGCACTCAGGCTTCACACCCCGCCCCCCAGCCATGAACAAAAAGTGAAGGAGGCGCGTCCCCAGGCTGAGCCTACGGGGTTTGGTTATAACGCTGCACGTCGTGCACAGCAGCTGACCATCCCCACAACCAGAGTCGAGAGGGTCCGGCCTCAGAGCAGGGCGCGTGATTCCCGCTCCTCGGGCGGGAGCGGCGTGAGGGCGAATGCCTCTTCAGGCGTCCTCCGCAGTGGGTGGCGGGCACCTTATGCGACCAGCGCATCGTGTCAGAGGGGGCTCAGGCTGTCGTGTCTAGATTCTGCTCGACTTGCGTCGGGACCTACGCACCCTTCCAACGTTCACTCTCCTACGCGTACAGATGATTTAGGGTCAGGTGGGGTGATTGGGGTGTCCCTTGGCAATCCTTATTCCTCCTGTCGAGAGGCGCCGAGGGGCTGAGCTCGACCGTCCGCGCCATCGGGGAGCGTGCTAATAGACCTGCCCGGAACCATTGCGTCCTCGGGTAGGCCGGGGGTCCCCAGGGCTCACGGGAAC-TACACGAATCGGCACCCCGAGCCTACTGTGTGATTCACCCTAGCCTCTTTCCCCCAACCGATATCCAGACAATGCGGGACCGACAGTCAGGTACTGTAAGCTGAGTGAGGTATGTATATAGGCGACTTGGTAAATATCGCCAGCGCCGCGCGCCGGCTCTGGCCGCAACCATGTATTGTAGCTGGGGCCCCAACGCCCTAACGACGCGCCGGTTTCGGCATTTATCTGGCCCCCGGTTGCGGTAAGCCTCCGTGACGCGTAAGAGGCCTCACATCGGGCCCTACAGCGGTACCAACGCGCGGTCCCGGCCCGCGTGCAACTTTTGGTTCATTCAAACCTGGTCTCACTGATTACCCGTCGTCGTTCGCAGGCAG----GTTAGCTCCTGGCCTGACACTCGTCCCTGAGGACTGGCTGGAGGCCGAGCTGCCTGCCCCCTCGTGTTCCTCCCGCCGACGCGTCCATCCTGCCCGGGTGTAAGGCGGATCCCGCGACGCCGCCGTGCGCCCGTCATGCCGGGTCTACCCGTCCTCACGCAACTGTCGGCGGATTAGCTGTCCGGTTGAGGGCTCGGTCGCAGGGCAGCGGGTCATCTCTTCTGCGCCGTCCCCTGTGACAATAACGAAGTGTGTGTTGGGGTCAAGTAGTAGGCACGAAACGCGAAATCATACGCCGGCGGGACAGTCACTAGGCGGCCGACGCGCGGAGGCGGGCGCGGGCCGCTAGGGTTCCTCGCGACACCTCCCTCAACGCGCGCATAAAACGGCGACTGCTGGGTTGCGGCGCAATTTTACCCCCACCGTCAAGGGGTGATTGCAGCTCAGTAGGCGGGGGCCCGGAGGTGGGGCCTCGTCTGGCGGGCGCGTCCATACTTACGGGCATTCGTCTGGGTGGGCCAACCCTCGAGAGGTTCCGCCCGTCCACGGCGGTCTCAGCGCCTCGCAGCCAGTTACGGTTCCTCGGGGGTGGGTGCTCCGCCACCACGAGTAAGGATACGAACATGGGACCGCCGTGGGGCTTCCACGTAGGGAGCAATGGCGTCTAGGCACGCGGCACCGCCCTGGGCCCTCGTCACGCGAGCTCGCCTGTCTGGCCCCGACGCGGAGCGTTCGGACGACGCAGACGGGTAGTCCCTACGAGCGGTGGATCGATGCAAATGGCAGGTCGATTTGCCGCTCGTGAGCCTACGTATGCAGCCATCCTCCGGGCGAAGCACGCCCGGCGGCCCGGGCCGGAGCACCCGACCCGTTGCGGAGTGCCTAGGCCG---------CCGCTTCGAGGGGCCGCCATCCACGTTATAAGGGTCGTCATGCCCGGCTATGGTGTTGCACATACAGCGCAATTTCCCGCTTTTTTATAGCTTCTGTGTTAGCCAATGTAGGCTAGGCCTTCAAGCTGCTGCTACACAGGTGCCTGGTCGAAGGGGACCCCCTGACCGACCCGCCAATGTCTGCGCGGATCCCGGAAATGGCCCGCCGCATGAGTGCGATACAGGCTGCTTAGTCCGGCCGCCGCCCTCTCGCAGGCTAGGTCTCGGACGACCTCCAGCGGCGTCTGCACGGGTGAACTCAGGCCCATGCCTGTATCGTGAGTCAGGTATACGACGAAACCTCCGGACGCGGCCGGGTAGGCAGTAGCACACTTACCAGCAAGCAGGGTCCATGTAATTCACCTTCCAGGTGCGGCTGTCGGTTACCCTACCGTCTTAAGATCTATGACGCGCGCCGACAACTGCCGACTGTCAAGACCCGGAGCAGGTCTCGCTATCGCAGAATAGTCATCCGGCAGCTGCGGGGTGCACCTACGTCGCCCCTACTGCGCGACGTCAGTCGAGCCGGTTCGTCACGGAGCCTCCCGGCGCGTGTGCAGAATCCCCCTGCCGGCGCCCCGGCTAATTGGATACCGGAACTCGAGCCGCGGCCGGCGGGTCTAGCCGTCACCGGGGCGACACGAGCTCCGGGCCTCATA----------GGGGGCTGTCGCTGTCCCAAGGCCTCCCCTGCAGCGAGCGCGGGCCATCGCGTGGGTGATGGGGAGATTCCCAGCGGCGCGGGGCCGGGACGAAGCGCGGCTGCCCCGAGTTGTGGCCGTCCCCCCGC-AAGGCGAGTGCGGGATCAGAACGGGGCGGTGGGGCGTCGAACAATACTCTTGTGCGCGTTAAAGTGCAGTGGCATTCGGGCGGGGCTGTTCCCGGCCCCGCCGACGCCTGCTCGCTAGCGCGCCGCTGTTTTGGACCAGGTGCTATTAACCAACACCGCACATCATGAGGGGAATGGTCCGTCACAACTTCACTAT--CATGCCGGCGCG-AGGGGCCGCGGCACGAAGTCGGTCTGGGCATCTGGCTG-GAGCGGATGAAGCCTATAGATCCGTCAAAAATAAATTATATATATGGCATCCTCTAGTGTGTCCCAACTTCGCCTGTTGTTTCATACTAAGCACTCACAGGAGCGAGCGCAGGCGGATCACGCGAGCAAACTCCCTCCCCTGTTAGCCATCGTGAGCGGTGTTTCCCCCGCGCCACTTTTTTGTGGGTCTCACCGTACGCAGAAGCGGCTAAGGGCGATTATTATGGTGGGAAGAGCGCCCCGCGGAGATCGCGAACGGCTTTTAGTCCTATCCTGCTTACAGGTGACCCGGGCGTGCCACGGGGCCAACCCTAAAATGGGGGAAGTCGGGGCCCCGTCTTTCGAGACGGGGGGAAAGTGGCGCCCTCTTTCCGCCGGCGATGCCGAACCCAGAAGAGGCTTTATTTCGCAGCCGTGAGCGCTGCAGAAGAACTGTTCGCAGCGGCCTGAGGGGGTCGACGTACCTCGGCGCCGCCCCCTCCCAGACCGCCCCCCCTCCCCCACCCGTGGGGGGCCCACGTTGTCGCGCTAGGGGGAGGCACTATGAGCTTATCACTCCGGAGTTCCGGCGCAGCGGCGCCCGTAAGTCCTGTTTCGGCTTACCCGAGCCACGCCGATTCACGCGGGTGGTCAGACGGGTAACCACCCCGACTCCTGGTCGGCATTGGCCCGTGTCGAGAGCGGACGCGCCCCGTCAGCGGCACCCCCGGCCGCCTGGTTTGCCGGTTCACTCACGTATTCGGTAAGGTGTGCACTACGCCCTCGCCGCCGACAAGGGCGTTGTGGCAATTCCCGTCGAAGCGAAAGCCCCGCGCATCTGACAGGCCTAGCTGTTGTCCAAGGTGCACT
	Pvl10	AATGTCCGCACGCACGGCTCAACACAATGGACTTTGAGCCAGATCTTGTCAGTCCTGTTGGGGCCTGGTACTGGCTTGGATCGCCATCCGCCGATCCTTCATAAGGTTCGGGAGTCCGGCCAATACGTCCCGTAGTTACATCGATCCGTAGATGATCTGGCACATACTAGGGACCGAGGGAAAATCGGCATGTATGTCGCGGCCCGATACATGCCAACCGGCCCGGTCATTCCTACTCTGGGACAGACAAGGGTCCGGTCTTACTAATGCATAATGCAGCTATTAACAGCGCCGCGAGTAAAAATATTTCTGCCTCCTTGAGTCTTTCAGTTGGCGGGTCGTATCTACAGTCAGATTAGACATCTGAGAGCAATCAATGTTAGGAGAGCGTATGGGCACATCTTATGTGTGATGGCGATGTTTACATGTAGTCGGTACTTGTCCTCCTCGGCCCGAAGGACCGACACATAATTAACTAACTCAACACAGCTCACTACCAGTCGCGCCTGTGCTCTCAAGGGGAGAACGCTAGCCGAAGACTTCGGTGACCCGCGTCGATGGCTCCTTTATTCTCCTTTCCCTCTCCAGAAGAGGGCAGCCGGTGTAAGGCGGCGTTTGGCAAAGCCCACACAATTGCCGCGCGCGACGAGATCCGGAAACATACGCAACGCGCATGTCAACCGTTGAGAGTCCGTGCGCCGAGGTCTGTGGCCGGGTAGAGTGACGTTAGTGGGGTGGGCGTGTACCCAACATGGAGCCAGGGCGTGTCGAGCAATTCCACGCAGAACGGTGGGGCCAATTGGCCGGCGATACCTCTCCAGGTCGGGCCTTGTGGTCCGTCTAACCGCCAGCGAGCGCGGCGCGGATAATCCCCTAGTCAGCCCGTACGGGCCCCGCAAGTCTGATTATGACTACACTGTCGTGGCCCCTTCCGCCTCTAGATAGCAGGGTCCCGGCGGGTAAGAATAGGAACCCATGCAGCGTGAGCAATACGCCCGTTTGCCCATGATACACCCAGGGCTAGCCCTAGTCTGTACGAACCGAAGGGGCTGAGGCTCTTATCACCGATTCCTCATGATGAATCAGAGTTGAGGCGATGACGGGTCCATGACAATCCGCCTCCACCACGGGCCCCTTCGAGCCCACAGGGATAGCTACCTTAGGGTACCCTGCTACGATGCCGACCGGGGAAGCGTCAGTGTGTAGTAGCCTAGACAGAACAGTAGGGCCATTGTCGCCCGTCGCAGCGACGGGCTAGACGGCATGGAGTGTGGGGGGCGTCTGCACTCAGGCTTCACACCCCGCCCCCCAGCCACAAACAAAAAGTGAAGGAGGCGCGTCCCCAGGCTGAGCCTACGGGGTTTGGTTATAACGCTGCACGTCGTGCATAGCAGCTGACCGTCCCCACAACCAGAGTCGAGAGGGTCCGGCCTCAGAACAGGGCGCGTGACGCTCGCTCCCCGGGCAGGAGCGGCGTGAGGGCGAGTGCCTCTTCAGGCGTCCTCCGCAGTGGGTGGCGGGCACCTTAAGCGACCAGCGCATCGTGTCAGAGGAGGCTCGGGCTGTCGTGTCTAGATTCTGCTCGACTTGCGTCGGGACCTACGCACCCTTCCAACGTTAACTCTCCTACGCGTGCAGATGATTTAGGGTCAGGTGGGGTGATTGGGGTGTCCCTTGGCAATCCTTATTCCTCCTGTCGAGAGGCGCCGAGGGGCTGAGCTCGACCGTCCGCGCCATCGGGGAGCGTGCTAATAGACCCGCCCGAGGCCATTGCGTCCTCGGGTAGGCCGGGGGTCCCCAGGGCTCACGGGAAC-TACACGAATAGGCACCCCGAGCCGGCTGTGTGAATCACCCTACCCTCTTTCCCCCGACCGATATCCAGACAATGCGGGACCGACAGTCAGGTACTGTAAGCTGAGTGAGGTATGTATATAGGCGATTTGGTCAATATCGCCAACACCGCGCGCCAGCTCTGGCCGCAACCATGTATTGTAGCTGGCGCTCCTACGCCCTAACGACGCACCGGTTTCGGCATTAGTCTGGCCCCCGGTTGTGGTAAGCCTCCGTGGCGCGTAACAGGCCTCACATCGGGCCCTACAGCGGTACCAACGCCCGGTCCCGGCCCGCGTGTAACTTTTGGTTCATTCAAACCTGGTCTCACTGATTACCCGTCGCCGTTCGCAGGCAG----GTCAGCTCCTGGCCTGACACTCGTCCCTGAGGACTGGCTGGAGGCCGAGCTGCCTGCCCCCTCGTGTTCCTCCCGCCGACGCGTCCATCCTGCCCGGGTGTAAGGCGGATCCCGCGACGCCGCCGTGCGCCCGTCATGCCGAGTCTACCCGTCCTCACGCAACTGTCGGCTGATTGGCTGTCCGGTTGAGGGCTCGGTCGCAGGTCAGCGGGTCATCTCTTCTGCGCCGTCCCCTGTAACAATAACGAAGTGTGTGTTGGGGTCAATTAGTAGGCACGAAATGCGAAATCATACGCCGGCGGGACAGTCACTAGGCGGCCGACGCGCGGAGGCGGGCGCGGGCCGCTAGGGTTCGTCGCGACACCTCCCTCACCGGGCGCGTAAAGCGGCGACTGCTGGGTTGCGGCACAATTTGACCCCCACCGTCAAGGGGTGATTGCAGCTCAGTAGGCGGGGGCCCGGAGGTGGGGCCTCATCTGGGGGGCCGGTCCATACTTACGGGCATTCATCTGGGTGGGCCTACCCTCGAGAGGTTCCGCCCGTCCACGGCGGTCTCAGCGCCTCGCAGCCAGTTACGATCCCTCGGGGGTGGGTGCTCCGCCACCATGAAAGAGGGTCCGAACATGGGACCGCCCTGGGGCTTCCACGTAGGGAGCAATGGCGTCTAGGCACGCGGCACCGCCCTGGGCCCTCGTCACGCGAGCTCGCCTGTCTGGCCCCAACGCGGAGCGTCTGGACGGCACAGACGGGTAGTCCCCATGACCGGGGTATCGATGCAAATGGCGGGTCGATTTGCCGTACGCGAGCCCACGTATGCAGCCATCCTCCGGGCGAAACACGCCCGGCGGTCCGGGCCGGGGCACCCGACACGTTGCGGAGTGCCTAGGCCG---------CCGCTTCGAGGGGCCGCCATCCACGTGATGAGGGCCGTCAGGCCCGGCTATGGTGTTGCACATACAGCGCAATTTCCCGCCTTTTTATAACTTCTGTGTTGGCCAATGTAGGCTAGGCGTTCAAGCTGCTGCTACACAGGTGCCTGGTCGAAGGGGACCCCTTGACCGAACCGCCAGTGCCATCGCGGATCCCGAAAATGGCCCGCCGCATGAGTGCGATGGGGGCTGCTTAGTCCGGCCGCCGCCCTCTCGCAGGTTAGGTCTCGGACGACCTCCAGCGGCGTCTGCACGGGTGTACTCAGGCCCATGCCTGTATCGTGAGTCAGGTATACGACGAGACCTCCGGACGCAGCCGGGTAGGCAGTAGCACACTTACCAGCAAGCAGGGTCCATGTAATTCACCTTCCAGGTGCGGCTGTCGGTTACCCTACCGTCTTAAGATCTATGACGCGCGCCGACAACTGCCGACTGTCGAGACCCGGAGCAGGTCTCGCTATCGCAGAATAGTCATCTGGCAGCTGCGGGGTGCACCTACGTCACCCCTACTACGCGACGTCAGTCGAGCCGGTTCGTCACGGAGCCTTCCGGCGCGTGTGCAGAACCCCCCTGCCGGCGCCCCGGCTAATTGGATACCGGAACTCGAGCCGTGGCCGGCGGGTCTAGCCGTCACCGGGGCAACACGAGCTCCGGGCCTCATA----------GGGGGCTGTCGCTGTCCCAAGGCCTCCTCCGCAGCGAGCGCGGGCCATCGCGTGGGTGATGGGGAGATTCCCAGCGGCGCGGGGCCGGGACGAAGCGCGGCTGCCCCGAGTTGTGGCCGTCCCCCCGC-AAGGCGAGTGCGGGATCAGAACGAGGCGGTGGGGCGTCCAACAATACTCTGGCGCGCGTCAAAGTGCAGTGGCATTCGGGCGGAGCTGTTCCCGGCCCCGCCGACGCCTGCCCGCTCGCGCGCCGCTGTTTTGGACCAGGTGCTATTAACCAACGCCGCACATCATGAGGGGAATGGTTCGTCACAACTCCACTAT--CATGCCGGCGCG-AGGGGCCGCGGCACGAAGCCGGTCTGGGCATCTGGCTG-GAGTGGATGAAGCCTATAGATCCGTCAAAAATAATTTATATCAATGGCATCCTCTAGAGTGTCCCAACTTCGCTTGTTGTTTCATACTAAGTCCTCACAGGGGCGGGCGTAGGCGGATCACGCGAGCAAACTCCCTCCCCTGTTAGCCGTCGTGAGCGGTGTTTCCCCCGCGCCACTTTTTTGTGGGTCTCACCGCACGCAGAAGCGGCTAAGGGCGATTATTATGGTGGGAGGAGCGCCCCGCGGAGATCGCGAACGGCTTTTAGTCCTATCCTGCTGACAGGTGATCTGGGCGTGCGACGGAGCCAACCCTAAAATGGGGGGGGCCGGGGCCCCGTCTTTCGAGACAGGGGGGCAGTGGCGCCCTCGTTCCGCCGGCGATGCCGAACCCAGAAGAGGCTTTACTTCGCCGCCGTGAGCGCTGCAGAAGAACTGTTCGCAGCGGCCTGAGGGGGTCGACGTACCTCTGCGCGACCCCCTCCCAGACCGCCCCCCCTCCCCCACCCGTGGGGGGCCCACGCTGTCGCGCTATGGAAGGGCACGATGGGCATAGCACTCCGGAGTCCCGGCGCAGCGGCGCGCGTGAGTCCTGTTTCAGCTTACCCGAGCCACGCCGATCCACGCGGGTGGTCTGACGGGTAGCCACCCCGACTCCTGGTCGACATTGGCCCGTGTCGAAAGCGAACGCGCCCCGTCTGCGGCACCCCCGGCCGCCTGGTTTGCCGGTTCACTCACGTATTCGGTAAGGTGTGCACCACGCCCTCGCCGCCGACAAGGGCATTATGGCAATTCCCGTCGAAGCGAAAGCCCCGCGTATCTGACAGGCCTAGCTGTTGCCCAAAGTGCACT

;
end;
