# Supplementary material for: Plasmodium vivax-like genome sequences shed new insights into Plasmodium vivax biology and evolution
Source: PLoS Biol. 2018 Aug 24;16(8):e2006035. doi: 10.1371/journal.pbio.2006035 (PMC6130868; doi:10.1371/journal.pbio.2006035)
Supplement: S7 Data — For each analysis with a different number of SNVs considered, the alignment and the resulting tree file are available. SNV, single nucleotide variant. (ZIP) [file pbio.2006035.s021.zip › 1000 SNP Alignment.nex]

#NEXUS
begin taxa;
	dimensions ntax=31;
	taxlabels
	PcyB
	Pvl06
	Pvl07
	Pvl11
	Pvl01
	Pvl02
	Pvl04
	Pvl05
	Pvl03
	Pvl08
	PvBr22
	PvBr32
	PvCo01
	PvMe01
	PvTh01
	PvIn03
	PvIn01
	PvMal15
	PvMal08
	PvMal19
	PvIn02
	PvPNG25
	PvPe03
	PvMy01
	PvTh02
	PvMau
	PvPNG14
	PvPNG12
	PvPNG58
	Pvl09
	Pvl10
;
end;

begin characters;
	dimensions nchar=999;
	format datatype=dna missing=? gap=-;
	matrix
	PcyB	AATGCCTGCATAGACATTCCAATAGAATGGACTTTGAGCCCGATCTTGTTTATGCCGTTGGGACTTGGTACTGGCTTGGGTCGTCATCCACCGATCCTCCATATGGCTCGAGAGTCCGGCCAATATGTCTTGTAGTTACATCGATTCGTAAATGATATGGCACATACCATGGACCGAGAACAAATCGGCATGTATGTCGAAGTTCGATTCATACCAATCGGCTCAGTCACTTCCACTCTGGAACAGAAAAGGGTCAGCACTCACTAATATATAACGCAGTCATTAACAGCGCCGCGAGTAAGAATACTTTTAACTCCTTGAGTCTTTCAGTTAGCGGATGACGTGAGCGACCGAGCCGTACGCTTGCCAGTGATTGGATCCCGAATAATGTATGGACGTATTCTATATGAAATGGCGACATTAGCACTCGTTAAGCGTTTTTCACCCCCGGTCTACGGCTACAAAGTACAGTTAACTAATTTGACATAAGATGCTATCTACAGTATCTGTGCCTATAAGAGGCCGATGCATGCGGTCGTCCTCAGTGGCCCGTGTCAATAGCTCCTCTATTCTCTCTTCCTTCATCAGCCGTAGGTTGCCGACGTATGGCGGTTTCGGACACGATTCACTATATTGTTGTGTGTGCCGAGATTCGAAAATATGTACAACGCGTGAGTTGACTCCTAATAATACGCTCACAGAAACCCCAGGATAATTAAGGTGATGCTGGAGAAGTGGAGGTACACTGTACACGAAATCCCAACGTATCGAGAAGTCTTATATGAGGATACAGGTCCCACCTACCAGCGACTCACCATTAGGCTATGGTCTACAGTCCGCCTCTTCGTTGGCGGATACAGCGCCGACAACACTCCTGTTAGAGTGTATGGTTGCCACGGGACTGGCTAAGTGCACGCTTTTGTCATTTTGTCGGTCGTTGTGTTCCAAGGTCGGAACTAGCTGAAGTAGGAACTTGTATAACAAGGATCGACAGCCTGT
	Pvl06	AATGTCCGCATGCACGGCTCAACACAATGGCCTTTGATCCCGATCTTGTCAGTCCTGTTGGGGCCTGGTACTGGCTTGGGTCGCCATCCACCGATCCTTCATAAGGCTCGGGAGTCCGGCCAATACGTCCCGTAGTTGCATCGTTTGATAGATCATCTGGCACACACTAGGGACCGATGGAAAATCGGCATGTATGTCGCGGTCCGATACATGCCAACCGGCCCGGTCATTCCCACTCTGGGACAGGCAAGGGTCCGGTCTTACTAATGCATAATGCAGCTATTAACAGCGCCGCGAGTAAAGATATTGCTGCCTCCTTGAGTCTTTCAGCTGGCGGGCCGTATCTACAGTCAGGTTAGACATCTCAGGGCAGCCGATGTTAGGAGAGCGCATGGGCACATCCTATACGTAGTGGCGACACCTACATGTAGTCAGTATTTGTCCTCCTCCGTTCGAAGGACCGACACATAATCGACTAACACAACACAGCTCACTACCAGTCGCATCTATACTTTCAAGGGGAGAACGCTAGCCGAAGACTTCGGTGACGTGCGCTGTAGGGTCCTTTATTTTCCTTTCCCTCTCCAAAAGAGGGTAGCCGGTGTCAGACAGCGTTTGACAAGGCCCACACAAATGCCGCGCGTGACGAGGTCCGAGGATATACGCAACGCGCATGTCAACCGTAGTGAGCCTGCTCAACGAGGTCTGTGACCGGTGAGAGTGACGTTAGTGGAGTGGGCGTGTACCCAACATGGAGCCAGGGCAAGGCGAGCGATTTCACGCAGAACGGTGGGGCCAATCGATCGGTGATACCTCTCCAGATTGGGCCTCGTGGTCCCTCTAACCGCCAGCGAGCGCGGCGCGGATAATCCCCTAACCAGCCCGTACGGTTCCCGCAAGTCCGATTATGACTACACTGCTATGGCCCCTTTCGCCGCTGGATAGCAGAGTCCCAGCTGGCAAACGTGGGAACCCGTGCAGAGTGAGCAATACACCTGT
	Pvl07	TATGTCCGCACGCACGGCTCAATACAATTGACTTTGAGCCCGATCGTGTCAGTCCCGTTGGGGCCTGATACTAGCTTGGGTCGCCATCCACCGATCCTTCGTAAAGTTCGAGAGTCCGGCCAATACGTCCCGTAGTTACATCGACTCGTGGATGATCTGGAACATACTATGGACCGATGGAAAATCGGCATGTATGTCGCGGCCCGATACATGCCAACCGGCCCGGTAATTCCTACTCTGGGACAGGCAAGGATCCGGTCTTACTAATGCGTAATGCAGCTATTAACAGCGCCGCGAGTAAAAATACTTCTGCCTCCTTGAGTCTTTCAGTTGGCGGGCCGTATCTACAGTCAGGTTAGACATCTGAGAGCAGCCGATGTTAGGAGAGCGCATCAGCACATCTTATGTGTAGTGGCGATGTTTGCATGTATTCAGTATTTGTCCTCTTCCGTTCGAAGGACCGACACATAATCGACTAACTCGGTCCAGCTCGCTATCAGTCTCGCCTGTGCTTTCAAGGGGAGAATGCTAGCCGAAGACTTCGGTGACGTGCGCTGTAGGGTCCTTTATTTTCCTCGACCTCTCCAGAAGAGGGTAGCCGGCATAAGGCGGCGTTTGACAAAGCCCACACAAATGCCGTGCGTGACGAGGTCCAAGGATATACGCAACGCGCATGTCAGCCGTAGTGAGCCTGCTCAACGAGGTCTGTGACCGGTGAGAGTGACGTTAGTGGAGTGGGCGTGTACCCAACATGGAGCCAGGGCAAGGCGAACGATTTCACGCAGAACGGTGGGGCCAATTGGCCGGTGATACCTTTCCAGATTGGGCCTTATGGTCCCTGTAACCCCCGTCAGGCGAGCCGCGAATAATCCCCTAGTCAGCCCGTTCCGGTCCCGCAAGTCCGATTATGACTACACTGCTATGGCCCCTTCCGTCGCTGGATACCGGGGTCCCAGCTGGCAAACGTGGGAACCCGTGCAGCGTGAGCAATACGCCTGT
	Pvl11	AATGTCCGCACGCACGGCTCACTAGAATGGACTTTGAGCCAGATCTTGTCAGTCCTGTTGGGGCCTGGTACTGGCTTGGGTCGCCATCCACCGATCCTTCATAAGGTTCGGGAGTCCGGCCAATACGTCCCGTAGTTACATCGATCCGTAGATGATCTGGAACATACTATGGACCGATGGAAAATCGGCATGTATGTCGCGGCCCGATACATACCAACCGGCCCGGTAATTCCTACTCTGGGACAGACAAGGGTCCGGTCTTACTAATGCATAATACAGCTATTAACAGCGCCGCGAGTAAAAATATTTCTGCCTCCTTGAGTCTTTCAGTTGGCGGGCCGTAGCTACAGTCAGGTTAGACATCTGAGAGCAGCCGATGTTAGGAGAGCGCATCAGCACATCTTATACGTAACTGTGGCACCTACATGTAGTCAGTATTTGTCCTCCTCCGTTCGAAGGACCGACACATAATCGACTAACTCGACACAGCTCGCTATCAGTCTCATCTGTACTTTCAAGGGGAGAACGCTAGCCGAAGACTTCGGTGACGTGCGCTGTTGGCTCCCTTATTTTCCTTTCCCTCTCCAAAAGAGGGTAGCCGGCATAAGGCGGCGTTTGGCAAAGCCCACACAAATGCCGTGCGTGACGAGGTCCGAGGATATACGCAACGCGCATGTCAACCGTAGTGAGCCTGCTCAACGAGGTCTGTGACCGGTGAGAGTGACGTTAGTGGAGTGGGCGTGTACCCAACATGGAGCCAGGGCAAGGCGAGCGATTTCACGCAGAACGGTGGGGCCAATTGGCCGGTGATACCTTTCCAGATTGGGCCTTATGGTCCCTCTAACCCCCAGCGAGCGAGCCGCGAATAATCCCCTAGTCAGCCCGTACGGTTCCCGCAAGTCCAACTATGACTACACTGCTATGGCCCCTTCCGTCGCTGGATACCGGGGTCCCGGCGGGCAAACGTGGGAACCCGTGCAGCGTGAGCAATACGCCTGT
	Pvl01	AATGTCCACACGCACGGCTCACTAGAATGGACTTTGGGCCACATCTTGTCAGTCCTGTTGGGGCCTGGTACTGGCTTGGGTCGCCATCCACCGATCCTTCATAAGGTTCGGGAGTCCGGCCAATACGTCCCGTAGTTACATCGATCCGTAGATGATCTGGAACATACTAGGGACCGATGGAAAATCGGCATGTATGTCGCGGCCCGATACATGCCAACCGGCCCGGTAATTCCTACTCTGGGACAGACAAGGGTCCGGTCTTACTAATGCATAATACAGCTATTAACAGCGCCGCGAGTAAAGATATTTCTGCCTCCTTGAGTCTTTCAGTTGGCGGGCCATAGCTACAGTCAGGTTAGACATCTCAGGGCAGCCGATGTTAGGAGAGCGCATGGGCACATCCTATACGTAGTGGCGATGTTTGCATGTATTCAGTATTTGTCCTCCTCCGTTCGAAGGACCGACACATAATCGACTAACTCAACACAGCTCACTACCAGTCGCATCTATGCTTTCAAGGGGCGAACGCATAACGAAGACTTCGATGACCCACATCAATGGCTCCCTTATTTTCCTTTCCCTCTCCAAAAGAGGGTAACCGGTGTAAGGCGGCGTTTGGCCCGGTCCACACAAATGCCGCGCGTGACGAGGTCCGAGGATATACGCAACGCGCATGTCAACCGTAGTGAGCCTGCTCAACGAGGTCTGTGACCGGTGAGAGTGACGTTAGTGGAGTGGGCGTGTACCCAACATGGAGCAAGGGCAAGGCGAGCGATTTCACGCAGAACGGTGGGGCCAATTGGCCGGCAATACCTTTCCAGATTGGGCCTTGTGGTCCCTCTAACCGCCAGCGAGCGAGCCGCGAATAATCCCCTAGTCAGCCCGCATGGTTCCCGCAAGTCCGATTATGACTACACTGCTATGGCCCCTTCCGCCGCCGGATAGCAGAGTCCCGGCGGGCAAGAATAGGGATCCGTGCAGCGTGAGCAATACACCTGT
	Pvl02	AATGTCCGCACGCACGGCTCAATAGAATGGACTTTGAGCCAGATCTTGTCAGTCCTGTTGGGGCCTGGTACTGGCTTGGATCGCCATCCACCGATCCTCCATAAGGTTCGGGAGTCCGGCCAATACGTCCCGTAGTTACATCGATCCGTAGATGATCTGGAACATACTATGGACCGAGGGAAAATCGTCATGTATGTCGCGGCCCGATACATGCCAACCGGCCCGGTAATTCCTACTCTGGGACAGACAAGGGTCCGGTCTTACTAATGCATAATGCAGCTGTTAACAGCGCCGCGAGTTAAAATATTTCTGCCTCCTTGAGTCTTTCAGTTGGCGGGCCGTATCTACAGTCAGGTTAGACATCTGAGAGCAGCCGATGTTAGGAGAGCGCATCAGCACATCTTATGTGTAGTGGCGATGTTTGCATGTATTCAGTATTTGTCCTCCTCCGTTCGAAGGACCGTCACATAATCGACTAACACGGTACAGCTCACTACCAGTCGCATCTATGCTTTCAAGGGGCGAACGCTAGCCGAAGACTTCGGCGAACCACGTCGTTGGGTCCTTTATTCTCCTCTACCTCTCCAGAAGAGTGTAGCCGGTGTAAGGCGGCGTTTGGCAAAGCCCACACAATTGCCGCGCGTGACGAGGTCCGAGGATATACGCAACGCGCATGTCAACCGTAGTGAGCCTGCTCAACGAGGTCTGTGACCGGTGAGAGTGACGTTAGTGGAGTGGGCGTGTACCCAACATGGAGCCAGGGCAAGGCGAGCGATTTCACGCAGAACGGTGGGGCCAATCGATCGGTGATACCTTTCCAGATTGGGCCTTGTGGTCCCTCTAACCGCCAGCGAGTGAGCCGCGAGTAATCCCCTAGTCAGCCCGTACGGTTCCCGCAAGTCCAACTATGACTACACTGCTATGGCCCCTTCCGTCGCTGGATAGCAGGGTCCCGGCTGGCAAAAGCAGGAACCCGTGCAGCGTGAGCAATACACCTGT
	Pvl04	AATGTCCGCACGCACGGCTCAACACAATGGACTTTGAGCCCGATCTTGTCAGTCCTGTTGGGGCCTGGTACTGGCTTGGATCGCCATCCACCGATCCTTCATAAGGTTCGGGAGTCCGGCCAATACGTCCCGTAGTTACATCGATTCGTAGATGATCTGGCACATACTATGGACCGAGGGAAAATCGGCATGTATGTCGCGGCCCGATACATGCCAACCGGCCCGGTCATTCCCACTCTGGGACAGACAAGGGTCCGGTCTTACTAATGCATAATACAGCTATTAACAGCGCCGCGAGTTAAGATATTTCTGCCTCCTTGAGTCTTTCAGTTGGCGGGCCGTATCTACAGTCAGGTTAGACATCTCAGGGCAGCCGATGTTAGGAGAGCGCATCAGCACATCTTATGTGTAGTGGCGATGTTTGCATGTATTCAGTATTTGTCCTCTTCCGTTCGAAGGACCGACACATAATCGACTGACTCGGTACAGCTCACTACCAGTCGCATCTGTACTTTCAAGGGGAGAACGCTAGCCGAAGACTTCGGTGACCCACGTCGTAGGGTCCTTTATTTTCCTCTACCTCTCCAGAAGAGGGTAGCCGGCAAAAAGCGGCGTTTGGCAAAGCCCACACAATTGCCGCGCGTGACGAGGTCCGAGGATATACGCAACGCGCATGTCAACCGTAGTGAGCCTGCTCAACGAGGTCTGTGACCGGTGAGAGTGACGTTAGTGGAGTGGGCGTGTACCCAACATGGAGCCAGGGCAAGGCGAGCGATTTCACGCAGAACGGTGGGGCCAATCGATCGGTGATACCTCTCCAGATTGGGCCTTATGGTCCCTCTAACCGCCAGCGAGCGCGCCGCGAATAATCCCCTAGTCAGCCCGTACGGTTCCCGCAAGTCCAACTATGACTACACTGCTATGGCCCTTTCCGCCGCCGGATAGCGGGGTCCCGGCGGGCAAGAATAGGAACCCGTGCAGCGTGAGCAATACACCTGT
	Pvl05	AATGTCCGCACGCACGGCTCACTAGAATGGACTTTGAGCCACATCTTGTCAGTCCTGTTGGGGCCTGGTACTGGCTTGGATCGCCATCCACCGATCCTTCATAAGGTTCGGGAGTCCGGCCAATACGTCCCGTAGTTACATCGATTCGTAGATGATCTGGAACACACTAGGGACCGATGGAAAATCGGCATGTATGTCGCGGTCCGATACATGCCAACCGGCCCGGTCATTCCCACTCTGGGACAGACAAGGATCCGGTCTTACTAATGCATAATACAGCTATTAACAGCGCCGCGAGTAAAGATATTTCTGCCTCCTTGAGTCTTTCAGTTGGCGGGCCGTAGCTACAGTCAGGTTAGACATCTCAGGGCAGCCGATGTTAGGAGAGCGCATCAGCACATCTTATGTGTAGTGGCGATGTTTGCATGTATTCAGTATTTGTCCTCCTCCGTTCGAAGGACCGACACATAATCGACTAACTCGACACAGCTCACTACCAGTCGCATCTGTACTTTCAAGGGGAGAACGCTAGCCGAAGACTTCGGTGACCCACGTCGTTGGGTTCTTTATTTTCCTCTACCTCTCCAGAAGAGGGCAACCGGTGTAAGGCGGCGTTTGGCCCGGTCCACACAAATGCCGCGCGTGACGAGGTCCGAGGATATACGCAACGCGCATGTCAACCGTAGTGAGCCTGCTCAACGAGGTCTGTGACCGGTGAGAGTGACGTTAGTGGAGTGGGCGTGTACCCAACATGGAGCCAGGGCAAGGCGAGCGATTTCACGCAGAACGGTAGGGCCAATTGGCCGGCAATACCTTTCCAGGTTGGGCCTCGTGGTCCCTGTAACCCCCGTCAGGCGCGCCGCGAATAATCCCCTAGTCAGCCCGTTCCGGTCCCGCAAGTCCAACTATGACTACACTGCTATGGCCCCTTCCGTCGCTGGATACCAGAGTCCCGGCGGGCAAAAGTAGGAACCCGTGCAGCGTGAGCAATACACCTGT
	Pvl03	AATGTCCGCACGCACGGCTCACTAGAATGGACTTTGAGCCCGATCTTGTCAGTCCTGTTGGGGCCTGGTACTGGCTTGGATCGCCATCCGCCGATCCTTCATAAGGTTCGGGAGTCCGGCCAATACGTCCCGTAGTTACATCGATCCGTAGATGATCTGGAACATACTAGGGACCGATGGAAAATCGGCATGTATGTCGCGGCCCGATACATGCCAACCGGCCCGGTCATTCCCACTCTGGGACAGACAAGGGTCCGGTCTTACTAATGCATAATGCAGCTATTAACAGCGCCGCGAGTAAAAATATTTCTGCCTCCTTGAGTCTTTCAGTTGGCGGGCCGTAGCTACAGTCAGGTTAGACATCTCAGGGCAGCCGATGTTAGGAGAGCGCATCAGCACATCTTATGTGTAGTGGCGATGTTTGCATGTATTCAGTATTTGTCCCCCTCCGTTCGAAGGACCGACACATAATCGACTAACACAACACAGCTCACTACTAGTCGCATCTATGCTTTCAAGGGGAGAACGCTAGCCGAAGAATTCGGTGACGTGCGCTGTAGGGTCCTTTATTCTCCTCTACCTCTCCAGAAGAGGGCAACCAGCATAAGGCGGCGTTTGGCCCGGTCCACACAATTGCCGTGCGTGACGAGGTCCGAGGATATACGCAACGCGCATGTCAACCGTAGTGAGCCTGCTCAACGAGGTCTGTGACCGGTGAGAGTGACGTTAGTGGAGTGGGCGTGTACCCAACATGGAGCCAGGGCAAGGCGAGCGATTTCACGCAGAACGGTAGGGCCAATTGGCCGGCAATACCTTTCCAGGTTGGGCCTTGTGGTCTCTGTAACCCCCAGCGAGTGAGCCGCGAATAATCCCCTAGTCAGCCCGTACGGTTCCCGCAAGTCCGATTATGACTACACTGCTATGGCCCTTTTCGTCGCTGGATACCAGAGTCCCGGCGGGCAAGAATAGGAACCCGTGCGGCGTGAGCAATACACCTGT
	Pvl08	AATGTCCGCACGCACGGCTCACTAGAATGGACTTTGAGCCAGATCTTGTCAGTCCTGTTGGGGCCTGGTACTGGCTTGGATCGCCATCCACCGATCCTTCATAAGGTTCGGGAGTCCGGCCAATACGTCCCGTAGTTACATCGATTCGTAGATGATCTGGAACATACTAGGGACCGATGGAAAATCGGCATGTATGTCGCGGCCCGATACATGCCAACCGGCCCGGTCATTCCCACTCTGGGACAGACAAGGGTCCGGTCTTACTAATGCATAATACAGCTATTAACAGCGCCGCGAGTAAAAATATTTCTGCCTCCTTGAGTCTTTCAGTTGGCGGGCCGTAGCTACAGTCAGGTTAGACATCTCAGGGCAGCCGATGTTAGGAGAGCGCATCAGCACATCTTATGTGTAGTGGCGATGTTTGCATGTATTCAGTATTTGTCCTCCTCCGTTCGAAGGACCGACACATAATCGACTGACTCAACACAGCTCGCTACCAGTCGCATCTGTGCTTTCAAGGGGAGAACGCTAGCCGAAGACTTCGGTGACGTGCGCTGTAGGGTCCTTTATTTTCCTCTACCTCTCCAGAAGAGGGTAGCCGGTGTAAGGCGGCGTTTGGCCCGGTCCACACAATTGCCGCGCGTGACGAGGTCCAAGGATATACGCAACGCGCATGTCAACCGTAGTGAGCCTGCTCAACGAGGTCTGTGACCGGTGAGAGTGACGTTAGTGGAGTGGGCGTGTACCCAACATGGAGCCAGGGCAAGGCGAGCGATTTCACGCAGAACGGTGGGGCCAATCGATCGGCAATACCTTTCCAGATTGGGCCTTGTGGTCCCTCTAACCGCCAGCGAGCGAGCCGCGAATAATCCCCTAGTCAGCCCGTACGGTTCCCGCAAGTCCGATTATGACTACACTGCTATGGCCCCTTCCGTCGCCGGATACCGGGGTCCCAGCTGGCAAAAGTAGGAACCCGTGCGGCGTGAGCAATACACCTGT
	PvBr22	AATGTCCGCATGCACGGCTCAATAGAATGGACTTTGAGCCAGATCTTGTCAGTCCTGTTGGGGCCTGGTACTGTCTTTGGTCGCCATCCGCCGATCCTTCATAAGGTTTGGGAGTCCGGCCAATACGTCCCGTAGTCACATCGTTCCGTAGATGATCTGGAACATACTAGGGACCGATGGAAAATCGTCATGTATGTCGCGGCCCGATACATGCCAACCGGCCCGGTAATTCCTACTCTGGGACAGACGAGAATCCAGTCTTACTACTGCATAATGCAGCTATTAACAGCGCCGCGAGTAAAAATATTTCTGCCTCCTTGAGTCTTTCAGTTGGCGGGTCATAGCTACAGTCAGGTTAGACATCTGAGAGCAGCCGATGTTAAGAGAGCGCATGGGCACATCTTATGTGTGATGGCGATGTTTACATGTAGTCGGTATTTGCCCTCCTCGGCCCGCAGGACCGACACATAATTGACTAACACGACACAGCTCACTATCAGTCGCGCCTGTACTTTCAGGGGGAGAACGCTAGCCGAAGACTTCGGTGACCCACGTCGATGGCTCCCTTGTTCTCCTTTCCCTCTCCTGAATAGGGCAGCCGGCATAAAGCGTCGTTTGGCAAAGCCCATACAATTGTCGCACGCGACGAGATCCGGAAATATACGCAGAGCGCATGTCAACCGTAGTGAGTCCTTGCGCAGAGGTCTGTAGCCGGTTAGAGAGACGTTAGTGGAGTGGGCGTGTGCCCAACATGGAGCCAGGACGTGGCGAGCAACTCCGCGCAGAACGGTGGGGCCAATCGGCCGGCAATACCTCTCCAGGTTGGGCCTTGCAGTCCCTCCAACCGCCGTCAAGCGCGGCGCGGATAATCCCCTAGTCAGCCCGTACGGTTCCCGCAAGTCCAACCATGACTACATTGTCGTGGCCCTTTCCGTCGCTGGATAGCAGGTTCCCGGCTGGCAGAAGTGGGAACCCGTGCGGCGTGAGCAATACGCTTCT
	PvBr32	AATGTCCGCACGCACGGCTCAACACAATGGACTTTGGGCCAGATCTTGTCAGTCCTGTTGGGGCCTGGTACCGGCTTGGATCGCCATCCGCCGATCCTTCATAAGGTTCGGAAGTCCGGCCAATACGTCCCGTAGTTACATCGACTCGTAGATGATCTGGAACATACTATGGACCGAGGGAAAATCGGCATGTATGTCGCGGCCCGATACATACCAACCGGCCCGGTAATTCCTACTCTGGGACAGACAAGGGTCCGGTCTTACTAATGCATAACGCAGCTGTTAACAGCGCCACCGGTAAAGATATTTCTGCCTCCTTGAGTCTTTCAGCTGGCGGGTCATAGCTACAGTCAGGTTAGACATCTGAGAGCAGCCGATGTTAAGAGGGCGCATGGGCACATCTTATGTGTGATGGCGATGTTTACATGTAGTCGGTATTTGCCCTCCTCGGCCCGCAGGACCGACACATAATTGACTAACACGACACAGCTCACTATCAGTCGCGCCTGTACTTTCAGGGGGAGAACGCTAGCCGAAGACTTCGGTGACCCACGTCGATGGCTCCCTTGTTCTCCTTTCCCTCTCCTGAATAGGGCAGCCGGCATAAAGCGTCGTTTGGCAAAGCCCATACAATTGTCGCACGCGACGAGATCCGGAAATATACGCAGAGCGCATGTCAACCGTAGTGAGTCCTTGCGCAGAGGTCTGTAGCCGGTTAGAGAGACGTTAGTGGAGTGGGCGTGTGCCCAACATGGAGCCAGGACGTGGCGAGCAACTCCGCGCAGAACGGTGGGGCCAATCGGCCGGCAATACCTCTCCGGGTTGGGCCTTGCAGTCCCTCCAACCGCCGTCAAGCGCGGCGCGGATAATCCCCTAGTCAGCCCGTACGGTTCCCGCAAGTCCAACCATGACTACATTGTCGTGGCCCTTTCCGTCGCTGGATAGCAGGTTCCCGGCTGGCAAAAGTGGGAACCCGTGCGGCGTGAGCAATACGCCTGT
	PvCo01	AATGTCCGCATGCACGGCTCACTAGAATGGACTTTGAGCCACATCTTGTCAGTCCTGTTGGGGCCTGGTACTGGCTTGGATCGCCATCCGCCGATCCTTCATAAGGTTCGAGAGTCCGGCCAATACGTCCCGTAGTTACATCGATTCGTAGATGATCTGGAACATACTATGGACCGATGGAAAATCGTTATGTATGTCGCGGCCCGATACATGCCAACCGGCCCGGTAATTCCTACTCTGGGACAGACAAGGGCCCGGTCTTACTAATGCATAACGCAGCTATGAACAGCTTCGCGAGTAAAAACACTTCTGCCTCCTTGAGTCTTTCAGTTGGCGGGTCATAGCTACAGTCAGGTTAGACATCTGAGAGCAGCCGATGTTAAGAGGGCGCATGGGCACATCTTATGTGTGATGGCGATGTTTACATGTAGTCGGTATTTGCCCTCCTCGGCCCGCAGGACCGACACATAATTGACTAACACGACACAGCTCACTATCAGTCGCGCCTGTACTTTCAGGGGGAGAACGCTAGCCGAAGACTTCGGTGACCCACGTCGATGGCTCCCTTGTTCTCCTTTCCCTCTCCTGAATAGGGCAGCCGGCATAAAGCGTCGTTTGGCAAAGCCCATACAATTGTCGCACGCGACGAGATCCGGAAATATACGCAAAGCGCATGTCAACCGTAGTGAGTCCTTGCGCAGAGGTCTGTAGCCGGTTAGAGAGACGTTAGTGGAGTGGGCGTGTGCCCAACATGGAGCCAGGACGTGGCGAGCAACTCCGCGCAGAACGGTGGGGCCAATCGGCCGGCAATACCTCTCCAGGTTGGGCCTTGCAGTCCCTCCAACCGCCGTCAAGCGCGGCGCGGATAATCCCCTAGTCAGCCCGTACGGTTCCCGCAAGTCCAACCATGACTACACTGTCGTGGCCCTTTCCGTCGCTGGATAGCAGGTTCCCGGCTGGCAGAAGTGGGAACCCGTGCGGCGTGAGCAATACGCTTCT
	PvMe01	AATGTCCGCACGCACGGCTCACTAGGATGGACTTTGGGCCAGATCTTGTCAGTCCTGTTGGGGCCTGGTACTGGCTTGGATCGCCATCCGCCGATCCTTCATAAGGTTCGGGAGTCCGGCCAATACGTCCCGTAGTTACATCGATTCGTAGATGATCTGGAACATACTATGGACCGATGGAAAATCGTCATGTATGTCGCGGTCCGATACATGCCAACCGGCCCGGTAATTCCTACTCTGGGACAGACGAAAGCCCAGTCTTACTACTGCATAATGCAGCTATTAACAGCGCCGCGAGTAAAAATATTTCTGCCTCCTTGAGTCTTTCAGTTGGCGGGTCATAGCTACAGTCAGGTTAGATATCTGAGAGCAGCCGATGTTAAGAGGGCGCATGGGCACATCTTATGTGTGATGGCGATGTTTACATGTAGTCGGTATTTGCCCTCCTCGGCCCGCAGGACCGACACATAATTGACTAACACGACACAGCTCACTATCAGTCGCGCCTGTACTTTCAGGGGGAGAACGCTAGCCGAAGACTTCGGTGACCCACGTCGATGGCTCCCTTGTTCTCCTTTCCCTCTCCTGAATAGGGCAGCCGGCATAAAGCGTCGTTTGGCAAAGCCCATACAATTGTCGCACGCGACGAGATCCGGAAATATACGCAAAGCGCATGTCAACCGTAGTGAGTCCTTGCGCAGAGGTCTGTAGCCGGTTAGAGAGACGTTATTGGAGTGGGCGTGTGCCCAACATGGAGCCAGGACGTGGCGAGCAACTCCGCGCAGAACGGTGGGGCCAATCGGCCGGCAATACCTCTCCAGGTTGGGCCTTGCAGTCCCTCTAACCGCCGTCAAGCGCGGCGCGGATAATCCCCTAGTCAGCCCGTACGGTTCCCGCAAGTCCAACCATGACTACACTGTCGTGGCCCTTTCCGTCGCTGGATAGCAGGTTCCCGGCTGGCAGAAGTGGAAACCCGTGCGGCGTGAGCAATACGCTTCT
	PvTh01	AATGTCCGCACGCACGGCTCACTAGGATGGACTTTGAGCCCGATCTTGTCAGTCCTGTTGGGGCCTGGTACTGGCTTGGGTCGCCATCCGCCGATCCTTCATAAGGTTCGGGAGTCCGGCCAATACGTCCCGTAGTTACATCGATCCGTAGATGATCTGGAACATACTAGGGACCGATGGAAAAACGGCATGTATGTCGCGGCCCGATACATGCCAACCGGCCCGGTAATTCCTACTCTGGGACAGACGAAAGCCCAGTCTTACTACTGCATAATGCAGCTATTAACAGCGCCGCGAGTAAAAATATTTCTGCCTCCTTGAGTCTTTCAGTTGGCGGGTCATAGCTACAGTCAGGTTAGACATCTGAGAGCAGCCGATGTTAAGAGAGCGCATGGGCACATCTTATGTGTGATGGCGATGTTTACATGTAGTCGGTATTTGCCCTCCTCGGCCCGCAGGACCGACACATAATTGACTAACACGACACAGCTCACTATCAGTCGCGCTTGTACTTTCAGGGGGAGAACGCTAGCCGAAGACTTCGGTGACCCACGTCGATGGCTCCCTTGTTCTCCTTTCCCTCTCCTGAATAGGGCAGCCGGCATAAAGCGTCGTTTGGCAAAGCCCATACAATTGTCGCACGCGACGAGATCCGGAAATATACGCAGAGCGCATGTCAACCGTAGTGAGTCCTTGCGCAGAGGTCTGTAGCCGGTTAGAGAGACGTTAGTGGAGTGTGCGTGTGCCCAACATGGAGCCAGGACGTGGCGAGCAACTCCGCGCAGAACGGTGGGGCCAATCGGCCGGCAATACCTCTCCAAGTTGGGCCTTGCAGTCCCTCTAACCGCCGTCAAGCGCGGCGCGGATAATCCCCTAGTCAGCCCGTACGGTTCCCGCAAGTCCAACCATGACTACATTGTCGTGGCCCTTTCCGTCGCTGGATAGCAGGTTCCCGGCTGGCAAAAGTGGGAACCCGTGCGGCGTGAGCAATACGCCTGT
	PvIn03	AATGTCCGCACGCACGGCTCACTAGGATGGACTTTGAGCCAGATCTTGTCAGTCCTGTTGGGGCCTGGTACTGGCTTGGATCGCCATCCGCCGATCCTTCATAAGGTTCGGGAGTCCGGCCAATACGTCCCGTAGTCACATCGATCCGTAGATGATCTGGCACATACTAGGGACCGATGGAAAATCGGCATGTATGTCGCGGTCCGATACATACCAACCGGCCCGGTAATTCCTACTCTGGGACAGACAAGGGTCCGGTCTTACTACTGCATAATGCAGCTATTAACAGAGCCGCGAGTAAAGATACTTCTGCCTCCTTGAGTCTTTCAGTTGGCGGGTCATAGCTACAGTAAGGTTAGACATCTGAGAGCAGCCGATGTTAAGAGGGCGCATGGGCACATCTTATGTGTGATGGCGATGTTTACATGTAGTCGGTATTTGCCCTCCTCGGCCCGCAGGACCGACACATAATTGACCAACACGACACAGCTCACTATCAGTCGCGCCTGTACTTTCAGGGGGAGAACGCTAGCCGAAGACTTCGGTGACCCACGTCGATGGCTCCCTTGTTCTCCTTTCCCTCTCCTGAATAGGGCAGCCGGCATAAAGCGTCGTTTGGCAAAGCCCATACAATTGTCGCACGCGACGAGATCCGGAAATATACGCAAAGCGCATGTCAACCGTAGTGAGTCCTTGCGCAGAGGTCTGTAGCCGGTTAGAGAGACGTTAGTGGAGTGGGCGTGTGCCCAACATGGAGCCAGGACGTGGCGAGCAACTCCGCGCAGAACGGTGGGGCCAATCGGCCGGCAATACCTCTCCAGGTTGGGCCTTGCAGTCCCTCTAACCGCCGTCAAGCGCGGCGCGGATAATCCCCTAGTCAGCCCGTACGGTTCCCGCAAGTCCAACCATGACTACATTGTCGTGGCCCTTTCCGTCGCTGGATAGCAGGTTCCCGGCTGGCAGAAGTGGAAACCCGTGCGGCGTGAGCAATACGCCTGT
	PvIn01	AATGTCCGCACGCACGGCTCACCACAATGGACTTTGAGCCACATCTTGTCAGTCCTGTTGGGGCCTGGTACTGGCTTGGGTCGCCATCCACCGATCCTTCATAAGGTTCGGGAGTCCGGCCAATACGTCCCGTAGTTACATCGATCCGTAGATGATCTGGAACATACTATGGACCGATGGAAAATCGTTATGTATGTTGCGGTCCGATACATACCAACCGGCCCGGTAATTCCTACTCTGGGACAGACAAGGGTCCGGTCTTACTACTGCATAATGCAGCTATTAACAGCGCCGCGAGTAAAAATACTTCTGCCTCCTTGAGTCTTTCAGTTGGCGGGTCATAGCTACAGTCAGGTTAGACATCTGAGAGCAGCCGATGTTAAGAGGGCGCATGGGCACATTTTATGTGTGATGGCGATGTTTACATGTAGTCGGTATTTGCCCTCCTCGGCCCGCAGGACCGACACATAATTGACTAACACGACACAGCTCACTATCAGTCGCGCCTGTAATTTCAGGGGGAGAACGCTAGCCGAAGACTTCGGTGACCCACGTCGATGGCTCCCTTGTTCTCCTTTCCCTCTCCTGAATAGGGCAGCCGGCATAAAGCGTCGTTTGGCAAAGCCCATACAATTGTCGCACGCGACGAGATCCGGAAATATACGCAAAGCGCATGTCAACCGTAGTGAGTCCTTGCGCAGAGGTCTGTAGCCGGTTAGAGAGACGTTAGTGGAGTGGGCTTGTGCCCAACATGGAGCCAGGACGTGGCGAGCAACTCCGCGCAGAACGGTGGGGCCAATCGGCCGGCAATACCTCTCCAGGTTGGGCCTTGCAGTCCCTCTAACCGCCGTCAAGCGCGGCGCGGATAATCCCCTAGTCAGCCCGTACGGTTCCCGCAAGTCCAACCATGACTAAACTGTCGTGGCCCTTTCCGTCGCTGGATAGCAGGTTCCCGGCTGGCAAAAGTGGGAACCCGTGCGGCGTGAGCAATACGCTTCT
	PvMal15	AATGTCCGCACGCACGGCTCAATACAATGGACTTTGAGCCACATCTTGTCAGTCCTGTTGGGGCCTGGTACTGGCTTGGATCGCCATCCGCCGATCCTTCATAAGGTTCGGGAGTCCGGCCAATACGTCCCGTAGTTACATCGATTCGTAGATGATCTGGAACATACTATGGACCGAGGGAAAATCGGCATGTATGTCGCGGTCCGATACATACCAACCGGCCCGGTAATTCCTACTCTGGGACAGACAAGGGTCCGGTCTTACTAATGCATAACGCAGCTATTAACAGCGCCGCGAGTAAAAATATTTCTGCCTCCTTGAGTCTTTCAGTTGGCGGGTCATAGCTACAGTCAGGTTAGACATCTGAGAGCAGCCGATGTTAAGAGAGCGCATGGGCACATCTTATGTGTGATGGCGATGTTTACATGTAGTCGGTATTTGCCCTCCTCGGCCCGCAGGACCGACACATAATTGACTAACACGACACAGCTCACTATCAGTCGCGCCTGTACTTTCAGGGGGAGAACGCTAGCCGAAGACTTCGGTGACCCACGTCGATGGCTCCCTTGTTCTCCTTTCCCTCTCCTGAATAGGGCAGCCGGCATAAAGCGTCGTTTGGCAAAGCCCATACAATTGTCGCACGCGACGAGATCCGGAAATATACGCAAAGCGCATGTCAACCGTAGTGAGTCCTTGCGCAGAGGTCTGTAGCCGGTTAGAGAGACGTTAGTGGAGTGGGCTTGTGCCCAACATGGAGCCAGGACGTGGCGAGCAACTCCGCGCAGAACGGTGGGGCCAATCGGCCGGCAATACCTCTCCAGGTTGGGCCTTGCAGTCCCTCTAACCGCCGTCAAGCGCGGCGCGGATAATCCCCTAGTCAGCCCGTACGGTTCCCGCAAGTCCAACCATGACTACATTGTCGTGGCCCTTTCCGTCGCTGGATAGCAGGTTCCCGGCTGGCAGAAGTGGGAACCCGTGCGGCGTGAGCAATACGATTCT
	PvMal08	AATGTCCGCACGCACGGCTCACTACAATGGACTTTGAGCCACATCTTGTCAGTCCTGTTGGGGCCTGGTACTGGCTTGGATCGCAATCTGCCGATCCTCCATAAGGTTCGGGAGTCCGGCCAATACGTCCCGTAGTTACATCGATTCGTAGATGATCTGGAACATACTAGGGACCGAGGGAAAATCGGCATGTATGTCGCGGTCCGATACATACCAACCGGCCCGGTAATTCCTACTCTGGGACAGACAAGGGTCCGGTCTTACTAATGCATAATGCAGCTATTAACAGCGCCGCGAGTAAAAATATTTCTGCCTCCTTGAGTCTTTCAGTTGGCGGGTCATAGCTACAGTCAGGTTAGATATCTGAGAGCAGCCGATGTTAAGAGGGCGCATGGGCACATCTTATGTGTGATGGCGATGTTTACATGTAGTCGGTATTTGCCCTCCTCGGCCCGCAGGACCGACACATAATTGACTAACACGACACAGCTCACTATCAGTCGCGCCTGTACTTTCAGGGGGAGAACGCTAGCCGAAGACTTCGGTGACCCACGTCGATGGCTCCCTTGTTCTCCTTTCCCTCTCCTGAATAGGGCAGCCGGCATAAAGCGTCGTTTGGCAAAGCCCATACAATTGTCGCACGCGACGAGATCCGGAAATATACGCAGAGCGCATGTCAACCGTAGTGAGTCCTTGCGCAAAGGTCTGTAGCCGGTTAGAGAGACGTTAGTGGAGTGGGCGTGTGCCCAACATGGAGCCAGGACGTGGCGAGCAACTCCGCGCAGAACGGTGGGGCCAATCGGCCGGCAATACCTCTCCAGGTTGGGCCTTGCAGTCCCTCTAACCGCCGTCAAGCGCGGCGCGGATAATCCCCTAGTCAGCCCGTACGGTTCCCGCAAGTCCAACCATGACTACATTGTCGTGGCCCTTTCCGTCGCTGGATAGCAGGTCCCCGGCTGGCAAAAGTGGGAACCCGTGCGGCGTGAGCAATACGCCTGT
	PvMal19	AATGTCCGCACGCACGGCTCACTACAATGGACTTTGAGCCACATCTTGTCAGTCCTGTTGGGGCCTGGTACTGGCTTGGATCGCCATCCGCCGATCCTTCATAAGGTTCGGGAGTCCGGCCAATACGTCCCGTAGTTACATCGACTCGTAGATGATCTGGAACATACTATGGACCGAGGGAAAATCGGCATGTATGTCGCGGTCCGATACATACCAACCGGCCCGGTAATTCCTACTCTGGGACAGACAAGGGTCCAGTCTTACTACTGCATAATGCAGCTATTAACAGCGCCGCGAGTAAAAATATTTCTGCCTCCTTGAGTCTTTCAGTTGGCGGGTCATAGCTACAGTCAGGTTAGATATCTGAGAGCAGCCGATGTTAAGAGGGCGCATGGGCACATCTTATGTGTGATGGCGATGTTTACATGTAGTCGGTATTTGCCCTCCTCGGCCCGCAGGACCGACACATAATTGACTAACACGACACAGCTCACTATCAGTCGCGCCTGTACTTTCAGGGGGAGAACGCTAGCCGAAGACTTCGGTGACCCACGTCGATGGCTCCCTTGTTCTCCTTTCCCTCTCCTGAATAGGGCAGCCGGCATAAAGCGTCGTTTGGCAAAGCCCATACAATTGTCGCACGCGACGAGATCCGGAAATATACGCAAAGCGCATGTCAACCGTAGTGAGTCCTTGCGCAGAGGTCTGTAGCCGGTTAGAGAGACGTTAGTGGAGTGGGCGTGTGCCCAACATGGAGCCAGGACGTGGCGAGCAACTCCGCGCAGAACGGTGGGGCCAATCGGCCGGCAATACCTCTCCAGGTTGGGCCTTGCAGTCCCTCTAACCGCCGTCAAGCGCGGCGCGGATAATCCCCTAGTCAGCCCATACGGTTCCCGCAAGTCCAACCATGACTACATTGTCGTGGCCCTTTCCGTCGCTGGATAGCAGGTTCCCGGCTGGCAAAAGTGGGAACCCGTGCGGCGTGAGCAATACGCCTGT
	PvIn02	AATGTCTGCACGCACGGCTCAACACAATGGACTTTGGGCCAGATCTTGTCAGTCCTGTTGGGGCCTGGTACTGGCTTGGATCGCCATCCGCCGATCCTTCATAAGGTTCGGGAGTCCGGCCAATACGTCCCGTAGTTACATCGATTCGTAGATGATCTGGAACACACTATGGACCGATGGAAAATCGTCATGTATGTCGCGGTCCGATACATACCAACCGGCCCGGTAATTCCTACTCTGGGACAGACAAGGGTCCGGTCTTACTAATGCATAATGCAGCTATTTACAGCGCCGCGAGTAAAAATATTTCTGCCTCCTTGAGTCTTTCAGTTGGCGGGTCATAGCTACAGTCAGGTTAGACATCTGAGAGCAGCCGATGTTAAGAGAGCGCATGGGCACATCTTATGTGTGATGGCGATGTTTACATGTAGTCGGTATTTGCCCTCCTCGGCCCGCAGGACCGACACATAATTGACTAACACGACACAGCTCACTATCAGTCGCGCCTGTACTTTCAGGGGGAGAACGCTAGCCGAAGACTTCGGTGACCCACGTCGATGGCTCCCTTGTTCTCCTTTCCCTCTCCTGAATAGGGCAGCCGGCATAAAGCGTCGTTTGGCAAAGCCCATACAATTGTCGCACGCGACGAGATCCGGAAATATACGCAAAGCGCATGTCAACCGTAGTGAGTCCTTGCGCAGAGGTCTGTAGCCGGTTAGAGAGACGTTAGTGGAGTGGGCGTGTGCCCAACATGGAGCCAGGAAGTGGCAAGCAACTCCGCGCAGAACGGTGGGGCCAATCGGCCGGCAATACCTCTCCAGGTTGGGCCTTGCAGTCCCTCTAACCGCCGTCAAGCGCGGCGCGGATAATCCCCTAGTCAGCCCGTACGGTTCCCGCAAGTCCAACCATGACTACACTGTCGTGGCCCTTTCCGTCGCTGGATAGCAGGTTCCCGGCTGGCAGAAGTGGGAACCCGTGCGGCGTGAGCAATACGCCTGT
	PvPNG25	AATGTCCGCACGCACGGCTCAACACAATGGACTTTGATCCAGATCTTGTCAGTCCTGTTGGGGCCTGGTACTGGCTTGGATCGCCATCCACCGATCCTTCATAAGGTTCGGGAGTCCGGCCAATACGTCCCGTAGTTACATCGATTCGTAGATGATCTGGAACATACTATGGACCGATGGAAAATCGGCATGTATGTCGCGGTCCGATACATACCAACCGGCCCGGTAATTCCTACTCTGGGACAGACAAGGGTCCGGTCTTACTAATGCATAACGCAGCTGTTAACAGCGCCGTGAGTAAAAATATTTCTGCCTCCTTGAGTCTTTCAGTTGGCGGGTCATAGCTACAGTCAGGTTAGACATCTGAGAGCAGCCGATGTTAAGAGAGCGCATGGGCACATCTTATGTGTGATGGCGATGTTTACATGTAGTCGGTATTTGCCCTCCTCGGCCCGCAGGACCGACACATAATTGACTAACACGACACAGCTCACTATCAGTCGCGCCTGTACTTTCAGGGGGAGAACGCTAGCCGAAGACTTCGGTGACCCACGTCGATGGCTCCCTTGTTCTCCTTTCCCTCTCCTGAATAGGGCAGCCGGCATAAAGCGTCGTTTGGCAAAGCCCATACAATTGTCGCACGCGACGAGATCCGGAAATATACGCAAAGCGCATGTCAACCGTAGTGAGTCCTTGCGCAGAGGTCTGTAGCCGGTTAGAGAGACGTTATTGGAGTGGGCGTGTGCCCAACATGGAGCCAGGACGTGGCGAGCAACTCCGCGCAGAACGGTGGGGCCAATCGGCCGGCAATACCTCTCCAGGTTGGGCCTTGCAGTCCCTCTAACCGCCGTCAAGCGCGGCGCGGATAATCCCCTAGTCAGCCCGTACGATTCCCGCAAGTCCAACCATGACTACACTGTCGTGGCCCTTTCCGTCGCTGGATAGCAGGTTCCCGGCTGGCTGAAGTGGGAACCCGTGCGGCGTGAGCAATACGCCTGT
	PvPe03	AATGTCTGCACGCACGGCTCAACACAATGGACTTTGAGCCACATCTTGTCAGACCTGTTGGGGCCCGGTACTGGCTTGGATCGCCATCCGCCGATCCTTCATAAGGTTCGGGAGTCCGGCCAATACGTCCCGTAGTTACATCGATCCGTAGATGATCTGGAACATACTAGGGACCGATGGAAAATCGGCATGTATGTCGCGGTCCGATACATACCAACCGGCCCGGTAATTCCTACTCTGGGACAGACAAGGGTCCGGTCTTACTAATGCATAATGCAGCTATTAACAGCGCCGCGAGTAAAAATATTTCTGCCTCCTTGAGTCTTTCAGTTGGCGGGTCATAGCTACAGTCAGGTTAGACATCTGAGAGCAGCCGATGTTAAGAGAGCGCATGGGCACATCTTATGTGTGATGGCGATGTTTACATGTAGTCGGTATTTGCCCTCCTCGGCCCGCAGGACCGACACATAATTGACTAACACGACACGGCTCACTATCAGTCGCGCTTGTACTTTCAGGGGGAGAACGCTAGCCGAAGACTTCGGTGACCCACGTCGATGGCTCCCTTGTTCTCCTTTCCCTCTCCTGAATAGGGCAGCCGGCATAAAGCGTCGTTTGGCAAAGCCCATACAATTGTCGCACGCGACGAGATCCGGAAATATACGCAAAGCGCATGTCAACCGTAGTGAGTCCTTGCGCAGAGGTCTGTAGCCGGTTAGAGAGACGTTAGTGGAGTGGGCGTGTGCCCAACATGGAGCCAGGACGTGGCGAGCAACTCCGCGCAGAACGGTGGGGCCAATCGGCCGGCAATACCTCTCCAGGTTGGGCCTTGCAGTCCCTCTAACCGCCGTCAAGCGCGGCGCGGATAATCCCCTAGTCAGCCCGTACGGTTCCCGCAAGTCCAACCATGACTACATTGTCGTGGCCCTTTCCGTCGCTGGATAGCAGGTTCCCGGCTGGCAAAAGTGGGAACCCGTGCGGCGTGAGCAATACGCCTGT
	PvMy01	AATGTCCGCACGCACGGCTCACTAGAATGGACTTTGAGCCACATCTTGTCAGTCCTGTTGGGGCCTGGTACTGGCTTGGATCGCCATCTGCCGATCCTTCATAAGGTTCGGGAGTCCGGCCAATACGTCCCGTAGTTACATCGATTCGTAGATGATCTGGAACATACTATGGACCGATGGAAAATCGGCATGTATGTCGCGGCCCGATACATGCCAACCGGCCCGGTAATTCCTACTCTGGGACAGACAAGGGTCCGGTCTTACTAATGCATAATGCAGCTATTTACAGCGCCGCGAGTAAAAATATTTCTGCCTCCTTGAGTCTTTCAGTTGGCGGGTCATAGCTACAGTCAGGTTAGACATCTGAGAGCAGCCGATGTTAAGAGAGCGCATGGGCACATCTTATGTGTGATGGCGATGTTTACATGTAGTCGGTATTTGCCCTCCTCGGCCCGCAGGACCGACACATAATTGACTAACACGACACAGCTCACTATCAGTCGCGCCTGTACTTTCAGGGGGAGAACGCTAGCCGAAGACTTCGGTGACCCACGTCGATGGCTCCCTTGTTCTCCTTTCCCTCTCCTGAATAGGGCAGCCGGCATAAAGCGTCGTTTGGCAAAGCCCATACAATTGTCGCACGCGACGAGATCCGGAAGTATACGCAAAGCGCATGTCAACCGTAGTGAGTCCTTGCGCAGAGGTCTGTAGCCGGTTAGAGAGACGTTAGTGGAGTGGGCGTGTGCCCAACATGGAGCCAGGACGTGGCGAGCAACTCCGCGCAGAACGGTGGGGCCAATCGGCCGGCAATACCTCTCCAGGTTGGGCCTTGCAGTCCCTCTAACCGCCGTCAAGCGCGGCGCGGATAATCCCCTAGTCAGCCCGTACGATTCCCGCAAGTCCAACCATGACTACATTGTCGTGGCCCTTTCCGTCGCTGGATAGCAGGTTCCCGGCTGGCAAAAGTGGGAACCCGTGCGGCGTGAGCAATACGCCTGT
	PvTh02	AATGTCCGCACGCACGGCTCACTAGGATGGACTTTGAGCCCGATCTTGTCAGTCCTGTTGGGGCCTGGTACTGTCTTGGATCGCCATCCACCGATCCTTCATAAGGTTCGGGAGTCCGGCCAATACGTCCCGTAGTTACATCGATTCGTAGATGATCTGGAACATACTATGGACCGATGGAAAATCGGCATGTATGTCGCGGCCCGATACATGCCAACCGGCCCGGTAATTCCTACTCTGGGACAGACAAGGGTCCGGTCTTACTAATGCATAATGCAGCTATTAACAGCGCCGCGAGTAAAAATATTTCTGCCTCCTTGAGTCTTTCAGTTGGCGGGTCATAGCTACAGTCAGGTTAGACATCTGAGAGCAGCCGATGTTAAGAGAGCGCATGGGCACATCTTATGTGTGATGGCGATGTTTACATGTAGTCGGTATTTGCCCTCCTCGGCCCGCAGGACCGACACATAATTGACTAACACGACACAGCTCACTATCAGTCGCGCCTGTACTTTCAGGGGGAGAACGCTAGCCGAAGACTTCGGTGACCCACGTCGATGGCTCCCTTGTTCTCCTTTCCCTCTCCTGAATAGGGCAGCCGGCATAAAGCGTCGTTTGGCAAAGCCCATACAATTGTCGCACGCGACGAGATCCGGAAATATACGCAAAGCGCATGTCAACCGTAGTGAGTCCTTGCGCAGAGGTCTGTAGCCGGTTAGAGAGACGTTAGTGGAGTGGGCGTGTGCCCAACATGGAGCCAGGACGTGGCGAGCAACTCCGCGCAGAACGGTGGGGCCAATCGGCCGGCAATACCTCTCCAGGTTGGGCCTTGCAGTCCCTCTAACCGCCGTCAAGCGCGGCGCGGATAATCCCCTAGTCAGCCCGTACGGTTCCCGCAAGTCCAACCATGACTACATTGTCGTGGCCCTTTCCGTCGCTGGATAGCAGGTTCCCGGCTGGCAGAAGTGGGAACCCGTGCGGCGTGAGCAATACGCCTGT
	PvMau	AATGTCCGCACGCACGGCTCACTACAATGGACTTTGAGCCAGATCTTGTCAGTCCTGTTGGGGCCTGGTACTGGCTTGGATCGCCATCCGCCGATCCTTCATAAGGTTCGGGAGTCCGGCCAATACGTCCCGTAGTTACATCGATCCGTAGATGATCTGGCACATACTATGGACCGATGGAAAATCGGCATGTATGTCGCGGTCCGATACATGCCAACCGGCCCGGTAATTCCTACTCTGGGACAGACAAGGGTCCGGTCTTACTAATGCATAATGCAGCTATTAACAGCGCCGCGAGTAAAAATATTTCTGCCTCCTTGAGTCTTTCAGTTGGCGGGTCATAGCTACAGTCAGGTTAGACATCTGAGAGCAGCCGATGTTAAGAGGGCGCATGGGCACATTTTATGTGTGATGGCGATGTTTACATGTAGTCGGTATTTGCCCTCCTCGGCCCGCAGGACCGACACATAATTGACTAACACGACACAGCTCACTATCAGTCGCGCCTGTAATTTCAGGGGGAGAACGCTAGCCGAAGACTTCGGTGACCCACGTCGATGGCTCCCTTGTTCTCCTTTCCCTCTCCTGAATAGGGCAGCCGGCATAAAGCGTCGTTTGGCAAAGCCCATACAATTGTCGCACGCGACGAGATCCGGAAATATACGCAAAGCGCATGTCAACCGTAGTGAGTCCTTGCGCAGAGGTCTGTAGCCGGTTAGAGAGACGTTAGTGGAGTGGGCGTGTGCCCAACATGGAGCCAGGAAGTGGCAAGCAACTCCGCGCAGAACGGTGGGGCCAATCGGCCGGCAATACCTCTCCAGGTTGGGCCTTGCAGTCCCTCTAACCGCCGTCAAGCGCGGCGCGGATAATCCCCTAGTCAGCCCGTACGGTTCCCGCAAGTCCAACCATGACTACACTGTCGTGGCCCTTTCCGTCGCTGGATAGCAGGTTCCCGGCTGGCAAAAGTGGGAACCCGTGCGGCGTGAGCAATACGCCTGT
	PvPNG14	AATGTCCGCACGCACGGCTCACTACAATGGACTTTGAGCCAGATCTTGTCAGTCCTGTTGGGGCCTGGTACTGGCTTGGATCGCCATCCGCCGATCCTTCATAAGGTTCGGGAGTCCGGCCAATACGTCCCGTAGTTACATCGATCCGTAGATGATCTGGCACATACTATGGACCGATGGAAAATCGGCATGTATGTCGCGGCCCGATACATGCCAACCGGCCCGGTAATTCCTACTCTGGGACAGACAAGGGTCCGGTCTTACTAATGCATAATGCAGCTATTAACAGCGCCGCGAGTAAAAATATTTCTGCCTCCTTGAGTCTTTCAGTTGGCGGGTCATAGCTACAGTCAGGTTAGACATCTGAGAGCAGCCGATGTTAAGAGAGCGCATGGGCACATCTTATGTGTGATGGCGATGTTTACATGTAGTCGGTATTTGCCCTCCTCGGCCCGCAGGACCGACACATAATTGACTAACACGACACAGCTCACTATCAGTCGCGCCTGTACTTTCAGGGGGAGAACGCTAGCCGAAGACTTCGGTGACCCACGTCGATGGCTCCCTTGTTCTCCTTTCCCTCTCCTGAATAGGGCAGCCGGCATAAAGCGTCGTTTGGCAAAGCCCATACAATTGTCGCACGCGACGAGATCCGGAAATATACGCAAAGCGCATGTCAACCGTAGTGAGTCCTTGCGCAGAGGTCTGTAGCCGGTTAGAGAGACGTTATTGGAGTGGGCGTGTGCCCAACATGGAGCCAGGACGTGGCGAGCAACTCCGCGCAGAACGGTGGGGCCAATCGGCCGGCAATACCTCTCCAGGTTGGGCCTTGCAGTCCCTCTAACCGCCGTCAAGCGCGGCGCGGATAGTCCCCTAGTCAGCCCGTACGGTTCCCGCAAGTCCAACCATGACTACACTGTCGTGGCCCTTTCCGTCGCTGGATAGCAGGTTCCCGGCTGGCAAAAGTGGGAACCCGTGCGGCGTGAGCAATACGCTTCT
	PvPNG12	AATGTCCGCACGCACGGCTCAACAGAATGGACTTTGATCCAGATCTTGTCAGTCCTGTTGGGGCCTGGTACTGGCTTGGATCGCCATCCGCCGATCCTTCATAAGGTTCGGGAGTCCGGCCAATACGTCCCGTAGTTACATCGATCCGTAGATGATCTGGAACATACTAGGGACCGATGGAAAATCGGCATGTATGTCGCGGCCCGATACATGCCAACCGGCCCGGTAATTCCTACTCTGGGACAGACAAGGGTCCAGTCTTACTACTGCATAATGCAGCTATTAACAGCGCCGCGAGTAAAAATACTTCTGCCTCCTTGAGTCTTTCAGTTGGCGGGTCATAGCTACAGTCAGGTTAGACATCTGAGAGCAGCCGATGTTAAGAGAGCGCATGGGCACATCTTATGTGTGATGGCGATGTTTACATGTAGTCGGTATTTGCCCTCCTCGGCCCGCAGGACCGACACATAATTGACTAACACGACACAGCTCACTATCAGTCGCGCCTGTACTTTCAGGGGGAGAACGCTAGCCGAAGACTTCGGTGACCCACGTCGATGGCTCCCTTGTTCTCCTTTCCCTCTCCTGAATAGGGCAGCCGGCATAAAGCGTCGTTTGGCAAAGCCCATACAATTGTCGCACGCGACGAGATCCGGAAATATACGCAAAGCGCATGTCAACCGTAGTGAGTCCTTGCGCAGAGGTCTGTAGCCGGTTAGAGAGACGTTATTGGAGTGGGCGTGTGCCCAACATGGAGCCAGGACGTGGCGAGCAACTCCGCGCAGAACGGTGGGGCCAATCGGCCGGCAATACCTCTCCAGGTTGGGCCTTGCAGTCCCTCTAACCGCCGTCAAGCGCGGCGCGGATAATCCCCTAGTCAGCCCGTACGATTCCCGCAAGTCCAACCATGACTACACTGTCGTGGCCCTTGCCGTCGCTGGATAGCAGGTTCCCGGCTGGCAAAAGTGGGAACCCGGGCGGCGTGAGCAATACGCCTGT
	PvPNG58	AATGTCCGCACGCACGGCTCAACACAATGGACTTTGAGCCACATCTTGTCAGTCCTGTTGGGGCCTGGTACTGGCTTGGATCGCCATCCGCCGATCCTTCATAAGGTTCGGGAGTCCGGCCAATACGTCCCGTAGTTACATCGATCCGTAGATGATCTGGAACATACTATGGACCGATGGAAAATCGTTATGTATGTCGCGGTCCGATACATGCCAACCGGCCCGGTAATTCCTACTCTGGGACAGACAAGGGTCCGGTCTTACTACTGCATAATGCAGCTATTAACAGCGCCGCGAGTAAAAATATTTCTGCCTCCTTGAGTCTTTCAGTTGGCGGGTCATAGCTACAGTCAGGTTAGACATCTGAGAGCAGCCGATGTTAAGAGAGCGCATGGGCACATCTTATGTGTGATGGCGATGTTTACATGTAGTCGGTATTTGCCCTCCTCGGCCCGCAGGACCGACACATAATTGACTAACACGACACAGCTCACTATCAGTCGCGCCTGTACTTTCAGGGGGAGAACGCTAGCCGAAGACTTCGGTGACCCACGTCGATGGCTCCCTTGTTCTCCTTTCCCTCTCCTGAATAGGGCAGCCGGCATAAAGCGTCGTTTGGCAAAGCCCATACAATTGTCGCACGCGACGAGATCCGGAAATATACGCAAAGCGCATGTCAACCGTAGTGAGTCCTTGCGCAGAGGTCTGTAGCCGGTTAGAGAGACGTTATTGGAGTGGGCGTGTGCCCAACATGGAGCCAGGACGTGGCGAGCAACTCCGCGCAGAACGGTGGGGCCAATCGGCCGGCAATACCTCTCCAGGTTGGGCCTTGCAGTCCCTCTAACCGCCGTCAAGCGCGGCGCGGATAATCCCCTAGTCAGCCCGTACGATTCCCGCAAGTCCAACCATGACTACACTGTCGTGGCCCTTTCCGTCGCTGGATAGCAGGTTCCCGGCTGGCAAAAGTGGGAACCCGTGCGGCGTGAGCAATACGCCTGT
	Pvl09	AATGTCCGCACGCACGGCTCACTACAATGGACTTTGAGCCAGATCTTGTCAGTCCTGTTGGGGCCTGGTACTGGCTTGGATCGCCATCCACCGATCCTTCATAAGGTTCGGGAGTCCGGCCAATACGTCCCGTAGTTACATCGATTCGTAGATGATCTGGCACATACTATGGACCGAGGGAAAATCGGCATGTATGTCGCGGCCCGATACATGCCAACCGGCCCGGTCATTCCCACTCTGGGACAGACAAGGGTCCGGTCTTACTAATGCATAATGCAGCTATTTACAGCGCCGCGAGTAAAAATATTTCTGCCTCCTTGAGTCTTTCAGTTGGCGGGTCGTATCAACAGTCAGGTTAGACATCTGAGAGCAATCAATGTTAGGAGAGCGCATGGGCACATCCTATGCGTAATGGCGATGCTTGCATGTATTCGGTATTTGTCCTCCTCGGCCCGAAGGACCGACACATAATTGACTAACTCAACACAGCTCACTACCAGTCGCGCCTGTGCTCTCAAGGGGAGAACGCTAGCCGAAGACTTCGGTGACCCACGTCGTTGGGTCCTTTATTCTCCTCTCCCTCTCCTGAAGAGGGCAGCCGGTGTCAGGCGGCGTTTGGCAAAGCCCACACAATTGCCGCGCGCGACGAGATCCGGAAATATACGCAACGCGCATGTCAACCGTAGTGAGTCCGTTCGCCGAGGTTCGTGGCCGGTGAGAGTGACGTTAGTGGGGTGGGCGTGTACCCAACATGGAGCCAGGGCGTGGCGAGCAATTCCACGCAGAACGGTGGGGCCAATCGGCCGGCGATACCTCTCCAGGTTGGGCCTTGTGGTCCCTCTAACCGCCAGCGAGCGCGGCGCGGATAATCCCCTAGTCAGCCCGTACGGGTCCCGCAAGTCCAATTATGACTACACTGTCGTGGCCCTTTCCGTCGCTGGATAGCAGGGTCCCGGCGGGCAAAAATGGGAACCCGTGCAGCGTGAGCAATACGCCTGT
	Pvl10	AATGTCCGCACGCACGGCTCAACACAATGGACTTTGAGCCAGATCTTGTCAGTCCTGTTGGGGCCTGGTACTGGCTTGGATCGCCATCCGCCGATCCTTCATAAGGTTCGGGAGTCCGGCCAATACGTCCCGTAGTTACATCGATCCGTAGATGATCTGGCACATACTAGGGACCGAGGGAAAATCGGCATGTATGTCGCGGCCCGATACATGCCAACCGGCCCGGTCATTCCTACTCTGGGACAGACAAGGGTCCGGTCTTACTAATGCATAATGCAGCTATTAACAGCGCCGCGAGTAAAAATATTTCTGCCTCCTTGAGTCTTTCAGTTGGCGGGTCGTATCTACAGTCAGATTAGACATCTGAGAGCAATCAATGTTAGGAGAGCGTATGGGCACATCTTATGTGTGATGGCGATGTTTACATGTAGTCGGTACTTGTCCTCCTCGGCCCGAAGGACCGACACATAATTAACTAACTCAACACAGCTCACTACCAGTCGCGCCTGTGCTCTCAAGGGGAGAACGCTAGCCGAAGACTTCGGTGACCCGCGTCGATGGCTCCTTTATTCTCCTTTCCCTCTCCAGAAGAGGGCAGCCGGTGTAAGGCGGCGTTTGGCAAAGCCCACACAATTGCCGCGCGCGACGAGATCCGGAAACATACGCAACGCGCATGTCAACCGTTGAGAGTCCGTGCGCCGAGGTCTGTGGCCGGGTAGAGTGACGTTAGTGGGGTGGGCGTGTACCCAACATGGAGCCAGGGCGTGTCGAGCAATTCCACGCAGAACGGTGGGGCCAATTGGCCGGCGATACCTCTCCAGGTCGGGCCTTGTGGTCCGTCTAACCGCCAGCGAGCGCGGCGCGGATAATCCCCTAGTCAGCCCGTACGGGCCCCGCAAGTCTGATTATGACTACACTGTCGTGGCCCCTTCCGCCTCTAGATAGCAGGGTCCCGGCGGGTAAGAATAGGAACCCATGCAGCGTGAGCAATACGCCCGT

;
end;
