# Supplementary material for: Plasmodium vivax-like genome sequences shed new insights into Plasmodium vivax biology and evolution
Source: PLoS Biol. 2018 Aug 24;16(8):e2006035. doi: 10.1371/journal.pbio.2006035 (PMC6130868; doi:10.1371/journal.pbio.2006035)
Supplement: S7 Data — For each analysis with a different number of SNVs considered, the alignment and the resulting tree file are available. SNV, single nucleotide variant. (ZIP) [file pbio.2006035.s021.zip › 800 SNP Alignment.nex]

#NEXUS
begin taxa;
	dimensions ntax=31;
	taxlabels
	PcyB
	Pvl06
	Pvl07
	Pvl11
	Pvl01
	Pvl05
	Pvl03
	Pvl08
	Pvl02
	Pvl04
	PvBr32
	PvBr22
	PvCo01
	PvTh01
	PvIn03
	PvMe01
	PvIn02
	PvPe03
	PvIn01
	PvPNG12
	PvMy01
	PvTh02
	PvPNG58
	PvMau
	PvPNG14
	PvMal08
	PvPNG25
	PvMal15
	PvMal19
	Pvl09
	Pvl10
;
end;

begin characters;
	dimensions nchar=800;
	format datatype=dna missing=? gap=-;
	matrix
	PcyB	AATGCCTGCATAGACATTCCAATAGAATGGACTTTGAGCCCGATCTTGTTTATGCCGTTGGGACTTGGTACTGGCTTGGGTCGTCATCCACCGATCCTCCATATGGCTCGAGAGTCCGGCCAATATGTCTTGTAGTTACATCGATTCGTAAATGATATGGCACATACCATGGACCGAGAACAAATCGGCATGTATGTCGAAGTTCGATTCATACCAATCGGCTCAGTCACTTCCACTCTGGAACAGAAAAGGGTCAGCACTCACTAATATATAACGCAGTCATTAACAGCGCCGCGAGTAAGAATACTTTTAACTCCTTGAGTCTTTCAGTTAGCGGATGACGTGAGCGACCGAGCCGTACGCTTGCCAGTGATTGGATCCCGAATAATGTATGGACGTATTCTATATGAAATGGCGACATTAGCACTCGTTAAGCGTTTTTCACCCCCGGTCTACGGCTACAAAGTACAGTTAACTAATTTGACATAAGATGCTATCTACAGTATCTGTGCCTATAAGAGGCCGATGCATGCGGTCGTCCTCAGTGGCCCGTGTCAATAGCTCCTCTATTCTCTCTTCCTTCATCAGCCGTAGGTTGCCGACGTATGGCGGTTTCGGACACGATTCACTATATTGTTGTGTGTGCCGAGATTCGAAAATATGTACAACGCGTGAGTTGACTCCTAATAATACGCTCACAGAAACCCCAGGATAATTAAGGTGATGCTGGAGAAGTGGAGGTACACTGTACACGAAATCCCAACGTATCGAGAAGTCTTATATGAGGATACAGGTCCCAC
	Pvl06	AATGTCCGCATGCACGGCTCAACACAATGGCCTTTGATCCCGATCTTGTCAGTCCTGTTGGGGCCTGGTACTGGCTTGGGTCGCCATCCACCGATCCTTCATAAGGCTCGGGAGTCCGGCCAATACGTCCCGTAGTTGCATCGTTTGATAGATCATCTGGCACACACTAGGGACCGATGGAAAATCGGCATGTATGTCGCGGTCCGATACATGCCAACCGGCCCGGTCATTCCCACTCTGGGACAGGCAAGGGTCCGGTCTTACTAATGCATAATGCAGCTATTAACAGCGCCGCGAGTAAAGATATTGCTGCCTCCTTGAGTCTTTCAGCTGGCGGGCCGTATCTACAGTCAGGTTAGACATCTCAGGGCAGCCGATGTTAGGAGAGCGCATGGGCACATCCTATACGTAGTGGCGACACCTACATGTAGTCAGTATTTGTCCTCCTCCGTTCGAAGGACCGACACATAATCGACTAACACAACACAGCTCACTACCAGTCGCATCTATACTTTCAAGGGGAGAACGCTAGCCGAAGACTTCGGTGACGTGCGCTGTAGGGTCCTTTATTTTCCTTTCCCTCTCCAAAAGAGGGTAGCCGGTGTCAGACAGCGTTTGACAAGGCCCACACAAATGCCGCGCGTGACGAGGTCCGAGGATATACGCAACGCGCATGTCAACCGTAGTGAGCCTGCTCAACGAGGTCTGTGACCGGTGAGAGTGACGTTAGTGGAGTGGGCGTGTACCCAACATGGAGCCAGGGCAAGGCGAGCGATTTCACGCAGAACGGTGGGGCCAAT
	Pvl07	TATGTCCGCACGCACGGCTCAATACAATTGACTTTGAGCCCGATCGTGTCAGTCCCGTTGGGGCCTGATACTAGCTTGGGTCGCCATCCACCGATCCTTCGTAAAGTTCGAGAGTCCGGCCAATACGTCCCGTAGTTACATCGACTCGTGGATGATCTGGAACATACTATGGACCGATGGAAAATCGGCATGTATGTCGCGGCCCGATACATGCCAACCGGCCCGGTAATTCCTACTCTGGGACAGGCAAGGATCCGGTCTTACTAATGCGTAATGCAGCTATTAACAGCGCCGCGAGTAAAAATACTTCTGCCTCCTTGAGTCTTTCAGTTGGCGGGCCGTATCTACAGTCAGGTTAGACATCTGAGAGCAGCCGATGTTAGGAGAGCGCATCAGCACATCTTATGTGTAGTGGCGATGTTTGCATGTATTCAGTATTTGTCCTCTTCCGTTCGAAGGACCGACACATAATCGACTAACTCGGTCCAGCTCGCTATCAGTCTCGCCTGTGCTTTCAAGGGGAGAATGCTAGCCGAAGACTTCGGTGACGTGCGCTGTAGGGTCCTTTATTTTCCTCGACCTCTCCAGAAGAGGGTAGCCGGCATAAGGCGGCGTTTGACAAAGCCCACACAAATGCCGTGCGTGACGAGGTCCAAGGATATACGCAACGCGCATGTCAGCCGTAGTGAGCCTGCTCAACGAGGTCTGTGACCGGTGAGAGTGACGTTAGTGGAGTGGGCGTGTACCCAACATGGAGCCAGGGCAAGGCGAACGATTTCACGCAGAACGGTGGGGCCAAT
	Pvl11	AATGTCCGCACGCACGGCTCACTAGAATGGACTTTGAGCCAGATCTTGTCAGTCCTGTTGGGGCCTGGTACTGGCTTGGGTCGCCATCCACCGATCCTTCATAAGGTTCGGGAGTCCGGCCAATACGTCCCGTAGTTACATCGATCCGTAGATGATCTGGAACATACTATGGACCGATGGAAAATCGGCATGTATGTCGCGGCCCGATACATACCAACCGGCCCGGTAATTCCTACTCTGGGACAGACAAGGGTCCGGTCTTACTAATGCATAATACAGCTATTAACAGCGCCGCGAGTAAAAATATTTCTGCCTCCTTGAGTCTTTCAGTTGGCGGGCCGTAGCTACAGTCAGGTTAGACATCTGAGAGCAGCCGATGTTAGGAGAGCGCATCAGCACATCTTATACGTAACTGTGGCACCTACATGTAGTCAGTATTTGTCCTCCTCCGTTCGAAGGACCGACACATAATCGACTAACTCGACACAGCTCGCTATCAGTCTCATCTGTACTTTCAAGGGGAGAACGCTAGCCGAAGACTTCGGTGACGTGCGCTGTTGGCTCCCTTATTTTCCTTTCCCTCTCCAAAAGAGGGTAGCCGGCATAAGGCGGCGTTTGGCAAAGCCCACACAAATGCCGTGCGTGACGAGGTCCGAGGATATACGCAACGCGCATGTCAACCGTAGTGAGCCTGCTCAACGAGGTCTGTGACCGGTGAGAGTGACGTTAGTGGAGTGGGCGTGTACCCAACATGGAGCCAGGGCAAGGCGAGCGATTTCACGCAGAACGGTGGGGCCAAT
	Pvl01	AATGTCCACACGCACGGCTCACTAGAATGGACTTTGGGCCACATCTTGTCAGTCCTGTTGGGGCCTGGTACTGGCTTGGGTCGCCATCCACCGATCCTTCATAAGGTTCGGGAGTCCGGCCAATACGTCCCGTAGTTACATCGATCCGTAGATGATCTGGAACATACTAGGGACCGATGGAAAATCGGCATGTATGTCGCGGCCCGATACATGCCAACCGGCCCGGTAATTCCTACTCTGGGACAGACAAGGGTCCGGTCTTACTAATGCATAATACAGCTATTAACAGCGCCGCGAGTAAAGATATTTCTGCCTCCTTGAGTCTTTCAGTTGGCGGGCCATAGCTACAGTCAGGTTAGACATCTCAGGGCAGCCGATGTTAGGAGAGCGCATGGGCACATCCTATACGTAGTGGCGATGTTTGCATGTATTCAGTATTTGTCCTCCTCCGTTCGAAGGACCGACACATAATCGACTAACTCAACACAGCTCACTACCAGTCGCATCTATGCTTTCAAGGGGCGAACGCATAACGAAGACTTCGATGACCCACATCAATGGCTCCCTTATTTTCCTTTCCCTCTCCAAAAGAGGGTAACCGGTGTAAGGCGGCGTTTGGCCCGGTCCACACAAATGCCGCGCGTGACGAGGTCCGAGGATATACGCAACGCGCATGTCAACCGTAGTGAGCCTGCTCAACGAGGTCTGTGACCGGTGAGAGTGACGTTAGTGGAGTGGGCGTGTACCCAACATGGAGCAAGGGCAAGGCGAGCGATTTCACGCAGAACGGTGGGGCCAAT
	Pvl05	AATGTCCGCACGCACGGCTCACTAGAATGGACTTTGAGCCACATCTTGTCAGTCCTGTTGGGGCCTGGTACTGGCTTGGATCGCCATCCACCGATCCTTCATAAGGTTCGGGAGTCCGGCCAATACGTCCCGTAGTTACATCGATTCGTAGATGATCTGGAACACACTAGGGACCGATGGAAAATCGGCATGTATGTCGCGGTCCGATACATGCCAACCGGCCCGGTCATTCCCACTCTGGGACAGACAAGGATCCGGTCTTACTAATGCATAATACAGCTATTAACAGCGCCGCGAGTAAAGATATTTCTGCCTCCTTGAGTCTTTCAGTTGGCGGGCCGTAGCTACAGTCAGGTTAGACATCTCAGGGCAGCCGATGTTAGGAGAGCGCATCAGCACATCTTATGTGTAGTGGCGATGTTTGCATGTATTCAGTATTTGTCCTCCTCCGTTCGAAGGACCGACACATAATCGACTAACTCGACACAGCTCACTACCAGTCGCATCTGTACTTTCAAGGGGAGAACGCTAGCCGAAGACTTCGGTGACCCACGTCGTTGGGTTCTTTATTTTCCTCTACCTCTCCAGAAGAGGGCAACCGGTGTAAGGCGGCGTTTGGCCCGGTCCACACAAATGCCGCGCGTGACGAGGTCCGAGGATATACGCAACGCGCATGTCAACCGTAGTGAGCCTGCTCAACGAGGTCTGTGACCGGTGAGAGTGACGTTAGTGGAGTGGGCGTGTACCCAACATGGAGCCAGGGCAAGGCGAGCGATTTCACGCAGAACGGTAGGGCCAAT
	Pvl03	AATGTCCGCACGCACGGCTCACTAGAATGGACTTTGAGCCCGATCTTGTCAGTCCTGTTGGGGCCTGGTACTGGCTTGGATCGCCATCCGCCGATCCTTCATAAGGTTCGGGAGTCCGGCCAATACGTCCCGTAGTTACATCGATCCGTAGATGATCTGGAACATACTAGGGACCGATGGAAAATCGGCATGTATGTCGCGGCCCGATACATGCCAACCGGCCCGGTCATTCCCACTCTGGGACAGACAAGGGTCCGGTCTTACTAATGCATAATGCAGCTATTAACAGCGCCGCGAGTAAAAATATTTCTGCCTCCTTGAGTCTTTCAGTTGGCGGGCCGTAGCTACAGTCAGGTTAGACATCTCAGGGCAGCCGATGTTAGGAGAGCGCATCAGCACATCTTATGTGTAGTGGCGATGTTTGCATGTATTCAGTATTTGTCCCCCTCCGTTCGAAGGACCGACACATAATCGACTAACACAACACAGCTCACTACTAGTCGCATCTATGCTTTCAAGGGGAGAACGCTAGCCGAAGAATTCGGTGACGTGCGCTGTAGGGTCCTTTATTCTCCTCTACCTCTCCAGAAGAGGGCAACCAGCATAAGGCGGCGTTTGGCCCGGTCCACACAATTGCCGTGCGTGACGAGGTCCGAGGATATACGCAACGCGCATGTCAACCGTAGTGAGCCTGCTCAACGAGGTCTGTGACCGGTGAGAGTGACGTTAGTGGAGTGGGCGTGTACCCAACATGGAGCCAGGGCAAGGCGAGCGATTTCACGCAGAACGGTAGGGCCAAT
	Pvl08	AATGTCCGCACGCACGGCTCACTAGAATGGACTTTGAGCCAGATCTTGTCAGTCCTGTTGGGGCCTGGTACTGGCTTGGATCGCCATCCACCGATCCTTCATAAGGTTCGGGAGTCCGGCCAATACGTCCCGTAGTTACATCGATTCGTAGATGATCTGGAACATACTAGGGACCGATGGAAAATCGGCATGTATGTCGCGGCCCGATACATGCCAACCGGCCCGGTCATTCCCACTCTGGGACAGACAAGGGTCCGGTCTTACTAATGCATAATACAGCTATTAACAGCGCCGCGAGTAAAAATATTTCTGCCTCCTTGAGTCTTTCAGTTGGCGGGCCGTAGCTACAGTCAGGTTAGACATCTCAGGGCAGCCGATGTTAGGAGAGCGCATCAGCACATCTTATGTGTAGTGGCGATGTTTGCATGTATTCAGTATTTGTCCTCCTCCGTTCGAAGGACCGACACATAATCGACTGACTCAACACAGCTCGCTACCAGTCGCATCTGTGCTTTCAAGGGGAGAACGCTAGCCGAAGACTTCGGTGACGTGCGCTGTAGGGTCCTTTATTTTCCTCTACCTCTCCAGAAGAGGGTAGCCGGTGTAAGGCGGCGTTTGGCCCGGTCCACACAATTGCCGCGCGTGACGAGGTCCAAGGATATACGCAACGCGCATGTCAACCGTAGTGAGCCTGCTCAACGAGGTCTGTGACCGGTGAGAGTGACGTTAGTGGAGTGGGCGTGTACCCAACATGGAGCCAGGGCAAGGCGAGCGATTTCACGCAGAACGGTGGGGCCAAT
	Pvl02	AATGTCCGCACGCACGGCTCAATAGAATGGACTTTGAGCCAGATCTTGTCAGTCCTGTTGGGGCCTGGTACTGGCTTGGATCGCCATCCACCGATCCTCCATAAGGTTCGGGAGTCCGGCCAATACGTCCCGTAGTTACATCGATCCGTAGATGATCTGGAACATACTATGGACCGAGGGAAAATCGTCATGTATGTCGCGGCCCGATACATGCCAACCGGCCCGGTAATTCCTACTCTGGGACAGACAAGGGTCCGGTCTTACTAATGCATAATGCAGCTGTTAACAGCGCCGCGAGTTAAAATATTTCTGCCTCCTTGAGTCTTTCAGTTGGCGGGCCGTATCTACAGTCAGGTTAGACATCTGAGAGCAGCCGATGTTAGGAGAGCGCATCAGCACATCTTATGTGTAGTGGCGATGTTTGCATGTATTCAGTATTTGTCCTCCTCCGTTCGAAGGACCGTCACATAATCGACTAACACGGTACAGCTCACTACCAGTCGCATCTATGCTTTCAAGGGGCGAACGCTAGCCGAAGACTTCGGCGAACCACGTCGTTGGGTCCTTTATTCTCCTCTACCTCTCCAGAAGAGTGTAGCCGGTGTAAGGCGGCGTTTGGCAAAGCCCACACAATTGCCGCGCGTGACGAGGTCCGAGGATATACGCAACGCGCATGTCAACCGTAGTGAGCCTGCTCAACGAGGTCTGTGACCGGTGAGAGTGACGTTAGTGGAGTGGGCGTGTACCCAACATGGAGCCAGGGCAAGGCGAGCGATTTCACGCAGAACGGTGGGGCCAAT
	Pvl04	AATGTCCGCACGCACGGCTCAACACAATGGACTTTGAGCCCGATCTTGTCAGTCCTGTTGGGGCCTGGTACTGGCTTGGATCGCCATCCACCGATCCTTCATAAGGTTCGGGAGTCCGGCCAATACGTCCCGTAGTTACATCGATTCGTAGATGATCTGGCACATACTATGGACCGAGGGAAAATCGGCATGTATGTCGCGGCCCGATACATGCCAACCGGCCCGGTCATTCCCACTCTGGGACAGACAAGGGTCCGGTCTTACTAATGCATAATACAGCTATTAACAGCGCCGCGAGTTAAGATATTTCTGCCTCCTTGAGTCTTTCAGTTGGCGGGCCGTATCTACAGTCAGGTTAGACATCTCAGGGCAGCCGATGTTAGGAGAGCGCATCAGCACATCTTATGTGTAGTGGCGATGTTTGCATGTATTCAGTATTTGTCCTCTTCCGTTCGAAGGACCGACACATAATCGACTGACTCGGTACAGCTCACTACCAGTCGCATCTGTACTTTCAAGGGGAGAACGCTAGCCGAAGACTTCGGTGACCCACGTCGTAGGGTCCTTTATTTTCCTCTACCTCTCCAGAAGAGGGTAGCCGGCAAAAAGCGGCGTTTGGCAAAGCCCACACAATTGCCGCGCGTGACGAGGTCCGAGGATATACGCAACGCGCATGTCAACCGTAGTGAGCCTGCTCAACGAGGTCTGTGACCGGTGAGAGTGACGTTAGTGGAGTGGGCGTGTACCCAACATGGAGCCAGGGCAAGGCGAGCGATTTCACGCAGAACGGTGGGGCCAAT
	PvBr32	AATGTCCGCACGCACGGCTCAACACAATGGACTTTGGGCCAGATCTTGTCAGTCCTGTTGGGGCCTGGTACCGGCTTGGATCGCCATCCGCCGATCCTTCATAAGGTTCGGAAGTCCGGCCAATACGTCCCGTAGTTACATCGACTCGTAGATGATCTGGAACATACTATGGACCGAGGGAAAATCGGCATGTATGTCGCGGCCCGATACATACCAACCGGCCCGGTAATTCCTACTCTGGGACAGACAAGGGTCCGGTCTTACTAATGCATAACGCAGCTGTTAACAGCGCCACCGGTAAAGATATTTCTGCCTCCTTGAGTCTTTCAGCTGGCGGGTCATAGCTACAGTCAGGTTAGACATCTGAGAGCAGCCGATGTTAAGAGGGCGCATGGGCACATCTTATGTGTGATGGCGATGTTTACATGTAGTCGGTATTTGCCCTCCTCGGCCCGCAGGACCGACACATAATTGACTAACACGACACAGCTCACTATCAGTCGCGCCTGTACTTTCAGGGGGAGAACGCTAGCCGAAGACTTCGGTGACCCACGTCGATGGCTCCCTTGTTCTCCTTTCCCTCTCCTGAATAGGGCAGCCGGCATAAAGCGTCGTTTGGCAAAGCCCATACAATTGTCGCACGCGACGAGATCCGGAAATATACGCAGAGCGCATGTCAACCGTAGTGAGTCCTTGCGCAGAGGTCTGTAGCCGGTTAGAGAGACGTTAGTGGAGTGGGCGTGTGCCCAACATGGAGCCAGGACGTGGCGAGCAACTCCGCGCAGAACGGTGGGGCCAAT
	PvBr22	AATGTCCGCATGCACGGCTCAATAGAATGGACTTTGAGCCAGATCTTGTCAGTCCTGTTGGGGCCTGGTACTGTCTTTGGTCGCCATCCGCCGATCCTTCATAAGGTTTGGGAGTCCGGCCAATACGTCCCGTAGTCACATCGTTCCGTAGATGATCTGGAACATACTAGGGACCGATGGAAAATCGTCATGTATGTCGCGGCCCGATACATGCCAACCGGCCCGGTAATTCCTACTCTGGGACAGACGAGAATCCAGTCTTACTACTGCATAATGCAGCTATTAACAGCGCCGCGAGTAAAAATATTTCTGCCTCCTTGAGTCTTTCAGTTGGCGGGTCATAGCTACAGTCAGGTTAGACATCTGAGAGCAGCCGATGTTAAGAGAGCGCATGGGCACATCTTATGTGTGATGGCGATGTTTACATGTAGTCGGTATTTGCCCTCCTCGGCCCGCAGGACCGACACATAATTGACTAACACGACACAGCTCACTATCAGTCGCGCCTGTACTTTCAGGGGGAGAACGCTAGCCGAAGACTTCGGTGACCCACGTCGATGGCTCCCTTGTTCTCCTTTCCCTCTCCTGAATAGGGCAGCCGGCATAAAGCGTCGTTTGGCAAAGCCCATACAATTGTCGCACGCGACGAGATCCGGAAATATACGCAGAGCGCATGTCAACCGTAGTGAGTCCTTGCGCAGAGGTCTGTAGCCGGTTAGAGAGACGTTAGTGGAGTGGGCGTGTGCCCAACATGGAGCCAGGACGTGGCGAGCAACTCCGCGCAGAACGGTGGGGCCAAT
	PvCo01	AATGTCCGCATGCACGGCTCACTAGAATGGACTTTGAGCCACATCTTGTCAGTCCTGTTGGGGCCTGGTACTGGCTTGGATCGCCATCCGCCGATCCTTCATAAGGTTCGAGAGTCCGGCCAATACGTCCCGTAGTTACATCGATTCGTAGATGATCTGGAACATACTATGGACCGATGGAAAATCGTTATGTATGTCGCGGCCCGATACATGCCAACCGGCCCGGTAATTCCTACTCTGGGACAGACAAGGGCCCGGTCTTACTAATGCATAACGCAGCTATGAACAGCTTCGCGAGTAAAAACACTTCTGCCTCCTTGAGTCTTTCAGTTGGCGGGTCATAGCTACAGTCAGGTTAGACATCTGAGAGCAGCCGATGTTAAGAGGGCGCATGGGCACATCTTATGTGTGATGGCGATGTTTACATGTAGTCGGTATTTGCCCTCCTCGGCCCGCAGGACCGACACATAATTGACTAACACGACACAGCTCACTATCAGTCGCGCCTGTACTTTCAGGGGGAGAACGCTAGCCGAAGACTTCGGTGACCCACGTCGATGGCTCCCTTGTTCTCCTTTCCCTCTCCTGAATAGGGCAGCCGGCATAAAGCGTCGTTTGGCAAAGCCCATACAATTGTCGCACGCGACGAGATCCGGAAATATACGCAAAGCGCATGTCAACCGTAGTGAGTCCTTGCGCAGAGGTCTGTAGCCGGTTAGAGAGACGTTAGTGGAGTGGGCGTGTGCCCAACATGGAGCCAGGACGTGGCGAGCAACTCCGCGCAGAACGGTGGGGCCAAT
	PvTh01	AATGTCCGCACGCACGGCTCACTAGGATGGACTTTGAGCCCGATCTTGTCAGTCCTGTTGGGGCCTGGTACTGGCTTGGGTCGCCATCCGCCGATCCTTCATAAGGTTCGGGAGTCCGGCCAATACGTCCCGTAGTTACATCGATCCGTAGATGATCTGGAACATACTAGGGACCGATGGAAAAACGGCATGTATGTCGCGGCCCGATACATGCCAACCGGCCCGGTAATTCCTACTCTGGGACAGACGAAAGCCCAGTCTTACTACTGCATAATGCAGCTATTAACAGCGCCGCGAGTAAAAATATTTCTGCCTCCTTGAGTCTTTCAGTTGGCGGGTCATAGCTACAGTCAGGTTAGACATCTGAGAGCAGCCGATGTTAAGAGAGCGCATGGGCACATCTTATGTGTGATGGCGATGTTTACATGTAGTCGGTATTTGCCCTCCTCGGCCCGCAGGACCGACACATAATTGACTAACACGACACAGCTCACTATCAGTCGCGCTTGTACTTTCAGGGGGAGAACGCTAGCCGAAGACTTCGGTGACCCACGTCGATGGCTCCCTTGTTCTCCTTTCCCTCTCCTGAATAGGGCAGCCGGCATAAAGCGTCGTTTGGCAAAGCCCATACAATTGTCGCACGCGACGAGATCCGGAAATATACGCAGAGCGCATGTCAACCGTAGTGAGTCCTTGCGCAGAGGTCTGTAGCCGGTTAGAGAGACGTTAGTGGAGTGTGCGTGTGCCCAACATGGAGCCAGGACGTGGCGAGCAACTCCGCGCAGAACGGTGGGGCCAAT
	PvIn03	AATGTCCGCACGCACGGCTCACTAGGATGGACTTTGAGCCAGATCTTGTCAGTCCTGTTGGGGCCTGGTACTGGCTTGGATCGCCATCCGCCGATCCTTCATAAGGTTCGGGAGTCCGGCCAATACGTCCCGTAGTCACATCGATCCGTAGATGATCTGGCACATACTAGGGACCGATGGAAAATCGGCATGTATGTCGCGGTCCGATACATACCAACCGGCCCGGTAATTCCTACTCTGGGACAGACAAGGGTCCGGTCTTACTACTGCATAATGCAGCTATTAACAGAGCCGCGAGTAAAGATACTTCTGCCTCCTTGAGTCTTTCAGTTGGCGGGTCATAGCTACAGTAAGGTTAGACATCTGAGAGCAGCCGATGTTAAGAGGGCGCATGGGCACATCTTATGTGTGATGGCGATGTTTACATGTAGTCGGTATTTGCCCTCCTCGGCCCGCAGGACCGACACATAATTGACCAACACGACACAGCTCACTATCAGTCGCGCCTGTACTTTCAGGGGGAGAACGCTAGCCGAAGACTTCGGTGACCCACGTCGATGGCTCCCTTGTTCTCCTTTCCCTCTCCTGAATAGGGCAGCCGGCATAAAGCGTCGTTTGGCAAAGCCCATACAATTGTCGCACGCGACGAGATCCGGAAATATACGCAAAGCGCATGTCAACCGTAGTGAGTCCTTGCGCAGAGGTCTGTAGCCGGTTAGAGAGACGTTAGTGGAGTGGGCGTGTGCCCAACATGGAGCCAGGACGTGGCGAGCAACTCCGCGCAGAACGGTGGGGCCAAT
	PvMe01	AATGTCCGCACGCACGGCTCACTAGGATGGACTTTGGGCCAGATCTTGTCAGTCCTGTTGGGGCCTGGTACTGGCTTGGATCGCCATCCGCCGATCCTTCATAAGGTTCGGGAGTCCGGCCAATACGTCCCGTAGTTACATCGATTCGTAGATGATCTGGAACATACTATGGACCGATGGAAAATCGTCATGTATGTCGCGGTCCGATACATGCCAACCGGCCCGGTAATTCCTACTCTGGGACAGACGAAAGCCCAGTCTTACTACTGCATAATGCAGCTATTAACAGCGCCGCGAGTAAAAATATTTCTGCCTCCTTGAGTCTTTCAGTTGGCGGGTCATAGCTACAGTCAGGTTAGATATCTGAGAGCAGCCGATGTTAAGAGGGCGCATGGGCACATCTTATGTGTGATGGCGATGTTTACATGTAGTCGGTATTTGCCCTCCTCGGCCCGCAGGACCGACACATAATTGACTAACACGACACAGCTCACTATCAGTCGCGCCTGTACTTTCAGGGGGAGAACGCTAGCCGAAGACTTCGGTGACCCACGTCGATGGCTCCCTTGTTCTCCTTTCCCTCTCCTGAATAGGGCAGCCGGCATAAAGCGTCGTTTGGCAAAGCCCATACAATTGTCGCACGCGACGAGATCCGGAAATATACGCAAAGCGCATGTCAACCGTAGTGAGTCCTTGCGCAGAGGTCTGTAGCCGGTTAGAGAGACGTTATTGGAGTGGGCGTGTGCCCAACATGGAGCCAGGACGTGGCGAGCAACTCCGCGCAGAACGGTGGGGCCAAT
	PvIn02	AATGTCTGCACGCACGGCTCAACACAATGGACTTTGGGCCAGATCTTGTCAGTCCTGTTGGGGCCTGGTACTGGCTTGGATCGCCATCCGCCGATCCTTCATAAGGTTCGGGAGTCCGGCCAATACGTCCCGTAGTTACATCGATTCGTAGATGATCTGGAACACACTATGGACCGATGGAAAATCGTCATGTATGTCGCGGTCCGATACATACCAACCGGCCCGGTAATTCCTACTCTGGGACAGACAAGGGTCCGGTCTTACTAATGCATAATGCAGCTATTTACAGCGCCGCGAGTAAAAATATTTCTGCCTCCTTGAGTCTTTCAGTTGGCGGGTCATAGCTACAGTCAGGTTAGACATCTGAGAGCAGCCGATGTTAAGAGAGCGCATGGGCACATCTTATGTGTGATGGCGATGTTTACATGTAGTCGGTATTTGCCCTCCTCGGCCCGCAGGACCGACACATAATTGACTAACACGACACAGCTCACTATCAGTCGCGCCTGTACTTTCAGGGGGAGAACGCTAGCCGAAGACTTCGGTGACCCACGTCGATGGCTCCCTTGTTCTCCTTTCCCTCTCCTGAATAGGGCAGCCGGCATAAAGCGTCGTTTGGCAAAGCCCATACAATTGTCGCACGCGACGAGATCCGGAAATATACGCAAAGCGCATGTCAACCGTAGTGAGTCCTTGCGCAGAGGTCTGTAGCCGGTTAGAGAGACGTTAGTGGAGTGGGCGTGTGCCCAACATGGAGCCAGGAAGTGGCAAGCAACTCCGCGCAGAACGGTGGGGCCAAT
	PvPe03	AATGTCTGCACGCACGGCTCAACACAATGGACTTTGAGCCACATCTTGTCAGACCTGTTGGGGCCCGGTACTGGCTTGGATCGCCATCCGCCGATCCTTCATAAGGTTCGGGAGTCCGGCCAATACGTCCCGTAGTTACATCGATCCGTAGATGATCTGGAACATACTAGGGACCGATGGAAAATCGGCATGTATGTCGCGGTCCGATACATACCAACCGGCCCGGTAATTCCTACTCTGGGACAGACAAGGGTCCGGTCTTACTAATGCATAATGCAGCTATTAACAGCGCCGCGAGTAAAAATATTTCTGCCTCCTTGAGTCTTTCAGTTGGCGGGTCATAGCTACAGTCAGGTTAGACATCTGAGAGCAGCCGATGTTAAGAGAGCGCATGGGCACATCTTATGTGTGATGGCGATGTTTACATGTAGTCGGTATTTGCCCTCCTCGGCCCGCAGGACCGACACATAATTGACTAACACGACACGGCTCACTATCAGTCGCGCTTGTACTTTCAGGGGGAGAACGCTAGCCGAAGACTTCGGTGACCCACGTCGATGGCTCCCTTGTTCTCCTTTCCCTCTCCTGAATAGGGCAGCCGGCATAAAGCGTCGTTTGGCAAAGCCCATACAATTGTCGCACGCGACGAGATCCGGAAATATACGCAAAGCGCATGTCAACCGTAGTGAGTCCTTGCGCAGAGGTCTGTAGCCGGTTAGAGAGACGTTAGTGGAGTGGGCGTGTGCCCAACATGGAGCCAGGACGTGGCGAGCAACTCCGCGCAGAACGGTGGGGCCAAT
	PvIn01	AATGTCCGCACGCACGGCTCACCACAATGGACTTTGAGCCACATCTTGTCAGTCCTGTTGGGGCCTGGTACTGGCTTGGGTCGCCATCCACCGATCCTTCATAAGGTTCGGGAGTCCGGCCAATACGTCCCGTAGTTACATCGATCCGTAGATGATCTGGAACATACTATGGACCGATGGAAAATCGTTATGTATGTTGCGGTCCGATACATACCAACCGGCCCGGTAATTCCTACTCTGGGACAGACAAGGGTCCGGTCTTACTACTGCATAATGCAGCTATTAACAGCGCCGCGAGTAAAAATACTTCTGCCTCCTTGAGTCTTTCAGTTGGCGGGTCATAGCTACAGTCAGGTTAGACATCTGAGAGCAGCCGATGTTAAGAGGGCGCATGGGCACATTTTATGTGTGATGGCGATGTTTACATGTAGTCGGTATTTGCCCTCCTCGGCCCGCAGGACCGACACATAATTGACTAACACGACACAGCTCACTATCAGTCGCGCCTGTAATTTCAGGGGGAGAACGCTAGCCGAAGACTTCGGTGACCCACGTCGATGGCTCCCTTGTTCTCCTTTCCCTCTCCTGAATAGGGCAGCCGGCATAAAGCGTCGTTTGGCAAAGCCCATACAATTGTCGCACGCGACGAGATCCGGAAATATACGCAAAGCGCATGTCAACCGTAGTGAGTCCTTGCGCAGAGGTCTGTAGCCGGTTAGAGAGACGTTAGTGGAGTGGGCTTGTGCCCAACATGGAGCCAGGACGTGGCGAGCAACTCCGCGCAGAACGGTGGGGCCAAT
	PvPNG12	AATGTCCGCACGCACGGCTCAACAGAATGGACTTTGATCCAGATCTTGTCAGTCCTGTTGGGGCCTGGTACTGGCTTGGATCGCCATCCGCCGATCCTTCATAAGGTTCGGGAGTCCGGCCAATACGTCCCGTAGTTACATCGATCCGTAGATGATCTGGAACATACTAGGGACCGATGGAAAATCGGCATGTATGTCGCGGCCCGATACATGCCAACCGGCCCGGTAATTCCTACTCTGGGACAGACAAGGGTCCAGTCTTACTACTGCATAATGCAGCTATTAACAGCGCCGCGAGTAAAAATACTTCTGCCTCCTTGAGTCTTTCAGTTGGCGGGTCATAGCTACAGTCAGGTTAGACATCTGAGAGCAGCCGATGTTAAGAGAGCGCATGGGCACATCTTATGTGTGATGGCGATGTTTACATGTAGTCGGTATTTGCCCTCCTCGGCCCGCAGGACCGACACATAATTGACTAACACGACACAGCTCACTATCAGTCGCGCCTGTACTTTCAGGGGGAGAACGCTAGCCGAAGACTTCGGTGACCCACGTCGATGGCTCCCTTGTTCTCCTTTCCCTCTCCTGAATAGGGCAGCCGGCATAAAGCGTCGTTTGGCAAAGCCCATACAATTGTCGCACGCGACGAGATCCGGAAATATACGCAAAGCGCATGTCAACCGTAGTGAGTCCTTGCGCAGAGGTCTGTAGCCGGTTAGAGAGACGTTATTGGAGTGGGCGTGTGCCCAACATGGAGCCAGGACGTGGCGAGCAACTCCGCGCAGAACGGTGGGGCCAAT
	PvMy01	AATGTCCGCACGCACGGCTCACTAGAATGGACTTTGAGCCACATCTTGTCAGTCCTGTTGGGGCCTGGTACTGGCTTGGATCGCCATCTGCCGATCCTTCATAAGGTTCGGGAGTCCGGCCAATACGTCCCGTAGTTACATCGATTCGTAGATGATCTGGAACATACTATGGACCGATGGAAAATCGGCATGTATGTCGCGGCCCGATACATGCCAACCGGCCCGGTAATTCCTACTCTGGGACAGACAAGGGTCCGGTCTTACTAATGCATAATGCAGCTATTTACAGCGCCGCGAGTAAAAATATTTCTGCCTCCTTGAGTCTTTCAGTTGGCGGGTCATAGCTACAGTCAGGTTAGACATCTGAGAGCAGCCGATGTTAAGAGAGCGCATGGGCACATCTTATGTGTGATGGCGATGTTTACATGTAGTCGGTATTTGCCCTCCTCGGCCCGCAGGACCGACACATAATTGACTAACACGACACAGCTCACTATCAGTCGCGCCTGTACTTTCAGGGGGAGAACGCTAGCCGAAGACTTCGGTGACCCACGTCGATGGCTCCCTTGTTCTCCTTTCCCTCTCCTGAATAGGGCAGCCGGCATAAAGCGTCGTTTGGCAAAGCCCATACAATTGTCGCACGCGACGAGATCCGGAAGTATACGCAAAGCGCATGTCAACCGTAGTGAGTCCTTGCGCAGAGGTCTGTAGCCGGTTAGAGAGACGTTAGTGGAGTGGGCGTGTGCCCAACATGGAGCCAGGACGTGGCGAGCAACTCCGCGCAGAACGGTGGGGCCAAT
	PvTh02	AATGTCCGCACGCACGGCTCACTAGGATGGACTTTGAGCCCGATCTTGTCAGTCCTGTTGGGGCCTGGTACTGTCTTGGATCGCCATCCACCGATCCTTCATAAGGTTCGGGAGTCCGGCCAATACGTCCCGTAGTTACATCGATTCGTAGATGATCTGGAACATACTATGGACCGATGGAAAATCGGCATGTATGTCGCGGCCCGATACATGCCAACCGGCCCGGTAATTCCTACTCTGGGACAGACAAGGGTCCGGTCTTACTAATGCATAATGCAGCTATTAACAGCGCCGCGAGTAAAAATATTTCTGCCTCCTTGAGTCTTTCAGTTGGCGGGTCATAGCTACAGTCAGGTTAGACATCTGAGAGCAGCCGATGTTAAGAGAGCGCATGGGCACATCTTATGTGTGATGGCGATGTTTACATGTAGTCGGTATTTGCCCTCCTCGGCCCGCAGGACCGACACATAATTGACTAACACGACACAGCTCACTATCAGTCGCGCCTGTACTTTCAGGGGGAGAACGCTAGCCGAAGACTTCGGTGACCCACGTCGATGGCTCCCTTGTTCTCCTTTCCCTCTCCTGAATAGGGCAGCCGGCATAAAGCGTCGTTTGGCAAAGCCCATACAATTGTCGCACGCGACGAGATCCGGAAATATACGCAAAGCGCATGTCAACCGTAGTGAGTCCTTGCGCAGAGGTCTGTAGCCGGTTAGAGAGACGTTAGTGGAGTGGGCGTGTGCCCAACATGGAGCCAGGACGTGGCGAGCAACTCCGCGCAGAACGGTGGGGCCAAT
	PvPNG58	AATGTCCGCACGCACGGCTCAACACAATGGACTTTGAGCCACATCTTGTCAGTCCTGTTGGGGCCTGGTACTGGCTTGGATCGCCATCCGCCGATCCTTCATAAGGTTCGGGAGTCCGGCCAATACGTCCCGTAGTTACATCGATCCGTAGATGATCTGGAACATACTATGGACCGATGGAAAATCGTTATGTATGTCGCGGTCCGATACATGCCAACCGGCCCGGTAATTCCTACTCTGGGACAGACAAGGGTCCGGTCTTACTACTGCATAATGCAGCTATTAACAGCGCCGCGAGTAAAAATATTTCTGCCTCCTTGAGTCTTTCAGTTGGCGGGTCATAGCTACAGTCAGGTTAGACATCTGAGAGCAGCCGATGTTAAGAGAGCGCATGGGCACATCTTATGTGTGATGGCGATGTTTACATGTAGTCGGTATTTGCCCTCCTCGGCCCGCAGGACCGACACATAATTGACTAACACGACACAGCTCACTATCAGTCGCGCCTGTACTTTCAGGGGGAGAACGCTAGCCGAAGACTTCGGTGACCCACGTCGATGGCTCCCTTGTTCTCCTTTCCCTCTCCTGAATAGGGCAGCCGGCATAAAGCGTCGTTTGGCAAAGCCCATACAATTGTCGCACGCGACGAGATCCGGAAATATACGCAAAGCGCATGTCAACCGTAGTGAGTCCTTGCGCAGAGGTCTGTAGCCGGTTAGAGAGACGTTATTGGAGTGGGCGTGTGCCCAACATGGAGCCAGGACGTGGCGAGCAACTCCGCGCAGAACGGTGGGGCCAAT
	PvMau	AATGTCCGCACGCACGGCTCACTACAATGGACTTTGAGCCAGATCTTGTCAGTCCTGTTGGGGCCTGGTACTGGCTTGGATCGCCATCCGCCGATCCTTCATAAGGTTCGGGAGTCCGGCCAATACGTCCCGTAGTTACATCGATCCGTAGATGATCTGGCACATACTATGGACCGATGGAAAATCGGCATGTATGTCGCGGTCCGATACATGCCAACCGGCCCGGTAATTCCTACTCTGGGACAGACAAGGGTCCGGTCTTACTAATGCATAATGCAGCTATTAACAGCGCCGCGAGTAAAAATATTTCTGCCTCCTTGAGTCTTTCAGTTGGCGGGTCATAGCTACAGTCAGGTTAGACATCTGAGAGCAGCCGATGTTAAGAGGGCGCATGGGCACATTTTATGTGTGATGGCGATGTTTACATGTAGTCGGTATTTGCCCTCCTCGGCCCGCAGGACCGACACATAATTGACTAACACGACACAGCTCACTATCAGTCGCGCCTGTAATTTCAGGGGGAGAACGCTAGCCGAAGACTTCGGTGACCCACGTCGATGGCTCCCTTGTTCTCCTTTCCCTCTCCTGAATAGGGCAGCCGGCATAAAGCGTCGTTTGGCAAAGCCCATACAATTGTCGCACGCGACGAGATCCGGAAATATACGCAAAGCGCATGTCAACCGTAGTGAGTCCTTGCGCAGAGGTCTGTAGCCGGTTAGAGAGACGTTAGTGGAGTGGGCGTGTGCCCAACATGGAGCCAGGAAGTGGCAAGCAACTCCGCGCAGAACGGTGGGGCCAAT
	PvPNG14	AATGTCCGCACGCACGGCTCACTACAATGGACTTTGAGCCAGATCTTGTCAGTCCTGTTGGGGCCTGGTACTGGCTTGGATCGCCATCCGCCGATCCTTCATAAGGTTCGGGAGTCCGGCCAATACGTCCCGTAGTTACATCGATCCGTAGATGATCTGGCACATACTATGGACCGATGGAAAATCGGCATGTATGTCGCGGCCCGATACATGCCAACCGGCCCGGTAATTCCTACTCTGGGACAGACAAGGGTCCGGTCTTACTAATGCATAATGCAGCTATTAACAGCGCCGCGAGTAAAAATATTTCTGCCTCCTTGAGTCTTTCAGTTGGCGGGTCATAGCTACAGTCAGGTTAGACATCTGAGAGCAGCCGATGTTAAGAGAGCGCATGGGCACATCTTATGTGTGATGGCGATGTTTACATGTAGTCGGTATTTGCCCTCCTCGGCCCGCAGGACCGACACATAATTGACTAACACGACACAGCTCACTATCAGTCGCGCCTGTACTTTCAGGGGGAGAACGCTAGCCGAAGACTTCGGTGACCCACGTCGATGGCTCCCTTGTTCTCCTTTCCCTCTCCTGAATAGGGCAGCCGGCATAAAGCGTCGTTTGGCAAAGCCCATACAATTGTCGCACGCGACGAGATCCGGAAATATACGCAAAGCGCATGTCAACCGTAGTGAGTCCTTGCGCAGAGGTCTGTAGCCGGTTAGAGAGACGTTATTGGAGTGGGCGTGTGCCCAACATGGAGCCAGGACGTGGCGAGCAACTCCGCGCAGAACGGTGGGGCCAAT
	PvMal08	AATGTCCGCACGCACGGCTCACTACAATGGACTTTGAGCCACATCTTGTCAGTCCTGTTGGGGCCTGGTACTGGCTTGGATCGCAATCTGCCGATCCTCCATAAGGTTCGGGAGTCCGGCCAATACGTCCCGTAGTTACATCGATTCGTAGATGATCTGGAACATACTAGGGACCGAGGGAAAATCGGCATGTATGTCGCGGTCCGATACATACCAACCGGCCCGGTAATTCCTACTCTGGGACAGACAAGGGTCCGGTCTTACTAATGCATAATGCAGCTATTAACAGCGCCGCGAGTAAAAATATTTCTGCCTCCTTGAGTCTTTCAGTTGGCGGGTCATAGCTACAGTCAGGTTAGATATCTGAGAGCAGCCGATGTTAAGAGGGCGCATGGGCACATCTTATGTGTGATGGCGATGTTTACATGTAGTCGGTATTTGCCCTCCTCGGCCCGCAGGACCGACACATAATTGACTAACACGACACAGCTCACTATCAGTCGCGCCTGTACTTTCAGGGGGAGAACGCTAGCCGAAGACTTCGGTGACCCACGTCGATGGCTCCCTTGTTCTCCTTTCCCTCTCCTGAATAGGGCAGCCGGCATAAAGCGTCGTTTGGCAAAGCCCATACAATTGTCGCACGCGACGAGATCCGGAAATATACGCAGAGCGCATGTCAACCGTAGTGAGTCCTTGCGCAAAGGTCTGTAGCCGGTTAGAGAGACGTTAGTGGAGTGGGCGTGTGCCCAACATGGAGCCAGGACGTGGCGAGCAACTCCGCGCAGAACGGTGGGGCCAAT
	PvPNG25	AATGTCCGCACGCACGGCTCAACACAATGGACTTTGATCCAGATCTTGTCAGTCCTGTTGGGGCCTGGTACTGGCTTGGATCGCCATCCACCGATCCTTCATAAGGTTCGGGAGTCCGGCCAATACGTCCCGTAGTTACATCGATTCGTAGATGATCTGGAACATACTATGGACCGATGGAAAATCGGCATGTATGTCGCGGTCCGATACATACCAACCGGCCCGGTAATTCCTACTCTGGGACAGACAAGGGTCCGGTCTTACTAATGCATAACGCAGCTGTTAACAGCGCCGTGAGTAAAAATATTTCTGCCTCCTTGAGTCTTTCAGTTGGCGGGTCATAGCTACAGTCAGGTTAGACATCTGAGAGCAGCCGATGTTAAGAGAGCGCATGGGCACATCTTATGTGTGATGGCGATGTTTACATGTAGTCGGTATTTGCCCTCCTCGGCCCGCAGGACCGACACATAATTGACTAACACGACACAGCTCACTATCAGTCGCGCCTGTACTTTCAGGGGGAGAACGCTAGCCGAAGACTTCGGTGACCCACGTCGATGGCTCCCTTGTTCTCCTTTCCCTCTCCTGAATAGGGCAGCCGGCATAAAGCGTCGTTTGGCAAAGCCCATACAATTGTCGCACGCGACGAGATCCGGAAATATACGCAAAGCGCATGTCAACCGTAGTGAGTCCTTGCGCAGAGGTCTGTAGCCGGTTAGAGAGACGTTATTGGAGTGGGCGTGTGCCCAACATGGAGCCAGGACGTGGCGAGCAACTCCGCGCAGAACGGTGGGGCCAAT
	PvMal15	AATGTCCGCACGCACGGCTCAATACAATGGACTTTGAGCCACATCTTGTCAGTCCTGTTGGGGCCTGGTACTGGCTTGGATCGCCATCCGCCGATCCTTCATAAGGTTCGGGAGTCCGGCCAATACGTCCCGTAGTTACATCGATTCGTAGATGATCTGGAACATACTATGGACCGAGGGAAAATCGGCATGTATGTCGCGGTCCGATACATACCAACCGGCCCGGTAATTCCTACTCTGGGACAGACAAGGGTCCGGTCTTACTAATGCATAACGCAGCTATTAACAGCGCCGCGAGTAAAAATATTTCTGCCTCCTTGAGTCTTTCAGTTGGCGGGTCATAGCTACAGTCAGGTTAGACATCTGAGAGCAGCCGATGTTAAGAGAGCGCATGGGCACATCTTATGTGTGATGGCGATGTTTACATGTAGTCGGTATTTGCCCTCCTCGGCCCGCAGGACCGACACATAATTGACTAACACGACACAGCTCACTATCAGTCGCGCCTGTACTTTCAGGGGGAGAACGCTAGCCGAAGACTTCGGTGACCCACGTCGATGGCTCCCTTGTTCTCCTTTCCCTCTCCTGAATAGGGCAGCCGGCATAAAGCGTCGTTTGGCAAAGCCCATACAATTGTCGCACGCGACGAGATCCGGAAATATACGCAAAGCGCATGTCAACCGTAGTGAGTCCTTGCGCAGAGGTCTGTAGCCGGTTAGAGAGACGTTAGTGGAGTGGGCTTGTGCCCAACATGGAGCCAGGACGTGGCGAGCAACTCCGCGCAGAACGGTGGGGCCAAT
	PvMal19	AATGTCCGCACGCACGGCTCACTACAATGGACTTTGAGCCACATCTTGTCAGTCCTGTTGGGGCCTGGTACTGGCTTGGATCGCCATCCGCCGATCCTTCATAAGGTTCGGGAGTCCGGCCAATACGTCCCGTAGTTACATCGACTCGTAGATGATCTGGAACATACTATGGACCGAGGGAAAATCGGCATGTATGTCGCGGTCCGATACATACCAACCGGCCCGGTAATTCCTACTCTGGGACAGACAAGGGTCCAGTCTTACTACTGCATAATGCAGCTATTAACAGCGCCGCGAGTAAAAATATTTCTGCCTCCTTGAGTCTTTCAGTTGGCGGGTCATAGCTACAGTCAGGTTAGATATCTGAGAGCAGCCGATGTTAAGAGGGCGCATGGGCACATCTTATGTGTGATGGCGATGTTTACATGTAGTCGGTATTTGCCCTCCTCGGCCCGCAGGACCGACACATAATTGACTAACACGACACAGCTCACTATCAGTCGCGCCTGTACTTTCAGGGGGAGAACGCTAGCCGAAGACTTCGGTGACCCACGTCGATGGCTCCCTTGTTCTCCTTTCCCTCTCCTGAATAGGGCAGCCGGCATAAAGCGTCGTTTGGCAAAGCCCATACAATTGTCGCACGCGACGAGATCCGGAAATATACGCAAAGCGCATGTCAACCGTAGTGAGTCCTTGCGCAGAGGTCTGTAGCCGGTTAGAGAGACGTTAGTGGAGTGGGCGTGTGCCCAACATGGAGCCAGGACGTGGCGAGCAACTCCGCGCAGAACGGTGGGGCCAAT
	Pvl09	AATGTCCGCACGCACGGCTCACTACAATGGACTTTGAGCCAGATCTTGTCAGTCCTGTTGGGGCCTGGTACTGGCTTGGATCGCCATCCACCGATCCTTCATAAGGTTCGGGAGTCCGGCCAATACGTCCCGTAGTTACATCGATTCGTAGATGATCTGGCACATACTATGGACCGAGGGAAAATCGGCATGTATGTCGCGGCCCGATACATGCCAACCGGCCCGGTCATTCCCACTCTGGGACAGACAAGGGTCCGGTCTTACTAATGCATAATGCAGCTATTTACAGCGCCGCGAGTAAAAATATTTCTGCCTCCTTGAGTCTTTCAGTTGGCGGGTCGTATCAACAGTCAGGTTAGACATCTGAGAGCAATCAATGTTAGGAGAGCGCATGGGCACATCCTATGCGTAATGGCGATGCTTGCATGTATTCGGTATTTGTCCTCCTCGGCCCGAAGGACCGACACATAATTGACTAACTCAACACAGCTCACTACCAGTCGCGCCTGTGCTCTCAAGGGGAGAACGCTAGCCGAAGACTTCGGTGACCCACGTCGTTGGGTCCTTTATTCTCCTCTCCCTCTCCTGAAGAGGGCAGCCGGTGTCAGGCGGCGTTTGGCAAAGCCCACACAATTGCCGCGCGCGACGAGATCCGGAAATATACGCAACGCGCATGTCAACCGTAGTGAGTCCGTTCGCCGAGGTTCGTGGCCGGTGAGAGTGACGTTAGTGGGGTGGGCGTGTACCCAACATGGAGCCAGGGCGTGGCGAGCAATTCCACGCAGAACGGTGGGGCCAAT
	Pvl10	AATGTCCGCACGCACGGCTCAACACAATGGACTTTGAGCCAGATCTTGTCAGTCCTGTTGGGGCCTGGTACTGGCTTGGATCGCCATCCGCCGATCCTTCATAAGGTTCGGGAGTCCGGCCAATACGTCCCGTAGTTACATCGATCCGTAGATGATCTGGCACATACTAGGGACCGAGGGAAAATCGGCATGTATGTCGCGGCCCGATACATGCCAACCGGCCCGGTCATTCCTACTCTGGGACAGACAAGGGTCCGGTCTTACTAATGCATAATGCAGCTATTAACAGCGCCGCGAGTAAAAATATTTCTGCCTCCTTGAGTCTTTCAGTTGGCGGGTCGTATCTACAGTCAGATTAGACATCTGAGAGCAATCAATGTTAGGAGAGCGTATGGGCACATCTTATGTGTGATGGCGATGTTTACATGTAGTCGGTACTTGTCCTCCTCGGCCCGAAGGACCGACACATAATTAACTAACTCAACACAGCTCACTACCAGTCGCGCCTGTGCTCTCAAGGGGAGAACGCTAGCCGAAGACTTCGGTGACCCGCGTCGATGGCTCCTTTATTCTCCTTTCCCTCTCCAGAAGAGGGCAGCCGGTGTAAGGCGGCGTTTGGCAAAGCCCACACAATTGCCGCGCGCGACGAGATCCGGAAACATACGCAACGCGCATGTCAACCGTTGAGAGTCCGTGCGCCGAGGTCTGTGGCCGGGTAGAGTGACGTTAGTGGGGTGGGCGTGTACCCAACATGGAGCCAGGGCGTGTCGAGCAATTCCACGCAGAACGGTGGGGCCAAT

;
end;
