# Supplementary material for: Plasmodium vivax-like genome sequences shed new insights into Plasmodium vivax biology and evolution
Source: PLoS Biol. 2018 Aug 24;16(8):e2006035. doi: 10.1371/journal.pbio.2006035 (PMC6130868; doi:10.1371/journal.pbio.2006035)
Supplement: S7 Data — For each analysis with a different number of SNVs considered, the alignment and the resulting tree file are available. SNV, single nucleotide variant. (ZIP) [file pbio.2006035.s021.zip › 600 SNP Alignment.nex]

#NEXUS
begin taxa;
	dimensions ntax=31;
	taxlabels
	PcyB
	Pvl06
	PvCo01
	PvBr22
	PvBr32
	PvTh01
	PvMe01
	PvIn03
	PvPe03
	PvPNG12
	PvIn02
	PvIn01
	PvPNG25
	PvMal15
	PvMal08
	PvMal19
	PvPNG58
	PvTh02
	PvMy01
	PvMau
	PvPNG14
	Pvl09
	Pvl10
	Pvl07
	Pvl01
	Pvl11
	Pvl02
	Pvl04
	Pvl05
	Pvl03
	Pvl08
;
end;

begin characters;
	dimensions nchar=599;
	format datatype=dna missing=? gap=-;
	matrix
	PcyB	AATGCCTGCATAGACATTCCAATAGAATGGACTTTGAGCCCGATCTTGTTTATGCCGTTGGGACTTGGTACTGGCTTGGGTCGTCATCCACCGATCCTCCATATGGCTCGAGAGTCCGGCCAATATGTCTTGTAGTTACATCGATTCGTAAATGATATGGCACATACCATGGACCGAGAACAAATCGGCATGTATGTCGAAGTTCGATTCATACCAATCGGCTCAGTCACTTCCACTCTGGAACAGAAAAGGGTCAGCACTCACTAATATATAACGCAGTCATTAACAGCGCCGCGAGTAAGAATACTTTTAACTCCTTGAGTCTTTCAGTTAGCGGATGACGTGAGCGACCGAGCCGTACGCTTGCCAGTGATTGGATCCCGAATAATGTATGGACGTATTCTATATGAAATGGCGACATTAGCACTCGTTAAGCGTTTTTCACCCCCGGTCTACGGCTACAAAGTACAGTTAACTAATTTGACATAAGATGCTATCTACAGTATCTGTGCCTATAAGAGGCCGATGCATGCGGTCGTCCTCAGTGGCCCGTGTCAATAGCTCCTCTATTCTCTCTTCCTTCATCAGCCGTAGGTTGC
	Pvl06	AATGTCCGCATGCACGGCTCAACACAATGGCCTTTGATCCCGATCTTGTCAGTCCTGTTGGGGCCTGGTACTGGCTTGGGTCGCCATCCACCGATCCTTCATAAGGCTCGGGAGTCCGGCCAATACGTCCCGTAGTTGCATCGTTTGATAGATCATCTGGCACACACTAGGGACCGATGGAAAATCGGCATGTATGTCGCGGTCCGATACATGCCAACCGGCCCGGTCATTCCCACTCTGGGACAGGCAAGGGTCCGGTCTTACTAATGCATAATGCAGCTATTAACAGCGCCGCGAGTAAAGATATTGCTGCCTCCTTGAGTCTTTCAGCTGGCGGGCCGTATCTACAGTCAGGTTAGACATCTCAGGGCAGCCGATGTTAGGAGAGCGCATGGGCACATCCTATACGTAGTGGCGACACCTACATGTAGTCAGTATTTGTCCTCCTCCGTTCGAAGGACCGACACATAATCGACTAACACAACACAGCTCACTACCAGTCGCATCTATACTTTCAAGGGGAGAACGCTAGCCGAAGACTTCGGTGACGTGCGCTGTAGGGTCCTTTATTTTCCTTTCCCTCTCCAAAAGAGGGTAGC
	PvCo01	AATGTCCGCATGCACGGCTCACTAGAATGGACTTTGAGCCACATCTTGTCAGTCCTGTTGGGGCCTGGTACTGGCTTGGATCGCCATCCGCCGATCCTTCATAAGGTTCGAGAGTCCGGCCAATACGTCCCGTAGTTACATCGATTCGTAGATGATCTGGAACATACTATGGACCGATGGAAAATCGTTATGTATGTCGCGGCCCGATACATGCCAACCGGCCCGGTAATTCCTACTCTGGGACAGACAAGGGCCCGGTCTTACTAATGCATAACGCAGCTATGAACAGCTTCGCGAGTAAAAACACTTCTGCCTCCTTGAGTCTTTCAGTTGGCGGGTCATAGCTACAGTCAGGTTAGACATCTGAGAGCAGCCGATGTTAAGAGGGCGCATGGGCACATCTTATGTGTGATGGCGATGTTTACATGTAGTCGGTATTTGCCCTCCTCGGCCCGCAGGACCGACACATAATTGACTAACACGACACAGCTCACTATCAGTCGCGCCTGTACTTTCAGGGGGAGAACGCTAGCCGAAGACTTCGGTGACCCACGTCGATGGCTCCCTTGTTCTCCTTTCCCTCTCCTGAATAGGGCAGC
	PvBr22	AATGTCCGCATGCACGGCTCAATAGAATGGACTTTGAGCCAGATCTTGTCAGTCCTGTTGGGGCCTGGTACTGTCTTTGGTCGCCATCCGCCGATCCTTCATAAGGTTTGGGAGTCCGGCCAATACGTCCCGTAGTCACATCGTTCCGTAGATGATCTGGAACATACTAGGGACCGATGGAAAATCGTCATGTATGTCGCGGCCCGATACATGCCAACCGGCCCGGTAATTCCTACTCTGGGACAGACGAGAATCCAGTCTTACTACTGCATAATGCAGCTATTAACAGCGCCGCGAGTAAAAATATTTCTGCCTCCTTGAGTCTTTCAGTTGGCGGGTCATAGCTACAGTCAGGTTAGACATCTGAGAGCAGCCGATGTTAAGAGAGCGCATGGGCACATCTTATGTGTGATGGCGATGTTTACATGTAGTCGGTATTTGCCCTCCTCGGCCCGCAGGACCGACACATAATTGACTAACACGACACAGCTCACTATCAGTCGCGCCTGTACTTTCAGGGGGAGAACGCTAGCCGAAGACTTCGGTGACCCACGTCGATGGCTCCCTTGTTCTCCTTTCCCTCTCCTGAATAGGGCAGC
	PvBr32	AATGTCCGCACGCACGGCTCAACACAATGGACTTTGGGCCAGATCTTGTCAGTCCTGTTGGGGCCTGGTACCGGCTTGGATCGCCATCCGCCGATCCTTCATAAGGTTCGGAAGTCCGGCCAATACGTCCCGTAGTTACATCGACTCGTAGATGATCTGGAACATACTATGGACCGAGGGAAAATCGGCATGTATGTCGCGGCCCGATACATACCAACCGGCCCGGTAATTCCTACTCTGGGACAGACAAGGGTCCGGTCTTACTAATGCATAACGCAGCTGTTAACAGCGCCACCGGTAAAGATATTTCTGCCTCCTTGAGTCTTTCAGCTGGCGGGTCATAGCTACAGTCAGGTTAGACATCTGAGAGCAGCCGATGTTAAGAGGGCGCATGGGCACATCTTATGTGTGATGGCGATGTTTACATGTAGTCGGTATTTGCCCTCCTCGGCCCGCAGGACCGACACATAATTGACTAACACGACACAGCTCACTATCAGTCGCGCCTGTACTTTCAGGGGGAGAACGCTAGCCGAAGACTTCGGTGACCCACGTCGATGGCTCCCTTGTTCTCCTTTCCCTCTCCTGAATAGGGCAGC
	PvTh01	AATGTCCGCACGCACGGCTCACTAGGATGGACTTTGAGCCCGATCTTGTCAGTCCTGTTGGGGCCTGGTACTGGCTTGGGTCGCCATCCGCCGATCCTTCATAAGGTTCGGGAGTCCGGCCAATACGTCCCGTAGTTACATCGATCCGTAGATGATCTGGAACATACTAGGGACCGATGGAAAAACGGCATGTATGTCGCGGCCCGATACATGCCAACCGGCCCGGTAATTCCTACTCTGGGACAGACGAAAGCCCAGTCTTACTACTGCATAATGCAGCTATTAACAGCGCCGCGAGTAAAAATATTTCTGCCTCCTTGAGTCTTTCAGTTGGCGGGTCATAGCTACAGTCAGGTTAGACATCTGAGAGCAGCCGATGTTAAGAGAGCGCATGGGCACATCTTATGTGTGATGGCGATGTTTACATGTAGTCGGTATTTGCCCTCCTCGGCCCGCAGGACCGACACATAATTGACTAACACGACACAGCTCACTATCAGTCGCGCTTGTACTTTCAGGGGGAGAACGCTAGCCGAAGACTTCGGTGACCCACGTCGATGGCTCCCTTGTTCTCCTTTCCCTCTCCTGAATAGGGCAGC
	PvMe01	AATGTCCGCACGCACGGCTCACTAGGATGGACTTTGGGCCAGATCTTGTCAGTCCTGTTGGGGCCTGGTACTGGCTTGGATCGCCATCCGCCGATCCTTCATAAGGTTCGGGAGTCCGGCCAATACGTCCCGTAGTTACATCGATTCGTAGATGATCTGGAACATACTATGGACCGATGGAAAATCGTCATGTATGTCGCGGTCCGATACATGCCAACCGGCCCGGTAATTCCTACTCTGGGACAGACGAAAGCCCAGTCTTACTACTGCATAATGCAGCTATTAACAGCGCCGCGAGTAAAAATATTTCTGCCTCCTTGAGTCTTTCAGTTGGCGGGTCATAGCTACAGTCAGGTTAGATATCTGAGAGCAGCCGATGTTAAGAGGGCGCATGGGCACATCTTATGTGTGATGGCGATGTTTACATGTAGTCGGTATTTGCCCTCCTCGGCCCGCAGGACCGACACATAATTGACTAACACGACACAGCTCACTATCAGTCGCGCCTGTACTTTCAGGGGGAGAACGCTAGCCGAAGACTTCGGTGACCCACGTCGATGGCTCCCTTGTTCTCCTTTCCCTCTCCTGAATAGGGCAGC
	PvIn03	AATGTCCGCACGCACGGCTCACTAGGATGGACTTTGAGCCAGATCTTGTCAGTCCTGTTGGGGCCTGGTACTGGCTTGGATCGCCATCCGCCGATCCTTCATAAGGTTCGGGAGTCCGGCCAATACGTCCCGTAGTCACATCGATCCGTAGATGATCTGGCACATACTAGGGACCGATGGAAAATCGGCATGTATGTCGCGGTCCGATACATACCAACCGGCCCGGTAATTCCTACTCTGGGACAGACAAGGGTCCGGTCTTACTACTGCATAATGCAGCTATTAACAGAGCCGCGAGTAAAGATACTTCTGCCTCCTTGAGTCTTTCAGTTGGCGGGTCATAGCTACAGTAAGGTTAGACATCTGAGAGCAGCCGATGTTAAGAGGGCGCATGGGCACATCTTATGTGTGATGGCGATGTTTACATGTAGTCGGTATTTGCCCTCCTCGGCCCGCAGGACCGACACATAATTGACCAACACGACACAGCTCACTATCAGTCGCGCCTGTACTTTCAGGGGGAGAACGCTAGCCGAAGACTTCGGTGACCCACGTCGATGGCTCCCTTGTTCTCCTTTCCCTCTCCTGAATAGGGCAGC
	PvPe03	AATGTCTGCACGCACGGCTCAACACAATGGACTTTGAGCCACATCTTGTCAGACCTGTTGGGGCCCGGTACTGGCTTGGATCGCCATCCGCCGATCCTTCATAAGGTTCGGGAGTCCGGCCAATACGTCCCGTAGTTACATCGATCCGTAGATGATCTGGAACATACTAGGGACCGATGGAAAATCGGCATGTATGTCGCGGTCCGATACATACCAACCGGCCCGGTAATTCCTACTCTGGGACAGACAAGGGTCCGGTCTTACTAATGCATAATGCAGCTATTAACAGCGCCGCGAGTAAAAATATTTCTGCCTCCTTGAGTCTTTCAGTTGGCGGGTCATAGCTACAGTCAGGTTAGACATCTGAGAGCAGCCGATGTTAAGAGAGCGCATGGGCACATCTTATGTGTGATGGCGATGTTTACATGTAGTCGGTATTTGCCCTCCTCGGCCCGCAGGACCGACACATAATTGACTAACACGACACGGCTCACTATCAGTCGCGCTTGTACTTTCAGGGGGAGAACGCTAGCCGAAGACTTCGGTGACCCACGTCGATGGCTCCCTTGTTCTCCTTTCCCTCTCCTGAATAGGGCAGC
	PvPNG12	AATGTCCGCACGCACGGCTCAACAGAATGGACTTTGATCCAGATCTTGTCAGTCCTGTTGGGGCCTGGTACTGGCTTGGATCGCCATCCGCCGATCCTTCATAAGGTTCGGGAGTCCGGCCAATACGTCCCGTAGTTACATCGATCCGTAGATGATCTGGAACATACTAGGGACCGATGGAAAATCGGCATGTATGTCGCGGCCCGATACATGCCAACCGGCCCGGTAATTCCTACTCTGGGACAGACAAGGGTCCAGTCTTACTACTGCATAATGCAGCTATTAACAGCGCCGCGAGTAAAAATACTTCTGCCTCCTTGAGTCTTTCAGTTGGCGGGTCATAGCTACAGTCAGGTTAGACATCTGAGAGCAGCCGATGTTAAGAGAGCGCATGGGCACATCTTATGTGTGATGGCGATGTTTACATGTAGTCGGTATTTGCCCTCCTCGGCCCGCAGGACCGACACATAATTGACTAACACGACACAGCTCACTATCAGTCGCGCCTGTACTTTCAGGGGGAGAACGCTAGCCGAAGACTTCGGTGACCCACGTCGATGGCTCCCTTGTTCTCCTTTCCCTCTCCTGAATAGGGCAGC
	PvIn02	AATGTCTGCACGCACGGCTCAACACAATGGACTTTGGGCCAGATCTTGTCAGTCCTGTTGGGGCCTGGTACTGGCTTGGATCGCCATCCGCCGATCCTTCATAAGGTTCGGGAGTCCGGCCAATACGTCCCGTAGTTACATCGATTCGTAGATGATCTGGAACACACTATGGACCGATGGAAAATCGTCATGTATGTCGCGGTCCGATACATACCAACCGGCCCGGTAATTCCTACTCTGGGACAGACAAGGGTCCGGTCTTACTAATGCATAATGCAGCTATTTACAGCGCCGCGAGTAAAAATATTTCTGCCTCCTTGAGTCTTTCAGTTGGCGGGTCATAGCTACAGTCAGGTTAGACATCTGAGAGCAGCCGATGTTAAGAGAGCGCATGGGCACATCTTATGTGTGATGGCGATGTTTACATGTAGTCGGTATTTGCCCTCCTCGGCCCGCAGGACCGACACATAATTGACTAACACGACACAGCTCACTATCAGTCGCGCCTGTACTTTCAGGGGGAGAACGCTAGCCGAAGACTTCGGTGACCCACGTCGATGGCTCCCTTGTTCTCCTTTCCCTCTCCTGAATAGGGCAGC
	PvIn01	AATGTCCGCACGCACGGCTCACCACAATGGACTTTGAGCCACATCTTGTCAGTCCTGTTGGGGCCTGGTACTGGCTTGGGTCGCCATCCACCGATCCTTCATAAGGTTCGGGAGTCCGGCCAATACGTCCCGTAGTTACATCGATCCGTAGATGATCTGGAACATACTATGGACCGATGGAAAATCGTTATGTATGTTGCGGTCCGATACATACCAACCGGCCCGGTAATTCCTACTCTGGGACAGACAAGGGTCCGGTCTTACTACTGCATAATGCAGCTATTAACAGCGCCGCGAGTAAAAATACTTCTGCCTCCTTGAGTCTTTCAGTTGGCGGGTCATAGCTACAGTCAGGTTAGACATCTGAGAGCAGCCGATGTTAAGAGGGCGCATGGGCACATTTTATGTGTGATGGCGATGTTTACATGTAGTCGGTATTTGCCCTCCTCGGCCCGCAGGACCGACACATAATTGACTAACACGACACAGCTCACTATCAGTCGCGCCTGTAATTTCAGGGGGAGAACGCTAGCCGAAGACTTCGGTGACCCACGTCGATGGCTCCCTTGTTCTCCTTTCCCTCTCCTGAATAGGGCAGC
	PvPNG25	AATGTCCGCACGCACGGCTCAACACAATGGACTTTGATCCAGATCTTGTCAGTCCTGTTGGGGCCTGGTACTGGCTTGGATCGCCATCCACCGATCCTTCATAAGGTTCGGGAGTCCGGCCAATACGTCCCGTAGTTACATCGATTCGTAGATGATCTGGAACATACTATGGACCGATGGAAAATCGGCATGTATGTCGCGGTCCGATACATACCAACCGGCCCGGTAATTCCTACTCTGGGACAGACAAGGGTCCGGTCTTACTAATGCATAACGCAGCTGTTAACAGCGCCGTGAGTAAAAATATTTCTGCCTCCTTGAGTCTTTCAGTTGGCGGGTCATAGCTACAGTCAGGTTAGACATCTGAGAGCAGCCGATGTTAAGAGAGCGCATGGGCACATCTTATGTGTGATGGCGATGTTTACATGTAGTCGGTATTTGCCCTCCTCGGCCCGCAGGACCGACACATAATTGACTAACACGACACAGCTCACTATCAGTCGCGCCTGTACTTTCAGGGGGAGAACGCTAGCCGAAGACTTCGGTGACCCACGTCGATGGCTCCCTTGTTCTCCTTTCCCTCTCCTGAATAGGGCAGC
	PvMal15	AATGTCCGCACGCACGGCTCAATACAATGGACTTTGAGCCACATCTTGTCAGTCCTGTTGGGGCCTGGTACTGGCTTGGATCGCCATCCGCCGATCCTTCATAAGGTTCGGGAGTCCGGCCAATACGTCCCGTAGTTACATCGATTCGTAGATGATCTGGAACATACTATGGACCGAGGGAAAATCGGCATGTATGTCGCGGTCCGATACATACCAACCGGCCCGGTAATTCCTACTCTGGGACAGACAAGGGTCCGGTCTTACTAATGCATAACGCAGCTATTAACAGCGCCGCGAGTAAAAATATTTCTGCCTCCTTGAGTCTTTCAGTTGGCGGGTCATAGCTACAGTCAGGTTAGACATCTGAGAGCAGCCGATGTTAAGAGAGCGCATGGGCACATCTTATGTGTGATGGCGATGTTTACATGTAGTCGGTATTTGCCCTCCTCGGCCCGCAGGACCGACACATAATTGACTAACACGACACAGCTCACTATCAGTCGCGCCTGTACTTTCAGGGGGAGAACGCTAGCCGAAGACTTCGGTGACCCACGTCGATGGCTCCCTTGTTCTCCTTTCCCTCTCCTGAATAGGGCAGC
	PvMal08	AATGTCCGCACGCACGGCTCACTACAATGGACTTTGAGCCACATCTTGTCAGTCCTGTTGGGGCCTGGTACTGGCTTGGATCGCAATCTGCCGATCCTCCATAAGGTTCGGGAGTCCGGCCAATACGTCCCGTAGTTACATCGATTCGTAGATGATCTGGAACATACTAGGGACCGAGGGAAAATCGGCATGTATGTCGCGGTCCGATACATACCAACCGGCCCGGTAATTCCTACTCTGGGACAGACAAGGGTCCGGTCTTACTAATGCATAATGCAGCTATTAACAGCGCCGCGAGTAAAAATATTTCTGCCTCCTTGAGTCTTTCAGTTGGCGGGTCATAGCTACAGTCAGGTTAGATATCTGAGAGCAGCCGATGTTAAGAGGGCGCATGGGCACATCTTATGTGTGATGGCGATGTTTACATGTAGTCGGTATTTGCCCTCCTCGGCCCGCAGGACCGACACATAATTGACTAACACGACACAGCTCACTATCAGTCGCGCCTGTACTTTCAGGGGGAGAACGCTAGCCGAAGACTTCGGTGACCCACGTCGATGGCTCCCTTGTTCTCCTTTCCCTCTCCTGAATAGGGCAGC
	PvMal19	AATGTCCGCACGCACGGCTCACTACAATGGACTTTGAGCCACATCTTGTCAGTCCTGTTGGGGCCTGGTACTGGCTTGGATCGCCATCCGCCGATCCTTCATAAGGTTCGGGAGTCCGGCCAATACGTCCCGTAGTTACATCGACTCGTAGATGATCTGGAACATACTATGGACCGAGGGAAAATCGGCATGTATGTCGCGGTCCGATACATACCAACCGGCCCGGTAATTCCTACTCTGGGACAGACAAGGGTCCAGTCTTACTACTGCATAATGCAGCTATTAACAGCGCCGCGAGTAAAAATATTTCTGCCTCCTTGAGTCTTTCAGTTGGCGGGTCATAGCTACAGTCAGGTTAGATATCTGAGAGCAGCCGATGTTAAGAGGGCGCATGGGCACATCTTATGTGTGATGGCGATGTTTACATGTAGTCGGTATTTGCCCTCCTCGGCCCGCAGGACCGACACATAATTGACTAACACGACACAGCTCACTATCAGTCGCGCCTGTACTTTCAGGGGGAGAACGCTAGCCGAAGACTTCGGTGACCCACGTCGATGGCTCCCTTGTTCTCCTTTCCCTCTCCTGAATAGGGCAGC
	PvPNG58	AATGTCCGCACGCACGGCTCAACACAATGGACTTTGAGCCACATCTTGTCAGTCCTGTTGGGGCCTGGTACTGGCTTGGATCGCCATCCGCCGATCCTTCATAAGGTTCGGGAGTCCGGCCAATACGTCCCGTAGTTACATCGATCCGTAGATGATCTGGAACATACTATGGACCGATGGAAAATCGTTATGTATGTCGCGGTCCGATACATGCCAACCGGCCCGGTAATTCCTACTCTGGGACAGACAAGGGTCCGGTCTTACTACTGCATAATGCAGCTATTAACAGCGCCGCGAGTAAAAATATTTCTGCCTCCTTGAGTCTTTCAGTTGGCGGGTCATAGCTACAGTCAGGTTAGACATCTGAGAGCAGCCGATGTTAAGAGAGCGCATGGGCACATCTTATGTGTGATGGCGATGTTTACATGTAGTCGGTATTTGCCCTCCTCGGCCCGCAGGACCGACACATAATTGACTAACACGACACAGCTCACTATCAGTCGCGCCTGTACTTTCAGGGGGAGAACGCTAGCCGAAGACTTCGGTGACCCACGTCGATGGCTCCCTTGTTCTCCTTTCCCTCTCCTGAATAGGGCAGC
	PvTh02	AATGTCCGCACGCACGGCTCACTAGGATGGACTTTGAGCCCGATCTTGTCAGTCCTGTTGGGGCCTGGTACTGTCTTGGATCGCCATCCACCGATCCTTCATAAGGTTCGGGAGTCCGGCCAATACGTCCCGTAGTTACATCGATTCGTAGATGATCTGGAACATACTATGGACCGATGGAAAATCGGCATGTATGTCGCGGCCCGATACATGCCAACCGGCCCGGTAATTCCTACTCTGGGACAGACAAGGGTCCGGTCTTACTAATGCATAATGCAGCTATTAACAGCGCCGCGAGTAAAAATATTTCTGCCTCCTTGAGTCTTTCAGTTGGCGGGTCATAGCTACAGTCAGGTTAGACATCTGAGAGCAGCCGATGTTAAGAGAGCGCATGGGCACATCTTATGTGTGATGGCGATGTTTACATGTAGTCGGTATTTGCCCTCCTCGGCCCGCAGGACCGACACATAATTGACTAACACGACACAGCTCACTATCAGTCGCGCCTGTACTTTCAGGGGGAGAACGCTAGCCGAAGACTTCGGTGACCCACGTCGATGGCTCCCTTGTTCTCCTTTCCCTCTCCTGAATAGGGCAGC
	PvMy01	AATGTCCGCACGCACGGCTCACTAGAATGGACTTTGAGCCACATCTTGTCAGTCCTGTTGGGGCCTGGTACTGGCTTGGATCGCCATCTGCCGATCCTTCATAAGGTTCGGGAGTCCGGCCAATACGTCCCGTAGTTACATCGATTCGTAGATGATCTGGAACATACTATGGACCGATGGAAAATCGGCATGTATGTCGCGGCCCGATACATGCCAACCGGCCCGGTAATTCCTACTCTGGGACAGACAAGGGTCCGGTCTTACTAATGCATAATGCAGCTATTTACAGCGCCGCGAGTAAAAATATTTCTGCCTCCTTGAGTCTTTCAGTTGGCGGGTCATAGCTACAGTCAGGTTAGACATCTGAGAGCAGCCGATGTTAAGAGAGCGCATGGGCACATCTTATGTGTGATGGCGATGTTTACATGTAGTCGGTATTTGCCCTCCTCGGCCCGCAGGACCGACACATAATTGACTAACACGACACAGCTCACTATCAGTCGCGCCTGTACTTTCAGGGGGAGAACGCTAGCCGAAGACTTCGGTGACCCACGTCGATGGCTCCCTTGTTCTCCTTTCCCTCTCCTGAATAGGGCAGC
	PvMau	AATGTCCGCACGCACGGCTCACTACAATGGACTTTGAGCCAGATCTTGTCAGTCCTGTTGGGGCCTGGTACTGGCTTGGATCGCCATCCGCCGATCCTTCATAAGGTTCGGGAGTCCGGCCAATACGTCCCGTAGTTACATCGATCCGTAGATGATCTGGCACATACTATGGACCGATGGAAAATCGGCATGTATGTCGCGGTCCGATACATGCCAACCGGCCCGGTAATTCCTACTCTGGGACAGACAAGGGTCCGGTCTTACTAATGCATAATGCAGCTATTAACAGCGCCGCGAGTAAAAATATTTCTGCCTCCTTGAGTCTTTCAGTTGGCGGGTCATAGCTACAGTCAGGTTAGACATCTGAGAGCAGCCGATGTTAAGAGGGCGCATGGGCACATTTTATGTGTGATGGCGATGTTTACATGTAGTCGGTATTTGCCCTCCTCGGCCCGCAGGACCGACACATAATTGACTAACACGACACAGCTCACTATCAGTCGCGCCTGTAATTTCAGGGGGAGAACGCTAGCCGAAGACTTCGGTGACCCACGTCGATGGCTCCCTTGTTCTCCTTTCCCTCTCCTGAATAGGGCAGC
	PvPNG14	AATGTCCGCACGCACGGCTCACTACAATGGACTTTGAGCCAGATCTTGTCAGTCCTGTTGGGGCCTGGTACTGGCTTGGATCGCCATCCGCCGATCCTTCATAAGGTTCGGGAGTCCGGCCAATACGTCCCGTAGTTACATCGATCCGTAGATGATCTGGCACATACTATGGACCGATGGAAAATCGGCATGTATGTCGCGGCCCGATACATGCCAACCGGCCCGGTAATTCCTACTCTGGGACAGACAAGGGTCCGGTCTTACTAATGCATAATGCAGCTATTAACAGCGCCGCGAGTAAAAATATTTCTGCCTCCTTGAGTCTTTCAGTTGGCGGGTCATAGCTACAGTCAGGTTAGACATCTGAGAGCAGCCGATGTTAAGAGAGCGCATGGGCACATCTTATGTGTGATGGCGATGTTTACATGTAGTCGGTATTTGCCCTCCTCGGCCCGCAGGACCGACACATAATTGACTAACACGACACAGCTCACTATCAGTCGCGCCTGTACTTTCAGGGGGAGAACGCTAGCCGAAGACTTCGGTGACCCACGTCGATGGCTCCCTTGTTCTCCTTTCCCTCTCCTGAATAGGGCAGC
	Pvl09	AATGTCCGCACGCACGGCTCACTACAATGGACTTTGAGCCAGATCTTGTCAGTCCTGTTGGGGCCTGGTACTGGCTTGGATCGCCATCCACCGATCCTTCATAAGGTTCGGGAGTCCGGCCAATACGTCCCGTAGTTACATCGATTCGTAGATGATCTGGCACATACTATGGACCGAGGGAAAATCGGCATGTATGTCGCGGCCCGATACATGCCAACCGGCCCGGTCATTCCCACTCTGGGACAGACAAGGGTCCGGTCTTACTAATGCATAATGCAGCTATTTACAGCGCCGCGAGTAAAAATATTTCTGCCTCCTTGAGTCTTTCAGTTGGCGGGTCGTATCAACAGTCAGGTTAGACATCTGAGAGCAATCAATGTTAGGAGAGCGCATGGGCACATCCTATGCGTAATGGCGATGCTTGCATGTATTCGGTATTTGTCCTCCTCGGCCCGAAGGACCGACACATAATTGACTAACTCAACACAGCTCACTACCAGTCGCGCCTGTGCTCTCAAGGGGAGAACGCTAGCCGAAGACTTCGGTGACCCACGTCGTTGGGTCCTTTATTCTCCTCTCCCTCTCCTGAAGAGGGCAGC
	Pvl10	AATGTCCGCACGCACGGCTCAACACAATGGACTTTGAGCCAGATCTTGTCAGTCCTGTTGGGGCCTGGTACTGGCTTGGATCGCCATCCGCCGATCCTTCATAAGGTTCGGGAGTCCGGCCAATACGTCCCGTAGTTACATCGATCCGTAGATGATCTGGCACATACTAGGGACCGAGGGAAAATCGGCATGTATGTCGCGGCCCGATACATGCCAACCGGCCCGGTCATTCCTACTCTGGGACAGACAAGGGTCCGGTCTTACTAATGCATAATGCAGCTATTAACAGCGCCGCGAGTAAAAATATTTCTGCCTCCTTGAGTCTTTCAGTTGGCGGGTCGTATCTACAGTCAGATTAGACATCTGAGAGCAATCAATGTTAGGAGAGCGTATGGGCACATCTTATGTGTGATGGCGATGTTTACATGTAGTCGGTACTTGTCCTCCTCGGCCCGAAGGACCGACACATAATTAACTAACTCAACACAGCTCACTACCAGTCGCGCCTGTGCTCTCAAGGGGAGAACGCTAGCCGAAGACTTCGGTGACCCGCGTCGATGGCTCCTTTATTCTCCTTTCCCTCTCCAGAAGAGGGCAGC
	Pvl07	TATGTCCGCACGCACGGCTCAATACAATTGACTTTGAGCCCGATCGTGTCAGTCCCGTTGGGGCCTGATACTAGCTTGGGTCGCCATCCACCGATCCTTCGTAAAGTTCGAGAGTCCGGCCAATACGTCCCGTAGTTACATCGACTCGTGGATGATCTGGAACATACTATGGACCGATGGAAAATCGGCATGTATGTCGCGGCCCGATACATGCCAACCGGCCCGGTAATTCCTACTCTGGGACAGGCAAGGATCCGGTCTTACTAATGCGTAATGCAGCTATTAACAGCGCCGCGAGTAAAAATACTTCTGCCTCCTTGAGTCTTTCAGTTGGCGGGCCGTATCTACAGTCAGGTTAGACATCTGAGAGCAGCCGATGTTAGGAGAGCGCATCAGCACATCTTATGTGTAGTGGCGATGTTTGCATGTATTCAGTATTTGTCCTCTTCCGTTCGAAGGACCGACACATAATCGACTAACTCGGTCCAGCTCGCTATCAGTCTCGCCTGTGCTTTCAAGGGGAGAATGCTAGCCGAAGACTTCGGTGACGTGCGCTGTAGGGTCCTTTATTTTCCTCGACCTCTCCAGAAGAGGGTAGC
	Pvl01	AATGTCCACACGCACGGCTCACTAGAATGGACTTTGGGCCACATCTTGTCAGTCCTGTTGGGGCCTGGTACTGGCTTGGGTCGCCATCCACCGATCCTTCATAAGGTTCGGGAGTCCGGCCAATACGTCCCGTAGTTACATCGATCCGTAGATGATCTGGAACATACTAGGGACCGATGGAAAATCGGCATGTATGTCGCGGCCCGATACATGCCAACCGGCCCGGTAATTCCTACTCTGGGACAGACAAGGGTCCGGTCTTACTAATGCATAATACAGCTATTAACAGCGCCGCGAGTAAAGATATTTCTGCCTCCTTGAGTCTTTCAGTTGGCGGGCCATAGCTACAGTCAGGTTAGACATCTCAGGGCAGCCGATGTTAGGAGAGCGCATGGGCACATCCTATACGTAGTGGCGATGTTTGCATGTATTCAGTATTTGTCCTCCTCCGTTCGAAGGACCGACACATAATCGACTAACTCAACACAGCTCACTACCAGTCGCATCTATGCTTTCAAGGGGCGAACGCATAACGAAGACTTCGATGACCCACATCAATGGCTCCCTTATTTTCCTTTCCCTCTCCAAAAGAGGGTAAC
	Pvl11	AATGTCCGCACGCACGGCTCACTAGAATGGACTTTGAGCCAGATCTTGTCAGTCCTGTTGGGGCCTGGTACTGGCTTGGGTCGCCATCCACCGATCCTTCATAAGGTTCGGGAGTCCGGCCAATACGTCCCGTAGTTACATCGATCCGTAGATGATCTGGAACATACTATGGACCGATGGAAAATCGGCATGTATGTCGCGGCCCGATACATACCAACCGGCCCGGTAATTCCTACTCTGGGACAGACAAGGGTCCGGTCTTACTAATGCATAATACAGCTATTAACAGCGCCGCGAGTAAAAATATTTCTGCCTCCTTGAGTCTTTCAGTTGGCGGGCCGTAGCTACAGTCAGGTTAGACATCTGAGAGCAGCCGATGTTAGGAGAGCGCATCAGCACATCTTATACGTAACTGTGGCACCTACATGTAGTCAGTATTTGTCCTCCTCCGTTCGAAGGACCGACACATAATCGACTAACTCGACACAGCTCGCTATCAGTCTCATCTGTACTTTCAAGGGGAGAACGCTAGCCGAAGACTTCGGTGACGTGCGCTGTTGGCTCCCTTATTTTCCTTTCCCTCTCCAAAAGAGGGTAGC
	Pvl02	AATGTCCGCACGCACGGCTCAATAGAATGGACTTTGAGCCAGATCTTGTCAGTCCTGTTGGGGCCTGGTACTGGCTTGGATCGCCATCCACCGATCCTCCATAAGGTTCGGGAGTCCGGCCAATACGTCCCGTAGTTACATCGATCCGTAGATGATCTGGAACATACTATGGACCGAGGGAAAATCGTCATGTATGTCGCGGCCCGATACATGCCAACCGGCCCGGTAATTCCTACTCTGGGACAGACAAGGGTCCGGTCTTACTAATGCATAATGCAGCTGTTAACAGCGCCGCGAGTTAAAATATTTCTGCCTCCTTGAGTCTTTCAGTTGGCGGGCCGTATCTACAGTCAGGTTAGACATCTGAGAGCAGCCGATGTTAGGAGAGCGCATCAGCACATCTTATGTGTAGTGGCGATGTTTGCATGTATTCAGTATTTGTCCTCCTCCGTTCGAAGGACCGTCACATAATCGACTAACACGGTACAGCTCACTACCAGTCGCATCTATGCTTTCAAGGGGCGAACGCTAGCCGAAGACTTCGGCGAACCACGTCGTTGGGTCCTTTATTCTCCTCTACCTCTCCAGAAGAGTGTAGC
	Pvl04	AATGTCCGCACGCACGGCTCAACACAATGGACTTTGAGCCCGATCTTGTCAGTCCTGTTGGGGCCTGGTACTGGCTTGGATCGCCATCCACCGATCCTTCATAAGGTTCGGGAGTCCGGCCAATACGTCCCGTAGTTACATCGATTCGTAGATGATCTGGCACATACTATGGACCGAGGGAAAATCGGCATGTATGTCGCGGCCCGATACATGCCAACCGGCCCGGTCATTCCCACTCTGGGACAGACAAGGGTCCGGTCTTACTAATGCATAATACAGCTATTAACAGCGCCGCGAGTTAAGATATTTCTGCCTCCTTGAGTCTTTCAGTTGGCGGGCCGTATCTACAGTCAGGTTAGACATCTCAGGGCAGCCGATGTTAGGAGAGCGCATCAGCACATCTTATGTGTAGTGGCGATGTTTGCATGTATTCAGTATTTGTCCTCTTCCGTTCGAAGGACCGACACATAATCGACTGACTCGGTACAGCTCACTACCAGTCGCATCTGTACTTTCAAGGGGAGAACGCTAGCCGAAGACTTCGGTGACCCACGTCGTAGGGTCCTTTATTTTCCTCTACCTCTCCAGAAGAGGGTAGC
	Pvl05	AATGTCCGCACGCACGGCTCACTAGAATGGACTTTGAGCCACATCTTGTCAGTCCTGTTGGGGCCTGGTACTGGCTTGGATCGCCATCCACCGATCCTTCATAAGGTTCGGGAGTCCGGCCAATACGTCCCGTAGTTACATCGATTCGTAGATGATCTGGAACACACTAGGGACCGATGGAAAATCGGCATGTATGTCGCGGTCCGATACATGCCAACCGGCCCGGTCATTCCCACTCTGGGACAGACAAGGATCCGGTCTTACTAATGCATAATACAGCTATTAACAGCGCCGCGAGTAAAGATATTTCTGCCTCCTTGAGTCTTTCAGTTGGCGGGCCGTAGCTACAGTCAGGTTAGACATCTCAGGGCAGCCGATGTTAGGAGAGCGCATCAGCACATCTTATGTGTAGTGGCGATGTTTGCATGTATTCAGTATTTGTCCTCCTCCGTTCGAAGGACCGACACATAATCGACTAACTCGACACAGCTCACTACCAGTCGCATCTGTACTTTCAAGGGGAGAACGCTAGCCGAAGACTTCGGTGACCCACGTCGTTGGGTTCTTTATTTTCCTCTACCTCTCCAGAAGAGGGCAAC
	Pvl03	AATGTCCGCACGCACGGCTCACTAGAATGGACTTTGAGCCCGATCTTGTCAGTCCTGTTGGGGCCTGGTACTGGCTTGGATCGCCATCCGCCGATCCTTCATAAGGTTCGGGAGTCCGGCCAATACGTCCCGTAGTTACATCGATCCGTAGATGATCTGGAACATACTAGGGACCGATGGAAAATCGGCATGTATGTCGCGGCCCGATACATGCCAACCGGCCCGGTCATTCCCACTCTGGGACAGACAAGGGTCCGGTCTTACTAATGCATAATGCAGCTATTAACAGCGCCGCGAGTAAAAATATTTCTGCCTCCTTGAGTCTTTCAGTTGGCGGGCCGTAGCTACAGTCAGGTTAGACATCTCAGGGCAGCCGATGTTAGGAGAGCGCATCAGCACATCTTATGTGTAGTGGCGATGTTTGCATGTATTCAGTATTTGTCCCCCTCCGTTCGAAGGACCGACACATAATCGACTAACACAACACAGCTCACTACTAGTCGCATCTATGCTTTCAAGGGGAGAACGCTAGCCGAAGAATTCGGTGACGTGCGCTGTAGGGTCCTTTATTCTCCTCTACCTCTCCAGAAGAGGGCAAC
	Pvl08	AATGTCCGCACGCACGGCTCACTAGAATGGACTTTGAGCCAGATCTTGTCAGTCCTGTTGGGGCCTGGTACTGGCTTGGATCGCCATCCACCGATCCTTCATAAGGTTCGGGAGTCCGGCCAATACGTCCCGTAGTTACATCGATTCGTAGATGATCTGGAACATACTAGGGACCGATGGAAAATCGGCATGTATGTCGCGGCCCGATACATGCCAACCGGCCCGGTCATTCCCACTCTGGGACAGACAAGGGTCCGGTCTTACTAATGCATAATACAGCTATTAACAGCGCCGCGAGTAAAAATATTTCTGCCTCCTTGAGTCTTTCAGTTGGCGGGCCGTAGCTACAGTCAGGTTAGACATCTCAGGGCAGCCGATGTTAGGAGAGCGCATCAGCACATCTTATGTGTAGTGGCGATGTTTGCATGTATTCAGTATTTGTCCTCCTCCGTTCGAAGGACCGACACATAATCGACTGACTCAACACAGCTCGCTACCAGTCGCATCTGTGCTTTCAAGGGGAGAACGCTAGCCGAAGACTTCGGTGACGTGCGCTGTAGGGTCCTTTATTTTCCTCTACCTCTCCAGAAGAGGGTAGC

;
end;
