# Supplementary material for: Plasmodium vivax-like genome sequences shed new insights into Plasmodium vivax biology and evolution
Source: PLoS Biol. 2018 Aug 24;16(8):e2006035. doi: 10.1371/journal.pbio.2006035 (PMC6130868; doi:10.1371/journal.pbio.2006035)
Supplement: S7 Data — For each analysis with a different number of SNVs considered, the alignment and the resulting tree file are available. SNV, single nucleotide variant. (ZIP) [file pbio.2006035.s021.zip › 100 SNP Alignment.nex]

#NEXUS
begin taxa;
	dimensions ntax=31;
	taxlabels
	PcyB
	Pvl07
	PvBr22
	Pvl06
	PvMal08
	PvIn01
	PvTh02
	Pvl01
	PvPe03
	PvBr32
	PvIn02
	Pvl03
	PvTh01
	PvIn03
	PvMe01
	Pvl04
	PvPNG12
	PvPNG25
	PvMy01
	Pvl02
	PvCo01
	Pvl05
	Pvl11
	Pvl08
	PvMal15
	Pvl10
	PvPNG58
	PvMal19
	Pvl09
	PvMau
	PvPNG14
;
end;

begin characters;
	dimensions nchar=99;
	format datatype=dna missing=? gap=-;
	matrix
	PcyB	AATGCCTGCATAGACATTCCAATAGAATGGACTTTGAGCCCGATCTTGTTTATGCCGTTGGGACTTGGTACTGGCTTGGGTCGTCATCCACCGATCCTC
	Pvl07	TATGTCCGCACGCACGGCTCAATACAATTGACTTTGAGCCCGATCGTGTCAGTCCCGTTGGGGCCTGATACTAGCTTGGGTCGCCATCCACCGATCCTT
	PvBr22	AATGTCCGCATGCACGGCTCAATAGAATGGACTTTGAGCCAGATCTTGTCAGTCCTGTTGGGGCCTGGTACTGTCTTTGGTCGCCATCCGCCGATCCTT
	Pvl06	AATGTCCGCATGCACGGCTCAACACAATGGCCTTTGATCCCGATCTTGTCAGTCCTGTTGGGGCCTGGTACTGGCTTGGGTCGCCATCCACCGATCCTT
	PvMal08	AATGTCCGCACGCACGGCTCACTACAATGGACTTTGAGCCACATCTTGTCAGTCCTGTTGGGGCCTGGTACTGGCTTGGATCGCAATCTGCCGATCCTC
	PvIn01	AATGTCCGCACGCACGGCTCACCACAATGGACTTTGAGCCACATCTTGTCAGTCCTGTTGGGGCCTGGTACTGGCTTGGGTCGCCATCCACCGATCCTT
	PvTh02	AATGTCCGCACGCACGGCTCACTAGGATGGACTTTGAGCCCGATCTTGTCAGTCCTGTTGGGGCCTGGTACTGTCTTGGATCGCCATCCACCGATCCTT
	Pvl01	AATGTCCACACGCACGGCTCACTAGAATGGACTTTGGGCCACATCTTGTCAGTCCTGTTGGGGCCTGGTACTGGCTTGGGTCGCCATCCACCGATCCTT
	PvPe03	AATGTCTGCACGCACGGCTCAACACAATGGACTTTGAGCCACATCTTGTCAGACCTGTTGGGGCCCGGTACTGGCTTGGATCGCCATCCGCCGATCCTT
	PvBr32	AATGTCCGCACGCACGGCTCAACACAATGGACTTTGGGCCAGATCTTGTCAGTCCTGTTGGGGCCTGGTACCGGCTTGGATCGCCATCCGCCGATCCTT
	PvIn02	AATGTCTGCACGCACGGCTCAACACAATGGACTTTGGGCCAGATCTTGTCAGTCCTGTTGGGGCCTGGTACTGGCTTGGATCGCCATCCGCCGATCCTT
	Pvl03	AATGTCCGCACGCACGGCTCACTAGAATGGACTTTGAGCCCGATCTTGTCAGTCCTGTTGGGGCCTGGTACTGGCTTGGATCGCCATCCGCCGATCCTT
	PvTh01	AATGTCCGCACGCACGGCTCACTAGGATGGACTTTGAGCCCGATCTTGTCAGTCCTGTTGGGGCCTGGTACTGGCTTGGGTCGCCATCCGCCGATCCTT
	PvIn03	AATGTCCGCACGCACGGCTCACTAGGATGGACTTTGAGCCAGATCTTGTCAGTCCTGTTGGGGCCTGGTACTGGCTTGGATCGCCATCCGCCGATCCTT
	PvMe01	AATGTCCGCACGCACGGCTCACTAGGATGGACTTTGGGCCAGATCTTGTCAGTCCTGTTGGGGCCTGGTACTGGCTTGGATCGCCATCCGCCGATCCTT
	Pvl04	AATGTCCGCACGCACGGCTCAACACAATGGACTTTGAGCCCGATCTTGTCAGTCCTGTTGGGGCCTGGTACTGGCTTGGATCGCCATCCACCGATCCTT
	PvPNG12	AATGTCCGCACGCACGGCTCAACAGAATGGACTTTGATCCAGATCTTGTCAGTCCTGTTGGGGCCTGGTACTGGCTTGGATCGCCATCCGCCGATCCTT
	PvPNG25	AATGTCCGCACGCACGGCTCAACACAATGGACTTTGATCCAGATCTTGTCAGTCCTGTTGGGGCCTGGTACTGGCTTGGATCGCCATCCACCGATCCTT
	PvMy01	AATGTCCGCACGCACGGCTCACTAGAATGGACTTTGAGCCACATCTTGTCAGTCCTGTTGGGGCCTGGTACTGGCTTGGATCGCCATCTGCCGATCCTT
	Pvl02	AATGTCCGCACGCACGGCTCAATAGAATGGACTTTGAGCCAGATCTTGTCAGTCCTGTTGGGGCCTGGTACTGGCTTGGATCGCCATCCACCGATCCTC
	PvCo01	AATGTCCGCATGCACGGCTCACTAGAATGGACTTTGAGCCACATCTTGTCAGTCCTGTTGGGGCCTGGTACTGGCTTGGATCGCCATCCGCCGATCCTT
	Pvl05	AATGTCCGCACGCACGGCTCACTAGAATGGACTTTGAGCCACATCTTGTCAGTCCTGTTGGGGCCTGGTACTGGCTTGGATCGCCATCCACCGATCCTT
	Pvl11	AATGTCCGCACGCACGGCTCACTAGAATGGACTTTGAGCCAGATCTTGTCAGTCCTGTTGGGGCCTGGTACTGGCTTGGGTCGCCATCCACCGATCCTT
	Pvl08	AATGTCCGCACGCACGGCTCACTAGAATGGACTTTGAGCCAGATCTTGTCAGTCCTGTTGGGGCCTGGTACTGGCTTGGATCGCCATCCACCGATCCTT
	PvMal15	AATGTCCGCACGCACGGCTCAATACAATGGACTTTGAGCCACATCTTGTCAGTCCTGTTGGGGCCTGGTACTGGCTTGGATCGCCATCCGCCGATCCTT
	Pvl10	AATGTCCGCACGCACGGCTCAACACAATGGACTTTGAGCCAGATCTTGTCAGTCCTGTTGGGGCCTGGTACTGGCTTGGATCGCCATCCGCCGATCCTT
	PvPNG58	AATGTCCGCACGCACGGCTCAACACAATGGACTTTGAGCCACATCTTGTCAGTCCTGTTGGGGCCTGGTACTGGCTTGGATCGCCATCCGCCGATCCTT
	PvMal19	AATGTCCGCACGCACGGCTCACTACAATGGACTTTGAGCCACATCTTGTCAGTCCTGTTGGGGCCTGGTACTGGCTTGGATCGCCATCCGCCGATCCTT
	Pvl09	AATGTCCGCACGCACGGCTCACTACAATGGACTTTGAGCCAGATCTTGTCAGTCCTGTTGGGGCCTGGTACTGGCTTGGATCGCCATCCACCGATCCTT
	PvMau	AATGTCCGCACGCACGGCTCACTACAATGGACTTTGAGCCAGATCTTGTCAGTCCTGTTGGGGCCTGGTACTGGCTTGGATCGCCATCCGCCGATCCTT
	PvPNG14	AATGTCCGCACGCACGGCTCACTACAATGGACTTTGAGCCAGATCTTGTCAGTCCTGTTGGGGCCTGGTACTGGCTTGGATCGCCATCCGCCGATCCTT

;
end;
